# Supplementary material for: Metabolomics and proteomics analyses of Chrysanthemi Flos: a mechanism study of changes in proteins and metabolites by processing methods
Source: Chin Med. 2024 Nov 19;19:160. doi: 10.1186/s13020-024-01013-w (PMC11575428; doi:10.1186/s13020-024-01013-w)
Supplement: Supplementary file 6 — Additional file 6. [file 13020_2024_1013_MOESM6_ESM.xlsx]

## Sheet: Positive ion mode
Table S1. Identification and relative quantification of components detected in FCF, SCF and DCF by LC-MS/MS analysis
NO.	Metabolites	Library ID	KEGG ID	Ion mode	Formula	m/z	Retention time (min)	Adducts	Mass Error (ppm)	Score	Fragmentation Score	FCF1	FCF2	FCF3	FCF4	FCF5	FCF6	FCF7	FCF8	SCF1	SCF2	SCF3	SCF4	SCF5	SCF6	SCF7	SCF8	DCF1	DCF2	DCF3	DCF4	DCF5	DCF6	DCF7	DCF8	QC1	QC2	QC3	QC4	QC5	QC6
1	Phenoxyacetic acid	HMDB0031609	C02181	pos	C8H8O3	153.055	0.0652	M+H	0.604435	42.7	15.9	419211	446594	469856	457495	422805	403834	367239	371158	268875	272341	294266	288837	326783	291267	309791	313353	334863	321711	297225	296892	306080	306341	326694	334495	3.05028e+06	3.34687e+06	3.68932e+06	1.76777e+06	6.4e-10	4.29501e+06
2	Fenchol	HMDB0034932	C02344	pos	C10H18O	155.143	0.10255	M+H	0.111557	39.2	0	51291.4	56579.2	59772.9	56868.6	55606.4	54073.4	50177.3	53261.3	39213.4	38125.8	40444.3	40848	45332.5	40310.1	42706.8	41815.5	40628.1	39182.7	34990.1	33348	36949.5	36698.8	38320.1	39119.8	453933	519136	583457	285283	6.4e-10	780265
3	Glutaric acid	HMDB0000661	C00489	pos	C5H8O4	115.039	0.27325	M+H-H2O	1.84087	40.5	8.55	16895.3	18414.6	31698.4	23045.1	20354.1	20561.7	24908.6	17739.7	14510.8	14036.8	14674.2	12209.5	16485.3	12947.9	12644.8	12752.7	11795.3	12636.3	11929.8	11527.8	11312	12361.1	13238.3	14131.2	137429	113399	312166	119549	6.4e-10	475952
4	(+)-1(10),4-Cadinadiene	HMDB0035084	C06394	pos	C15H24	205.195	0.3108	M+H	0.325662	39	0	51260.2	55426.6	56157.5	50867.9	48386.8	47775.3	40030.9	44559.1	32533	36420.2	36317.8	37425.9	43232.3	35476	37463.7	35508.3	34718.5	31930.8	30696	29021.3	30693.9	31339.6	35970.4	33250	332249	402409	443177	204626	6.4e-10	629563
5	2-Ketobutyric acid	HMDB0000005	C00109	pos	C4H6O3	103.039	0.443017	M+H	4.5816	41.5	15.4	44508.8	52904.4	62178.4	59907.8	56128.8	54653.1	52332.3	53550	34872.9	29905.8	29690.4	29023	31311	28090.7	28919.4	30079.8	32885.7	33227.1	32189.1	31171.7	33375.5	34824.5	40442.8	42258.7	319276	348156	382474	191924	6.4e-10	471551
6	2-Methyltetrahydrofuran-3-one	HMDB0031178	-	pos	C5H8O2	118.087	0.462317	M+NH4	3.01631	40.5	12	3287.03	2925.94	5471.14	3805.82	3038.58	3175.52	3465.92	3119.11	2351.03	2293.78	2612.22	2396.54	2716.62	2442.57	3019.02	2712.05	2857.1	2834.57	2764.31	2766.27	2854.18	3263.11	3209.82	3052.15	78922.6	11901.3	121289	19130.3	6.4e-10	23714.1
7	p-Octopamine	HMDB0004825	C04227	pos	C8H11NO2	154.086	0.937717	M+H	0.214959	36.2	9.65	8421.91	10225.6	9278.4	8828.31	8795.39	9299.93	7857.33	8799.64	5733.66	5526.82	4237.35	5177.15	4946.92	4320.76	4678.43	4529.22	4948.25	4570.1	4061.02	5005.83	4384.62	4159.31	5327.98	4793.41	11536.3	157253	9335.48	4952.03	6.4e-10	14677.4
8	Sterigmatocystin	HMDB0030588	C00961	pos	C18H12O6	363.026	1.01235	M+K	-1.78488	38.4	0	11977.8	11932.5	7961.7	10930.2	10391.3	9414.15	12479.4	9238.61	6100.48	5397.68	5880.37	6024.63	5187.8	5370.1	6747.27	3838.42	6452.69	5305.81	7881.45	5639.9	7819.39	5973.25	4583.82	4263.72	6.4e-10	6.4e-10	6.4e-10	6.4e-10	6.4e-10	6.4e-10
9	Xanthotoxol	HMDB0029457	C00841	pos	C11H6O4	203.034	1.01235	M+H	-1.40483	37.2	0	2089.2	2584.27	1958.35	2239.16	7346.88	4886.01	2463.88	2893.67	17462.6	12797.2	14145	12219.5	15514.1	14039.9	9373.67	19953.6	8238.99	6033.61	9693.9	9074.13	9373.39	6678.14	9577.37	4999.33	6.4e-10	6.4e-10	6.4e-10	6.4e-10	6.4e-10	6.4e-10
10	L-Lysine	HMDB0000182	C00047	pos	C6H14N2O2	147.113	1.01235	M+H	0.195743	49.1	52.8	823944	864170	630912	686750	715760	618457	635569	612484	138547	156019	136728	153019	263859	157030	152434	273490	355887	340528	345164	356733	386917	390378	411415	408273	6.4e-10	6.4e-10	6.4e-10	6.4e-10	6.4e-10	6.4e-10
11	L-2-Amino-3-(1-pyrazolyl)propanoic acid	HMDB0034267	-	pos	C6H9N3O2	156.077	1.01235	M+H	0.42166	46.2	39.9	1.31405e+06	1.37105e+06	1.23403e+06	1.07537e+06	1.46236e+06	1.23185e+06	1.16435e+06	1.18558e+06	1.08312e+06	1.18259e+06	1.15307e+06	1.14908e+06	1.81715e+06	1.24233e+06	1.15012e+06	1.72348e+06	1.51298e+06	1.4156e+06	1.39756e+06	1.37161e+06	1.48737e+06	1.63164e+06	1.52864e+06	1.50131e+06	8606.09	5806.43	3566.45	5159.31	75.0154	6257.55
12	S-Propyl thiosulfate	HMDB0041066	-	pos	C3H8O3S2	174.025	1.01235	M+NH4	-1.57091	36.9	0	11377.9	4775.27	7589.21	7232.61	7710.15	6907.2	6572.19	5290.78	7952.32	7291.67	7976.63	6579.71	6925.59	6953.45	7458.07	9793.39	6029.09	4841.21	7052.44	6990.16	6655.55	5985.16	6708.94	3893.12	6.4e-10	6.4e-10	6.4e-10	6.4e-10	6.4e-10	6.4e-10
13	1-Aminocyclopropanecarboxylic acid	HMDB0036458	C01234	pos	C4H7NO2	140.011	1.03007	M+K	1.35288	38.7	0	5883.21	5189.23	7327.05	7140.24	7614.03	5295.28	6131.62	8083.09	919.106	942.508	1334.5	1366.79	2704.68	1691.81	2929.64	2748.91	3916.26	4276	5086.57	5416.48	5060.32	4828.64	7258.57	7808.4	6.4e-10	6.4e-10	6.4e-10	1132.92	6.4e-10	6.4e-10
14	L-Arginine	HMDB0000517	C00062	pos	C6H14N4O2	213.075	1.03007	M+Na, M+K	0.384341	41.4	15.6	287860	274933	219885	175808	322274	283500	213485	238423	283108	329477	303744	328406	547865	366183	308327	512498	237971	230139	235268	248756	236497	262674	254927	200089	1575.19	1116.29	1195.31	1683.92	6.4e-10	496.073
15	(E)-2-Methyl-2-buten-1-ol O-beta-D-Glucopyranoside	HMDB0033064	-	pos	C11H20O6	266.16	1.03007	M+NH4	0.0189965	39	2.02	258433	273829	232545	229753	243240	213125	210503	202869	167850	158918	161782	167945	271005	185343	160500	266775	130914	126891	117219	135120	132849	104374	95246.6	91186.7	7175.46	6676.21	3479.83	1661.25	6.4e-10	6568.6
16	Oxoglaucine	HMDB0029337	-	pos	C20H17NO5	374.099	1.03007	M+Na	-3.87938	38.3	0	27620.2	12153.2	20345.1	16811.5	7866.63	17952	15658.2	14048.7	6.4e-10	1915.95	1625.67	1133.93	6.4e-10	923.448	2574.35	6.4e-10	26092.1	30364.8	22498.5	9287.88	32540.9	25056	32776.2	41738.5	7735.18	10788.5	10860.5	2021.73	6.4e-10	8570.86
17	N2-Succinoylarginine	HMDB0032764	-	pos	C10H18N4O5	257.124	1.03007	M+H-H2O	-0.0272168	37.4	0	9942.95	7270.02	5426.15	11282	8871.7	7318.37	7785.19	6811.93	6.4e-10	6.4e-10	6.4e-10	6.4e-10	6.4e-10	6.4e-10	517.229	1065.8	6.4e-10	6.4e-10	6.4e-10	6.4e-10	6.4e-10	6.4e-10	6.4e-10	6.4e-10	6.4e-10	6.4e-10	6.4e-10	6.4e-10	6.4e-10	6.4e-10
18	(-)-Dioxibrassinin	HMDB0038634	-	pos	C11H12N2O2S2	251.031	1.03007	M+H-H2O	0.124618	36.9	0	67984.3	68166.8	63721.7	61883.3	94172.2	79057.6	68816.4	74999.5	89029.7	106025	96886.7	92264.5	133285	111421	102923	154392	92626.8	76595.7	72186	97669.3	61647.4	86790.8	72370.2	60461	6.4e-10	6.4e-10	6.4e-10	6.4e-10	6.4e-10	6.4e-10
19	Dibutyl phthalate	HMDB0033244	C14214	pos	C16H22O4	317.115	1.04715	M+K	0.492979	37.8	0	134560	154301	152683	139293	148044	148021	146617	147246	121264	126643	129502	121384	104203	129886	127722	112234	126815	119278	120338	127581	118384	122720	127014	104887	6.4e-10	6.4e-10	6.4e-10	6.4e-10	6.4e-10	6.4e-10
20	Necatorine	HMDB0039035	C08594	pos	C15H8N2O3	282.087	1.04715	M+NH4	-1.41203	42.4	19	2.13449e+06	2.05693e+06	2.01401e+06	1.94757e+06	1.49122e+06	1.69172e+06	1.8864e+06	1.63501e+06	21904.2	20919.2	22991.9	31306.8	33909.8	21637.2	39653.6	34513.8	91260.2	98208.7	84652.6	88693.1	86137.2	128969	111739	172319	6.4e-10	6.4e-10	6.4e-10	935.006	6.4e-10	6.4e-10
21	19-Hydroxyandrost-4-ene-3,17-dione	HMDB0003955	C05290	pos	C19H26O3	325.178	1.04715	M+Na	0.518379	36	0	8831.59	9310.93	10595.3	7948.88	6872.79	5219.15	11280.8	2223.35	7461.15	7226.42	7682.85	8788.79	4134.14	8433.72	9731.26	10342.3	5536.72	6950.27	7896.8	6720.28	5019.18	6962.06	8424.14	1603.91	6.4e-10	6.4e-10	6.4e-10	6.4e-10	6.4e-10	6.4e-10
22	Ureidopropionic acid	HMDB0000026	C02642	pos	C4H8N2O3	155.043	1.04715	M+Na	-0.0650763	38.9	0	6515.99	7594.51	6240.46	6811.92	16135.5	10822.8	7710.51	6660.38	15409	14456.9	14020.6	12155.8	13959.2	14273.4	12904.9	13024.9	2505.13	3290.02	3122.21	4117.08	2816.03	4436.94	4924.99	4010.61	6.4e-10	6.4e-10	6.4e-10	1575.85	6.4e-10	6.4e-10
23	Homo-L-arginine	HMDB0000670	C01924	pos	C7H16N4O2	189.135	1.06432	M+H	0.166628	43.7	25.7	147121	113587	115191	90070.6	149730	123896	108266	119280	141337	148473	124911	135032	256101	151600	131322	226505	142624	129029	126592	128289	146678	149672	146328	119176	6.4e-10	6.4e-10	6.4e-10	6.4e-10	6.4e-10	6.4e-10
24	Betaine	HMDB0000043	C00719	pos	C5H11NO2	156.042	1.06432	M+K	-0.111279	38.7	0	20166.3	16901.9	25225.1	17365.4	17680.7	17038.6	19516.5	24087.4	37698.2	41006.9	39150.1	58429.4	37231.3	34001.6	44115.3	38429.6	17795.4	17472.5	18317.1	19986.3	19840.2	21954.4	24729.4	34928.4	6.4e-10	6.4e-10	6.4e-10	6.4e-10	6.4e-10	6.4e-10
25	D-Galactopyranosyl-(1->3)-D-galactopyranosyl-(1->3)-L-arabinose	HMDB0038862	-	pos	C17H30O15	497.147	1.06432	M+Na	-1.88258	50	63	208547	196790	187526	166890	269195	278817	160203	179681	510137	435945	378910	462641	430885	478147	383121	322379	754430	724741	761113	573340	921190	797572	765017	642194	6.4e-10	6.4e-10	6.4e-10	6.4e-10	6.4e-10	6.4e-10
26	alpha-D-Xylopyranosyl-(1->6)-beta-D-glucopyranosyl-(1->4)-D-glucose	HMDB0039705	-	pos	C17H30O15	513.123	1.06432	M+K	2.5645	41	25.1	180320	133879	185351	190822	136263	180157	138717	169735	230881	260011	227722	282004	181536	283143	238755	183842	281650	272238	297055	236972	307179	276524	325938	296497	6.4e-10	6.4e-10	6.4e-10	6.4e-10	6.4e-10	6.4e-10
27	(2R)-1-O-beta-D-Galactopyranosylglycerol	HMDB0038664	-	pos	C9H18O8	293.063	1.06432	M+K	-0.310988	39	0	558470	515790	666825	634970	430823	521772	503671	561172	74675.2	91270.1	105564	106123	91121.6	92121.1	109404	67726.5	300905	263614	269997	255797	311326	305437	288142	365508	6.4e-10	590.341	6.4e-10	6.4e-10	6.4e-10	6.4e-10
28	Erythratine	HMDB0030181	-	pos	C18H21NO4	354.108	1.06432	M+K	-6.19947	37.6	0	394032	320170	410726	356219	292434	305980	330758	358459	255105	251235	259259	308336	140165	245644	405470	118839	1.02116e+06	1.06171e+06	991333	726761	1.12674e+06	970920	1.03027e+06	1.10281e+06	6.4e-10	6.4e-10	6.4e-10	6.4e-10	6.4e-10	19929.4
29	(1R,2R)-Isocitric acid	HMDB0033717	C04617	pos	C6H8O7	215.017	1.08147	M+Na	3.323	38.2	0	267232	273214	323998	304790	297310	244337	234620	218787	255057	238481	235033	225695	244923	254048	177275	225147	217447	199402	190201	210586	180518	191490	183454	137349	284.103	24.712	6.4e-10	35906.2	2654	2582.51
30	1-Kestose	HMDB0011729	C03661	pos	C18H32O16	543.132	1.08147	M+K	0.41827	41.6	12.6	1.20589e+07	1.10573e+07	1.51106e+07	1.46175e+07	1.25071e+07	1.393e+07	1.23469e+07	1.48724e+07	7.20072e+06	7.30081e+06	8.87063e+06	9.78886e+06	1.18545e+07	7.98799e+06	1.08265e+07	9.82522e+06	1.24194e+07	1.36198e+07	1.12612e+07	1.14756e+07	1.22075e+07	1.13305e+07	1.17384e+07	1.35485e+07	6.4e-10	6.4e-10	6.4e-10	6.4e-10	6.4e-10	6.4e-10
31	Asymmetric dimethylarginine	HMDB0001539	C03626	pos	C8H18N4O2	203.15	1.08147	M+H	-0.0479456	38	0	71393.9	48911.8	50811.6	52329	69438.4	55994	52331.1	50020.9	43495.1	60381.4	50414.4	38664.7	83815.2	57780.8	42307.2	90225.7	68498.9	51466.5	71918	67147.8	71430.4	58035.1	67783.2	53085	6.4e-10	6.4e-10	6.4e-10	6.4e-10	6.4e-10	6.4e-10
32	L-Threonine	HMDB0000167	C00188	pos	C4H9NO3	120.066	1.08147	M+H-H2O, M+H	4.23808	43.3	23.9	861489	961202	886421	820611	865592	820747	788281	788026	198994	210669	199886	211813	271820	204703	240467	268373	653288	640579	591434	571143	618973	622462	655454	629345	32057.2	28001.8	20907.4	12006.8	28673.7	24706.1
33	L-Asparagine	HMDB0000168	C00152	pos	C4H8N2O3	133.061	1.08147	M+H	0.390612	44.2	26.9	1.70644e+06	1.80177e+06	1.60345e+06	1.38869e+06	2.31764e+06	1.94984e+06	1.38232e+06	1.32515e+06	1.85096e+06	1.80331e+06	1.63102e+06	1.74757e+06	2.11743e+06	1.7993e+06	1.27837e+06	1.83307e+06	1.79204e+06	1.56035e+06	1.6535e+06	1.46083e+06	1.72507e+06	1.6814e+06	1.76048e+06	1.46962e+06	321.552	148.661	166.086	396.562	6.4e-10	264.196
34	L-Glutamine	HMDB0000641	C00064	pos	C5H10N2O3	147.076	1.08147	M+H	-0.0412369	51.2	61.5	8.68614e+06	8.41474e+06	8.30695e+06	6.57288e+06	8.25432e+06	7.76229e+06	7.60298e+06	8.05875e+06	2.80949e+06	3.04196e+06	2.88096e+06	3.11592e+06	4.54388e+06	3.18291e+06	3.05323e+06	4.60621e+06	6.51671e+06	5.92037e+06	5.62402e+06	5.49995e+06	6.25923e+06	6.78521e+06	6.83268e+06	6.22431e+06	1056.2	711.181	608.012	452.506	212.357	843.056
35	L-Glutamic acid	HMDB0000148	C00025	pos	C5H9NO4	130.05	1.08147	M+H-H2O, M+H	2.50433	47	46.1	7.18886e+06	7.08808e+06	7.03687e+06	5.90806e+06	6.9108e+06	6.43335e+06	6.33804e+06	6.45132e+06	1.94613e+06	2.09024e+06	2.00242e+06	2.15011e+06	3.05484e+06	2.18164e+06	2.09644e+06	3.07155e+06	4.91219e+06	4.71233e+06	4.26688e+06	4.30987e+06	4.72729e+06	5.05644e+06	5.03304e+06	4.77108e+06	18520.8	16362.6	13340.5	14021.6	11700.2	16632.4
36	2-Aminoheptanedioic acid	HMDB0034252	-	pos	C7H13NO4	176.092	1.08147	M+H	0.245955	39.1	0	56283.3	53484.7	43604.2	51388.5	39828.4	42524.3	39112.7	35536.2	31925.5	33541.2	30199.3	36293.4	26349.8	24714	37804.5	31566.2	132102	128005	101446	122932	137051	89886	70401.9	138342	177.728	208.997	141.449	19.2643	122.03	596.646
37	Phosphoribosylformylglycineamidine	HMDB0000999	-	pos	C8H16N3O8P	314.075	1.08147	M+H	-0.155798	37.7	0	6.4e-10	6.4e-10	6.4e-10	6.4e-10	6.4e-10	6.4e-10	6.4e-10	6.4e-10	6296.97	12323	6053.37	6.4e-10	34277.6	16877.6	5347.41	29829	6.4e-10	6.4e-10	6.4e-10	6.4e-10	21.8235	6.4e-10	6.4e-10	6.4e-10	6.4e-10	6.4e-10	6.4e-10	6.4e-10	6.4e-10	6.4e-10
38	S-Methylmethionine	HMDB0038670	-	pos	C6H14NO2S+	147.072	1.08147	M+H-H2O	2.07721	37.1	0	646.8	847.512	862.404	3428.03	5625.63	6470.85	6809.47	7357.26	6.4e-10	6.4e-10	6.4e-10	6.4e-10	560.72	6.4e-10	6.4e-10	104.546	2776.22	266.759	234.499	6.4e-10	966.585	3270.87	134.506	3740.7	6.4e-10	6.4e-10	6.4e-10	6.4e-10	6.4e-10	6.4e-10
39	alpha-Viniferin	HMDB0030603	-	pos	C42H30O9	696.224	1.08147	M+NH4	2.02248	36.5	0	6.4e-10	6.4e-10	6.4e-10	6.4e-10	6.4e-10	6.4e-10	6.4e-10	6.4e-10	43934.6	18750.7	22008	87442.9	6.4e-10	11433.6	191145	6.4e-10	1.22676e+06	1.16527e+06	1.20453e+06	1.14326e+06	1.21936e+06	1.10799e+06	1.10967e+06	1.5291e+06	6.4e-10	6.4e-10	6.4e-10	6.4e-10	6.4e-10	6.4e-10
40	Sorgolactone	HMDB0039607	C09186	pos	C18H20O5	299.127	1.09853	M+H-H2O	-2.48899	39.1	9.89	5514.04	12777.6	16861	7310.08	5807.39	7041.37	5278.72	4819.15	71695.2	79142.7	71552.9	78930.6	61013.1	45882	57879.5	65810	10179.6	10808.3	5671.09	10815	2742.62	2125.17	3624.54	4373.23	6.4e-10	6.4e-10	6.4e-10	6.4e-10	6.4e-10	6.4e-10
41	Gynocardin	HMDB0029913	C08331	pos	C12H17NO8	286.092	1.09853	M+H-H2O	-0.060815	38	0	202606	176232	227058	169747	230599	186180	194678	197275	144323	157051	157503	158192	191028	139478	162244	193142	38049.1	47257.5	35222.5	67285.1	44339.5	49909.8	56966	75749.3	6.4e-10	6.4e-10	6.4e-10	6.4e-10	6.4e-10	6.4e-10
42	Maltohexaose	HMDB0012253	C01936	pos	C36H62O31	1029.29	1.09853	M+K	-0.463244	38.7	0	1.68544e+06	1.27856e+06	1.99386e+06	1.90156e+06	1.46185e+06	1.9719e+06	1.58069e+06	2.15783e+06	608529	628711	922811	803259	866977	833159	862586	750510	1.38138e+06	1.86315e+06	1.21806e+06	1.18022e+06	1.40568e+06	1.39107e+06	1.43163e+06	1.76169e+06	6.4e-10	6.4e-10	6.4e-10	6.4e-10	6.4e-10	6.4e-10
43	N-Acetyl-L-glutamate 5-semialdehyde	HMDB0006488	C01250	pos	C7H11NO4	191.103	1.09853	M+NH4	-0.233337	45.7	34.7	127519	140348	117820	129714	129759	112517	107149	87054.6	112520	133676	131469	148072	190297	126787	139562	180767	154806	137416	148306	156152	129538	130960	109990	192114	9418.69	9062.21	6957.17	4227.14	5687.02	10478.7
44	6-Phosphonoglucono-D-lactone	HMDB0001127	C01236	pos	C6H11O9P	259.021	1.09853	M+H	0.247058	39.9	2.74	561376	505228	658576	577153	436783	532881	579365	474748	302633	345909	354332	380009	443975	374140	333854	407534	381187	360522	408894	376113	397463	390956	404858	435982	6.4e-10	6.4e-10	6.4e-10	6.4e-10	6.4e-10	6.4e-10
45	Trigonelline	HMDB0000875	C01004	pos	C7H7NO2	138.055	1.09853	M+H	0.0772134	41	6.46	1.13827e+06	1.26232e+06	1.30862e+06	1.20086e+06	1.2666e+06	1.14743e+06	1.10701e+06	1.06668e+06	686471	688283	720069	762798	944445	813422	783751	974887	1.06685e+06	999685	976468	983086	966873	1.04718e+06	1.04562e+06	1.07735e+06	16150.3	14512.4	12428	8410.09	17142.9	14044.1
46	D-Alanyl-D-alanine	HMDB0003459	C00993	pos	C6H12N2O3	161.092	1.09853	M+H	0.301238	40.1	8.74	82413	88003.7	62529.9	82417.1	74609.5	63861.2	63111.2	53694.9	14045.7	13017.8	14597.1	15885.3	22492.2	11646	12192	22867.5	43511.9	39519.6	43475	49485.7	40173.3	38653.4	39199.1	41314.9	118.095	43.4796	204.753	98830.3	254.922	299.621
47	Saccharopine	HMDB0000279	C00449	pos	C11H20N2O6	277.139	1.09853	M+H	-0.0577051	42	20.9	140128	146582	152000	137906	135078	129539	123285	121295	178988	200619	181294	195937	219026	170323	222127	218471	118457	128078	121468	117834	133120	136793	133819	152764	15300.9	13351.1	11119.1	5564.59	3245.64	15849.9
48	Glucosamine	HMDB0001514	C00329	pos	C6H13NO5	162.076	1.09853	M+H-H2O, M+H	-0.151952	45.7	33.2	244121	295765	279195	265604	274668	250248	245687	230597	141221	152112	151020	149134	178607	133088	156455	165303	256540	242631	258400	246891	266502	257414	254886	311287	65971.9	65061	43080.2	44556.2	139069	61840.1
49	a-L-Arabinofuranosyl-(1->3)-[a-L-arabinofuranosyl-(1r5)]-L-arabinose	HMDB0041223	-	pos	C15H26O13	432.171	1.09853	M+NH4	0.0515601	53.7	72	339778	328195	301062	371984	263385	291900	263092	278367	288722	320416	357841	376941	229017	295394	470888	220005	3.51243e+06	3.23833e+06	3.10434e+06	3.20804e+06	2.81878e+06	3.05115e+06	2.98505e+06	3.8493e+06	6.4e-10	6.4e-10	6.4e-10	6.4e-10	6.4e-10	6.4e-10
50	L-2-Amino-5-hydroxypentanoic acid	HMDB0031658	-	pos	C5H11NO3	116.071	1.09853	M+H-H2O, M+H	1.97771	50.2	59.1	4.79667e+06	4.89092e+06	6.10262e+06	5.25177e+06	5.45155e+06	5.44208e+06	4.55096e+06	5.22232e+06	1.86478e+07	1.93731e+07	1.94986e+07	1.98767e+07	2.91033e+07	2.13567e+07	2.30831e+07	2.80333e+07	6.63937e+06	6.43887e+06	6.13966e+06	6.36248e+06	7.10624e+06	7.35539e+06	8.0837e+06	7.78819e+06	59555.5	53110.2	37457.1	27744.5	55381.8	50307.1
51	Acetylhomoserine	HMDB0029423	-	pos	C6H11NO4	144.066	1.09853	M+H-H2O	0.482228	46.9	40.5	164722	175938	194229	165455	180195	162300	163544	160699	70246.7	70657.2	71442.5	70509.7	82437.3	69294.9	75229.7	76303.3	146988	136407	130766	129587	136634	135275	145702	162238	101603	88754.8	65390	50749.4	140551	80554.2
52	Dihydromaleimide beta-D-glucoside	HMDB0030277	-	pos	C10H15NO7	279.119	1.09853	M+NH4	-0.0854207	45.4	30.6	68169.9	88267.2	52012.2	45748.9	81399.4	61684.3	67189.4	54200	315395	422185	367752	432829	259878	334582	506198	366024	2.44147e+06	2.32458e+06	1.95214e+06	1.94149e+06	2.621e+06	2.51554e+06	2.41174e+06	3.05157e+06	6.4e-10	6.4e-10	6.4e-10	6.4e-10	6.4e-10	6.4e-10
53	4-O-Methyl-a-D-glucosyl-(1->2)-b-D-xylosyl-(1->4)-D-xylose	HMDB0039742	-	pos	C17H28O15	490.177	1.09853	M+NH4	0.819614	43.4	26.6	2.17413e+06	2.21961e+06	2.35956e+06	2.25572e+06	2.28828e+06	2.12032e+06	2.02084e+06	2.07379e+06	329331	424032	403511	456534	160208	353808	514729	202382	2.53e+06	2.52717e+06	2.44833e+06	2.39253e+06	2.27195e+06	2.42323e+06	2.27415e+06	2.83191e+06	6.4e-10	6.4e-10	6.4e-10	6.4e-10	6.4e-10	6.4e-10
54	Decarbamoylneosaxitoxin	HMDB0033663	-	pos	C9H16N6O4	295.113	1.09853	M+Na	3.0267	42.6	22.6	19586.8	22183.2	18199.6	7668.84	41957.1	24240.8	24952.5	23053.1	157133	197170	201365	197179	272462	239389	158748	222169	666919	684274	636553	647120	699137	568540	562865	436010	6.4e-10	6.4e-10	6.4e-10	181.955	6.4e-10	6.4e-10
55	Methyl 2,3-dihydro-3,5-dihydroxy-2-oxo-3-indoleacetic acid	HMDB0038942	-	pos	C11H11NO5	255.097	1.09853	M+NH4	-0.490207	40.7	8.97	359230	353414	424433	337908	368017	319264	337950	343959	65707.5	54294.8	50590.1	48490.9	56869.8	60220.6	59717.6	54605.6	112572	83671.6	96914.5	93675.8	87384.7	91570.6	123391	100829	6.4e-10	6.4e-10	6.4e-10	1.08211	6.4e-10	6.4e-10
56	2-Amino-4-ethoxy-3-hydroxybutanoic acid	HMDB0032862	-	pos	C6H13NO4	146.081	1.09853	M+H-H2O, M+H	0.349464	38.4	0	204481	216928	224406	192963	209778	196482	186695	176936	120926	128487	123326	139293	130427	131574	141817	120332	206703	185419	180403	185687	185099	183890	170052	201943	146624	117937	127787	128313	143349	147651
57	Galactotriose	HMDB0029922	C07283	pos	C18H32O16	527.158	1.11568	M+NH4, M+Na	0.638652	45.9	34.3	3.5867e+06	3.0167e+06	3.90099e+06	4.36999e+06	3.71639e+06	4.01228e+06	3.00705e+06	3.59401e+06	1.58616e+06	1.58069e+06	1.74936e+06	2.09545e+06	2.94942e+06	1.66309e+06	2.84054e+06	2.33756e+06	3.06089e+06	3.18064e+06	3.33572e+06	2.57401e+06	2.68563e+06	2.52736e+06	2.81721e+06	3.73708e+06	6.4e-10	6.4e-10	6.4e-10	6.4e-10	6.4e-10	6.4e-10
58	Imidazole-4-acetaldehyde	HMDB0003905	C05130	pos	C5H6N2O	111.056	1.11568	M+H	3.13335	43.4	25.8	101156	104027	98476.9	71823	99397.2	67217.9	77333.9	71456.2	71643.5	53136.8	60686.6	61902.6	85305.3	82278.3	66038.3	69693.8	51056.8	35379.9	43243.3	35332.7	39156.6	74984.9	102347	58313.9	6316.95	4733.27	3462.59	3619.52	4350.52	4238.41
59	3-Hydroxymethylglutaric acid	HMDB0000355	C03761	pos	C6H10O5	145.05	1.11568	M+H-H2O	0.529833	44.4	25.3	666051	774876	788232	720588	719723	678550	702652	659729	253321	238201	240252	268590	285364	236696	292330	265362	435442	424802	381395	383627	375595	386817	415922	496457	451140	393919	261223	361763	868862	292027
60	N-Acetylornithine	HMDB0003357	C00437	pos	C7H14N2O3	175.108	1.11568	M+H	1.21295	45.7	36.2	326920	308757	304834	244570	367119	295022	266547	265030	45395.6	54696.7	46121.4	49626.9	162587	45975.9	61121.2	106113	179058	164626	155419	163243	160301	178123	159976	128793	1375.07	1118.45	999.082	419.241	1429.42	1361.91
61	L-Carnitine	HMDB0000062	C00318	pos	C7H15NO3	162.112	1.11568	M+H	-0.136757	38.3	0	3666.2	1775.1	8811.9	2748.66	3231.21	4062.77	8055.69	5143.87	10490.4	14712.4	11973.9	14750	1709.52	7991.12	12994.3	5848.46	1908.61	2047.52	3625.32	4143.18	3901.72	3017.82	5601.17	6038.92	6.4e-10	6.4e-10	6.4e-10	6.4e-10	6.4e-10	6.4e-10
62	Adenine	HMDB0000034	C00147	pos	C5H5N5	136.062	1.11568	M+H	0.183619	41.5	9.93	3.12982e+06	3.48468e+06	3.03773e+06	3.36222e+06	2.92409e+06	2.63597e+06	2.70658e+06	2.46113e+06	595737	523391	559450	576537	776443	604114	639301	708460	773412	622061	755838	789632	788024	779374	860307	683682	8613.14	7867.36	5763.55	4857.74	6687.26	6954.73
63	N-Acetyl-D-glucosamine	HMDB0000215	C00140	pos	C8H15NO6	204.087	1.11568	M+H-H2O, M+H	0.1807	46.9	39	1.32081e+06	1.36351e+06	1.50781e+06	1.4088e+06	1.29751e+06	1.25994e+06	1.18209e+06	1.20472e+06	284437	300764	300905	308816	275867	270958	354853	256234	1.2229e+06	1.0983e+06	956531	1.01004e+06	1.01445e+06	1.02231e+06	1.04785e+06	1.36965e+06	265378	268568	175249	150683	381321	239516
64	N6-Acetyl-5S-hydroxy-L-lysine	HMDB0033891	-	pos	C8H16N2O4	205.118	1.11568	M+H-H2O, M+H	-0.00207819	47.2	42.2	477830	519018	466158	477422	474840	413742	437635	375021	139443	147608	156023	158199	203459	155530	161059	207799	220704	213487	225736	243375	218201	235357	222204	227400	15072.2	12978.8	10681.1	5939.46	14621	13502.1
65	4-Hydroxyphthalide	HMDB0032598	-	pos	C8H6O3	168.066	1.11568	M+NH4	0.116178	42.9	21.4	105069	100076	114974	106297	98840.7	89137.9	98315.1	87966.2	16253.4	16210.2	20549.8	17793.1	15582.1	15594.4	23102	13973.7	47972.6	44442.1	37902.9	45191.4	36305.4	42277.3	45105.6	50081.9	8788.63	7833.41	5714.61	3162.76	5562.68	7165.38
66	5-Methoxysalicylic acid	HMDB0001868	-	pos	C8H8O4	186.076	1.11568	M+NH4	0.230946	41.8	15.4	94577.6	102638	109428	107881	98487.5	94595.9	97455	102289	38933.6	38018.3	43817.1	43169.2	41143.6	39792.3	45249.2	45512.8	114210	103803	99220.1	110375	107550	104375	101516	118891	23425.1	20099.5	16374.2	6489.14	20088.5	18118.9
67	2-O-(Z-p-Hydroxycinnamoyl)-(x)-glyceric acid	HMDB0041195	-	pos	C12H12O6	253.071	1.11568	M+H	-0.63833	40.9	13.2	137311	164315	173137	152165	150815	136518	134102	136383	10772.4	11074.1	16807.8	13201.7	8018.35	9258.94	24956.3	12445.3	60061.4	47036.5	44216.1	48353.2	42052.4	50343.9	53638.2	69106.3	6.4e-10	6.4e-10	6.4e-10	6.4e-10	6.4e-10	6.4e-10
68	2-O-Caffeoyltartronic acid	HMDB0040869	-	pos	C12H10O8	305.027	1.11568	M+Na	0.141205	39.1	1.62	621744	598354	798822	690043	434428	546085	577449	548935	303171	305207	270699	334395	674919	315384	268388	621610	191341	190067	162312	162674	229412	207064	244641	302366	6.4e-10	6.4e-10	6.4e-10	6.4e-10	6.4e-10	6.4e-10
69	1-Methoxy-3-methylene-2-pentanone	HMDB0030330	-	pos	C7H12O2	146.118	1.11568	M+NH4	0.380452	39	0	59487.4	39524.7	46885.3	51192.3	48129.7	52796.5	44559.5	58699.2	28641.4	29993.1	27249.3	21361.6	15714.2	32080.5	23673.6	14612	127675	122428	143511	146071	148200	120061	115210	95256.4	2019.38	1530.64	1460.03	889.275	6.4e-10	2442.45
70	3,3-Dimethyl-1,2-dithiolane	HMDB0038974	-	pos	C5H10S2	152.057	1.11568	M+NH4	3.12136	38.5	8	1.21548e+06	1.32698e+06	986771	1.26075e+06	1.02182e+06	949240	963649	847114	90270.5	77737.3	74016.9	76781.1	148693	81661.8	77881.3	136053	155232	118631	133073	171553	136722	100096	109075	110945	6.4e-10	6.4e-10	6.4e-10	6.4e-10	6.4e-10	6.4e-10
71	Calystegine A6	HMDB0031345	-	pos	C7H13NO3	160.097	1.11568	M+H	-0.0406206	38.3	0	23336.4	20855.1	24931	20674.4	21640.3	22018.9	20454.2	19742.8	19918.4	24391.9	23587.6	21054.3	24425.8	22828.4	25065.7	25506.5	33425.6	29842.1	26025.8	27875.2	26759.2	24358.2	23431.2	25443.8	4346.5	3587.64	1794.19	939.487	6.4e-10	3201.86
72	N-gamma-L-Glutamyl-D-alanine	HMDB0036301	-	pos	C8H14N2O5	201.087	1.11568	M+H-H2O	-0.247574	38.2	0	44187.1	50064.4	35203.1	40737.2	36263.9	32114.4	36077.8	31010.4	4193.51	2993.47	2886.42	1637.63	1410.7	1169.49	1739.94	4235.29	2575.29	3441.7	2225.71	7626.26	4271.35	3737.15	2733.59	3977.74	749.241	735.298	510.629	308.561	306.586	746.627
73	Avenic acid A	HMDB0030416	-	pos	C12H22N2O8	305.134	1.11568	M+H-H2O, M+H	-0.0765517	37.3	0	136107	156173	113863	125675	116918	89859.8	108022	92430	31974.6	39294.4	32677.2	37029.8	39210	30426.5	39720.6	44647	101164	93446.2	89524.1	108390	104281	83702.3	82533.5	91012	6.4e-10	6.4e-10	6.4e-10	6.4e-10	6.4e-10	6.4e-10
74	Maltol	HMDB0030776	C11918	pos	C6H6O3	127.039	1.13278	M+H-H2O, M+H	3.17649	42.2	16.9	1.17566e+06	1.31144e+06	1.2965e+06	1.1906e+06	1.20673e+06	1.11105e+06	1.13371e+06	1.06808e+06	338925	332719	339126	363233	388417	321292	443079	360393	767045	735023	659676	695666	664743	720092	741664	932618	460327	447249	282453	342701	936973	345553
75	Lotaustralin	HMDB0033865	C08334	pos	C11H19NO6	262.128	1.13278	M+H	-0.0913303	48.2	43.4	26356.4	31269.5	20341.5	17219	19702.5	15788.1	21802.1	16461.6	125291	147358	180384	171164	184452	177524	174059	179725	1.04685e+06	1.12315e+06	843562	923648	998448	888366	817618	794749	1111.68	2195.38	1301.97	6.4e-10	6.4e-10	1114.38
76	N6-Acetyl-L-lysine	HMDB0000206	C02727	pos	C8H16N2O3	189.123	1.13278	M+H	0.179701	45.5	32.9	167835	187424	146053	169905	150547	140521	137855	128879	13794	14558.9	15269	16965.8	14782.8	13727.8	13897.6	14289	106694	93406.1	94797	105224	99207.4	96134.6	78123.9	84929.2	2457.28	2443.63	2230.17	1438.57	2642.31	2543.81
77	Linamarin	HMDB0033699	C01594	pos	C10H17NO6	248.113	1.13278	M+H-H2O, M+H	0.0101846	47.5	42	7512.76	3253.87	12465.6	4660.96	10666.3	7895.65	5181.56	5531	457968	500710	499908	674441	498615	450735	907903	578195	883337	909563	746652	826635	965075	914458	983529	1.14043e+06	1947	1507.51	1287.03	6.4e-10	6.4e-10	257.284
78	2-Furoic acid	HMDB0000617	C01546	pos	C5H4O3	113.024	1.13278	M+H	3.57101	41.9	16.2	337469	374569	382580	341825	336531	290555	290900	269101	129085	118758	123719	115767	143595	119583	127665	127164	168654	152454	147464	141831	127331	135876	141595	158425	89515.7	81592.5	55131.1	53588.6	180002	64918.5
79	Bergaptol	HMDB0013679	C00758	pos	C11H6O4	225.016	1.13278	M+Na	-0.460448	37.5	0	14652.4	11978.2	19138.8	12194	15832.5	13745	10650	12338.7	5306.51	4875.15	4867.7	8877.69	3494.14	5262.34	12293.5	960.869	7773.98	5930.98	5781.15	6091.08	3748.05	6782.19	9026.01	8278.43	6.4e-10	6.4e-10	6.4e-10	6.4e-10	6.4e-10	6.4e-10
80	Allantoic acid	HMDB0001209	C00499	pos	C4H8N4O4	177.062	1.13278	M+H	-0.1908	41.7	13.8	174816	195322	214174	186367	220932	181459	152204	138165	226030	217323	210647	203554	209343	216456	156058	160934	165426	157565	159968	147837	155335	176991	171023	154832	6.4e-10	108753	28864.4	6.4e-10	6.4e-10	2052.84
81	Sinapic acid	HMDB0032616	C00482	pos	C11H12O5	247.058	1.13278	M+H, M+Na	-0.71437	37.6	0	164302	160591	242626	180163	202886	185557	136480	172235	21651	25236.1	24057.9	24742.4	996.213	22886.2	42426.5	989.125	42987.3	44315	40137.2	35949.3	38799.2	46457.3	57731.6	72013.7	1388.88	6.4e-10	6.4e-10	6.4e-10	6.4e-10	459.987
82	6-Phosphogluconic acid	HMDB0001316	C00345	pos	C6H13O10P	277.032	1.13278	M+H	0.113629	38.2	0	79788.3	61817.2	86465.4	74846.3	52852.1	74645.2	67622.5	69702.2	6596.92	15910.9	10268.8	9549.34	5757.56	4901.98	9921.25	6.4e-10	58809.9	67578.4	55199.1	49036	76781.7	63593.8	58006	80681.3	6.4e-10	6.4e-10	6.4e-10	6.4e-10	6.4e-10	6.4e-10
83	L-Valine	HMDB0000883	C00183	pos	C5H11NO2	118.086	1.13278	M+H	1.25426	51.6	65.1	2.95273e+06	3.04709e+06	2.85768e+06	2.6264e+06	2.92931e+06	2.64598e+06	2.57358e+06	2.41967e+06	2.06899e+06	2.14168e+06	2.06519e+06	2.22323e+06	2.45947e+06	2.30758e+06	1.97793e+06	2.54734e+06	3.13193e+06	3.05844e+06	3.17074e+06	3.05653e+06	3.26098e+06	3.2278e+06	3.41874e+06	3.28399e+06	18552.8	16301.7	12214.2	11989	17778.1	14835
84	(2R,3R,4R)-2-Amino-4-hydroxy-3-methylpentanoic acid	HMDB0029449	-	pos	C6H13NO3	130.086	1.13278	M+H-H2O, M+H	-0.00144057	48.7	50.3	6.11502e+06	6.97283e+06	6.54473e+06	6.03366e+06	6.57664e+06	6.30239e+06	5.96223e+06	6.14224e+06	1.98683e+06	2.16996e+06	2.49617e+06	2.36052e+06	2.82674e+06	2.91612e+06	3.07369e+06	3.88211e+06	4.83231e+06	5.13838e+06	4.86006e+06	4.30774e+06	4.52434e+06	4.86935e+06	5.07987e+06	4.45947e+06	21972.3	21915.1	15824.5	10547.2	20169.1	19116.6
85	L-2-Amino-3-methylenehexanoic acid	HMDB0030410	-	pos	C7H13NO2	144.102	1.13278	M+H	0.395465	45	30.6	70701.2	73327.7	105738	74997.6	93694.8	105307	85551	56418.5	104121	148159	102007	93825.2	132185	93868.6	88174.5	146475	75904.7	69036.9	73555.1	63603.4	67490.5	68119.9	67912.9	71002.1	12470	11552.8	6791.55	5583.18	11197.5	11377.2
86	3-Hydroxymugineic acid	HMDB0033927	-	pos	C12H20N2O9	337.124	1.13278	M+H	-0.408173	41.7	19	41292.7	29696.7	26479.4	19336.3	36006.1	22755.3	19437.3	19186.3	14261.2	22987.5	17023	17929	24797.4	24689.6	26196.5	29708.5	389625	283892	314480	358940	287559	321098	277353	279222	6.4e-10	6.4e-10	6.4e-10	6.4e-10	6.4e-10	6.4e-10
87	4-O-Methylgallic acid	HMDB0013198	-	pos	C8H8O5	167.034	1.13278	M+H-H2O, M+H	0.429096	40	8.71	218458	230627	247876	217145	215599	182362	178481	167388	85596.8	83338.6	91039.2	76570.5	112985	80882.7	83602.1	89493.2	92014.9	80154.8	82175.7	74621.7	64846.8	71741.2	71259.3	83187.9	76794.7	76222.1	50643.5	44212.7	119811	65005.2
88	5'-Deoxyadenosine	HMDB0001983	C05198	pos	C10H13N5O3	274.092	1.1498	M+Na	4.19125	45.8	38.8	4960.57	7438.79	7761.24	4121.34	4971.81	5564.73	7009.12	5637.97	31873.5	41275.1	47712.1	46983.9	62935.2	40487.4	47306.3	69464.9	364184	402395	278666	357709	342992	293806	251234	268207	6.4e-10	6.4e-10	6.4e-10	678.186	6.4e-10	6.4e-10
89	2-Hydroxycinnamic acid	HMDB0002641	C01772	pos	C9H8O3	182.081	1.1498	M+H, M+NH4	0.659261	46.5	39.8	792643	901996	717737	793779	787252	663281	725071	644907	132941	135911	137022	142581	181209	142571	135216	199374	893062	874496	830221	972387	901031	856597	813711	792028	455518	505787	539909	253103	39416.4	640980
90	Isocitric acid	HMDB0000193	C00311	pos	C6H8O7	230.99	1.1498	M+K	-0.151332	38.4	0	37022.5	38669.9	47720.4	40132.5	35291.9	37670.6	37561.9	30314.2	26831.5	27193	26933.1	30718.1	31754.6	31186.1	29759.6	30061.7	46652.2	46921.5	45072.5	46887.4	49911.5	42875	41263.9	30464	6.4e-10	6.4e-10	6.4e-10	6.4e-10	6.4e-10	6.4e-10
91	L-N-Carboxymethylserine	HMDB0030393	-	pos	C5H9NO5	146.045	1.1498	M+H-H2O	0.252262	38.6	0	8153.26	8273.65	8741.82	8259.99	8140.42	7534.57	6483.05	6322.29	7991.72	7976.79	8051.74	8305.59	10846.4	7598.29	8008.95	10521.8	5393.21	3568.05	3250.21	5581.44	3285.26	3958.19	3961.21	3844.48	6.4e-10	6.4e-10	6.4e-10	6.4e-10	6.4e-10	6.4e-10
92	3,5-Dihydroxybenzoic acid	HMDB0013677	-	pos	C7H6O4	155.034	1.1498	M+H	-0.392624	38.3	0	26904.5	24586.1	25513.6	23841.6	26198.7	22366.9	21000.5	19638.1	7995.1	7857.87	8369.13	8667.34	10112.4	8166.05	9478.75	6595.7	8622.32	7760.19	7175.73	7947.18	7046.89	7096.75	4900.69	7154.99	6479.82	5277.49	4859.81	2150.87	9078.41	4462.34
93	Buntansin A	HMDB0035086	-	pos	C11H8O5	243.026	1.1498	M+Na	0.0776997	37.5	0	9135.98	8683.93	9093.96	7585.52	8615.07	5579.78	4859.73	8419.68	6.4e-10	6.4e-10	888.338	705.343	6.4e-10	607.578	985.123	6.4e-10	7824.16	4849.87	3734.21	4176.96	1243.68	4561.82	4758.93	6453.18	6.4e-10	6.4e-10	6.4e-10	6.4e-10	6.4e-10	6.4e-10
94	N5-(3,4-Dioxo-1,5-cyclohexadien-1-yl)-L-glutamine	HMDB0035993	-	pos	C11H12N2O5	270.109	1.1498	M+NH4	1.00948	37.2	0	7145.63	6042.85	6947.56	3875.09	6952.79	7933.2	6008.51	8155.3	1574.33	1524.9	6.4e-10	1167.97	6.4e-10	6.4e-10	6.4e-10	6.4e-10	6.4e-10	6.4e-10	6.4e-10	6.4e-10	6.4e-10	6.4e-10	6.4e-10	6.4e-10	6.4e-10	6.4e-10	6.4e-10	6.4e-10	6.4e-10	6.4e-10
95	L-trans-alpha-Amino-2-carboxycyclopropaneacetic acid	HMDB0034442	-	pos	C6H9NO4	160.06	1.16688	M+H	0.272863	42.7	21.4	55942.6	57986.4	69232.1	62383.9	66113.3	53301.4	50423.8	48868.3	41066.9	40058.3	39220.1	41264.2	55147.4	35747	42395.4	51056.6	49166.8	45338	46273.8	45279.1	36327.4	41292	45178.6	39212.2	8854.1	9197.43	4386.26	16812.6	8820.05	5516.83
96	cis-Coutaric acid	HMDB0034620	-	pos	C13H12O8	319.042	1.16688	M+Na	0.0809106	37.4	0	125965	123698	142116	120875	105225	101746	83475.6	85541.9	42403.5	50170.7	48275.4	49423.5	65825.8	47836.6	42384.4	56360.1	17972.9	11705.7	13760.2	12020.7	13053.5	15445.2	18210	15933	6.4e-10	6.4e-10	6.4e-10	6.4e-10	6.4e-10	6.4e-10
97	Luteolin 7-O-[beta-D-glucuronosyl-(1->2)-beta-D-glucuronide]-4'-O-beta-D-glucuronide	HMDB0060296	C04900	pos	C33H34O24	837.13	1.187	M+Na	-4.07655	36.2	0.117	4328.67	4580.03	5802.69	3900.94	7043.31	14743.5	69649.7	44387.5	72920	93227.5	78418.5	93293.7	44909.5	74546.9	156342	24392.2	212236	197434	246340	144775	231917	196995	243470	247337	6.4e-10	6.4e-10	6.4e-10	6.4e-10	6.4e-10	6.4e-10
98	Inulobiose	HMDB0029898	C03323	pos	C12H22O11	360.15	1.187	M+NH4	0.0332856	45.5	32.7	476802	676038	580981	564545	477328	512912	414375	458823	571865	610949	594272	703309	644407	576190	881920	598574	1.19297e+06	1.10365e+06	1.14984e+06	1.01208e+06	1.11103e+06	1.1488e+06	1.17487e+06	1.79052e+06	6.4e-10	6.4e-10	6.4e-10	4657.05	6.4e-10	6.4e-10
99	3,4-Dihydro-2H-1-benzopyran-2-one	HMDB0036626	C02274	pos	C9H8O2	166.086	1.187	M+NH4	0.226054	38.1	0	21311.9	21870.3	27108.7	23443.6	20037.6	24921.4	23011.2	25414.2	1085.83	1120.89	1273.64	1672.04	1126.64	1469.72	1726.92	1364.71	1866.92	1295.77	1169.19	638.528	732.781	1164.11	774.19	985.559	5751.22	4535.87	24924.5	2220.7	832.059	4642.89
100	CDP	HMDB0001546	C00112	pos	C9H15N3O11P2	426.009	1.187	M+Na	4.31955	38.5	9.99	27177.9	33410.6	43448.8	46140.3	38688.3	38714.7	103303	86099	12946.5	9995.13	13457.8	12708.8	10299	11521.4	20085.3	10887.8	65808.1	63372	56636.7	63306.3	72985.8	78891.8	86354.4	69260.1	6.4e-10	6.4e-10	6.4e-10	6.4e-10	6.4e-10	6.4e-10
101	Uridine 5'-diphosphate	HMDB0000295	C00015	pos	C9H14N2O12P2	405.009	1.187	M+H	-0.279927	40.4	14.8	25819.7	19047.4	29139.1	27388	28796.9	26500.8	10378	19984.6	345.014	6.4e-10	6.4e-10	6.4e-10	6.4e-10	6.4e-10	6.4e-10	6.4e-10	3190.47	7056.43	6647.21	1986.17	3183.62	2330.78	4284.28	5511.23	6.4e-10	6.4e-10	6.4e-10	6.4e-10	6.4e-10	6.4e-10
102	L-Glutamic acid 5-phosphate	HMDB0001228	C03287	pos	C5H10NO7P	228.028	1.20618	M+H	3.6074	36	0	3236.82	3513.67	2988.16	4222.52	4022.25	5182.83	19402.8	9984.3	490.051	1140.82	959.53	1528.47	1620.2	664.331	1223.79	2672.35	4293.04	4327.27	3394.49	3868.2	3447.77	5317.97	4518.49	4002.83	6.4e-10	6.4e-10	6.4e-10	6.4e-10	6.4e-10	6.4e-10
103	Xylobiose	HMDB0029894	C01630	pos	C10H18O9	305.084	1.32577	M+Na	0.227819	39.2	2.82	97143.6	81310.1	106172	113988	87630.3	95290.9	79747	75380.1	59267.5	53427.1	46213.1	50745.8	68553.9	48306	59629.3	62523.4	38524.2	35786.1	42205.4	31479.6	33249.3	27076	30897.5	37190	6.4e-10	6.4e-10	6.4e-10	6.4e-10	6.4e-10	6.4e-10
104	Adenosine 3',5'-diphosphate	HMDB0000061	C00054	pos	C10H15N5O10P2	428.037	1.32577	M+H	0.111339	37.9	0	19608.3	12603.2	21658.4	20225.9	23254.8	18215.3	5401.63	10505.5	3500.32	4444.67	3541.33	3488.28	1684.07	4060.03	4470	839.746	10636.5	5201.67	4781.85	2986.31	3237.66	4583.84	7328.55	3709.87	6.4e-10	6.4e-10	6.4e-10	6.4e-10	6.4e-10	6.4e-10
105	Pectic acid	HMDB0003363	C00470	pos	C6H10O7	217.032	1.36623	M+Na	0.0673888	38.8	0	9177.17	9111.98	12783.4	11839.1	9098.32	9113.11	8823.63	8033.19	936.151	763.302	761.172	849.224	6.4e-10	657.617	1339.02	6.4e-10	1194.26	1373.34	2321.17	1392.43	1483.52	1273.14	1882.66	2321.34	6.4e-10	6.4e-10	6.4e-10	6.4e-10	6.4e-10	6.4e-10
106	D-Ribose	HMDB0000283	C00121	pos	C5H10O5	173.042	1.36623	M+Na	-0.662001	38.6	0	2305.3	2208.42	2932.99	2441.32	1933.99	2320.49	1689.75	1448.79	673.523	435.362	267.49	631.54	323.664	365.349	815.473	347.132	3179.12	2439.64	2963.59	1676.05	2282.5	3712.83	2902.38	4034.28	628.527	6.4e-10	272.081	6.4e-10	6.4e-10	6.4e-10
107	(-)-cis-Rotenolone	HMDB0034145	C10464	pos	C23H22O7	411.143	1.42202	M+H	-0.945063	38.2	0	6.4e-10	6.4e-10	6.4e-10	6.4e-10	6.4e-10	6.4e-10	6.4e-10	6.4e-10	6.4e-10	6.4e-10	6.4e-10	6.4e-10	6.4e-10	6.4e-10	6.4e-10	6.4e-10	9889.67	10123.4	6549.4	5607.78	11411.1	3598.48	11078.2	9635.28	6.4e-10	6.4e-10	6.4e-10	6.4e-10	6.4e-10	6.4e-10
108	L-Theanine	HMDB0034365	C01047	pos	C7H14N2O3	175.108	1.42202	M+H-H2O, M+H	0.640116	41.4	12.9	67527.7	68941.9	40815.8	54293.5	56209.2	48572.3	45327.8	36567.3	9875.58	7642.03	7964.85	6741.26	12894.8	11586.8	9367.45	12434.2	3311.52	2175.26	4656.58	4951.79	5827.78	5716.03	9821.93	4022.17	437.08	297.951	276.509	240.705	688.232	447.633
109	Mannan	HMDB0029931	C00464	pos	C24H42O21	689.211	1.42202	M+H-H2O, M+K, M+NH4, M+Na	0.42195	39.5	0	1.62167e+06	1.24527e+06	1.59073e+06	1.81343e+06	1.56144e+06	1.82584e+06	1.31445e+06	1.56958e+06	590367	650744	598422	785612	1.29737e+06	702023	1.0306e+06	886349	1.1468e+06	1.05615e+06	1.37237e+06	947255	1.06206e+06	880069	1.1108e+06	1.65011e+06	6.4e-10	6.4e-10	6.4e-10	6.4e-10	6.4e-10	6.4e-10
110	L-Cyclo(alanylglycyl)	HMDB0031547	-	pos	C5H8N2O2	146.092	1.42202	M+NH4	0.293531	39	0	4923.46	5043.87	4733.23	4848.73	4514.87	5035.51	4846.48	3865.09	8397.7	9296.24	6715.77	9329.97	24829.2	6352.28	9939.02	19314.9	4921.69	4797.66	8259.03	5452.54	6419.84	2599.1	5721.82	8931.31	0.251281	8.97717	1.33143	0.357137	6.4e-10	4.83763
111	N2-(3-Hydroxysuccinoyl)arginine	HMDB0032765	-	pos	C10H18N4O6	291.13	1.42202	M+H	0.645321	38.9	0	8411.24	6316.96	4100.28	5701.53	7626.98	10448.3	5730.01	4101.63	39388.8	47614.3	33768.8	44182	125098	44974.7	51777.6	90068.5	24501.8	24224.9	37206.3	24452.2	26365.6	21534.5	25071.6	20826.3	6.4e-10	6.4e-10	6.4e-10	6.4e-10	6.4e-10	592.722
112	Glucosylisomaltol	HMDB0038341	-	pos	C12H16O8	289.091	1.42202	M+H	-4.12228	38.5	0	139843	113254	140159	146069	141053	149560	97580.6	118959	101549	88179.2	78629.1	100596	131633	103699	133527	117623	133594	117847	132726	108005	115793	94224.8	134981	164811	6.4e-10	6.4e-10	6.4e-10	6.4e-10	6.4e-10	6.4e-10
113	Monotropein	HMDB0035608	C09788	pos	C16H22O11	408.15	1.44013	M+NH4	0.367301	38.3	0	18153	7658.27	14575.3	14500.1	11980.3	12972.5	8345.06	12315.6	8722.55	8705.41	6274.34	8358.69	25924.5	8642.11	13094.9	24031.8	8042.21	5887.64	9512.28	5204.47	8176.57	4512.76	15679	9896.75	6.4e-10	6.4e-10	6.4e-10	6.4e-10	6.4e-10	6.4e-10
114	(-)-alpha-Narcotine	HMDB0033439	C09592	pos	C22H23NO7	396.143	1.44013	M+H-H2O	-3.73898	36.2	0	4062.93	2568.15	4036.08	3033.42	3147.76	4457.83	3798.12	2218.03	1447.59	2283.64	2235.62	2820.59	15294.5	3038.98	2779.54	21479.6	1816.5	1699.04	980.84	1805.6	2432.05	1111.72	724.025	586.812	6.4e-10	6.4e-10	6.4e-10	6.4e-10	6.4e-10	6.4e-10
115	Urocanic acid	HMDB0000301	C00785	pos	C6H6N2O2	139.05	1.44013	M+H	0.680023	41	13.3	7471.78	5576.36	7953.02	7064.38	7222.52	5739.51	5934.85	5835.27	4829.42	4551.65	6941.27	6629.06	5959.24	7130.62	10529.2	5574.35	5143.56	4954.67	4264.86	4472.6	4213.37	4811.14	4881.37	5450.21	14490.6	15579.4	9432.88	23011.4	25318.2	12765.2
116	Norepinephrine	HMDB0000216	C00547	pos	C8H11NO3	187.108	1.44013	M+H, M+NH4, M+H-H2O	0.580633	42.2	17.4	113611	107721	81238.1	95157.7	92295.6	90291	81876.1	71140.2	46077.4	41829.9	40158	39880	61173.3	45851.5	41971.2	60953.4	34863.4	31851.7	36642	32967.5	34628.2	32069.2	36182.2	37117.1	22663.1	25163.8	15392.3	18075.5	51747	20780.6
117	Uric acid	HMDB0000289	C00366	pos	C5H4N4O3	169.036	1.44013	M+H	0.288223	41.6	13.5	4447.4	2712.93	3218.21	3073.63	3137.54	2528.67	2772.87	3292.28	15301.2	16494.5	16564.2	19237.3	46863	16577.8	21496.6	20888.1	4366.16	3929.44	3848.25	3783.59	5596.54	5934.25	6958.52	13203	6.4e-10	258.746	6.4e-10	6.4e-10	6.4e-10	207.069
118	Oxoadipic acid	HMDB0000225	C00322	pos	C6H8O5	143.034	1.44013	M+H-H2O, M+H	0.524118	41.6	14.2	118995	115202	137798	116016	118145	117286	105204	103980	60819.5	53903.5	50789.2	49023.6	66790.7	49087.1	56821.6	50798.8	75505.4	65588.1	70515	59715.4	64707.2	62878.1	77434.9	84200.2	99856.8	86846.4	64525.2	63293.9	193701	77857.6
119	Citric acid	HMDB0000094	C00158	pos	C6H8O7	215.016	1.44013	M+H-H2O, M+H, M+NH4, M+Na, M+K	0.457967	40.6	4.23	602117	572709	696704	697561	521915	592336	458395	478822	363787	315847	343514	364630	500801	361408	412812	344684	815011	616279	764779	602009	587608	566630	580792	530069	722.005	715.058	997.152	82579.8	5959.18	4727.32
120	Oxoglutaric acid	HMDB0000208	C00026	pos	C5H6O5	129.019	1.44013	M+H-H2O, M+Na, M+H	2.19067	41.1	10.2	202755	186752	204170	199837	181913	183895	156469	148007	118486	106969	105747	108139	118674	110264	121065	92730.7	178822	136994	181221	130687	134436	115272	131240	122177	6703.23	6391.39	4421.25	6467.1	14300.5	5007.36
121	(2S,3'S)-alpha-Amino-2-carboxy-5-oxo-1-pyrrolidinebutanoic acid	HMDB0039110	-	pos	C9H14N2O5	231.097	1.44013	M+H	-0.411965	44.3	27.6	11396.9	11367.4	9478.36	8920.67	8951.83	9595.77	8635.73	7785.01	26166.7	26602.5	23599.5	27124.9	35592.8	26836.8	33571.8	38246.6	1355.27	1609.15	1893.2	1829.86	1858.67	1436.5	2660.65	2419.04	6.4e-10	632.245	174.969	293.855	6.4e-10	454.166
122	3beta,6beta-Dihydroxynortropane	HMDB0038949	-	pos	C7H13NO2	144.102	1.44013	M+H	0.435854	41.6	14.1	33497.1	36235.6	37337.3	32129	35175	31502.6	29411.6	29596.1	44357.1	48549.3	48820.3	49647.8	75809.6	49574.2	57096.3	77218.7	40411.6	39262.3	40620.6	37920.8	38472.2	35961	39133.7	37177.7	22711.8	26904.5	15593.5	21565.6	49818.6	18837.8
123	2-Hydroxy-4-imino-2,5-cyclohexadienone	HMDB0031713	-	pos	C6H5NO2	124.04	1.44013	M+H	1.88472	40.9	8.48	94603.7	104086	91085.6	92879.7	93685.7	89727.2	88616.3	81084.9	50428	51316.8	50974	56309	62891.2	55037.1	61343.9	56426.3	65808.2	61881.2	71399.7	72929.9	72624.3	53580.4	57528.6	57199.5	21929.6	21069.3	15141.5	17073.7	44020.5	18414.4
124	Cyanidin 3-O-(6''-malonyl-arabinoside)	HMDB0029243	-	pos	C23H21O13+	523.132	1.44013	M+NH4	-0.592446	38	2.31	40151.4	37957.8	44241.6	49866.6	51225.1	57563.5	243711	172310	46788.6	45233.4	43239.8	50389.1	75550	39655.2	59968.4	49450.1	68199	69957.1	84983.4	68949.2	82088.2	75866.6	83235.5	118138	9687.5	8945.37	6737.41	3383.64	1524.44	7583.54
125	2,3-Di-O-methylellagic acid	HMDB0041395	-	pos	C16H10O8	348.07	1.44013	M+NH4	-2.96497	37.4	0	60950.3	58149.4	72038.7	69532.4	83223.3	82374.1	67108.7	65389	25716.4	43136.9	32466.6	46314.8	32312.6	39194.8	66784.7	31128.3	44997.6	71257.2	76429.4	55669.1	67920.1	45159.9	49229.3	82771.1	6.4e-10	6.4e-10	6.4e-10	6.4e-10	6.4e-10	6.4e-10
126	O-Acetylserine	HMDB0003011	C00979	pos	C5H9NO4	130.05	1.4584	M+H-H2O	2.63282	45.1	35.1	359044	337393	310418	258201	332467	316502	281488	301772	387130	394546	399818	416995	883554	428054	383207	774271	701225	641794	610399	565474	621853	569480	587802	572923	31958.6	33509.8	18458.1	39353.2	59975.8	26140.9
127	Osmundalin	HMDB0031304	-	pos	C12H18O8	308.134	1.4584	M+NH4	-0.0138173	46.8	48	3721.06	3837.22	2513.63	3869.94	2974.08	2887.54	3745.88	3680.41	35020.4	36177	35048.5	54137.6	30695.1	30727.6	72380.3	35224.9	146035	139956	140574	153077	155796	146020	145228	168540	6.4e-10	6.4e-10	6.4e-10	6.4e-10	6.4e-10	6.4e-10
128	Zeanoside C	HMDB0038960	-	pos	C16H19NO10	386.108	1.4584	M+H	0.273781	39.9	6.16	11383.7	33454.8	22153.8	10519.2	41360.6	12721.7	18102.5	23405.9	9002	6759.35	15209.1	4111.87	1824.75	15304.8	6549.95	10690.9	56109.2	78750.7	27873.7	123477	79584.9	126654	81290.7	21617.8	6.4e-10	6.4e-10	6.4e-10	6.4e-10	6.4e-10	6.4e-10
129	3-Dehydroquinate	HMDB0012710	-	pos	C7H10O6	191.055	1.4584	M+H	0.0487876	39.4	0	3194.17	2133.51	3101.6	1721.53	2370.42	3016.44	3202	2500.34	613.488	572.979	478.617	784.751	806.913	498.402	531.58	270.045	386.654	583.594	1323.69	6.4e-10	468.718	992.661	672.302	1392.07	513.115	6.4e-10	6.4e-10	447.989	6.4e-10	6.4e-10
130	De-O-methylsimmondsin	HMDB0041208	-	pos	C15H23NO9	344.134	1.4765	M+H-H2O	0.701392	51.8	63.5	12268.6	10261.9	4542.53	6741.25	10088.9	5715.32	9661.71	7364.38	12775.6	13299	14390.8	14039.5	21064.3	19768.5	18308.2	19378.8	570486	531220	465937	504429	540894	403825	354499	323222	6.4e-10	6.4e-10	6.4e-10	6.4e-10	6.4e-10	6.4e-10
131	Pterin	HMDB0000802	C00715	pos	C6H5N5O	164.057	1.49582	M+H	0.102345	38.3	0	146.522	6.4e-10	74.4899	176.408	6.4e-10	74.5902	6.4e-10	95.7429	174.718	102.922	6.4e-10	439.934	6.4e-10	141.739	411.024	82.8377	257.134	277.919	6.4e-10	329.778	6.4e-10	6.4e-10	6.4e-10	6.4e-10	6.4e-10	6.4e-10	6.4e-10	6.4e-10	6.4e-10	6.4e-10
132	3,4-Hexahydroxydiphenoylarabinose	HMDB0034113	-	pos	C19H16O13	491.023	1.49582	M+K	2.21711	46	45.1	14348.1	9582.92	9156.13	16250.4	5215.25	14193.2	51081.6	22714.8	2520.36	1166.79	1840.36	1487.8	438.525	1346.02	862.857	507.378	788.221	6.4e-10	6.4e-10	6.4e-10	6.4e-10	6.4e-10	6.4e-10	6.4e-10	6.4e-10	6.4e-10	6.4e-10	6.4e-10	6.4e-10	6.4e-10
133	9-Hydroxy-4-methoxypsoralen	HMDB0036628	-	pos	C12H8O5	271.001	1.49582	M+K	4.23905	36.9	0	1363.62	461.815	424.748	748.51	745.017	1340.59	8555.48	3605.26	3579.86	2522.43	1579.84	4469.01	14369.9	3060.99	4025.5	4609.95	2245.74	3374.62	6340.91	3820.33	5145.15	844.497	2112.32	6315.69	6.4e-10	6.4e-10	0.163118	6.4e-10	6.4e-10	6.4e-10
134	S-2-Propenyl 1-propenesulfinothioate	HMDB0032750	-	pos	C6H10OS2	180.052	1.49582	M+NH4	3.61684	36	0	1374.31	922.858	1079.65	947.645	783.58	614.165	528.853	1080.71	1712.21	1788.02	2381.12	1582.72	1813.8	1363.61	1655.08	3947.53	912.244	996.925	388.459	831.631	834.011	434.678	622.879	445.927	6.4e-10	6.4e-10	6.4e-10	6.4e-10	6.4e-10	6.4e-10
135	Pseudouridine	HMDB0000767	C02067	pos	C9H12N2O6	267.059	1.51722	M+Na	0.0190406	39.1	2.5	49435	38839	32914.5	55768.5	26937.9	44322.6	30223	34626.4	3592.6	4551.36	3590.6	5758.07	15697.5	4107.34	6763.95	8029.16	8980.07	5124.7	9049.09	4850.06	7116.72	2523.42	6617.18	8591.4	6.4e-10	6.4e-10	6.4e-10	6.4e-10	6.4e-10	6.4e-10
136	8-Hydroxy-R-phenprocoumon	HMDB0060887	-	pos	C18H16O4	279.101	1.51722	M+H-H2O	-2.13094	36.9	0	22178.9	24845	14557.8	20860.6	20456.7	16960.1	18382.7	13297.9	177.313	458.016	185.005	185.171	6.4e-10	6.4e-10	936.804	6.4e-10	793.225	674.495	2495.59	1643.64	529.094	364.745	459.662	3358.9	52.0061	31.0132	4.25643	5.52765	6.4e-10	52.134
137	Benzofuran	HMDB0032929	C14512	pos	C8H6O	136.076	1.53655	M+H, M+NH4	2.43675	40.6	6.8	481731	508813	348747	391349	403459	362307	373619	336116	65799.5	61834.1	61853.9	63143.9	79621.4	72081.4	68663.5	78219.8	491895	438017	473130	461670	467392	434064	436614	394218	43032.5	49818.7	31027.1	43461.8	128800	36641.4
138	Calystegine B2	HMDB0038594	C10851	pos	C7H13NO4	176.092	1.53655	M+H	0.387593	40.9	10.7	30218.6	29672.3	28873.1	27873.9	31054.7	25000.9	21271.4	21650.2	29959.5	28124.1	27583.3	26237.9	38045.8	30724.2	28451.5	40351.4	31464	31971.2	35159.5	40791.5	37338.9	32425.3	31492.9	29389.1	8.97868	20.1869	6.4e-10	22.5981	30.7954	8.47413
139	cis-p-Coumaric acid	HMDB0030677	C06738	pos	C9H8O3	182.081	1.53655	M+H, M+NH4, M+H-H2O	0.676086	45.7	30.4	2.57464e+06	2721773	1.82814e+06	2.09438e+06	2.1501e+06	1.91226e+06	1.97051e+06	1.74026e+06	319877	302249	304945	316295	406804	353196	331583	391439	2.65324e+06	2.34361e+06	2.53676e+06	2.48366e+06	2.53134e+06	2.32669e+06	2.34057e+06	2.11895e+06	89109.8	96992.5	55129.2	85154.8	234723	72576
140	Furfuryl acetate	HMDB0034246	-	pos	C7H8O3	123.044	1.53655	M+H-H2O	1.84823	42.9	19	170997	184050	140112	149176	151421	140980	138286	125956	42061.3	38707.7	37676.5	40228.5	50752.2	43153.9	41902.9	45409.5	174917	157162	170570	161841	164064	152967	155752	145724	93644	96419.7	59259	79789.7	270593	82536.1
141	Aflatoxin GM1	HMDB0030477	-	pos	C17H12O8	362.086	1.55598	M+NH4	-3.06741	38.8	4.74	101496	106675	141708	148473	131598	125635	103549	114713	66996.7	47599	50444.3	58140.2	78294.6	75907.5	89553.4	53763.1	70463.3	37392	53325.1	35194.1	39584.1	71188.3	134399	67828.7	6.4e-10	6.4e-10	6.4e-10	6.4e-10	6.4e-10	6.4e-10
142	D-N-(Carboxyacetyl)alanine	HMDB0039163	-	pos	C6H9NO5	198.037	1.55598	M+Na	0.27315	37.9	0	3720.32	5426.5	5895.44	4964.68	5186.3	4827.37	2125.9	2872.03	6129.53	6354.65	6720.07	7341.62	9595.04	5359.36	7894.09	5361.32	3877.03	2280.94	2901.77	2427.06	2069.96	2345.22	2820.91	3802.81	5217.74	5774.49	2725.21	5331.12	11055.9	4133.68
143	2-Methylene-4-oxopentanedioic acid	HMDB0037759	C06035	pos	C6H6O5	159.029	1.57447	M+H	-0.260227	38.5	0	3701.94	2467.63	4059.74	2664.66	4517.43	4008.87	3698.27	3073.57	1291.31	1438.93	930.601	1028.2	821.244	508.865	1092.43	641.938	1867.05	1474.04	1547.21	2611.21	1917.46	2121.06	2216.15	2193.04	197.298	366.41	6.4e-10	378.076	6.4e-10	312.586
144	5'-O-beta-D-Glucosylpyridoxine	HMDB0246884	-	pos	C14H21NO8	314.123	1.57447	M+H-H2O	-0.246035	39	0	3116.49	3107.52	500.821	6.4e-10	4629.69	1094.49	987.803	6.4e-10	5231.81	4784.86	5217.35	7163.3	5601.72	4279.95	8360.68	5423.76	156349	158849	134953	148901	170885	135444	113603	170255	6.4e-10	6.4e-10	6.4e-10	6.4e-10	6.4e-10	6.4e-10
145	3-Methylbutyl glucosinolate	HMDB0038412	-	pos	C12H23NO9S2	407.116	1.57447	M+NH4	2.1316	38.2	7.61	5562.53	2868.34	4597.35	5690.46	1558.58	4242.95	3800.08	5489.53	48675.3	50956.8	40920.1	48762.3	86871.5	43732.8	52851.8	70742.5	88192.5	51704	65941.4	43132.8	56724	49823.6	55154.4	65658.7	6.4e-10	6.4e-10	6.4e-10	6.4e-10	6.4e-10	6.4e-10
146	L-2-Amino-4-methylenepentanedioic acid	HMDB0029433	C00651	pos	C6H9NO4	142.05	1.59455	M+H-H2O	0.573423	43.6	21.9	44773	48719.6	50119.9	43698.6	48607.8	44231.5	39539.6	41104.8	68706.2	75115.3	77885.8	86679	46033.1	61219.4	85269	49290.4	42423.1	34433.6	36135.4	32863.1	32952.2	33869.5	35484.7	32304.4	12674.9	14466.1	8755.6	18799	30463.7	10684.4
147	(2S,2'S)-Pyrosaccharopine	HMDB0038676	-	pos	C11H18N2O5	276.155	1.59455	M+NH4	-1.14266	43.9	27.3	102394	107206	74151.8	91899.1	86195.8	74798.3	74528.7	63985.2	4228.96	2232.19	1948.29	1382.22	2840.09	2654.54	1898.28	4393.38	6.4e-10	6.4e-10	6.4e-10	69.316	6.4e-10	6.4e-10	6.4e-10	0.45449	6.4e-10	6.4e-10	6.4e-10	2136.36	6.4e-10	6.4e-10
148	1-(Malonylamino)cyclopropanecarboxylic acid	HMDB0031700	-	pos	C7H9NO5	210.037	1.59455	M+H, M+Na, M+H-H2O	0.168126	43.1	18.4	215755	260751	268354	212982	247215	218327	166258	181212	360983	408782	430941	471119	229791	328526	463969	254721	206853	156009	163775	150958	147191	164658	168791	156665	2206.52	1384.46	969.548	21335.7	2156.42	1251.37
149	L-Isoleucine	HMDB0000172	C00407	pos	C6H13NO2	132.102	1.61417	M+H	0.925994	45.8	30.9	8.59997e+06	9.40959e+06	7.5733e+06	7.40179e+06	8.10677e+06	7.34983e+06	7.18246e+06	6.97383e+06	2.81102e+06	3.13057e+06	3.07214e+06	3.19203e+06	4.01402e+06	3.3662e+06	3.08112e+06	4.27245e+06	7.8676e+06	7.58609e+06	7.69934e+06	7.84111e+06	8.48907e+06	8.69554e+06	8.78423e+06	8.10874e+06	18429.4	18643.7	11310	23225.8	22566.9	14121.5
150	Spermidine	HMDB0001257	C00315	pos	C7H19N3	146.165	1.61417	M+H	0.345735	38.2	0	3107.46	2163.6	2725.89	2761.8	3015.56	2718.64	3070.32	2867.55	4526.51	5245.34	3712.05	5777.42	4932.97	4437.21	6766.29	5438.5	8204.35	7213.5	10269.9	6924.57	7518.53	4447.58	4391	11024.8	6.4e-10	6.4e-10	6.4e-10	6.4e-10	6.4e-10	6.4e-10
151	Adenosine	HMDB0000050	C00212	pos	C10H13N5O4	268.104	1.61417	M+H	-0.176413	46.1	33.2	2.45468e+06	2.56111e+06	2.19243e+06	2.08003e+06	2.35791e+06	2.13699e+06	2.28154e+06	2.2803e+06	1.18595e+06	1.20782e+06	1.08831e+06	1.28736e+06	1.14687e+06	1.25005e+06	1.53523e+06	1.21287e+06	2.12424e+06	2.39514e+06	2.24136e+06	2.31289e+06	2.5432e+06	2.37671e+06	2.47454e+06	2.67538e+06	6.4e-10	6.4e-10	6.4e-10	673.294	6.4e-10	6.4e-10
152	(-)-Epigallocatechin 3-cinnamate	HMDB0038831	-	pos	C24H20O8	454.149	1.61417	M+NH4	-1.70299	36.4	0	690.774	6.4e-10	6.4e-10	6.4e-10	6.4e-10	6.4e-10	6.4e-10	6.4e-10	6.4e-10	2237.5	6.4e-10	5215.85	1567.49	6.4e-10	7443.05	6.4e-10	24009.7	11729.4	22095.5	11975.2	21025.3	4177.25	18639.3	35490.5	6.4e-10	6.4e-10	6.4e-10	6.4e-10	6.4e-10	6.4e-10
153	Hypoxanthine	HMDB0000157	C00262	pos	C5H4N4O	137.046	1.63387	M+H	0.681536	40.8	9.91	1070.33	1285.02	1429.49	495.003	1250.32	1284.46	1329.13	1555.57	24006.1	24049.1	27833.2	33698.8	15049.5	25822.5	37419.8	15699.9	4845.86	5219.38	5263.02	4995.91	7413.67	9686.94	12226.5	11858.7	6.4e-10	6.4e-10	6.4e-10	6.4e-10	6.4e-10	6.4e-10
154	xi-3-Hydroxy-2-oxobutanoic acid	HMDB0039324	-	pos	C4H6O4	101.024	1.63387	M+H-H2O	3.95778	41	14.1	4907.62	4845.03	5467.53	6453.25	5012.54	5196.46	4698.52	4332.35	5057.43	5195.09	5015.42	6524.35	8626.45	5460.19	6360.2	6033.32	3826.21	2992.12	3777.44	3825.85	3415.19	3499.39	3190.26	4408.65	1746.98	2323.75	952.583	2924.18	8268.16	1569.14
155	Musanolone E	HMDB0041450	-	pos	C19H12O4	322.107	1.63387	M+NH4	-2.31548	38.2	6.17	9444.95	7567.83	8811.45	4781.69	8425.54	7174.21	7083.07	8730.07	1920.31	2027.62	2320.25	2788.66	394.569	1954.31	3066.6	1238.79	15468.6	10697.9	16120.6	13071.4	13510.9	5231.26	11819.6	13522	6.4e-10	6.4e-10	6.4e-10	6.4e-10	6.4e-10	6.4e-10
156	Dehydroanonaine	HMDB0030350	-	pos	C17H13NO2	264.101	1.65497	M+H	-2.79859	38.6	9.85	29730.7	31155	20547.3	28170	23586.8	21133	22484.3	18819.1	6.4e-10	6.4e-10	6.4e-10	6.4e-10	51.5224	6.4e-10	6.4e-10	6.4e-10	4.80922	6.4e-10	27.2233	6.4e-10	6.4e-10	6.4e-10	6.4e-10	6.4e-10	6.4e-10	6.4e-10	6.4e-10	6.4e-10	6.4e-10	6.4e-10
157	2,4,5,7alpha-Tetrahydro-1,4,4,7a-tetramethyl-1H-inden-2-ol	HMDB0036684	-	pos	C13H20O	215.139	1.67512	M+Na	-8.08131	37.4	0	359614	380728	225026	304057	287711	262207	246570	211364	629374	659190	660191	669688	1.70543e+06	802169	670770	1.90683e+06	54242.4	46880.3	56663.4	55990.2	59754.4	52793.6	55092.2	50240.5	19973	8793.99	9367.77	25458.5	38291.3	10879.3
158	Guanine	HMDB0000132	C00242	pos	C5H5N5O	152.057	1.69538	M+H	0.385661	41.8	12.7	280883	311898	229496	253500	250639	238274	244940	221454	73819.9	62637.8	62543.1	70151.1	88188.9	76329.6	71461.1	77071	157293	144054	168511	184445	179928	145951	153495	127162	6.4e-10	6.4e-10	6.4e-10	6.4e-10	6.4e-10	6.4e-10
159	4-Isopropylbenzoic acid	HMDB0035268	C06578	pos	C10H12O2	182.118	1.71428	M+NH4	0.847861	37.7	0	1639.59	2160.9	3111.67	1887.08	1532.53	1884.88	723.478	2154.6	3862.02	3725.38	3553.52	3814.36	3085.13	3551.19	4323.8	3629.42	2488.1	3019.06	1694.16	2357.48	2164.8	2445.06	2272.42	2295.27	5631.7	6819.06	4945.81	4088.2	9046.62	5154.81
160	Dehydroaporheine	HMDB0033355	-	pos	C18H15NO2	278.117	1.71428	M+H	-2.12091	36.8	0	28199.3	30404.6	20950.6	25360.7	23849.1	21391.5	21277.4	18049.1	471.394	1103.52	269.181	724.918	964.515	1068.98	1337.41	1331.95	6407.86	8611.79	6518.11	8687.19	9903.26	8708.12	6333.33	10119.3	6.4e-10	6.4e-10	6.4e-10	6.4e-10	6.4e-10	6.4e-10
161	Gonyautoxin II	HMDB0033507	C16856	pos	C10H17N7O8S	378.081	1.7343	M+H-H2O	-4.13879	37	0	83268.4	93155.6	116935	130065	102311	111647	85569.9	103587	7524.67	7287.88	6088.37	9191.82	13059.1	9622.22	8684.28	9798.72	4853.03	5941.96	4181.74	2061.87	3418.83	2571.88	3641.95	6456.04	6.4e-10	6054.12	6.4e-10	6.4e-10	4632.41	24571.4
162	Lipoamide	HMDB0000962	C00248	pos	C8H15NOS2	206.066	1.7343	M+H	-3.13575	36.2	0	660.231	973.447	937.203	914.054	879.535	1058.78	629.484	1073.25	1438	1280.81	1291.02	1341.88	2071.55	1370.17	1226.18	2251.37	6958.53	6983.72	7114.81	5607.54	6444.23	6020.76	5020.78	5136.57	2322.42	3552.4	1955.79	2721.15	7351.42	2485.51
163	2-O-Feruloyltartronic acid	HMDB0032957	-	pos	C13H12O8	319.043	1.7343	M+Na	1.07044	38.1	0	1176.28	1513.81	2113.69	670.858	1650.1	1128.6	5648.03	3126.43	18122.4	18354.5	17723.8	16682.6	13064.9	22004.3	18103.3	20742.1	4946.02	3355.63	4303.52	5082.03	4891.34	6921.42	11551.9	5377.61	6.4e-10	6.4e-10	6.4e-10	6.4e-10	6.4e-10	6.4e-10
164	L-Dihydroorotic acid	HMDB0003349	C00337	pos	C5H6N2O4	176.066	1.75268	M+NH4	-3.10855	37.9	0	2999.62	2732.25	265.48	1199.7	586.45	1332.73	538.257	448.571	6.4e-10	6.4e-10	6.4e-10	6.4e-10	6.4e-10	6.4e-10	6.4e-10	6.4e-10	0.854223	6.4e-10	6.4e-10	6.4e-10	6.4e-10	6.4e-10	6.4e-10	6.4e-10	6.4e-10	6.4e-10	6.4e-10	6.4e-10	6.4e-10	6.4e-10
165	N6-Galacturonyl-L-lysine	HMDB0033106	-	pos	C12H22N2O8	323.147	1.75268	M+H	5.22042	37.6	0	16435.3	15855.6	14758.6	16537.2	13970.2	14817.5	5262.97	10194.9	9928.62	12038.1	13342.1	14183.5	9816.92	12878.5	12241.6	10825.9	8097.27	9357.57	10726.2	10223.4	11232	11114.6	10598	10927	6.4e-10	6.4e-10	6.4e-10	6.4e-10	6.4e-10	6.4e-10
166	Triglochinin	HMDB0030934	-	pos	C14H17NO10	360.093	1.77358	M+H	0.925729	43.2	24.1	6.4e-10	6.4e-10	6.4e-10	6.4e-10	6.4e-10	6.4e-10	6.4e-10	6.4e-10	8004.25	6988.59	6523.75	5346.32	19037.2	6621.52	5288	26248.3	26605.1	29017.9	24807.4	22106.5	25628.8	19539.6	19264.6	14754.1	6.4e-10	6.4e-10	6.4e-10	6.4e-10	6.4e-10	6.4e-10
167	N-(2,5-Dihydroxyphenyl)pyridinium(1+)	HMDB0040768	-	pos	C11H10NO2+	211.06	1.77358	M+Na	-0.366151	38.3	0	6451.47	6806.36	5941.74	6044	5472.68	5723.66	4752.88	4806.8	5047.44	4580.29	5163.12	5450.44	4563	4970.68	6251.12	4182.04	5878.99	4992.83	6099.5	5267.63	5605.02	5572.09	5794.57	6266.01	6.4e-10	6.4e-10	6.4e-10	442.544	743.313	6.4e-10
168	N2-(3-Carboxy-2-hydroxy-1-oxopropyl)arginine	HMDB0039408	-	pos	C10H18N4O6	329.085	1.77358	M+K	-4.15387	37.9	0	99.519	6.4e-10	118.301	6.4e-10	6.4e-10	6.4e-10	6.4e-10	6.4e-10	125.411	204.319	105.41	502.909	140.926	251.225	363.48	1277.84	15310	13392.9	12043.5	11250.9	11687.5	6259.51	4231.42	1689.73	6.4e-10	6.4e-10	6.4e-10	6.4e-10	6.4e-10	6.4e-10
169	gamma-Glutamyl-S-methylcysteine	HMDB0031985	-	pos	C9H16N2O5S	265.085	1.79413	M+H	0.266907	43.5	25.7	39286.8	41237.6	25770.7	33360.4	30506.6	27060.7	28796.5	24424.9	1113.25	1234.19	412.983	336.395	1161.7	1002.8	935.893	1582.57	2390.52	3589.6	2638.13	3919.3	5086.77	2592.32	3313.19	2070.36	6.4e-10	6.4e-10	6.4e-10	6.4e-10	6.4e-10	6.4e-10
170	N,N'-Bis(gamma-glutamyl)cystine	HMDB0038458	-	pos	C16H26N4O10S2	481.106	1.81512	M+H-H2O	1.21501	52.1	71.8	49503.9	42382.4	29835.6	32061.3	35741.6	29708.4	30660.5	28366.1	64281.7	63887.2	62983.7	62339.9	78142.7	69594.1	55331	69808.8	39526.4	27771.8	37705.2	35072.8	34471.9	29148.4	31118.1	34227.7	6.4e-10	6.4e-10	6.4e-10	6.4e-10	6.4e-10	6.4e-10
171	(2R,2'S)-Isobuteine	HMDB0030411	-	pos	C7H13NO4S	208.064	1.81512	M+H, M+Na	0.669317	39.6	4.43	12532	11338.2	11784.7	11677.9	11936	11503.5	7695.28	9743.14	8634.06	11242.9	10623.6	11949	9255.18	11002.6	13466.1	9459.32	14979.7	13717.6	17139.5	12425.5	16100.1	14010.2	14291.5	14317.9	6.4e-10	6.4e-10	6.4e-10	6.4e-10	6.4e-10	6.4e-10
172	Gamma glutamyl ornithine	HMDB0002248	-	pos	C10H19N3O5	262.14	1.81512	M+H	2.12534	38.9	0	10259.4	7732.16	4228.64	8033.39	7605.85	7650.75	8050.81	6256.14	1295.73	1473.14	1395.76	955.334	294.609	1429.47	948.739	1279.66	441.799	1301.85	1316.35	991.35	1045.57	988.29	881.649	1313.48	3480.47	6020.16	3178.51	3907.27	6009.65	4584.81
173	Valerenic acid	HMDB0030016	C09743	pos	C15H22O2	217.159	1.83412	M+H-H2O	0.0840912	40.9	12.2	5407.72	5226.42	4956.04	4925.8	4519.28	5231.81	3595.84	7880.22	4076.86	4083.91	4152.49	3978.5	3789.37	4064.74	4177.65	7808.49	4246.39	4868.74	3912.05	5938.67	6734.25	4089.08	6233.71	5175.35	12813.4	20299.5	10333.8	16407.4	17762.2	15875.7
174	3'-O-methyl-(-)-epicatechin	HMDB0029175	-	pos	C16H16O6	322.129	1.83412	M+NH4	0.554501	39.2	0.386	29544.8	29469.8	28942.9	24083.4	34113	25956	32010.5	30054.9	46780.9	58342.1	57892.7	67313.2	134188	56585.6	92382.6	157295	90951.7	80433.1	67875	82218.1	88934.7	114094	121286	147836	6.4e-10	6.4e-10	6.4e-10	6.4e-10	6.4e-10	6.4e-10
175	Dimethylstrobochrysin	HMDB0040873	-	pos	C18H16O4	279.101	1.83412	M+H-H2O	-1.20849	37.8	0	53245.2	56383	33616.6	43191.3	43261.2	36329.9	35973.5	30786.3	493.454	704.553	513.062	451.788	177.765	598.944	548.255	72.8271	164.042	143.957	532.66	260.687	837.029	184.487	362.93	365.628	31.4997	6.4e-10	3.00107	27.9069	6.4e-10	61.0935
176	Zedoarol	HMDB0038202	C17490	pos	C15H18O3	269.113	1.89595	M+Na, M+K	-6.39422	37	0	120427	128859	83502.3	109608	97410	92327.3	94662.6	79919.7	10379.7	11068.4	11596.2	15195.7	38788.4	13564.8	15498.1	18031.9	33280.9	8176.44	65719.5	8524.04	21230.3	21456.1	26364.9	91998.2	1180.37	1364.81	964.995	1304.3	1080.56	776.034
177	Valtrate	HMDB0034493	C09801	pos	C10H12O5	213.076	1.89595	M+H	0.941882	39.2	0	3230.39	1858.63	3594.41	3535.15	3420.22	3708.57	1665.35	3676.14	2796.99	2523.72	2290.28	2797.87	1194.21	3057.67	3341.83	3310.34	1489.14	3073.32	2458.45	2979.83	3344.61	1700.32	3552.67	1652.35	445.278	1127.63	895.598	1148.95	1506.34	524.645
178	Xanthine	HMDB0000292	C00385	pos	C5H4N4O2	153.041	1.9161	M+H	1.22297	39.9	7.7	4505.23	3947.03	3482.06	3933.04	3878.78	4098.63	3511.01	3712.31	29692.8	33163.9	26780.3	27574	50918.8	35817.3	23187.7	49444.7	18474.6	16104.1	23308.8	20361.1	21843.8	22276.5	24848.2	24353.9	6.4e-10	6.4e-10	6.4e-10	6.4e-10	6.4e-10	6.4e-10
179	Inosine	HMDB0000195	C00294	pos	C10H12N4O5	291.07	1.9161	M+Na	0.765283	40.6	8.19	2739.69	3467.17	2499.94	3280.82	3445.25	3778.92	1257.12	2300.45	26402.8	29140.6	24796.1	24881.1	52736.4	35908.8	19826.7	50371.9	17438.8	15685.4	21972	18512.5	17066.4	18738.9	21325.1	21691.2	6.4e-10	6.4e-10	6.4e-10	6.4e-10	6.4e-10	6.4e-10
180	Prephenate	HMDB0012283	C00254	pos	C10H10O6	227.055	1.95735	M+H	0.816336	40.1	13	7037.49	6374.56	6468.82	6023.09	5894.39	6262.91	4865.22	4339.38	2438.06	2438.36	3590.45	4155.58	3100.5	3534.43	3907.7	3077.17	4340.84	2832.64	3880.3	1820.77	2195.36	4083.68	3042.92	4328.85	6.4e-10	6.4e-10	6.4e-10	6.4e-10	6.4e-10	6.4e-10
181	gamma-Glutaminyl-4-hydroxybenzene	HMDB0029451	-	pos	C11H14N2O4	239.103	1.95735	M+H	-0.0684369	45.8	32.3	119939	130119	74954.2	100064	91371.6	84972.9	88328.8	69266.5	11704.7	12010.3	11680.9	12452.9	18922.6	12681.9	11949.6	17832.3	5220.77	3548.48	4868.54	2711.23	3459.4	4924.73	4257.62	5097.2	3416.88	5048.34	559.593	5536.91	1163.96	3958.7
182	Hypoglycin B	HMDB0029428	C08280	pos	C12H18N2O5	253.118	1.97747	M+H-H2O	0.190028	43.1	19.9	167233	182409	115475	147842	137598	128997	130649	103151	14662.9	16068	14579.4	16345.8	24602.6	16369.5	14387.4	23120.3	16779.2	14326.1	15213.6	14668.9	16042.4	15903.3	15989.2	12513.5	8604.14	9796.88	5415.5	8151.03	5957.56	7615.41
183	Succinic acid	HMDB0000254	C00042	pos	C4H6O4	119.034	2.04042	M+H	2.6939	38.7	0	3228.52	3655.39	4718.43	3930.58	3438.36	3764.33	3182.51	3968.57	4410.29	4317.65	3316.28	4284.84	4139.08	4673.45	3908.95	3992.79	6810.09	6715.64	5418.02	5649.58	3000.8	4796.11	5552.91	6272.55	1774.38	637.787	1122.24	2095.83	2355.78	572.955
184	Agrocybin	HMDB0030481	-	pos	C8H5NO2	165.066	2.04042	M+NH4	1.58067	37.8	0	47.1268	6.4e-10	99.9255	130.906	115.802	129.199	6.4e-10	6.4e-10	322.994	350.788	507.009	419.479	354.856	552.439	348.72	463.217	397.264	775.907	625.982	668.295	980.187	404.107	710.628	373.155	6.4e-10	6.4e-10	6.4e-10	85.7581	336.387	6.4e-10
185	Theaspirane	HMDB0036823	-	pos	C13H22O	217.155	2.04042	M+Na	-6.48577	37.5	0	335878	355679	213529	281885	262405	238230	236690	196165	27108.8	27458.5	26761.3	29613.9	40366.1	32312.4	26298.2	39246.1	16445.8	14893.9	15578.9	14385.8	15666.1	18389.2	17551.1	16328.5	30562.9	30494.8	18545.3	31571.4	31314.5	27953.5
186	L-2-(Hydroxymethyl)-1,2,3,4-butanetetrol	HMDB0033730	-	pos	C5H12O5	135.065	2.06147	M+H-H2O	1.34379	38.4	0	113.725	31.6582	155.519	215.236	151.364	125.828	6.4e-10	42.9205	269.765	260.318	260.879	296.127	97.4437	314.777	263.509	104.968	145.64	237.499	153.295	232.49	280.656	330.58	237.436	303.465	6.4e-10	6.4e-10	6.4e-10	6.4e-10	6.4e-10	6.4e-10
187	Methyl 3,4,5-trimethoxycinnamate	HMDB0038551	-	pos	C13H16O5	270.134	2.08172	M+NH4	0.404825	37.1	0	157.593	6.4e-10	6.4e-10	6.4e-10	6.4e-10	6.4e-10	6.4e-10	120.205	894.282	1032.08	910.422	708.846	844.415	754.369	1006.17	901.292	7833.52	8541.79	7120.17	7586.91	7158.17	9438.04	8211.9	10204.3	6.4e-10	6.4e-10	6.4e-10	6.4e-10	6.4e-10	6.4e-10
188	DIMBOA-Glc	HMDB0029710	-	pos	C15H19NO10	374.107	2.10143	M+H	-3.28875	43.4	28.6	1043.27	789.237	1047.55	620.593	544.349	1401.84	912.771	638.377	19459.6	26209	20591.7	23210.7	3298.97	16034	20278	17161	635.864	782.502	238.011	298.444	225.392	424.879	650.899	419.765	2529.3	1968.52	2101.6	3078.68	4145.06	2001.84
189	2-C-Methyl-1,4-erythrono-D-lactone	HMDB0029884	-	pos	C5H8O4	115.039	2.10143	M+H-H2O	2.30494	41.2	11.4	22476.8	33057.7	37004.5	27708.1	26968	24912.2	29017.5	28693.8	18198.2	22010	18471.8	25115.7	20328.4	17618.3	20758.6	16916.1	52115.6	64304.8	46966.2	47191.7	55105.2	30503.5	27686.4	45398.6	41905.8	34257.8	22314.4	42850.5	47555.8	29522.6
190	gamma-Glutamyl-S-methylcysteinyl-beta-alanine	HMDB0039504	-	pos	C12H21N3O6S	336.122	2.10143	M+H	-0.00938399	39.2	7.11	12174.6	10935.9	7329.33	10767.7	10088.1	11424.1	11568.1	4264.16	392.602	486.455	355.819	201.921	789.204	574.337	739.122	2093.26	102.169	6.4e-10	135.092	6.4e-10	29.4649	6.4e-10	6.4e-10	6.4e-10	6.4e-10	6.4e-10	6.4e-10	640.896	6.4e-10	6.4e-10
191	Caffeoyl aspartic acid	HMDB0029294	-	pos	C13H13NO6	297.108	2.12157	M+NH4	0.335428	46.6	48.1	94621.3	102809	59582.4	78715.8	71759.3	66302.2	70055.8	50820.6	7416.34	7102.67	7359.32	6811.68	12210.6	8040.58	7160.2	11630.8	4522.18	3018.84	4462.53	3557.09	4015.87	4693.85	4850.43	4838.8	6.4e-10	6.4e-10	6.4e-10	6.4e-10	6.4e-10	6.4e-10
192	N5-(4-Methoxybenzyl)glutamine	HMDB0033598	-	pos	C13H18N2O4	267.134	2.12157	M+H	-0.0266087	41.7	11.7	76733.9	79935	49723.6	67806.1	59630.6	59046.6	55472	43950.2	5846.56	5951.55	6212.04	6927.14	11654.3	7967.25	6143.46	11457.4	5384.78	5111.21	5613.21	5529.45	6214	5499.63	7259.25	6030.52	2569.98	3382	2426.2	3484.22	1152.06	3053.23
193	Imidazoleacetic acid	HMDB0002024	C02835	pos	C5H6N2O2	127.05	2.22655	M+H	0.812445	39.6	2.62	48828.4	47140.4	26058	30097.4	38596.6	31897.2	24632.6	16053	17619.6	17678.7	16652.2	16417.8	22927.7	16202.1	13096.2	20905.9	8742.48	7109.84	8862.13	11899.2	10633.2	6872.31	9347.78	7057.54	4134.05	2269.73	2336.76	3826.28	4715.33	1576.22
194	Phosphoglycolic acid	HMDB0000816	C00988	pos	C2H5O6P	178.971	2.22655	M+Na	-4.45684	38.3	0	6.4e-10	6.4e-10	6.4e-10	6.4e-10	6.4e-10	6.4e-10	100.313	119.501	6.4e-10	55.1546	6.4e-10	75.123	6.4e-10	6.4e-10	111.572	6.4e-10	6.4e-10	6.4e-10	6.4e-10	6.4e-10	51.305	6.4e-10	6.4e-10	154.971	4509.61	2891.64	3182.4	6319.35	1667.08	6.4e-10
195	(S)-b-aminoisobutyric acid	HMDB0002166	C03284	pos	C4H9NO2	104.071	2.24797	M+H	4.50814	41.5	17.7	1107.93	1646.59	1273.76	1006.08	945.529	1148.8	874.805	717.946	829.437	857.034	960.852	1161.42	1155.17	838.178	987.088	833.678	1360.04	1422.14	1049.26	721.707	1223.45	816.303	1191.51	880.11	2918.34	1860.65	1700.09	2912.32	283480	2335.01
196	Romucosine C	HMDB0036764	-	pos	C20H21NO5	378.133	2.24797	M+Na	4.77008	36.9	10.8	6.4e-10	6.4e-10	6.4e-10	6.4e-10	6.4e-10	6.4e-10	6.4e-10	6.4e-10	6.4e-10	6.4e-10	2991.81	2076.07	13453.2	6.4e-10	6.4e-10	6.4e-10	2280.52	6.4e-10	6.4e-10	6.4e-10	802.567	6.4e-10	6.4e-10	6.4e-10	6.4e-10	6.4e-10	6.4e-10	6.4e-10	6.4e-10	6.4e-10
197	N-Acetylserine	HMDB0002931	-	pos	C5H9NO4	148.061	2.30652	M+H	0.553575	38.6	0	806.237	1882.09	529.959	285.597	950.946	891.326	648.906	6.4e-10	64.6175	216.746	6.4e-10	6.4e-10	63.5756	133.569	265.012	222.154	465.843	581.769	1060.98	690.82	1320.22	867.529	659.751	807.42	6.4e-10	6.4e-10	6.4e-10	6.4e-10	9474.83	6.4e-10
198	Indole	HMDB0000738	C00463	pos	C8H7N	118.066	2.32432	M+H	3.36616	46.9	45.9	67476.6	72385.3	66103	65198.9	66700	61645.1	61731.8	60097.8	50563.9	49168.3	50138.9	44741.4	68066.4	61844.2	49150.4	61188	88120.7	74913.5	79651.3	73582.4	86249.4	88445.4	80569.7	92624.1	262692	63745.4	74854.9	324369	214706	105324
199	(E)-3-(2-Hydroxyphenyl)-2-propenal	HMDB0031725	-	pos	C9H8O2	166.086	2.32432	M+H-H2O, M+NH4, M+H	0.993838	42.5	22.6	1.40923e+07	1.4798e+07	1.32107e+07	1.23642e+07	1.40222e+07	1.27178e+07	1.29411e+07	1.28741e+07	1.03112e+07	9.99948e+06	9.79111e+06	9.68562e+06	1.32314e+07	1.29114e+07	8.66064e+06	1.30034e+07	1.86432e+07	1.73334e+07	1.81483e+07	1.77921e+07	2.02816e+07	2.07775e+07	2.18128e+07	2.12322e+07	371562	92117.4	143608	536358	542519	131280
200	L-Agaridoxin	HMDB0029445	-	pos	C11H14N2O5	237.087	2.36213	M+H-H2O	-0.105605	46.8	38.9	4634.52	2465.03	2621.96	3107.32	1633	2514.51	1309.85	2771.87	16729.1	18375.1	18958.8	19457.6	74785.7	17499.6	17330.5	69599.3	20171.9	18528.2	17096.2	19879	17732.2	17151.7	14333.8	12331.4	4243.95	1652.43	1722.37	18903.4	4645.62	1982.93
201	Sativanone	HMDB0038110	-	pos	C17H16O5	323.088	2.38027	M+Na	-4.94637	38.7	4.83	9629.29	8595.23	15336.6	11196.3	10771.6	7911.19	7212.32	6583.6	9822.71	11221.5	11401.5	14799.4	22832	8873.51	18575.3	20678.7	15252.7	9683.41	12242.5	15195.9	13256.5	19543.6	16898.8	21529.2	6.4e-10	6.4e-10	6.4e-10	6.4e-10	6.4e-10	6.4e-10
202	b-D-fructosyl-a-D-(6-O-(E))-feruloylglucoside	HMDB0029281	-	pos	C21H28O12	490.193	2.39908	M+NH4	1.32328	52.1	67.8	6.4e-10	6.4e-10	6.4e-10	22.343	6.4e-10	5.39395	6.4e-10	6.4e-10	5822	4387.95	7053.39	7387.05	26222.8	11356.6	5187.83	9314.34	29845.6	31153.1	22154	27393.2	18780.2	20989.6	18058.7	15028.9	6.4e-10	6.4e-10	6.4e-10	6.4e-10	6.4e-10	6.4e-10
203	Scoparone	HMDB0030818	C09311	pos	C11H10O4	224.092	2.42037	M+NH4	0.924959	38.3	4.95	6.4e-10	6.4e-10	6.4e-10	6.4e-10	161.595	118.439	118.859	6.4e-10	3398.9	3765.24	2320	1249.28	8170.33	4180.35	4129.02	8449.14	2908.23	3134.66	3754.39	3747.99	4366.78	2857.3	2915.23	3532.4	6.4e-10	6.4e-10	6.4e-10	6.4e-10	6.4e-10	6.4e-10
204	2,12-Epoxy-7(14)-illudadiene-3,8-diol	HMDB0038794	-	pos	C15H20O3	231.138	2.48232	M+H-H2O	0.346922	44.9	29.8	72481.8	73134.1	68212	63627.2	62596.1	56904.5	48122.5	50547.9	40944	47022.1	49946.6	52531.9	54645.2	50009.9	51556.8	53145.9	48548.7	44675.4	40520.8	45043.6	42101.4	46209.1	47950.3	47379.4	71301.4	12874.8	41014.4	84541.8	157743	19401
205	2-Amino-3,4-dihydroxypentanedioic acid	HMDB0030408	-	pos	C5H9NO6	162.04	2.50365	M+H-H2O	0.96196	38.4	0	900.148	969.211	900.273	839.042	1011.39	1087.41	856.153	892.284	700.332	649.946	726.734	860.205	631.455	1028.19	795.012	802.59	1150.92	1184.42	945.449	1187.29	1056.9	1343.77	1273.71	1171.81	6.4e-10	6.4e-10	6.4e-10	6.4e-10	6.4e-10	6.4e-10
206	2-O-alpha-D-Galactopyranosyl-1-deoxynojirimycin	HMDB0041337	-	pos	C12H23NO9	308.134	2.52478	M+H-H2O	0.182345	45.3	31.5	10387.5	13295.8	13019.2	10792.1	12044.8	11085.1	9932.31	10311.2	9859.97	11088.6	12997.7	13969.3	9989.37	16058.1	15672.1	12907	16250.8	14872.4	14069	14688.1	13064.2	15166	16635.6	10270.3	6.4e-10	6.4e-10	6.4e-10	6.4e-10	6.4e-10	6.4e-10
207	3,4-Dihydroxyphenylglycol	HMDB0000318	C05576	pos	C8H10O4	171.065	2.60857	M+H	0.831619	42.4	16	29620.6	29818.4	24097.2	24972.4	31559.3	28271.4	23098.6	24712.9	26820.3	29385.9	33865.3	33789.4	18343	28658.8	36276.7	21490.2	48184.1	47430	45448.8	47672	46030.5	44239.1	42675.9	53527.2	63885.9	6476.39	29246	93328.2	141097	15959.4
208	Carotamine	HMDB0039955	-	pos	C14H13N3O3	294.084	2.60857	M+Na	-3.16432	37	3.57	13393.9	14268.8	10284	11188.6	12289.9	12295.1	11255.9	10901	3821.04	2772.62	4138.33	3152.02	4637.96	3926.25	2448.06	4592.91	1795.95	1057.75	82.3477	924.539	885.294	307.554	176.868	6.4e-10	6.4e-10	6.4e-10	6.4e-10	6.4e-10	6.4e-10	6.4e-10
209	Isoferuloyl C1-glucuronide	HMDB0041749	-	pos	C16H18O10	353.086	2.62897	M+H-H2O	-2.05905	46.5	41.1	25347.5	23830.5	25563.2	22394.1	25757.3	22012.1	12275.8	17679.9	28086	33479	33392.4	33800.9	41333.4	40594.9	42781.5	45786.9	46079.1	40893.6	43750.8	44388	41918.2	42193.7	43143.3	47017.8	1.81213e+06	1.46089e+06	6.4e-10	6.4e-10	6.4e-10	3.41511e+06
210	gamma-Glutamylleucine	HMDB0011171	-	pos	C11H20N2O5	243.134	2.69072	M+H-H2O	-0.172908	46	33.7	72481.9	79198.2	47837.5	62194.5	59655.1	51470.2	56272.9	46006.8	6306.22	5989.32	5361.38	6160.45	9713.83	6430.31	5344.39	12953	2355.17	2504.66	2994.31	4662.39	6296.73	3783.28	4816.65	3890.65	8295.16	6.4e-10	4688.47	11296	18885.5	2285.55
211	Juglone glucoside	HMDB0033563	-	pos	C16H16O8	354.118	2.69072	M+NH4	0.26209	37.5	0	16450.8	14515.1	13951.7	11162.1	20802.3	17746.2	18714.9	17649.8	11346.4	6252.25	5701.63	1568.62	572.123	1926.19	376.578	834.245	158.117	407.17	6.4e-10	6.4e-10	6.4e-10	6.4e-10	6.4e-10	270.807	6.4e-10	6.4e-10	6.4e-10	6.4e-10	6.4e-10	6.4e-10
212	p-Anisic acid	HMDB0001101	C02519	pos	C8H8O3	170.081	2.75317	M+NH4	0.875307	39.5	2.66	15180.5	15309.9	16191.6	16349.8	15098.2	15406.7	12876.2	14812.1	28484.7	29315.6	30604.8	29816.2	42156.2	30367.9	33857.2	46693.9	18570.3	16596.2	16477.6	18419.1	18823.7	16963.3	18719.2	18617.4	64795.2	8691.55	37586.6	80659.3	155080	19211.6
213	2-O-Feruloylhydroxycitric acid	HMDB0040571	-	pos	C16H16O11	407.059	2.75317	M+Na	0.519977	46.2	37.5	23345.9	23427.7	22162.3	26297.6	24178.3	20818.6	5443.23	11656.6	23236.8	20384	23730.7	22899.1	12353.7	21744.3	16331.4	11350	8051.86	11456.5	6220.25	8452.83	2164.53	8264.84	8378.66	2686.21	6.4e-10	6.4e-10	6.4e-10	6.4e-10	6.4e-10	6.4e-10
214	(-)-Epigallocatechin sulfate	HMDB0012468	-	pos	C15H14O10S	409.022	2.81352	M+Na	4.92329	42.3	25.6	7400.15	7935.04	6519.99	6357.55	7264.99	7384.61	33842.6	17652.4	13294.5	13443.9	12663.9	12760.5	9085.64	12163.1	11263.1	6752.07	17899	10376.3	13196.7	7343.03	5421.23	8484	9839.04	9136.85	18981.8	10098	6.4e-10	6.4e-10	6.4e-10	1644.17
215	Distichonic acid A	HMDB0038752	-	pos	C10H18N2O8	277.103	2.81352	M+H-H2O	-0.546487	38.4	0	10462.2	9351.41	10512.5	9134.81	10025.1	8186.23	7580.31	8400.83	5901.82	5890.53	5881.28	7276.02	8518.12	5887.77	5423.9	5095.23	4078.15	3172.87	2959.12	942.282	826.919	687.697	1800.78	1155.95	6.4e-10	6.4e-10	6.4e-10	6.4e-10	6.4e-10	6.4e-10
216	Rumexoside	HMDB0036398	-	pos	C20H22O10	440.153	2.87378	M+NH4	-4.53219	47.4	48.9	2339.99	1562.9	387.003	1790.34	1331.96	1684.72	993.595	933.282	169.142	1390.03	1546.48	3006.81	5942.67	4531.73	6707.45	5585.19	29088.1	23327.5	27355.9	27464.7	26546.4	21609.2	21202.2	17203.5	6.4e-10	6.4e-10	6.4e-10	6.4e-10	6.4e-10	6.4e-10
217	Caffeoylmalic acid	HMDB0029318	-	pos	C13H12O8	314.087	2.89498	M+NH4	0.310758	38.8	7.71	27386.6	28070.7	20793.6	20615.2	22678.9	22152.9	20502	20071.7	9291.97	9456.63	10031.8	10005.7	11798.7	10340.5	10981.6	11274.4	2978.97	5118.49	4048.79	5150.51	5021.27	4398.33	5230.4	4353.53	6.4e-10	6.4e-10	6.4e-10	6.4e-10	6.4e-10	6.4e-10
218	6-Acetyl-1,2,3,4-tetrahydropyridine	HMDB0030345	-	pos	C7H11NO	143.118	2.89498	M+NH4	-0.0182501	38.4	0	7905.95	8325.06	5276.62	6617.97	6788.43	6271.17	6157.14	5168.86	442.344	494.122	399.266	404.13	845.197	391.971	305.138	239.299	100.836	6.4e-10	35.9745	21.8342	6.4e-10	6.4e-10	6.4e-10	6.4e-10	6.4e-10	6.4e-10	6.4e-10	6.4e-10	6.4e-10	6.4e-10
219	Phosphorylcholine	HMDB0001565	C00588	pos	C5H15NO4P+	167.07	2.91558	M+H-H2O	-1.06086	40.9	7.7	167291	174781	176894	166158	172800	162669	148520	149479	143866	141449	141802	147247	124301	146294	158058	132983	166204	166583	175002	201400	195784	204541	278797	231847	386988	70822.5	213413	449911	789918	121873
220	Raphanatin	HMDB0032000	-	pos	C16H23N5O6	404.151	2.936	M+H, M+Na	-2.60586	41.3	15.8	66345	63348.7	50589.9	55266.8	64660.3	59612.6	46135	48822.9	77057	79357	81685.6	93823.4	120320	88615.2	102049	127739	53959.4	55211.3	63018.1	63777.4	64614.5	64406.3	71942.6	70649.4	6.4e-10	6.4e-10	6.4e-10	6.4e-10	6.4e-10	6.4e-10
221	Glaudine	HMDB0030170	-	pos	C22H25NO6	422.159	2.95695	M+Na	4.56083	36.9	0.189	64678	70643.2	59685.6	54090	66634.2	55232.5	57088.6	53859.9	42580.6	43354.7	39416.8	43583.6	20882	37506.1	48008.3	25097.2	26087	24847	31376.3	30649.1	30058.9	30982.8	34254.3	29476.5	6.4e-10	6.4e-10	6.4e-10	6.4e-10	6.4e-10	6.4e-10
222	gamma-Glutamylvaline	HMDB0011172	-	pos	C10H18N2O5	247.129	2.97832	M+H, M+Na	-0.336165	48.4	45	311707	342813	205297	267621	240450	223485	237692	197724	17655.6	18756.4	19725.5	18825	28000	19397.3	18923.8	26198.7	14043.3	12040.6	14159.7	13488.4	14068.5	13904.8	15975.1	17947.2	12373.4	6202.83	14313.4	8388.53	35772.6	5900.1
223	2-Pyrocatechuic acid	HMDB0000397	C00196	pos	C7H6O4	172.06	3.0192	M+NH4	0.343395	38.3	0	1650	1841.83	1903.69	1656.7	1891.06	1684.17	1851.6	1634.81	1119.5	1064.37	1240.85	1093.04	1347.82	1193.36	1278.52	1171.62	1630.5	1238.81	1184.46	1230.42	904.049	1262.67	1163.17	1256.71	3541.76	3416.78	3697.57	2925.82	9485.4	3946.89
224	L-Nicotianine	HMDB0029397	-	pos	C10H12N2O4	247.069	3.0192	M+Na	0.575638	40.8	7.55	6.4e-10	6.4e-10	6.4e-10	6.4e-10	6.4e-10	6.4e-10	6.4e-10	6.4e-10	2783.38	3529.91	3741.96	5023.15	2802.46	4804.88	6502.5	3703.34	54525.6	56236.2	50759.3	53690.8	74115.1	60458.9	64664	40354.5	6.4e-10	6.4e-10	6.4e-10	6.4e-10	6.4e-10	6.4e-10
225	Benzoic acid	HMDB0001870	C00539	pos	C7H6O2	140.071	3.12402	M+NH4	0.737326	38.6	0	8522.54	9773.37	10350	9169.16	10100.3	9003.47	8343.62	8604.97	5872.46	5662.28	6471.03	5728.4	7031.94	5879.5	6754.24	6754.16	9302.98	8228.17	7890.64	8034.55	7807.06	8882.18	8520.15	8734.12	13697.2	9288.39	16183.9	9069.42	34698.6	11649
226	Lactitol	HMDB0040937	-	pos	C12H24O11	383.095	3.12402	M+K	0.137371	39.8	3.03	70596.2	72259.4	65565.3	64109.5	73388	63583	30274	47185.5	68421.7	76146.6	80985.6	75597.8	74812.3	81936.6	92594.2	85078.4	88131.5	81037.5	86718.5	99346.8	89413	90693.2	92119.2	91167.2	6.4e-10	6.4e-10	6.4e-10	6.4e-10	6.4e-10	6.4e-10
227	Dinorcapsaicin	HMDB0036325	-	pos	C16H23NO3	295.202	3.14532	M+NH4	0.419098	39.4	0.541	120823	124680	106711	120552	134436	116098	107061	109717	156700	140855	143369	135133	135180	142188	136943	148173	195844	187194	199617	206164	207620	184464	181236	178410	6.4e-10	6.4e-10	6.4e-10	6.4e-10	433.196	6.4e-10
228	AICAR	HMDB0001517	C04677	pos	C9H15N4O8P	339.069	3.16575	M+H	-3.56803	48.4	48.8	14848.4	16020.1	16535.6	17495.9	16585.8	14279	6317.57	9287.65	12599.1	12755.9	14083	13347.8	16293.2	14415.5	17724.5	13775.6	10839.7	12896.9	15346.4	14904.5	11776.3	11844.8	11617.5	12640.7	6.4e-10	6.4e-10	6.4e-10	6.4e-10	6.4e-10	6.4e-10
229	Isobutyl cinnamate	HMDB0037703	-	pos	C13H16O2	205.122	3.16575	M+H	0.623815	39.3	8.39	5456.18	6542.07	7467.1	6396.79	6526.38	5747.36	5893.32	5395.63	4139.87	4260.4	4281.05	4362.94	4925.95	4795.2	5356.77	5073.8	6325.2	5609.02	5266.88	5264.98	5061.14	5768.22	5677.72	6072.81	11465.1	7963.64	11414.3	9241.65	32822.8	9642.69
230	5-Hydroxytryptophol	HMDB0001855	-	pos	C10H11NO2	195.113	3.16575	M+NH4	1.52899	37.9	2.16	135.772	143.51	129.532	71.3711	125.333	6.4e-10	6.4e-10	64.0719	3493.2	3998.62	3944.9	3824.8	11211.2	4853.86	5139.26	14075.1	254.701	287.399	257.997	424.901	255.37	6.4e-10	69.2453	158.616	6.4e-10	6.4e-10	6.4e-10	6.4e-10	6.4e-10	6.4e-10
231	Leucodopachrome	HMDB0004067	C05604	pos	C9H9NO4	178.05	3.18633	M+H-H2O	0.59646	39.4	1.78	13689.1	14432.1	13784.5	9019.56	12971.2	9015.41	10499.1	10941.2	5548.1	3500.38	4592.94	4622.59	9508.68	5306.61	4779.88	11522.8	4336.6	2933.9	3433.12	2775.28	3378.71	9463.85	13706.9	5795.45	1376.59	469.529	801.791	398.464	1383.26	1163.76
232	Guanosine	HMDB0000133	C00387	pos	C10H13N5O5	301.126	3.18633	M+NH4	1.98823	44.4	33	12437.4	13240.4	15903.1	13578.1	12825.9	11997.4	10257.8	9954.8	13366.3	16212.1	15181.4	19125.7	18114.3	15849.4	26681.2	15659.5	19681.9	16066.3	18144	15853.9	19279.1	31812.3	21243	19255.4	679.285	6.4e-10	6.4e-10	6.4e-10	437.947	6.4e-10
233	Lycopersiconolide	HMDB0033677	-	pos	C22H34O4	401.209	3.18633	M+K	-0.639885	36.1	0.546	4328.29	7099.43	4583.96	5145.24	5594.61	6082.07	7439.69	4876.84	6.4e-10	6.4e-10	6.4e-10	6.4e-10	6.4e-10	6.4e-10	6.4e-10	6.4e-10	6.4e-10	6.4e-10	6.4e-10	6.4e-10	6.4e-10	6.4e-10	6.4e-10	6.4e-10	6.4e-10	6.4e-10	6.4e-10	6.4e-10	6.4e-10	6.4e-10
234	Cappariloside A	HMDB0034937	-	pos	C16H18N2O6	352.15	3.24815	M+NH4	0.0291447	44.1	27.5	26003.5	30953	18740	24944.6	24598.4	21644.5	22038.5	19014.8	94.4116	659.868	15.1858	502.677	831.856	1.46234	414.632	1208.29	864.867	82.0552	248.565	478.134	6.4e-10	247.375	6.4e-10	13.1803	6.4e-10	6.4e-10	6.4e-10	6.4e-10	6.4e-10	6.4e-10
235	Tetrahydropentoxyline	HMDB0029992	-	pos	C17H22N2O7	349.14	3.26938	M+H-H2O, M+Na	0.601786	50	56.6	5.1754	7.80418	4.51988	8.99227	0.843355	1.91692	7.14804	6.4e-10	1387.69	3270.96	2935.79	3817.11	6626.81	3377.57	5036.23	6916.81	61732.7	76224.9	61266.5	59635	74916.8	53413.1	50670.8	45912	6.4e-10	6.4e-10	6.4e-10	6.4e-10	6.4e-10	6.4e-10
236	Safficinolide	HMDB0040421	-	pos	C20H24O5	367.15	3.26938	M+Na	-4.24028	42.3	22.6	48721.2	56475.4	42124.9	44156	50714.5	45474.8	34624.2	35532.6	87315.9	105415	107029	123010	157643	111616	140325	169466	900539	1.03449e+06	821823	868668	973101	766422	671323	678009	6.4e-10	6.4e-10	6.4e-10	6.4e-10	2389.14	6.4e-10
237	5'-Methylthioadenosine	HMDB0001173	C00170	pos	C11H15N5O3S	298.097	3.35222	M+H	0.220919	41.6	13.2	286594	277802	318977	265627	266271	234856	250655	258250	68075.6	97231.7	131122	85327.8	75642.2	71976.7	102377	82671.4	265353	346136	289904	317192	319939	297896	302810	371248	6.4e-10	6.4e-10	6.4e-10	6.4e-10	6.4e-10	6.4e-10
238	Spinacetin 3-(2''-apiosylgentiobioside)	HMDB0031425	-	pos	C34H42O22	825.206	3.35222	M+Na	-0.255155	44.8	37	23177.4	20930.4	16079.8	15560.1	26299.9	23571.8	1896.61	5059.68	14132.2	17425.1	18106.2	14749.7	9684.65	12681	13220.3	9000.54	8943.86	6821.94	7544.38	4552.31	6.4e-10	663.185	6.4e-10	6.4e-10	6.4e-10	6.4e-10	6.4e-10	6.4e-10	6.4e-10	6.4e-10
239	N-(4-Hydroxycinnamoyl)tyrosine	HMDB0039502	-	pos	C18H17NO5	345.144	3.35222	M+NH4	-1.22795	42.8	20.9	26209.8	29505.4	19485.4	23790.8	22688.8	21116	20166.3	17011.9	5848.92	7255.8	6663.22	6942.88	6810.53	5265.51	10013.3	9512.28	3373.92	4289.93	3749.72	1771.92	5375.35	3295	2697.91	3797.56	6.4e-10	6.4e-10	6.4e-10	6.4e-10	6.4e-10	6.4e-10
240	Uridine diphosphate glucose	HMDB0000286	C00029	pos	C15H24N2O17P2	549.054	3.37318	M+H-H2O	4.31644	49.9	60.9	7911.29	7428.94	7392.47	8287.98	7253.17	7635.98	33286.2	12680.3	7882.24	7121.51	6099.99	2735.42	3594.68	3552.27	1783.86	942.675	1880.76	354.88	6.4e-10	296.56	6.4e-10	6.4e-10	6.4e-10	6.4e-10	6.4e-10	6.4e-10	6.4e-10	6.4e-10	6.4e-10	6.4e-10
241	(Z)-3-(2,4,5-Trimethoxyphenyl)-2-propenal	HMDB0038563	-	pos	C12H14O4	245.078	3.37318	M+Na	0.270045	36.5	0	8808.81	9740.88	8729.89	9364.33	9876.31	8843.82	8352.45	7704.24	4977.93	4567.32	5018.75	4460.59	4849.4	4632.19	4587.22	4721.77	5292.53	3859.5	3467.05	3739.38	3976.29	3407.31	3936.34	3626.8	21339.9	13326.7	29761.8	35093.7	61279.7	30708.4
242	N-Jasmonoylisoleucine	HMDB0029391	C18699	pos	C18H29NO4	346.197	3.39382	M+Na	-4.77204	40.8	16.4	63542.7	77728.3	44953.7	61204	51860.9	49923.5	53371.2	41454.1	143.922	493.532	123.919	329.008	639.093	6.4e-10	88.4487	479.473	6.4e-10	117.945	146.302	137.611	6.4e-10	6.4e-10	6.4e-10	6.4e-10	6.4e-10	6.4e-10	6.4e-10	6.4e-10	6.4e-10	6.4e-10
243	1H-Indole-3-acetamide	HMDB0029739	C02693	pos	C10H10N2O	175.087	3.39382	M+H	0.594106	43.9	26	814.944	806.514	578.946	651.884	1122.17	954.676	655.28	727.47	6331.48	6936.26	5767.81	6296.39	13266.6	6611.01	6696.28	16017.4	3594.69	4782.6	5638.43	5508.83	5636.95	5527.1	5760.59	5924.51	6.4e-10	6.4e-10	6.4e-10	6.4e-10	6.4e-10	6.4e-10
244	Calamin	HMDB0038143	-	pos	C27H36O10	559.193	3.39382	M+K	-2.85043	39.5	4.21	6.4e-10	6.4e-10	6.4e-10	6.4e-10	6.4e-10	6.4e-10	6.4e-10	6.4e-10	6.4e-10	448.8	1640.25	1025.15	7325.83	10111.7	20739	55127.8	124603	144550	276502	307684	409789	346961	299150	318488	6.4e-10	6.4e-10	6.4e-10	6.4e-10	6.4e-10	6.4e-10
245	Psoralen	HMDB0034272	C09305	pos	C11H6O3	204.066	3.41488	M+NH4	0.392405	37.5	0	294.381	191.12	465.489	361.272	148.105	395.768	6.4e-10	165.578	559.347	606.554	498.123	448.923	381.075	282.755	389.661	185.551	6.4e-10	6.4e-10	6.4e-10	6.4e-10	6.4e-10	86.2483	6.4e-10	6.4e-10	6.4e-10	6.4e-10	6.4e-10	6.4e-10	6.4e-10	6.4e-10
246	(3R)-3,4-Dihydroxy-3-(hydroxymethyl)butanenitrile 4-glucoside	HMDB0034085	-	pos	C11H19NO8	276.108	3.41488	M+H-H2O	0.362553	41.8	16.3	18706.9	19055.3	18630.5	17514.2	18579.8	16326.8	15526.2	15911	24077.6	25527.2	24797.7	26972.1	26941.4	24686.8	26884.4	27649	21351.9	20241.6	19644.6	21135.3	19939	20497.9	22364.8	23081.4	6.4e-10	6.4e-10	6.4e-10	6.4e-10	6.4e-10	6.4e-10
247	3-Indoleacetonitrile	HMDB0006524	C02938	pos	C10H8N2	157.076	3.43613	M+H	0.422097	37.7	0	6.4e-10	26.5659	6.4e-10	6.4e-10	86.2721	6.4e-10	6.4e-10	28.0415	890.381	875.221	796.35	662.298	1479.92	838.469	2735.82	4566.19	831.427	3433.04	5218.33	3303	1993.31	5559.34	3113.37	3665.42	6.4e-10	6.4e-10	6.4e-10	6.4e-10	6.4e-10	6.4e-10
248	Prenyl cis-caffeate	HMDB0041140	C10487	pos	C14H16O4	266.139	3.4576	M+NH4	0.000557265	45.6	32.3	17641.4	12429.4	11771.7	16429.9	19539.9	17550.5	14731.9	12533.3	91446.9	107811	84835.3	87636.3	99457.1	76430.8	81175.5	115918	7898.92	7459.88	8611.98	8181.92	8955.62	6637.2	6012.16	5990.26	1114.6	826.817	6276.39	2962.08	8095.4	8196.58
249	Codeine N-oxide	HMDB0033948	-	pos	C18H21NO4	338.135	3.49688	M+Na	-3.12074	38.2	5.16	19120.2	20512.5	11266.8	16340.5	16557.4	14166.8	14355.3	11636.1	571.025	363.013	10.0082	189.148	187.764	139.29	1632.75	1084.1	4.42299	3495.9	6033.45	2750.01	7978.11	4839.77	5147.92	8180.76	6.4e-10	6.4e-10	6.4e-10	6.4e-10	6.4e-10	6.4e-10
250	alpha-Hydrojuglone 4-O-b-D-glucoside	HMDB0034242	-	pos	C16H18O8	356.134	3.51732	M+NH4	0.370945	44.9	30.7	1157.11	1634.52	1266.37	759.789	1151.28	1022.19	799.042	877.247	4704.29	5617.72	5130.89	5509.89	5377.07	5782.82	5763.05	5390.84	78232.5	73121.9	73609	76732.1	69049.3	70003.9	62503.8	62600.3	6.4e-10	6.4e-10	6.4e-10	6.4e-10	6.4e-10	6.4e-10
251	7-Hydroxydehydroglaucine	HMDB0033084	-	pos	C21H23NO5	392.149	3.51732	M+Na	4.98492	36.9	0	5565.89	6410.36	5648.12	4389.77	6512.43	4663.52	4391.42	4303.61	198.559	292.813	365.002	6.4e-10	6.4e-10	6.4e-10	759.163	156.698	5518.47	14185.6	14527.2	12346	12840.7	11525.2	12652.1	12707.3	6.4e-10	6.4e-10	6.4e-10	6.4e-10	6.4e-10	6.4e-10
252	Eriojaposide B	HMDB0038029	-	pos	C25H40O11	555.219	3.53747	M+K	-3.29573	39.7	12.2	6.4e-10	6.4e-10	6.4e-10	1009.84	2213.12	1308.38	2598.77	3642.66	34094.1	41212.3	40906.8	41499.1	73373.5	42043.8	54052.8	63290.9	25862	22311.5	13376.5	26057.3	644.862	12178.3	5525.95	5661.58	6.4e-10	6.4e-10	6.4e-10	6.4e-10	6.4e-10	6.4e-10
253	Tryptophanol	HMDB0003447	C00955	pos	C10H11NO	144.081	3.5577	M+H-H2O	0.343088	44.4	25.7	107255	103233	81089.7	81483.9	103418	95891.4	94788	93882.4	122049	131518	124750	126656	166158	141887	118337	163859	135041	138326	147657	140732	153716	147054	151289	143200	28209	24794.9	113789	17297.2	55059.8	68039.5
254	Protocatechuic acid	HMDB0001856	C00230	pos	C7H6O4	155.034	3.5577	M+H	0.355503	38.3	0	7679.03	7523.68	8956.7	7152.15	8547.72	7690.89	6294.03	7167.29	4040.27	4293.57	3230.28	4870.84	5305.19	4339.85	5715.11	4652.8	8305.78	8135.8	7705.22	8655.44	8344.73	10624.1	10174.8	10272.3	4330.58	4365.68	19123.5	2604.3	8325	10811.9
255	Indoleacrylic acid	HMDB0000734	-	pos	C11H9NO2	188.071	3.5577	M+H, M+NH4, M+H-H2O	-0.411623	44.7	24.9	1.12384e+07	1.09608e+07	8.33327e+06	8.40967e+06	1.09991e+07	9.82627e+06	9.95281e+06	9.69535e+06	1.33826e+07	1.45624e+07	1.36846e+07	1.38145e+07	1.80117e+07	1.53888e+07	1.30386e+07	1.87398e+07	1.44145e+07	1.5244e+07	1.64527e+07	1.56719e+07	1.7927e+07	1.69667e+07	1.75365e+07	1.63526e+07	18291.3	16582.5	63715.7	22275.6	39892.8	40001.4
256	Indole-3-carbinol	HMDB0005785	-	pos	C9H9NO	130.065	3.5577	M+H-H2O	0.983274	41.1	11.5	64555.9	57830.8	53114.6	54661.9	60677.5	59691.8	51488.8	55352.5	62647.5	68798.6	65648.3	70081.2	82451.4	75451.9	65514.4	82499.2	71730.9	75339	70674.2	66978.1	69983.1	71618.3	75131.7	68525.4	36472.4	31539	110863	42470.8	80798.7	87028.2
257	2-Methylpropyl glucosinolate	HMDB0038421	-	pos	C11H21NO9S2	398.054	3.57857	M+Na	-2.3724	41.3	19.9	14090.3	11191.8	12070.6	9237.33	10523.9	9203.39	10601.5	8343.71	5578.05	3846.27	4151.67	4796.65	6019.58	6951.29	5832.75	6104.09	4302.97	5647.62	7687.94	6494.91	4871.93	19145.2	22186.7	5412.7	2339.79	2768.37	6.4e-10	6.4e-10	6.4e-10	6042.91
258	Methyl 2,6-dihydroxy-4-quinolinecarboxylate	HMDB0039387	-	pos	C11H9NO4	237.087	3.57857	M+NH4	-1.53551	38	0	6745.19	5975.2	6180.35	6672.63	6225.81	6984.15	5963.83	6882.53	7810.34	7290.58	9888.67	9157.71	12092	8212.79	732.857	1167.77	10016.6	1036.87	6.4e-10	523.036	6.4e-10	6.4e-10	6.4e-10	6.4e-10	903.709	711.457	3763.71	299.086	1056.92	2833.16
259	Nigellimine N-oxide	HMDB0033436	-	pos	C12H13NO3	237.123	3.59823	M+NH4	-0.818452	42.5	15.5	176482	182758	113444	155529	138374	130623	129449	103217	10568.2	9321.62	9238.27	8928.64	16508.6	11747.5	9320.46	13446.6	9913.65	9666.85	10787.9	10187.4	7675.32	10459.2	8500.94	10126.4	15595.3	15809.5	53585.8	11792.3	28346.4	35612.5
260	Salicylaldehyde	-	C06202	pos	C7H6O2	140.071	3.61718	M+NH4	0.316217	39.6	0	11178.7	12157	12787.5	11885.5	11575.5	11298.6	10183.8	11206.9	8753.87	9202.86	9022.98	9127.32	9031.33	8841.2	9114.98	8717.2	9648.83	9197.18	8508.62	8737.59	8234.28	8673.21	8388.5	8721.68	21764.3	22564.2	58764.9	23572.5	42546.5	47539.5
261	Sesartemin	HMDB0038931	C10884	pos	C23H26O8	431.169	3.67872	M+H	-3.26345	36.1	0.126	15505.7	13389.8	6706.07	5925.5	8222.51	7755.99	6.4e-10	698.13	3517.09	4261.45	9281.91	2404.83	6583.3	1322.51	6.4e-10	2.95843	6900.7	6.4e-10	6.4e-10	6.4e-10	6.4e-10	6.4e-10	6.4e-10	0.54491	6.4e-10	6.4e-10	6.4e-10	6.4e-10	6.4e-10	6.4e-10
262	N-Jasmonoyltyrosine	HMDB0039503	-	pos	C21H27NO5	396.177	3.72123	M+Na	-4.1856	40.4	16.2	45274.1	50142.3	30603.2	40010.1	33701.7	32748.4	33886.2	30969.2	361.446	428.917	197.26	633.967	1139.4	593.431	464.401	884.962	1545.62	528.532	308.024	1667.22	111.692	799.292	965.695	564.996	6.4e-10	6.4e-10	6.4e-10	6.4e-10	6.4e-10	6.4e-10
263	Methyl dioxindole-3-acetate	HMDB0038991	-	pos	C11H11NO4	222.076	3.78558	M+H	0.685257	38.1	0	1780.29	1780.14	2111.49	1323.62	1763.18	1555.89	1245.9	1494.72	1066.05	1050.56	1283.31	1248.69	1779.45	1473.55	1190.6	1747.67	1955.86	770.791	561.965	1061.36	358.688	1738.64	1849.76	1005.84	1365.85	1949.7	2387.65	978.347	1607.42	4059.38
264	4-Coumaroyl-2-hydroxyputrescine	HMDB0033462	-	pos	C13H18N2O3	251.139	3.8072	M+H	0.068232	40	14.8	6.4e-10	660.818	110.584	85.939	58.4714	168.992	47.1371	95.8721	1429.57	938.862	1741.49	1353.83	2063.31	2021.62	1488.09	2171.67	5001.67	4571.57	5422.27	5469.3	5692.93	5251.77	5379.78	4914.77	1433.91	1521.71	1822.9	186.35	1959.96	1424.29
265	Quercetagetin 3'-methylether 7-glucoside	HMDB0038866	-	pos	C22H22O13	495.111	3.82883	M+H	-4.07402	37.7	0.503	25269.8	21352.5	19481.6	22568	21390.4	23223.7	11196.5	16008.6	24994.2	30694.3	30271.2	24202.4	16014.5	28437.8	29563	18666.4	31352.2	31072	34189.8	36836.1	38753	33292	36702.1	31956.9	6.4e-10	6.4e-10	6.4e-10	6.4e-10	6.4e-10	6.4e-10
266	1-(3,4-Dimethoxyphenyl)-1,2-ethanediol 2-O-b-D-glucoside	HMDB0034627	-	pos	C16H24O9	383.131	3.85013	M+Na, M+K	0.298817	42.8	18.7	46692.1	50859.9	47309.2	41583.1	47114.2	44912.2	28488.4	34196.5	56791	64377.9	71402.4	69779.8	40310.1	57338.1	72104.1	52299.5	53616.5	51680.1	49973.3	61409.8	59693.7	55329.4	62363.4	63120.7	6.4e-10	6.4e-10	6.4e-10	6.4e-10	6.4e-10	6.4e-10
267	(+)-Chebulic acid	HMDB0036617	-	pos	C14H12O11	357.045	3.91302	M+H	-1.67159	36.3	0	1110.46	1078.16	759.665	770.483	1302.27	2755.32	2265.83	3164.52	86.069	6.4e-10	395.691	6.4e-10	6.4e-10	6.4e-10	152.974	6.4e-10	6897.13	9074.61	10625.8	9940.04	11266.5	12755.8	11363.9	14645.8	6.4e-10	6.4e-10	6.4e-10	6.4e-10	6.4e-10	6.4e-10
268	D-Ribulose	HMDB0000621	C00309	pos	C5H10O5	133.05	3.93407	M+H-H2O	1.05221	38.6	0	2777.11	3850.12	3770.56	4376.53	3253.34	3419.28	3559.37	3724.22	1990.91	2114.39	1784.96	1650.34	2095.51	1858.54	1631.13	1902.07	3028.32	2478.56	2497.54	2304.22	2450.61	2938.27	2803.21	2906.62	6760.21	9060.74	8602.35	3410.26	8674.91	8355.39
269	5-Hydroxy-3,3',4',6,7,8-hexamethoxyflavone	HMDB0030161	-	pos	C21H22O9	457.088	3.93407	M+K	-2.839	36.8	0	3598.51	2330.64	1495.8	2108.23	3061.75	3463.53	9363.12	5527.69	548.73	1788.45	1440.27	565.873	6.4e-10	863.211	876.891	6.4e-10	613.333	324.208	285.494	278.906	157.873	78.8632	383.588	519.482	6.4e-10	6.4e-10	6.4e-10	6.4e-10	6.4e-10	6.4e-10
270	Theaflagallin	HMDB0033287	-	pos	C20H16O9	418.114	3.9766	M+NH4	0.704972	38.8	0	640.593	282.229	1196.34	425.463	868.502	607.465	6.4e-10	451.087	14584.6	10220.6	10538.9	13798.7	33312.5	21423.7	17333.6	21686.5	227.963	572.745	548.844	788.507	1050.14	693.497	1961.67	6.4e-10	6.4e-10	6.4e-10	6.4e-10	6.4e-10	6.4e-10	6.4e-10
271	Hirsutin	HMDB0035923	-	pos	C10H19NOS2	234.097	3.9766	M+H, M+Na, M+H-H2O	-3.58468	36.7	0	26105.2	32162.2	28320.2	26845.8	29548.9	26582.4	18632	20867.8	65296.4	67056.2	70615.8	69068.8	154506	87660.5	64028.4	167224	135665	132511	144407	136457	146309	144313	146169	126812	9246.63	11156.4	12302.8	11656	23132.1	13459.1
272	Coniferin	HMDB0013682	C00761	pos	C16H22O8	365.12	3.99805	M+Na	-0.685384	40	4.74	58605.3	64077.4	58792	64232.7	62395.7	58573.6	38326.5	45946.2	63900	73109.8	73617.7	71849.8	65782.8	80618.5	81861.5	65038.8	44660.1	51415	53026.4	54249.5	47269.3	44241.4	43664.6	41602.7	6.4e-10	6.4e-10	6.4e-10	6.4e-10	6.4e-10	6.4e-10
273	Ethylvanillin glucoside	HMDB0037682	-	pos	C15H20O8	329.121	3.99805	M+H	-7.21149	36.7	0	5520.3	5228.1	6126.62	5384.29	6363	4529.22	2387.25	3948.06	4823.57	5302.85	4367.27	5771.53	6801.38	6676.83	7200.48	7480.62	9919.61	8909.95	9794.8	11884.1	9175.54	10838.3	12600.2	12226.4	6.4e-10	6.4e-10	6.4e-10	6.4e-10	6.4e-10	6.4e-10
274	Ascladiol	HMDB0029610	-	pos	C7H8O4	139.039	4.04063	M+H-H2O	0.587202	44.9	27.9	45262.5	45613.4	50375.5	46917.1	45500.1	42005.1	36548.8	39005.7	31149.1	32255.4	33852.7	33725.7	35477.1	33853.5	36678.9	36557.3	35897.7	37144.8	35141.1	33481.8	36233.8	37755.9	39830.8	37456.7	92875.7	109092	71497.9	66052.8	106234	68681
275	Diethyl L-malate	HMDB0040220	-	pos	C8H14O5	213.073	4.04063	M+Na	-0.0165073	39.4	0.495	10190.4	12211.4	12080.2	12129	11349	10277.4	5558.9	7730.31	12237.3	13413.8	15096.9	13929.4	13909.9	14302.8	16754.4	15774.2	12513.1	12627.9	13305.4	15078.7	14769.8	15158.8	13846.7	14270.8	984.397	1728.26	1577.33	1336.07	3846.31	1704.86
276	1,3-Dicaffeoylquinic acid	HMDB0029279	-	pos	C25H24O12	499.127	4.04063	M+H-H2O	5.86358	36.5	0	36168.8	55919.6	45886.3	44662.6	52519.8	47490.9	101009	77394.8	101481	88099	94317.1	67104.9	62363.1	92045	66408.9	90605.6	50655.1	53045.3	32206.1	35162	61827.9	39822.8	37486.1	41746.3	6.4e-10	6.4e-10	6.4e-10	6.4e-10	6.4e-10	6.4e-10
277	Isoamberboin	HMDB0034719	-	pos	C15H20O4	265.143	4.0614	M+H-H2O, M+H	0.56078	50.2	55.1	210377	216121	192720	195392	208111	189071	155341	181293	194681	198547	202299	199667	277098	211014	196606	261107	216540	217239	225836	238559	244087	238335	236808	228641	20544.2	26530.6	22576.9	18781.1	32253.2	16970
278	Feruloyl-2-hydroxyputrescine	HMDB0033465	-	pos	C14H20N2O4	263.139	4.0614	M+H-H2O	-0.0981161	40.6	6.4	111196	118707	75785.6	101166	90202.8	88073.6	85861.9	63364.5	683039	623887	696061	642952	1.73956e+06	942355	675250	1.66401e+06	18804.6	16546.1	17770	17477.4	21284.7	19685.8	20324.1	19539.6	4381.44	6104.78	7654.88	3560.22	12618.3	7563.95
279	Hexahydro-6,7-dihydroxy-5-(hydroxymethyl)-3-(2-hydroxyphenyl)-2H-pyrano[2,3-d]oxazol-2-one	HMDB0037297	-	pos	C13H15NO7	298.092	4.0825	M+H	-0.257278	48.6	48.1	1995.59	2602.43	1255.37	1914.94	1571.83	1809.65	773.629	1151.23	387.349	316.619	384.676	640.67	1831.07	904.515	440.21	2038.79	16821.9	16870.4	18323.7	18641.5	17279	15339.3	13411.7	10814.9	215.049	107.321	70.9487	148.168	176.434	151.737
280	(-)-Epigallocatechin 3,5-di-gallate	HMDB0038364	-	pos	C29H22O15	611.105	4.14542	M+H	3.82421	43.7	29.3	12975	11777.6	14204.7	11831.3	16386.6	13610	26540.9	21094.8	22639.8	19964.8	16766.8	16427.8	10353.4	15693.9	14062.6	8331.6	11148.9	14838.2	14277.6	10449	10059.4	8054.02	8917.26	8153.24	6.4e-10	6.4e-10	6.4e-10	6.4e-10	6.4e-10	6.4e-10
281	L-gamma-Glutamyl-S-allylthio-L-cysteine	HMDB0038515	-	pos	C11H18N2O5S2	323.074	4.14542	M+H, M+Na	2.47569	40.7	16.5	350926	321560	377238	301834	383231	344119	155593	234548	206800	239709	256265	273477	182453	294826	372100	187592	351002	456903	462908	443348	492390	429739	444653	425245	6.4e-10	6.4e-10	6.4e-10	6.4e-10	6.4e-10	6.4e-10
282	5,6-Dihydroyangonin	HMDB0033015	-	pos	C15H16O4	261.112	4.14542	M+H	-0.226261	40.4	8.76	1913.22	1694.81	2785.33	2919.37	3184.31	2980	2442.73	2633.06	2831.23	2764.31	3658.59	2902.34	5066.12	3572.71	2923.82	5148.28	4115.59	3569.85	3638.51	4051.47	4593.05	2664.89	3902.57	3684.91	463.525	6.4e-10	6.4e-10	416.827	935.429	6.4e-10
283	(2R,3R)-3,4',7-Trihydroxyflavanone	HMDB0037254	C09751	pos	C15H12O5	295.058	4.16702	M+Na	0.450146	38.9	4.82	6393.62	5450.68	5254.4	6731.41	5650.43	4752.89	2114.19	3189.08	6646.57	7633.29	6878.42	5790.86	7081.98	7368.72	6327.83	8542.47	6153.36	6109.15	8624.52	9365.37	8203.6	8187.73	7993.25	8242.07	6.4e-10	6.4e-10	6.4e-10	6.4e-10	6.4e-10	6.4e-10
284	Cinnamaldehyde	HMDB0003441	C00903	pos	C9H8O	133.065	4.16702	M+H	0.887182	44.4	27.3	17351	16980.9	17998	19264.6	18074.9	17558.7	16374.2	17609.9	19523.3	19955.7	18804.3	19740.4	19012	19550.3	19255.4	20599.1	17326.1	18878.5	18880.4	19493.6	18504.9	18803.2	19527	18393.6	29613.1	38893.6	30498.4	42842.2	68433.8	27859
285	Setarin	HMDB0038115	-	pos	C12H10O3	203.07	4.16702	M+H-H2O, M+H	0.316886	44.1	22.6	143753	135264	142271	156346	138550	125327	102875	112522	177158	176491	159118	171406	167662	174482	145086	179914	146006	153768	172122	171947	171771	156070	169293	159293	8972.14	10616.3	9373.87	11497.2	14652.9	6953.08
286	3,4,5-Trimethoxycinnamic acid	HMDB0002511	-	pos	C12H14O5	221.081	4.16702	M+H-H2O, M+H, M+Na	0.0800327	43.8	21.7	266010	252453	258196	281203	244732	228062	180140	198580	316691	314740	285904	314709	300150	313043	257174	325753	270103	279683	311680	319541	314410	283593	311166	287826	68770.7	98426.7	89499	72682.3	160207	111574
287	(S)-5'-Deoxy-5'-(methylsulfinyl)adenosine	HMDB0033662	-	pos	C11H15N5O4S	352.048	4.16702	M+K	0.891023	40.2	6.25	31800.9	32128.3	35027	39631.1	34027.8	35936.4	139110	79336.3	75331.3	57357.3	50474.6	46154.8	45754.9	45646	35318.9	43780.8	35649.8	35151	32655.4	33089.6	28474.2	28619.8	28980.1	28259.4	6.4e-10	6.4e-10	6.4e-10	6.4e-10	6.4e-10	6.4e-10
288	Daidzein 4',7-diglucoside	HMDB0033992	-	pos	C27H30O14	579.169	4.16702	M+H	-3.79637	40	15.2	13006.7	12550.3	13342.4	10068.1	11807.8	10371.4	433.879	4246.13	9365.42	11830.2	11304	13474.1	7561.4	15910.5	11397.8	8859.6	13495.3	14406.3	20017.2	17211.5	13561.1	13348.2	15358.5	15318.1	6.4e-10	6.4e-10	6.4e-10	6.4e-10	6.4e-10	6.4e-10
289	cis-Resveratrol 4'-sulfate	HMDB0041714	-	pos	C14H12O6S	346.998	4.16702	M+K	-2.0568	36.8	0	3817.73	2966.45	4407.14	5373.27	4367.56	4813.89	12166.8	8849.53	7819.57	5395.18	5520.18	4236.8	4262.09	3481.04	3223.04	3942.05	2966.29	3082.73	2376.74	2591.32	1203.42	2358.63	2173.74	2346.15	6.4e-10	6.4e-10	6.4e-10	6.4e-10	6.4e-10	6.4e-10
290	Resveratrol	HMDB0003747	C03582	pos	C14H12O3	211.075	4.18833	M+H-H2O	0.22075	37	0	2050.59	2026.49	2431.3	2361.33	2448.17	2313.37	1876.67	1860.97	1374.19	1371.21	1844.28	1330.93	1643.89	1641.89	1457.6	1609.73	1557.29	1837.71	1411.92	1540.11	1278.65	1495.34	1674.21	1435.82	6791.31	12319	8510.25	11177.2	18509.6	9565.45
291	6,7-Dimethoxy-7-epirosmanol	HMDB0030844	-	pos	C22H30O6	429.169	4.20985	M+K	4.41271	40.5	11	9990.99	4151.54	4632.2	4374.47	6588.47	5759.64	2171.42	4306.23	81448.6	74174.9	93157.8	135463	52988.5	53217.1	89683.7	49901.6	47570.9	42826.7	44939.4	48547.2	53562	65189.1	64156.5	48247.4	6.4e-10	6.4e-10	6.4e-10	6.4e-10	6.4e-10	6.4e-10
292	Pangamic acid	HMDB0029949	-	pos	C20H40N2O8	475.24	4.20985	M+K	-3.50363	38.1	1.81	21124	21320.3	14927	20353.9	17039.5	15068.2	15042.4	12063.1	107.035	6.4e-10	6.4e-10	6.4e-10	6.4e-10	259.396	6.4e-10	6.4e-10	6.4e-10	6.4e-10	6.4e-10	6.4e-10	6.4e-10	6.4e-10	6.4e-10	6.4e-10	6.4e-10	6.4e-10	6.4e-10	6.4e-10	6.4e-10	6.4e-10
293	5-O-beta-D-Xylopyranosyl-L-arabinose	HMDB0038882	-	pos	C10H18O9	305.084	4.23095	M+Na	-0.0964413	39.6	3.81	6.4e-10	40.8235	6.4e-10	6.4e-10	103.412	18.9669	6.4e-10	6.4e-10	303.819	105.836	853.743	2115.51	1325.8	2543.21	3867.79	4647.47	5246.62	8283.55	10329.8	12348.4	11248.8	12043.3	11436.1	11029.5	6.4e-10	6.4e-10	6.4e-10	6.4e-10	6.4e-10	6.4e-10
294	Arabinopyranobiose	HMDB0029619	-	pos	C10H18O9	265.092	4.25232	M+H-H2O	0.042452	46.4	36.9	6.4e-10	6.4e-10	283.694	356.803	1548.65	826.638	3130.79	3783.77	6718.47	9563.46	11927.7	14556.6	11954.7	15978	20242.4	17649.1	13406.1	19266.6	22335.7	24944.6	25127.8	23576.7	22819.1	21887.5	6.4e-10	6.4e-10	6.4e-10	6.4e-10	6.4e-10	6.4e-10
295	D-erythro-L-galacto-Nonulose	HMDB0029955	-	pos	C9H18O9	309.058	4.25232	M+K	-0.299564	45.6	31.4	1846.33	1691.38	3372.77	3808.36	4881.88	5566.31	2883.48	5226.56	8912.52	8851.41	10231.3	11012	16529.6	11435.4	14790.7	12378.1	6742.46	8312.53	10707.4	11671.9	17586.3	10726.3	9575.3	10314.7	6.4e-10	6.4e-10	6.4e-10	6.4e-10	6.4e-10	6.4e-10
296	Blighinone	HMDB0030643	-	pos	C16H10O8	348.07	4.25232	M+NH4	-3.29597	39.7	15.4	10414.6	10060	11523.2	9040.59	10754.5	8991.99	6118.25	7214.45	5112.35	5161.45	5936.01	6647.21	4446.85	4550.31	6652.01	2848.65	8066.9	6082.33	2447.18	2034.03	754.074	1409.8	2858.03	1488.38	6.4e-10	6.4e-10	6.4e-10	6.4e-10	6.4e-10	6.4e-10
297	Cucurbic acid	HMDB0029388	-	pos	C12H20O3	230.175	4.25232	M+NH4	0.212253	39.5	0	5294.45	2572.87	2666.82	3438.05	2880.84	2777.72	2095.01	2433.53	612.562	567.618	541.597	804.024	806.459	443.628	616.005	729.767	707.618	885.205	807.983	929.56	521.849	1181.17	1242.69	1383.79	1601.1	2787.11	1975.91	1322.36	2645.26	2396.91
298	O-Desmethylangolensin	HMDB0004629	-	pos	C15H14O4	276.123	4.25232	M+NH4	0.597647	39.4	5.71	6.4e-10	197.048	191.601	6.4e-10	6.4e-10	242.914	1.50343	139.363	7694.21	9110.14	8280.26	8466.3	13455.6	8300.2	9008.75	13825.7	372.212	747.392	1311.78	953.145	946.925	845.658	941.322	971.333	6.4e-10	6.4e-10	6.4e-10	6.4e-10	6.4e-10	6.4e-10
299	Pyranodelphinin B	HMDB0035419	-	pos	C24H23O12+	486.118	4.2734	M+H-H2O	3.76746	37.9	5.11	8936.56	11593.7	5708.47	6968.46	11200.7	9959.23	8835.35	7597.87	1713.41	4009.4	3737.33	5248.16	6.4e-10	3698.64	3743.02	404.362	26208	24866.4	30653.7	39539.7	31755.3	8110.42	4580.89	6458.97	6.4e-10	6.4e-10	6.4e-10	6.4e-10	6.4e-10	6.4e-10
300	Sinapinic acid-O-glucuronide isomer	HMDB0060019	-	pos	C17H20O11	423.09	4.31533	M+Na	0.826947	45.1	33.6	11061.6	11214.8	10811.6	10820.3	14973.3	13066.1	7032.37	8715.37	14275.8	17080.4	15871.4	16534.1	11603.8	13582.7	18365.2	8620.62	5237.15	4456.91	6067.16	5183.51	2524.21	3039.5	4223.65	3988.81	6.4e-10	6.4e-10	6.4e-10	6.4e-10	6.4e-10	6.4e-10
301	3-Methyl-2-butenyl-(-)-piperitol	HMDB0037097	-	pos	C25H28O6	447.176	4.31533	M+Na	-4.67489	37.6	0	2261.38	2404.53	3774.53	3307.25	2250.6	1644.12	1079.46	1450.15	2041.51	3921.19	2035.59	5438.57	7361.87	4130.07	4753.93	7360.97	10497.4	10071.2	11551.7	14101.5	14740.3	16002.1	15053.5	12211	6.4e-10	6.4e-10	6.4e-10	6.4e-10	6.4e-10	6.4e-10
302	Cichoriin	HMDB0030821	-	pos	C15H16O9	341.087	4.35558	M+H	-0.51533	47.2	41.6	82126.2	90525.3	79634.4	97194.1	91642.3	74998.9	69534.2	86499.2	99453.5	78977.4	81942.9	90932.3	56495.6	75390.3	85588.7	66630.1	37088.7	40348.5	45086.4	45175.5	42451.7	46172.2	52065.6	42967.1	6.4e-10	881.738	6.4e-10	6.4e-10	6.4e-10	6.4e-10
303	exo-Dehydrochalepin	HMDB0039071	-	pos	C19H20O3	279.138	4.35558	M+H-H2O	-0.125905	38	0	6.4e-10	6.4e-10	6.4e-10	6.4e-10	6.4e-10	6.4e-10	6.4e-10	6.4e-10	5101.21	6418.85	6639.35	8000.67	5262.29	7396.86	6456.45	6134.13	641.392	6.4e-10	755.522	279.321	6.4e-10	6.4e-10	6.4e-10	438.489	6.4e-10	6.4e-10	6.4e-10	6.4e-10	6.4e-10	6.4e-10
304	3,4-Dihydroxy-trans-cinnamate	HMDB0003501	C01481	pos	C9H8O4	181.049	4.39795	M+H	-0.234696	49.5	49.9	177416	178358	157062	154409	192662	172460	154517	161684	171350	204436	208554	216306	178603	224744	227910	186379	278406	288309	261815	278713	271798	250737	236119	283371	2.06893e+06	1.92939e+06	21360.9	14270.2	21676.6	20527.8
305	Decarbamoylgonyautoxin III	HMDB0040137	-	pos	C9H16N6O7S	353.087	4.39795	M+H, M+Na	-1.7775	44.5	33.5	692864	715707	693544	663607	737125	663472	562925	627194	488116	506771	546419	562564	487113	591620	587283	487421	855556	945429	776117	828995	786717	819508	797167	889602	6.18729e+06	6.11778e+06	6.4e-10	6.4e-10	6.4e-10	4527.29
306	Methyl trans-p-methoxycinnamate	HMDB0030752	-	pos	C11H12O3	193.086	4.41855	M+H	0.369721	47	37.7	150812	142697	144316	143480	166812	140967	111572	128412	140263	147488	147559	145154	126526	140381	169206	117299	142031	142345	143191	160525	157289	151638	159991	164059	57009.8	50088.6	30853.9	13196.3	27512.5	18963.4
307	Tetrahydrofurfuryl cinnamate	HMDB0036189	-	pos	C14H16O3	250.144	4.41855	M+NH4	-0.557568	44.8	28.6	6.4e-10	6.4e-10	6.4e-10	6.4e-10	6.4e-10	6.4e-10	6.4e-10	6.4e-10	5088.25	8064.26	6267.01	7965.25	18109.6	8171.54	11225.1	36990.3	6.4e-10	6.4e-10	6.4e-10	6.4e-10	6.4e-10	6.4e-10	6.4e-10	6.4e-10	1507.27	1593.88	1066.1	454.82	1030.35	959.593
308	Naringin 6''-rhamnoside	HMDB0038048	-	pos	C33H42O18	749.226	4.41855	M+Na	-0.97315	39.5	1.28	720972	717312	801172	758019	800095	680093	498285	670253	553688	553741	603356	613049	496394	558553	699318	473984	560812	632786	542922	603972	566427	560064	602919	622686	6.4e-10	6.4e-10	6.4e-10	6.4e-10	6.4e-10	6.4e-10
309	3-Hydroxy-4-butanolide	HMDB0034681	-	pos	C10H16O8	265.092	4.46092	M+H	-0.7554	47.1	42.4	19421.1	20546.3	19973.4	19633.3	15841.4	12797.2	9733.16	9694.52	12251.5	6777.14	7129.45	2471.55	4151.35	2576.73	1424.9	1537.47	1494.37	1527.77	3638.34	3733.96	3853.89	3216.53	3316.56	2474.28	6.4e-10	6.4e-10	6.4e-10	6.4e-10	6.4e-10	6.4e-10
310	Quercetin 3-(2G-glucosylrutinoside)	HMDB0037960	-	pos	C33H40O21	795.195	4.46092	M+Na	-0.510611	45.3	38.1	78580.6	78901.8	95997.4	89889.4	74120.4	59962.5	34866.8	50187.3	66460.6	48769.4	64748.7	61275.9	61556.4	58064.7	65374.4	52745.4	34258.3	33297.2	27079.3	18521.9	4091.08	5628.18	5723.71	6093.73	6.4e-10	6.4e-10	6.4e-10	6.4e-10	6.4e-10	6.4e-10
311	N-Dihydroferuloyltyramine	HMDB0033028	-	pos	C18H21NO4	333.181	4.46092	M+NH4	-0.187897	41.9	15	7060.97	7280.36	6796.38	6727.59	7113.51	6950.53	6209.95	6134.01	7795.63	8483.09	7771.32	8063.04	11524.6	9956.59	9552.41	13547.5	11113.9	11778.8	12389.4	12322.5	13820.9	13753.7	13372.3	11513.8	6.4e-10	6.4e-10	6.4e-10	6.4e-10	416.319	6.4e-10
312	Isomugineic acid	HMDB0033555	-	pos	C12H20N2O8	359.085	4.46092	M+K	-1.64653	39	0.0923	14302.7	14074	13405.3	10627.2	16156.2	13001.7	5903.46	8622.59	14638	17780.1	16222.6	17349	38707.8	20480.3	27754.2	46547.9	37275.3	29027.3	32576.7	39597.4	35634.5	37702	38284.9	48435.2	650.372	517.618	6.4e-10	6.4e-10	6.4e-10	6.4e-10
313	2'-Hydroxy-3,4',5',7,8-pentamethoxyflavone	HMDB0029979	-	pos	C20H20O8	411.105	4.46092	M+Na	-0.802364	37.8	1.67	21759.9	26175.1	41276.6	30447.8	22546.2	18159.9	17161.6	21715.1	17124.3	18296.6	21220.4	21934.8	19847.1	20577.3	21058	19348.9	16290.2	22449.5	17928.5	22884.1	21489.9	26990.7	29876.5	22649.8	6.4e-10	6.4e-10	6.4e-10	6.4e-10	6.4e-10	6.4e-10
314	Samarangenin A	HMDB0039717	-	pos	C37H28O18	799.093	4.46092	M+K	3.54221	37.1	8.98	14505.6	12336.6	34282.5	25848.7	19025.6	25821.1	108246	83988.3	29834.6	22448	21748.6	19022.9	17728.3	12253.3	11937.2	10928.4	18968.9	16950.8	11146.6	8450.47	4947.16	10902.4	12186	9444.47	782587	654863	6.4e-10	6.4e-10	6.4e-10	6.4e-10
315	Leonoside B	HMDB0040343	-	pos	C36H48O19	767.273	4.46092	M+H-H2O	-3.7701	36.7	1.67	34818.9	35532.7	61070.9	50391.9	35907.6	20890	22544.2	33302.9	43014.5	39537.9	40463.2	43175.7	40997.5	36683.9	59886.8	38251.3	20092.2	30118.8	48319.7	66716	62347.7	72579.1	92419.3	77453.7	6.4e-10	6.4e-10	6.4e-10	6.4e-10	6.4e-10	6.4e-10
316	Phlorin	HMDB0035589	-	pos	C12H16O8	306.118	4.4817	M+NH4	-0.905347	38.7	0	8901.61	7791.59	7989.22	8102.56	7650.98	5375.69	3169.82	2499.17	3665.74	2022.9	2.14337	941.557	2322.41	110.206	215.408	891.229	471.295	400.448	1206.36	1211.12	1389.98	1237.76	861.77	817.055	6.4e-10	6.4e-10	6.4e-10	6.4e-10	6.4e-10	6.4e-10
317	Eupatorin	HMDB0252128	-	pos	C18H16O7	362.121	4.4817	M+NH4	-7.17196	36.7	0	4215.58	7661.73	11205.8	5910.48	5240.41	5311.08	5740.25	6424.26	5131.9	4942.68	7723.82	8552.03	17570.7	6406.79	10565.4	17838.5	15847.2	14284.9	10590.6	11474.9	12507.4	20516.3	22175.2	22960	6.4e-10	6.4e-10	6.4e-10	6.4e-10	6.4e-10	6.4e-10
318	Chrysophanol 1-triglucoside	HMDB0034571	-	pos	C33H40O19	763.205	4.4817	M+Na	-0.956801	36.2	0	8778.07	4225.09	5963.32	5443.48	9632.69	6075.29	1381.04	4107.31	12375.1	18722.1	16542.3	16509.9	7864.73	13449.3	19488.3	13143.2	14277.9	7095.73	9537.71	10044.1	7411.71	7687.52	7199.7	9223.88	6.4e-10	6.4e-10	6.4e-10	6.4e-10	6.4e-10	6.4e-10
319	Rosmarinic acid	HMDB0003572	C01850	pos	C18H16O8	343.081	4.50325	M+H-H2O	0.588056	45.8	35.6	1472.49	1527.38	1011.06	1450.06	1675.95	2043.36	1797.35	1257.41	12243	16337.1	12391.8	15654	7623.26	11977.7	17705.1	10276.6	18298.2	18117	14881.3	21481	17449.5	11429.3	9851.98	22704	6.4e-10	6.4e-10	6.4e-10	6.4e-10	6.4e-10	6.4e-10
320	cis-Sinapic acid	HMDB0034069	-	pos	C11H12O5	207.065	4.50325	M+H-H2O, M+H	0.146301	41.6	13.4	10063.9	9081.04	9428.8	9240.49	9858.57	10242.3	6834.9	8808.54	16092.4	18903.8	17970	20308.1	13199.5	15485.6	21713.7	16273.4	12994	11006.8	11946.3	13961.7	12726.5	13582	13226.2	13058.9	9431.26	6759.89	8036.69	2133.94	4844.77	2164.15
321	Vulgarolide	HMDB0041003	-	pos	C15H20O5	303.12	4.52378	M+Na	0.646547	42.3	17.2	7637.1	7810.28	9179.74	9565.18	7183.99	7446.86	5521	7373.09	8418.2	8904.9	9328.8	10588.5	14710.1	9683.18	9976.4	16098.5	13014.8	12337.1	11382.2	11351.2	12476.6	14138.2	12890.8	14008.9	2110.95	420.959	591.606	6.4e-10	6.4e-10	6.4e-10
322	Methyl (3x,10R)-dihydroxy-11-dodecene-6,8-diynoate 10-glucoside	HMDB0040896	-	pos	C19H26O9	381.152	4.52378	M+H-H2O	-6.02893	37.2	0	30913.6	25283.4	27494.6	27369.3	27078.7	26161.6	17489.2	19601.6	30404.8	32605.5	24073	27598.1	22511.1	28710.9	27772.7	25681.6	26605.8	25050.5	29330.4	26554.5	28461.5	25546.6	27942.1	27447.6	6.4e-10	6.4e-10	6.4e-10	6.4e-10	6.4e-10	6.4e-10
323	Parakmerin A	HMDB0033950	-	pos	C19H20O3	279.138	4.54502	M+H-H2O	0.803638	38.4	0	6.4e-10	6.4e-10	6.4e-10	6.4e-10	6.4e-10	6.4e-10	6.4e-10	6.4e-10	5264.07	5222.22	5421.66	5075.61	4457.36	5327.34	4115.92	4638.76	413.616	1101.12	578.707	1214.71	1320.44	741.011	1187.34	430.629	6.4e-10	6.4e-10	6.4e-10	6.4e-10	6.4e-10	6.4e-10
324	7-Hydroxy-R-phenprocoumon	HMDB0060888	-	pos	C18H16O4	319.094	4.54502	M+Na	-1.31561	36.3	0	1054.97	1158.96	1163.94	754.33	1201.2	856.679	627.483	852.898	1532.31	1986.21	1739.65	1661.1	4142.41	1698.38	1612.27	3677.18	2615.01	1831.19	1621	1540.64	1390.18	1653.78	1492.71	1321.3	6.4e-10	6.4e-10	6.4e-10	6.4e-10	6.4e-10	6.4e-10
325	1beta-Hydroxyalantolactone	HMDB0031970	-	pos	C15H20O3	231.138	4.56663	M+H-H2O, M+H	0.162057	46.2	42.5	35517.7	34013.6	34330.5	33768.9	31411.5	29912.4	23837.6	26590.5	28408.1	28703	28880.1	30266.4	34266.8	30624.3	29133.5	29061	26913.4	26785.3	29889	27992.3	28973	29584.8	32177.9	30423.8	38168.5	31175.6	32032.7	8407.62	21392.5	18059.9
326	6'-Hydroxyangolensin	HMDB0041696	-	pos	C16H16O5	306.134	4.60938	M+NH4	0.105797	40.2	4.35	69.8859	6.4e-10	107.301	0.820477	131.535	135.043	0.235798	2.55338	17103.5	20361.8	23772.9	22221.4	19687.6	18747.1	25036.3	20397.7	2138.68	1560.19	1996.41	1794.31	2389.52	2354.29	2286.64	2590.57	6.4e-10	6.4e-10	6.4e-10	6.4e-10	6.4e-10	6.4e-10
327	Tetraphyllin B	HMDB0029914	-	pos	C12H17NO7	288.108	4.60938	M+H	-0.621953	39.1	2.96	8660.25	8859.34	8682.4	8779.45	8367.84	8075.47	7401.05	7699.77	9192.63	8353.58	8300.1	8959.97	11592.6	12502.3	10880.5	12510	15202.7	13983.3	8860.71	4640.01	170.512	2234.88	2243.68	1211.76	6.4e-10	6.4e-10	6.4e-10	6.4e-10	6.4e-10	6.4e-10
328	(+)-12a-Hydroxypachyrrhizone	HMDB0030774	-	pos	C20H14O8	365.064	4.60938	M+H-H2O	-4.01735	38	3.3	6.4e-10	6.4e-10	6.4e-10	6.4e-10	6.4e-10	6.4e-10	6.4e-10	6.4e-10	8010.58	11619.6	10323.1	11450	14471.1	13099.4	16712.6	23257.4	187.482	429.172	227.204	452.31	719.516	6.4e-10	408.574	6.4e-10	6.4e-10	6.4e-10	6.4e-10	6.4e-10	6.4e-10	6.4e-10
329	Sinapine	HMDB0029379	C00933	pos	C16H24NO5+	333.156	4.63102	M+Na	3.21475	44	29.6	20013.6	22347.8	13096.2	16407.5	17023.9	15318.6	14351.3	11668.9	2098.34	2191.76	2039.02	2350.48	2927.14	1415.58	409.665	1222.99	569.472	275.228	276.042	141.417	146.694	172.26	99.3146	6.4e-10	6.4e-10	6.4e-10	6.4e-10	6.4e-10	6.4e-10	6.4e-10
330	Hydroxysafflor yellow A	HMDB0040677	-	pos	C27H32O16	613.177	4.63102	M+H	0.532259	44.5	30.1	19355.7	17136.2	17560.7	17740.1	18317.7	16034.7	10449.1	13471.3	17157.2	16332	17782.9	14919.2	11869.6	16872.8	13402.2	14963.1	12545.6	8802.07	14816.8	14386.1	15376.8	14470.9	15157.8	16007.8	6.4e-10	6.4e-10	6.4e-10	6.4e-10	6.4e-10	6.4e-10
331	3',4',5'-Trimethoxytricetin 7-[rhamnosyl-(1->6)-glucoside]	HMDB0035439	-	pos	C30H36O16	675.19	4.63102	M+Na	0.257871	38.7	0	6.4e-10	6.4e-10	6.4e-10	6.4e-10	6.4e-10	6.4e-10	6.4e-10	6.4e-10	7786.29	20308.4	17766.2	21405	28643.9	28495.4	35013.2	72447.3	6.4e-10	6.4e-10	6.4e-10	6.4e-10	6.4e-10	6.4e-10	6.4e-10	6.4e-10	6.4e-10	6.4e-10	6.4e-10	6.4e-10	6.4e-10	6.4e-10
332	2-Hexenyl acetate	HMDB0040212	-	pos	C8H14O2	160.133	4.63102	M+NH4	0.420324	38.1	0	1086	680.047	843.119	929.022	889.311	845.47	624.53	654.056	1309.27	1289.29	1477.71	1542.65	2195.76	1215.92	1036.88	2030.61	1265.23	1213.1	1349.16	1369.57	1253.47	944.632	1008.82	759.379	2880.73	2266.83	3907.21	704.774	1940.02	1700.74
333	8-Carboxymethyldihydrochelerythrine	HMDB0029832	-	pos	C23H21NO6	430.128	4.63102	M+Na	4.91993	37.6	1.18	0.898815	150.411	473.214	348.201	284.053	6.4e-10	6.4e-10	6.4e-10	1899	1806.35	2257.72	4007.66	1027.41	1113.56	1691.75	1505.16	51912.6	51980.9	61971.7	72852.9	60269.7	31525.1	26381.2	13909.8	6.4e-10	6.4e-10	6.4e-10	6.4e-10	6.4e-10	6.4e-10
334	Marmeline	HMDB0030192	-	pos	C22H25NO3	374.173	4.63102	M+Na	1.32549	36.8	0	29459.2	31611.6	29032.2	28265	28659.5	24405.3	26592.2	23702.8	35292.7	44979.8	43520.9	35427.7	36533.4	38276.6	47085.4	41182.5	254238	175021	218145	224148	190010	201434	161881	183846	6.4e-10	6.4e-10	6.4e-10	6.4e-10	6.4e-10	6.4e-10
335	Mono-trans-p-coumaroylmesotartaric acid	HMDB0029783	-	pos	C14H14O8	349.033	4.71495	M+K	2.95047	38	0	13182.2	12641.6	16848.9	16052.3	12792.3	11722.8	3017.9	5928.06	5919.6	5948.46	6651.19	7258.3	9176.83	8577.99	8801.81	8549.53	11823.8	11483.1	12898.4	11216.8	12644.3	12863	13612.3	13208.4	6.4e-10	6.4e-10	6.4e-10	6.4e-10	6.4e-10	6.4e-10
336	3-Carboxy-2,3,4,9-tetrahydro-1H-pyrido[3,4-b]indole-1-propanoic acid	HMDB0034881	-	pos	C15H16N2O4	306.145	4.7363	M+NH4	-1.10383	45.8	37	23301.3	25619.1	14962	19981.2	19947	18086.6	18196.6	14457.4	2130.94	2396.92	1986.27	2387.54	3318.51	2560.73	2394.7	3104.19	2447.06	2024.8	1429.49	1634.73	1486.86	1796.94	1464.99	2028.49	6.4e-10	6.4e-10	6.4e-10	6.4e-10	6.4e-10	6.4e-10
337	Artemidiol	HMDB0030648	-	pos	C13H14O4	252.123	4.7363	M+NH4	0.257232	41.9	14.6	6.4e-10	206.928	210.088	148.554	145.047	99.2317	75.294	207.793	1821.74	2105.37	2488.79	2348.08	2066.16	3398.19	2408.97	1566.97	8941.3	9619.9	8709.13	7795.19	8843.46	7954.99	7913.93	7424.37	919.834	1005.03	6.4e-10	6.4e-10	362.987	326.441
338	Norisodomesticine	HMDB0033361	-	pos	C18H17NO4	329.15	4.7363	M+NH4	0.570166	39	0	19240.6	20807.2	14412.1	18334.8	15990.2	17125.7	15697.4	13103.9	5152.58	5245.57	5036.03	5537.69	5715.01	5894.3	5275.47	5380.72	4500.03	5130.09	4888.05	4019.66	5268.59	4485.49	5366.05	5323.41	6.4e-10	6.4e-10	6.4e-10	6.4e-10	6.4e-10	6.4e-10
339	alpha-Cotonefuran	HMDB0030144	-	pos	C15H14O6	329.041	4.7363	M+K	-3.78057	37	0	8644.44	10380.5	8385.77	9344.27	8676.86	9628.85	43799.1	26030	3604.94	2820.12	2243.23	2236.86	3941.8	2862	2348.29	3241.55	4381.27	4282.33	4070.5	4414.56	3783.61	3513.27	3802.75	3289.68	6.4e-10	475.107	6.4e-10	6.4e-10	6.4e-10	6.4e-10
340	Homogentisic acid	HMDB0000130	C00544	pos	C8H8O4	169.05	4.75787	M+H	0.469397	41.3	9.95	52837.5	55410.7	51665.6	50604.6	48102.2	45550.4	40840.9	43648.8	40464.5	40381.3	46123.2	45940.9	33730.9	41228.3	49195.7	34664.5	40957.4	37713.1	35744.2	37734.6	37735	41764.5	44499	46293.6	88960.4	124094	95662.6	29713.4	58308.9	41445.1
341	Isotectorigenin 4'-glucoside 7-rhamnoside	HMDB0039909	-	pos	C28H32O15	591.169	4.75787	M+H-H2O	-2.59415	41	18.5	11540.6	11612.7	12857.9	10599.5	15361.1	13132.2	4958.52	9058.43	5452.91	6137.06	5769.55	6242.29	9019.15	9306.07	8505.47	9923.74	20598.2	17375.6	16755.7	17830.7	19355.1	22587.1	20672.4	23788.9	6.4e-10	6.4e-10	6.4e-10	6.4e-10	6.4e-10	6.4e-10
342	Dihydrocurcumin	HMDB0031552	-	pos	C21H22O6	371.149	4.77843	M+H	-0.15999	37.5	0	1978.9	894.403	1493.21	1771.84	1836.87	817.142	644.999	1107.73	3298.49	2676.42	2975.93	2128	1793.6	3214.44	3051.16	1206.25	967.941	627.426	1308.08	1126.02	1946.56	654.386	1721.77	1669.4	6.4e-10	6.4e-10	6.4e-10	6.4e-10	6.4e-10	6.4e-10
343	3-O-alpha-L-Arabinopyranosyl-L-arabinose	HMDB0038855	-	pos	C10H18O9	265.092	4.79963	M+H-H2O	-0.417635	43.2	22.7	3622.71	3517.65	3955.58	3908.61	4274.41	3162.89	1671.53	1804.59	4351.81	2483.29	1396.55	1835.59	394.219	787.369	274.6	191.765	6.4e-10	6.4e-10	41.5702	68.7066	146.203	6.4e-10	6.4e-10	68.915	6.4e-10	6.4e-10	6.4e-10	6.4e-10	6.4e-10	6.4e-10
344	Kaempferol 3-(2''-acetylrhamnoside)	HMDB0039748	-	pos	C23H22O11	457.112	4.79963	M+H-H2O	-1.4557	41.6	19.6	14681.6	15289.8	17660	13138.6	17015	13365.3	9899.54	13325.8	8770.59	12084.9	11809	12515.4	9928.59	11237.5	13054.5	8180.36	7495.04	5367.56	5519.13	2703.88	5900.94	4534.01	7452.11	7688.56	6.4e-10	6.4e-10	6.4e-10	6.4e-10	6.4e-10	6.4e-10
345	Benzyl gentiobioside	HMDB0041515	-	pos	C19H28O11	455.153	4.84208	M+Na	0.904072	43.8	25.3	27505.6	23977.7	22936.7	22930	26559.2	20549	12517.3	18659.6	86831.2	77632	60933.2	61919	74002.1	80649	58870.2	73725.1	34488.2	36161.1	40334.9	39290.8	43415.1	31000.9	38135.8	33497.9	6.4e-10	6.4e-10	6.4e-10	6.4e-10	6.4e-10	6.4e-10
346	Bufotenine O-glucoside	HMDB0029564	-	pos	C18H26N2O6	384.213	4.84208	M+NH4	0.131835	41.5	13.4	17703	21671.8	22543.9	19347	17611.2	14718	17986.8	15723.9	13802.7	11820.4	11463.2	12918.6	17260.6	14574.8	10868.7	16951.1	368.062	186.076	810.389	773.675	925.959	787.701	829.839	1025.74	6.4e-10	6.4e-10	6.4e-10	6.4e-10	6.4e-10	6.4e-10
347	(S)-4',5,7-Trihydroxy-3'-prenylflavanone	HMDB0029866	-	pos	C20H20O5	341.139	4.86273	M+H	0.686382	36.6	0	5838.82	5071.59	5280.71	4441.19	4294.19	3826.64	2960.79	3935.19	5242.94	4498.03	5259.17	4310.39	4078.97	4923.59	4616.39	4855.31	4386.88	5105.67	7135.64	5957.22	6879.53	4889.43	6583.95	6438.59	6.4e-10	6.4e-10	6.4e-10	6.4e-10	6.4e-10	6.4e-10
348	(+)-Catechin 6-C-glucoside	HMDB0037400	-	pos	C21H24O11	453.137	4.88428	M+H	-4.66661	38.3	4.11	21619	25477.6	18063	22342.9	26869.3	22847.6	10061.7	14537.6	37862.7	42186.3	42968.2	43353.6	25689.4	47147.2	48011.9	32894.3	25483.4	30722.6	31918.1	34010.6	35561.5	27488.3	32250.4	35452.4	6.4e-10	6.4e-10	6.4e-10	6.4e-10	6.4e-10	6.4e-10
349	Vinyl caffeate	HMDB0029775	-	pos	C11H10O4	189.055	4.88428	M+H-H2O	0.740167	37.4	0	5770.92	6446.27	6719.38	6369.84	6720.49	6412.66	4237.41	5630.6	3872.34	3974.77	4093.03	4136.37	4845.81	4388.51	5287.58	4802.28	5169.06	4772.68	4180.1	3738.56	3792.29	4122.44	4021.57	4193.7	34225.5	34824.1	30740.5	12710.6	20621.4	23553.6
350	Artocarpanone A	HMDB0041234	-	pos	C17H16O6	317.1	4.88428	M+H	-7.30814	37.2	0	10281.6	10455.2	11003.1	10870.6	11127	8679.88	9059.19	9231.03	14293.4	14183.8	13716.2	12496	14019.3	12354.8	14288.2	15048.1	10771.6	12643.2	12105.1	11578.8	12660.7	11679.1	13834.9	14896.9	6.4e-10	6.4e-10	6.4e-10	6.4e-10	6.4e-10	6.4e-10
351	Sedanonic acid	HMDB0032871	-	pos	C12H18O3	211.133	4.94847	M+H	-0.449931	43.5	22.5	28016	30061.4	30227.9	26738.4	28824.1	24158.6	24604.3	24788.1	18662	18062.9	18215.8	20438.9	22376.5	19527.3	19323.5	21869.9	29404.2	28968.6	26897.3	28070.8	28017.4	28051.3	28007.5	29143.1	46756.1	71619.8	52139.2	17153.8	35744.3	21783.7
352	4,5-Dihydrovomifoliol	HMDB0040615	-	pos	C13H22O3	265.118	4.94847	M+K	-7.68093	37.2	0	6.4e-10	6.4e-10	6.4e-10	6.4e-10	6.4e-10	6.4e-10	6.4e-10	6.4e-10	2039.9	2233.26	2894.05	2558.24	9354.51	3330.16	2733.83	8352.51	718.481	604.183	436.213	792.897	777.096	871.36	948.139	954.855	6.4e-10	6.4e-10	6.4e-10	6.4e-10	6.4e-10	6.4e-10
353	SAICAR	HMDB0000797	C04823	pos	C13H19N4O12P	477.061	4.99073	M+Na	-3.97505	47.6	47.4	4542.09	4775.85	3618.05	4660.54	5002.46	5461.16	16345.6	11932.7	9014.54	7172.95	5980.77	5136.17	4146.44	4478.7	4309.39	2531.57	3752.25	4118.29	4693.58	3879.5	4153.92	3502.17	3617.73	3643.42	6.4e-10	6.4e-10	6.4e-10	6.4e-10	6.4e-10	6.4e-10
354	Methylsyringin	HMDB0039570	-	pos	C18H26O9	409.147	4.99073	M+NH4, M+Na	0.383285	39.1	0	385155	379289	350907	362685	358659	317578	154235	251007	315976	344753	323256	363653	272793	361036	344516	305992	359999	406590	458039	462705	485142	456203	491803	471727	6.4e-10	6.4e-10	6.4e-10	6.4e-10	6.4e-10	6.4e-10
355	Harmalan	HMDB0029834	-	pos	C12H12N2	223.063	4.99073	M+K	-1.47445	38.8	0	39817.5	42868.2	45303.9	41775.5	42775.3	41489.4	35592.2	40105.3	38323.5	41573.6	44347.7	43904.7	37551.5	45463.4	49942.7	31450.4	30815.8	31353.1	28214.5	30629.9	29864.8	31659.4	32996.2	32383.3	263212	310043	273780	100120	170879	242061
356	Angelicin	HMDB0033930	C09060	pos	C11H6O3	204.066	5.0123	M+NH4	0.348375	37.6	0	6.4e-10	6.4e-10	6.4e-10	6.4e-10	6.4e-10	6.4e-10	6.4e-10	43.8534	1342.26	3392.86	1039.3	1311.91	55.4434	770.181	1672.08	113.714	34.079	72.3699	6.4e-10	6.4e-10	44.0002	6.4e-10	6.4e-10	6.4e-10	6.4e-10	6.4e-10	6.4e-10	6.4e-10	6.4e-10	6.4e-10
357	trans-o-Coumaric acid 2-glucoside	HMDB0033581	C05158	pos	C15H18O8	349.09	5.0123	M+Na	0.377385	41.7	12.2	535.286	635.021	91.1046	84.684	257.546	142.408	6.4e-10	218.846	9750.87	14097.9	13248.1	15169.6	46885.8	10769.6	18392.1	101670	1030.8	690.727	358.326	1156.06	719.165	1026.86	679.253	1205.69	6.4e-10	6.4e-10	6.4e-10	6.4e-10	6.4e-10	6.4e-10
358	3-(3,5-Dihydroxyphenyl)-2-propenoic acid	HMDB0032131	-	pos	C9H8O4	181.05	5.0123	M+H	0.257071	48.1	45.3	93063	120370	59861.9	67971	99467.3	84644.6	94806.3	72537	35426.5	38997.1	39799.3	43037	41694.7	40068	43143.7	47805.4	24313.5	26705.9	23202.6	27899.4	24970.1	20766.8	18999.6	21573.2	22331.1	34634.4	13422.9	5112.89	7602.77	5902.39
359	N-Benzoylaspartic acid	HMDB0034251	-	pos	C11H11NO5	238.071	5.0123	M+H, M+Na	0.108645	41.4	11.7	6913.02	6713.8	6458.2	6840.81	8450.05	6580.44	4710.12	5511.02	23334.1	23831.5	23388.1	25227.1	41412.7	24791	23337.5	40053.8	8838.56	8553.4	7018.7	8691.94	6688.97	7456.19	7902.15	9531.78	6.4e-10	6.4e-10	6.4e-10	6.4e-10	6.4e-10	6.4e-10
360	5,6-Dimethoxyflavone	HMDB0030719	-	pos	C17H14O4	300.123	5.0123	M+NH4	0.363727	40.2	4.41	6.4e-10	6.4e-10	6.4e-10	72.3603	6.4e-10	6.4e-10	6.4e-10	6.4e-10	6527.41	7768.03	8553.35	8820.54	21561.9	7105.98	8631.92	19307	4010.44	3689.26	3676.42	1118.49	1538.75	999.595	844.859	4431.58	6.4e-10	6.4e-10	6.4e-10	6.4e-10	6.4e-10	6.4e-10
361	Veranisatin A	HMDB0040663	-	pos	C16H22O8	343.139	5.03348	M+H	-0.131869	43.6	23.3	6997.65	6205.35	6777.79	5778.1	6777.49	5595.08	4776.87	5488.4	8756.58	8962.32	10560.3	10626.7	17820	11435.8	11056.5	16848	16804.8	14340.6	13896.8	16127.2	14195.4	15039.5	15268.2	13741	6.4e-10	6.4e-10	6.4e-10	6.4e-10	6.4e-10	6.4e-10
362	Isopulegone caffeate	HMDB0029566	-	pos	C19H24O4	334.201	5.03348	M+NH4	0.149806	41.7	11.2	16994.1	16707.4	21554.3	19917.3	21590.7	17441.6	21551.4	20554	15881	13859.5	14688.6	16621.9	29796.8	17447.8	16524.7	26729.7	38533.7	47841	49793.1	44660.5	49089.8	59749.9	50547.6	51085.5	6.4e-10	6.4e-10	6.4e-10	6.4e-10	107.366	6.4e-10
363	(2R)-6,8-Diglucopyranosyl-4',5,7-trihydroxyflavanone	HMDB0037407	-	pos	C27H32O15	597.182	5.0545	M+H	0.508045	44.5	28.7	16241.4	14823.7	17490.5	13719.8	13214.2	13551.8	10401.3	11932.6	25913.5	29304.5	25685.4	28360.9	23571.9	25484.6	28351.3	24946.8	30202.5	23192.3	21549.8	27878.4	24928.5	24973.9	24391.9	26500.3	46.6725	47.5292	6.4e-10	0.00221248	0.00505105	1.00994
364	3-O-p-Coumaroylquinic acid	HMDB0029681	-	pos	C16H18O8	339.108	5.0545	M+H	0.511748	39.2	0	317.957	96.8405	198.854	6.4e-10	299.764	225.039	6.4e-10	96.8404	686.491	1384.85	1425.78	1666.33	1316.69	1660.26	1692.28	1889.42	651.502	287.794	427.791	744.499	432.411	801.726	957.947	1040.84	151944	142911	6.4e-10	6.4e-10	6.4e-10	6.4e-10
365	Rosifoliol	HMDB0035868	-	pos	C15H26O	245.186	5.07595	M+Na	-7.1171	37.5	0	475535	491219	305736	428134	372944	344055	343661	274362	10595.7	9448.88	9349.88	9883.66	14304.2	9828.8	8487.41	15163.6	9884.51	9390	11138.1	11078.4	13336.4	12682.5	13244.5	9552.63	22415	28087.8	21737.1	8272.48	15724.1	18816.8
366	4-Methylumbelliferone	HMDB0059622	C03081	pos	C10H8O3	194.081	5.09682	M+NH4	1.11683	39.5	0	2216.89	2527.57	2371.16	2142.09	2171.71	2150.27	1763.07	1892.91	2054.65	1820.67	2038.93	2150.44	2416.75	1953.8	2450.42	2041.71	2863.82	3015.79	1892.96	2758.08	1916.62	2245.95	1979.77	2303.97	8296.31	19866.1	6808.76	2324.16	4013.62	5747.93
367	(1xi,3xi)-1,2,3,4-Tetrahydro-1-methyl-beta-carboline-3-carboxylic acid	HMDB0037942	-	pos	C13H14N2O2	231.113	5.09682	M+H	0.0844203	44	32.2	4349.22	4804.29	4236.17	3870.38	4007.11	3761.71	2678.8	3700.77	13822.3	16208.3	15173.4	15813.9	36529.8	16968.1	16639.3	37975.9	6028.01	5688.91	5908.37	6027.55	5675.02	5914.47	5702.76	6120.98	12757.5	14948.7	9621.71	3785.24	6809.55	12177.8
368	cis-3-Hexenyl benzoate	HMDB0033379	-	pos	C13H16O2	222.149	5.09682	M+NH4	0.450804	39.9	5.48	3567.11	3388.61	2943.12	2983.37	3125.31	2895.8	2766.89	2653.4	11155.4	11438.7	11663.2	12082.6	17789.9	13228.3	10827.7	18828.3	8256.68	7618.86	7723.08	8815.04	7180.68	7768.68	6736.3	5736.72	7735.6	9548.54	8482.2	7358.27	58.1408	19865.9
369	5-Methylquinoxaline	HMDB0033178	-	pos	C9H8N2	145.076	5.13963	M+H	0.542674	37.9	0	158.991	218.954	45.2124	137.065	380.39	278.468	149.926	164.193	6961.2	7903.75	6585.81	7084.44	11249.7	8660.85	5685.19	11684.7	3351.45	3337.05	1570.76	2175.64	482.822	1361.89	679.65	115.606	6.4e-10	6.4e-10	6.4e-10	6.4e-10	6.4e-10	6.4e-10
370	Norrubrofusarin 6-beta-gentiobioside	HMDB0034570	-	pos	C26H30O15	583.166	5.18208	M+H, M+Na, M+H-H2O	0.447148	39.4	0	660605	718009	606506	688088	679516	586763	407410	463710	533595	546402	520366	531483	330875	533096	500804	361429	325070	317158	367850	358434	381705	341851	382840	403452	6.4e-10	6.4e-10	6.4e-10	6.4e-10	6.4e-10	6.4e-10
371	5,7-Dimethoxyflavone	HMDB0036620	C10029	pos	C17H14O4	300.123	5.20345	M+NH4	0.675499	39.6	5.58	6.4e-10	6.4e-10	6.4e-10	6.4e-10	6.4e-10	6.4e-10	6.4e-10	6.4e-10	6.4e-10	6.4e-10	73.6181	113.678	611.427	64.9009	89.6255	1099.13	617.049	325.498	599.046	2716.14	2351.02	4524.29	3903.68	7401.81	6.4e-10	6.4e-10	6.4e-10	6.4e-10	6.4e-10	6.4e-10
372	Paucine	HMDB0029876	C03002	pos	C13H18N2O3	251.139	5.20345	M+H	-0.706315	39.3	0	117.727	291.752	130.748	160.395	292.636	130.962	220.546	6.4e-10	1904.46	3152.5	4760.9	5807.68	393.159	883.547	3262.47	292.44	2578.41	2290.55	1958.77	1572.02	1479.92	1763.6	1097.45	442.57	765.294	6.4e-10	411.254	120.658	489.951	930.549
373	7-Hydroxybutylidenephthalide 7-(6-malonylglucoside)	HMDB0034753	-	pos	C21H24O11	453.137	5.20345	M+H	-5.12156	37.4	0	22954.9	27504.5	19569.7	24912.5	32788.9	26187.4	11279	16926.3	40596.6	50416.3	49132.6	54673	34346.4	55064.5	60199.7	41886	24542	27170.6	28840.4	32327.3	35533	30384.2	31575.7	38621.6	6.4e-10	6.4e-10	6.4e-10	6.4e-10	6.4e-10	6.4e-10
374	8-Methoxygravelliferone	HMDB0030728	-	pos	C20H24O4	351.158	5.2246	M+Na	4.28006	39	9.27	0.00598211	6.4e-10	6.4e-10	0.0458987	0.00492776	6.4e-10	6.4e-10	6.4e-10	8212.63	7948.75	7721.93	8226.28	12965.1	9133.43	9795.59	9278.75	7638.57	5650.07	4684.96	3624.35	2996.6	4414.21	2273.82	1920.85	6.4e-10	6.4e-10	6.4e-10	6.4e-10	6.4e-10	6.4e-10
375	Lepidine	HMDB0033437	-	pos	C21H20N4O2	378.191	5.2246	M+NH4	-3.42495	38.6	1.59	3471.78	2348.53	4833.04	3185.22	4795.99	3122.86	2906.51	4064.96	45516.7	44734.4	50138.3	56061.4	150671	71977.3	63557.8	123578	18749.2	24850.1	22989.8	22105.7	29097.9	38956.1	38167.3	38146	6.4e-10	6.4e-10	6.4e-10	6.4e-10	6.4e-10	6.4e-10
376	L-Arabinose	HMDB0000646	C02479	pos	C5H10O5	133.05	5.24585	M+H-H2O	1.32725	38.4	0	2574.31	2811.36	3095.07	2759.66	3204.38	2983.43	2540.06	2883.8	1718.2	1838	1875.59	1846.58	2094.83	1819.42	1956.75	1859.56	2653.99	2491.08	1768.93	2486.44	2117.89	2832.67	2211.55	2320.77	12498.2	4722.75	7484.5	4397.07	6419.07	20122
377	Avenanthramide A2	HMDB0029297	-	pos	C18H19NO7	362.122	5.30992	M+H	-4.75425	36.5	0	4170.03	4551.47	6740.97	3667.27	5056.53	4922.12	2945.6	3109.09	3168.7	4106.21	4156.82	4533.27	6531	4142.74	5117.75	7636.51	10613.9	10428	10836.4	11135.2	10223.1	14853.2	14836.3	17176.1	6.4e-10	6.4e-10	6.4e-10	6.4e-10	6.4e-10	6.4e-10
378	Betavulgarin glucoside	HMDB0041215	-	pos	C23H22O11	492.15	5.35312	M+NH4	-0.517445	45.3	34.4	10606.1	12559.1	11073.9	11797.4	18158.4	14882.1	16716	13272.7	35422	43537.1	41300.9	41583.5	28754	46164.4	41595.7	43479	27418.6	31074.6	40911.5	46999.9	47171	32612.3	40481.3	44564.7	6.4e-10	6.4e-10	6.4e-10	6.4e-10	6.4e-10	6.4e-10
379	5-O-Feruloylnigrumin	HMDB0038735	-	pos	C21H25NO10	452.155	5.37408	M+H, M+Na	0.0775391	43.6	24.7	467.137	319.041	737.079	593.554	874.127	1182.82	1514.39	2177.25	54529.2	61783.3	67281.1	63916.4	64032.4	66679.7	62947.6	76237.3	2931.42	2482.86	4268.29	4064.56	2376.87	2191.31	3290.16	4267.32	6.4e-10	6.4e-10	6.4e-10	6.4e-10	6.4e-10	6.4e-10
380	Diosbulbinoside F	HMDB0036783	-	pos	C26H34O12	561.194	5.37408	M+Na	0.275629	39.5	0	635015	764380	722747	755351	729899	704664	421060	497392	333146	328591	374744	350670	325144	364760	435398	319461	483845	513963	517639	544731	513618	459180	495046	543522	18624	10991.3	15562.5	8790.09	5726.68	32920.7
381	Cinnzeylanol	HMDB0036010	-	pos	C20H32O7	423.179	5.39502	M+K	3.53827	41.4	21.2	12512.9	16043.1	12745.8	14805.7	12202.5	11452.3	8976.78	8842.48	6.05043	4.98668	530.2	5.93738	8.55898	146.547	7.48819	15.8469	0.798996	5.23543	2.98008	207.014	30.3226	663.194	504.573	2.62148	6.4e-10	6.4e-10	6.4e-10	6.4e-10	6.4e-10	6.4e-10
382	Hordatine A glucoside	HMDB0030462	-	pos	C34H48N8O10	767.31	5.39502	M+K	-4.05411	37.6	0	666.943	2759.27	316.825	1300.28	1605.24	1490.59	448.591	478.361	3514.96	3941.83	5179.31	4998.61	5560.37	4661.94	10015.7	18745.8	19741.8	20471.4	28368.2	40299.8	37250.7	35611.5	28615.2	44349.3	6.4e-10	6.4e-10	6.4e-10	6.4e-10	6.4e-10	6.4e-10
383	Lentinic acid	HMDB0038385	-	pos	C12H22N2O10S4	483.022	5.39502	M+H	-1.74404	36.3	3.97	2894.43	3648.76	2764.88	3920.9	3174.48	3140.82	20456.7	9972.51	2397.67	1798.63	2450.75	2064.49	1501.03	2463.44	1736.26	1643.37	1639.35	1573.41	1638.3	1534.9	1082.3	921.414	2068.48	1267.54	6.4e-10	6.4e-10	6.4e-10	6.4e-10	6.4e-10	6.4e-10
384	Oroselone	HMDB0033925	-	pos	C14H10O3	244.097	5.41555	M+NH4	0.385463	39.2	0.456	0.0167155	0.4481	6.4e-10	6.4e-10	6.4e-10	6.4e-10	0.30243	6.4e-10	640.243	850.282	1003.71	993.124	697.717	1681.2	1120.56	742.688	6935.41	5373.4	5628.76	6212.8	7477.35	6461.04	7244.53	6041.86	6.4e-10	6.4e-10	6.4e-10	6.4e-10	6.4e-10	6.4e-10
385	Demethoxykanugin	HMDB0037570	-	pos	C18H14O6	327.087	5.41555	M+H	1.05903	36	0	1478.95	1156.88	1234.59	1213.69	1292.32	1049.23	972.116	1231.28	1533.96	1465.57	1431.73	1314.34	1175.2	1913.56	1638.06	1239.85	2502.61	2562.52	2591.5	2676.27	2920.82	2274.13	2212.33	1898.55	2424.98	1095.45	1474.71	1038.13	2195.11	2339.31
386	Rubrofusarin 6-[glucosyl-(1->3)-glucosyl-(1->6)-glucoside]	HMDB0034569	-	pos	C33H42O20	797.193	5.43687	M+K	3.92911	43.9	32.5	18419	21417.2	11481.3	13441.4	21708.5	21240.9	55394.8	37598.1	35772.3	37541.4	21302.5	27195.8	17156.3	17542.2	22211.5	24612.2	40013.5	28649.5	23566.1	26781.6	21167.4	17318	13344.5	22016.5	6.4e-10	6.4e-10	6.4e-10	6.4e-10	6.4e-10	6.4e-10
387	Chlorogenoquinone	HMDB0029383	-	pos	C16H16O9	375.068	5.43687	M+H, M+Na	-0.363649	39.1	0	33040.1	37829	22733.8	25560.2	36119	31681.8	21348.3	24145.8	27430.4	33478.9	32281.3	33675.7	32425.8	29951.6	43367.1	62951.4	85390.5	69122.8	72932.9	99130.1	91262	78568	65288.2	115956	4513.86	1153.84	6.4e-10	6.4e-10	6.4e-10	6.4e-10
388	4-Hydroxycinnamic acid	HMDB0002035	C00811	pos	C9H8O3	147.044	5.45798	M+H-H2O	0.357459	39.2	0	18475.9	20008.2	20727.2	19490.6	19970.4	19021.1	16156.7	18024.7	25467.9	28820.1	28171.1	28610.7	37306.3	31246.1	32315.4	39559.1	44253.5	44799.7	39423.3	48342.4	45374.5	33604.7	33662.8	31303.6	68967.1	34676.1	54497.2	74773.1	40308.8	96072.2
389	ax-4''-Hydroxy-3-'-methoxymaysin	HMDB0030238	-	pos	C28H32O14	593.187	5.45798	M+H	0.47544	39.9	15.5	8572.18	12119.6	3919.95	1147.21	8615.74	11682.6	28597.8	18896.8	20672.7	22325	13847.3	13029.6	4876.87	7220.73	9335.62	7742.01	18206.8	10504.3	4871.65	8686.89	8274.43	3194.7	3132.67	3108.97	6.4e-10	6.4e-10	6.4e-10	6.4e-10	6.4e-10	6.4e-10
390	Epinepetalactone	HMDB0035063	-	pos	C10H14O2	167.107	5.47837	M+H, M+Na	0.195595	44.7	31.8	57694.7	54163.2	63275.8	59812.2	55373.9	48960.2	47509.2	51405.4	52351.6	50126.3	47965	49294.5	46348	50842.7	48968.8	49867.9	55998.7	55971.3	51333.1	54042.1	55508.4	49656.9	56832.4	58799.7	181016	85880.3	158420	243579	109010	187448
391	3-Galloylcatechin	HMDB0030661	-	pos	C22H18O10	443.1	5.47837	M+H	5.27545	38	0	215666	214510	243745	258165	236852	251677	1.16067e+06	665738	437489	367831	320740	325820	255048	287671	265545	237056	314922	318988	300550	280605	294775	290308	306446	297977	6.4e-10	6.4e-10	6.4e-10	6.4e-10	6.4e-10	6.4e-10
392	Epicatechin 3-glucoside	HMDB0037943	-	pos	C21H24O11	453.137	5.47837	M+H	-5.50321	36.8	0	12856.4	14168.5	11808.4	10334.2	15975.6	12630.4	6296.8	8343.52	23306.1	31998.7	30761	29783.8	22207.2	31844	30574	30963.8	11553.2	12311	9281.52	10555.1	9909.02	12357.6	12908.9	12546.6	6.4e-10	6.4e-10	6.4e-10	6.4e-10	6.4e-10	6.4e-10
393	Dihydroactinidiolide	HMDB0035240	-	pos	C11H16O2	163.112	5.51997	M+H-H2O	-0.153076	42.6	18.6	46858	45092.8	49841.5	45615.8	45445.7	41198.9	38916.2	41458.4	35447.7	35043.3	34714.5	36852.3	37652.7	38818.4	37908.3	39978.1	48181.8	47104	47398.2	45954.9	48107.5	46720.2	48330.8	49786.1	106161	54652.6	92731.3	149572	60709.5	108925
394	Duryl aldehyde	HMDB0032015	-	pos	C10H12O	149.096	5.51997	M+H	0.0464858	40.9	8.2	88476.7	86217.6	92075.4	87134.5	87263.3	78785.4	74504.9	78490.7	72276.9	72668.7	71653.5	75769	75626.9	77161.7	79408.9	82787.1	95606.8	93122.3	95369.7	98393.6	99654.2	94629.2	100771	101077	130653	58100.7	105515	171196	72600.4	131210
395	Niazicin A	HMDB0038952	-	pos	C17H23NO7S	368.116	5.51997	M+H-H2O	0.0349136	36	0	13579.4	16385.2	15734.7	12055.9	15177.1	14276.9	11988.1	12221	9187.07	12702.9	10705.1	12073	19487.7	11501.9	15183	25626.1	21860.5	19336.7	18524.4	26585.7	19840.9	21066.9	23096.7	24567.7	6.4e-10	13612.6	6.4e-10	140.006	6.4e-10	24365.5
396	(-)-cis-Carveol	HMDB0036082	C11395	pos	C10H16O	135.117	5.54092	M+H-H2O	0.49519	45.9	36	49115.6	47715.1	52129.2	47332	48178.3	42115.4	42796.3	44275.7	39792.5	38321.6	39401.1	39331.7	44267.4	42571.3	41330	45578.2	51463.4	49029.8	47975.8	49401.9	49305	45503.2	51046.2	52679.3	105545	46096.2	81407.7	124537	63217.2	126508
397	13-Oxo-9,11-tridecadienoic acid	HMDB0034564	-	pos	C13H20O3	207.138	5.54092	M+H-H2O, M+H	0.191181	47.1	38.5	1.14389e+06	1.1611e+06	1.22156e+06	1.10162e+06	1.11833e+06	1.01377e+06	990879	1.00134e+06	802817	811297	862379	873021	1.0094e+06	921346	916947	1.02278e+06	1.25804e+06	1.19047e+06	1.19529e+06	1.24091e+06	1.2459e+06	1.26471e+06	1.27759e+06	1.31321e+06	1.20988e+06	1.05781e+06	1.16342e+06	909023	1.02497e+06	1.20756e+06
398	1-(3-Methyl-2-butenoyl)-6-apiosylglucose	HMDB0039952	-	pos	C16H26O11	377.145	5.54092	M+H-H2O	3.05326	44.1	28.8	89216.6	91452.2	91284.2	80382.5	82498.2	70636.9	71108.8	69394.9	73400.4	71834.3	69979.9	75106.3	62400.8	67838.2	80771.6	60362	59791.1	49352	52414.5	57714.3	55688.9	61001	76439.2	57850.3	6.4e-10	6.4e-10	6.4e-10	6.4e-10	6.4e-10	6.4e-10
399	Daidzin 4'-O-glucuronide	HMDB0041719	-	pos	C27H28O15	575.142	5.54092	M+H-H2O	3.88386	42.7	30.5	4675.65	2498.06	3840.97	4797.75	2757.78	4025.17	23610.4	15078.9	10236.4	12091.7	6486	7431.48	8292.78	3963.46	3887.41	5654.39	3296.7	5309.95	4707.62	4352.25	4437.76	1872.66	3557.34	2842.66	6.4e-10	6.4e-10	6.4e-10	6.4e-10	6.4e-10	6.4e-10
400	Cyanidin 3-glucoside	HMDB0030684	C08604	pos	C21H21O11+	467.141	5.56027	M+NH4	-2.92288	36.7	0	6446.39	7064.43	8294.17	8177.31	6432.67	5267.88	258.609	2276.99	1424.21	1822.11	1561.82	837.557	1636.44	1052	1638.47	1423.26	4677.8	3277.46	2952.76	1880.45	2590.25	2817.31	3195.75	4231.74	6.4e-10	6.4e-10	6.4e-10	6.4e-10	6.4e-10	6.4e-10
401	Kanokoside D	HMDB0036105	-	pos	C27H44O16	607.258	5.56027	M+H-H2O	-2.90942	37.1	0	3001.4	6011.55	3493.01	1825.39	3871.7	3373.63	16306.5	9467.67	3539	2358.2	3220.41	2253.02	4478.68	2112.17	1714.54	4099.68	8085.17	5047	3918.25	4123.55	5381.32	7120.78	4768.41	5369.5	6.4e-10	6.4e-10	6.4e-10	6.4e-10	6.4e-10	6.4e-10
402	2-Butyl-3-phenyl-2-propen-1-al	HMDB0037292	-	pos	C13H16O	189.127	5.58035	M+H-H2O, M+H	0.304403	45.2	28.8	123583	126773	128423	118781	123996	113206	106539	109429	97723.9	98147.7	101796	104228	118854	105370	106234	120567	137483	129783	130898	141037	140339	140255	138774	138222	104003	57569.9	99071.5	104289	64780.2	139542
403	3-(1,1-Dimethylallyl)scopoletin 7-glucoside	HMDB0032853	-	pos	C21H26O9	440.192	5.58035	M+NH4	0.16566	38.7	0	18549.7	18021.1	13697.4	15185.8	16662.3	15202.1	12867	13364.3	22774.7	21596.1	20173.6	19517.1	20263.3	22159.3	21232.1	25413	16945.3	16652.4	19566.8	21618.2	20298.4	17102.2	19172	17687.6	6.4e-10	6.4e-10	6.4e-10	6.4e-10	6.4e-10	6.4e-10
404	(+)-7-epi-Syringaresinol 4'-glucoside	HMDB0038261	-	pos	C28H36O13	603.205	5.60045	M+NH4, M+Na	0.747737	50.9	58.8	53888.2	53323.3	44818.2	34387.3	56005.5	40799.5	19966.5	26642.9	188273	219470	306958	260540	25730.1	136169	320789	43098.2	69298.5	43751.7	50486	77975.3	59445.4	59455.6	57818.6	71481.6	6.4e-10	6.4e-10	6.4e-10	6.4e-10	6.4e-10	6.4e-10
405	(S)-2-Hydroxy-2-phenylacetonitrile O-[b-D-apiosyl-(1->2)-b-D-glucoside]	HMDB0036334	-	pos	C19H25NO10	450.137	5.60045	M+NH4, M+Na, M+H	0.222344	41.8	14	231892	284423	259664	204761	284185	227458	141760	193649	220118	245772	263803	308978	485498	291535	360592	432209	412423	385737	334226	382787	393148	460844	448773	531684	6.4e-10	6.4e-10	6.4e-10	6.4e-10	6.4e-10	6.4e-10
406	4-Methoxybenzyl glucoside	HMDB0041405	-	pos	C14H20O7	323.11	5.60045	M+Na	-0.152164	40.6	6.47	17502.4	22007.2	19191.9	19670.9	19436.2	17539.3	13892	16138.4	14511.1	15134.6	15301.6	17162.8	23245	14864.1	18420.8	26677.8	20981	18861.8	15310.8	17875.1	17223.1	17361.5	16748.4	18947.1	6.4e-10	6.4e-10	6.4e-10	6.4e-10	6.4e-10	6.4e-10
407	Lyciumoside IV	HMDB0033499	-	pos	C38H64O16	799.409	5.60045	M+Na	-0.107442	38.5	0	6150.8	6546.11	6541.29	4001.76	7113.8	5064.91	2430.05	3110.75	6276.99	6923.56	9184.76	8933.46	15648.4	10383	8702.31	13988.2	18228.5	13763.2	15348.6	15233.9	14071.4	12566.5	17686.9	16149.7	6.4e-10	6.4e-10	6.4e-10	6.4e-10	6.4e-10	6.4e-10
408	Niaziminin A	HMDB0031945	-	pos	C18H25NO7S	382.132	5.60045	M+H-H2O	-0.0296997	38.3	0	10172	10409.7	9187.95	9917.4	9731.53	8342.09	7802.08	8451.08	13861	13693.1	12385.9	13273.7	11928.6	13884.4	13046.6	13095.2	13725.5	13686.1	15114	15249.9	15674.8	12675	15137.9	15308.9	6.4e-10	6.4e-10	6.4e-10	6.4e-10	6.4e-10	6.4e-10
409	Physalin I	HMDB0034402	-	pos	C29H34O11	597.172	5.60045	M+K	-2.50504	36	0	4922.62	5327.97	4670.74	3955.31	3917.98	4410.57	2503.83	3976.02	7443.72	9986.33	6884.1	8415.62	12606.7	7880.63	8805.21	10194.2	9203.5	7728.69	8996.21	9459.56	9842.36	8877.09	9816.62	8882.89	444.115	1103.06	1589.56	2475.32	6.4e-10	990.914
410	Vicenin 2	HMDB0030708	C10195	pos	C27H30O15	617.148	5.622	M+Na	0.0631668	53.5	75.5	22961.6	25277.8	23554.2	26362.3	26268.2	22220.6	6362.3	14075	21010.4	20457.9	21632.5	20956	19446.5	22315.2	21741.7	23601.8	28028.8	26247.8	27943.1	28402.4	29261.2	25664.3	28533.4	26594.1	6.4e-10	6.4e-10	6.4e-10	6.4e-10	6.4e-10	6.4e-10
411	(S)-Reticuline	HMDB0003601	C02105	pos	C19H23NO4	347.197	5.622	M+NH4	0.0337903	39.4	0	9248.15	9741.14	9728.77	9257.12	10507.2	9108.91	9164.76	9151.3	11865.3	12026.1	12072.2	12326.8	16258.1	12583.2	12946.4	15685	22464.8	22145.6	22883.3	23383.4	23330.7	23318.7	22529.9	24074.7	6.4e-10	6.4e-10	6.4e-10	6.4e-10	6.4e-10	6.4e-10
412	3-Epiarmefolin	HMDB0036135	-	pos	C15H20O4	265.143	5.64355	M+H-H2O, M+H	-0.0122376	51.1	59	132088	139757	147516	130641	135994	126415	115421	120669	117199	118695	132248	130474	134740	144060	122652	142896	202747	184341	203242	199737	203872	212409	211771	223458	38097.4	19558.5	35295.3	43566.9	17864.2	31743.5
413	5-Hydroxy-2,3-dimethyl-1,4-naphthoquinone	HMDB0034663	-	pos	C12H10O3	203.07	5.64355	M+H	0.272	44.6	25.6	35787.1	37117	36187.5	39198.1	35669.3	32496	28301.3	29622.5	33760	33855	29894.2	33021.4	29482.8	33884.1	29152.3	30725	30196	30812.6	34231.8	34646.5	33819.5	32904.1	33955.4	35560.9	12758.5	6499.9	10308	19126.3	5229.48	11717.4
414	Pisumic acid	HMDB0039241	-	pos	C15H22O5	305.136	5.64355	M+Na	0.40135	44.2	23.5	25712	28238.9	29851.5	26663.6	26686.7	24307	15419	18604.7	21455	23122.9	23635.2	25541.9	24070.2	26238.6	24470.9	27966.7	47160.7	43772.3	44834.6	48252.3	48102.3	50805.4	49216.1	52673.2	6.4e-10	6.4e-10	6.4e-10	6.4e-10	6.4e-10	6.4e-10
415	5-Deoxykievitone hydrate	HMDB0038113	-	pos	C20H22O6	376.176	5.64355	M+NH4	0.368653	43.5	21.8	10398.7	10538.4	12986.4	10192.3	14481.1	11319.3	10995	13172	98850.7	95137.7	101437	113724	252795	120587	114405	226810	39959.1	48170	45959.9	44584.1	54648.7	70498.6	68579.2	61845.7	6.4e-10	6.4e-10	6.4e-10	6.4e-10	6.4e-10	6.4e-10
416	Trans-2, 3, 4-Trimethoxycinnamate	HMDB0011721	-	pos	C12H14O5	261.073	5.64355	M+H, M+Na, M+H-H2O	-0.216898	43.2	18.8	211331	219532	209725	227929	208472	184295	125616	153097	197956	197713	176747	196192	169374	205621	170415	183249	177460	188987	207524	209556	208924	198035	213693	212013	93957.1	46431.6	83573.4	138715	61551.6	93096
417	Hericenone A	HMDB0035879	-	pos	C19H22O5	331.154	5.64355	M+H	-0.0492413	41.4	11	32112.2	32190.6	33730.3	29688.5	28209.4	31154.8	26987.7	25637.5	24474.8	24887.2	24949	23474.6	19227.4	26987.4	28615.9	20108.5	25843.2	28576.3	28468.9	30439.7	31453	26151.6	29329.5	29894.5	6.4e-10	6.4e-10	6.4e-10	6.4e-10	6.4e-10	6.4e-10
418	Acoramone	HMDB0032663	-	pos	C12H16O4	225.112	5.66443	M+H, M+Na, M+H-H2O	0.15893	40.6	6.7	65169.7	61625.9	56001.3	66320.8	57478.2	52685.2	40989.7	42268.2	80172.9	81856.8	83634.7	88878.6	103604	94283	65610.1	107051	40675	41410.5	50293.1	51321.4	52120.5	40724.9	40907.7	34504.1	41026.8	24875.5	42937.6	60772.5	22296.9	47038.4
419	Geraniol	HMDB0005812	C09871	pos	C10H18O	172.17	5.70757	M+NH4	-0.0602754	37.9	0	921.717	1089.9	1056.8	788.244	889.439	702.069	814.721	810.046	640.439	575.669	691.247	784.835	671.361	622.406	712.205	640.687	755.854	681.859	726.35	826.904	593.811	620.909	691.405	584.615	6039.34	3291.43	6245.94	9185.68	3549.28	6389.5
420	4-Acetamidobutanoic acid	HMDB0003681	C02946	pos	C6H11NO3	184.037	5.70757	M+K	0.126065	38.5	0	118.069	103.65	89.3148	47.4324	154.185	124.155	1074.07	430.709	715.739	531.517	453.308	512.021	436.65	469.247	524.36	609.856	405.646	393.931	655.838	363.486	472.965	261.757	209.729	176.756	6.4e-10	6.4e-10	6.4e-10	6.4e-10	6.4e-10	6.4e-10
421	Indole-3-methyl acetate	HMDB0029738	-	pos	C11H11NO2	190.086	5.72915	M+H	0.323137	37.5	0	352.868	492.731	521.836	371.353	395.142	299.031	282.89	322.999	295.538	116.236	198.522	120.195	206.553	126.48	99.9333	438.173	81.6037	463.025	342.851	152.656	362.011	754.388	375.958	402.99	482.371	6.4e-10	842.947	391.218	6.4e-10	951.507
422	Carveol	HMDB0036083	-	pos	C10H16O	135.117	5.7914	M+H-H2O	0.614185	45.7	35.7	37407.1	43332.9	42396.2	39074.5	40268.1	36793	37035.8	38656.6	33563.4	31470.2	31816.4	35190.6	31607.6	31485.9	33784.6	35234.2	39593.9	41019.8	41961.1	41215.1	41654.3	47977.6	46080.8	50198.7	78060	68860.4	100643	72099.8	54526.4	108874
423	6-Hydroxy-2-bornanone glucoside	HMDB0034558	-	pos	C16H26O7	353.157	5.81302	M+Na	-0.45998	44.2	27.8	29047.1	31219	30790.4	31616.4	31528.4	27172.3	20402.4	22012.4	26672.2	25818.6	25484.2	28019.4	32583.3	26322.2	27217.4	34675.9	18148.6	22595.3	23537	20878.3	23257.5	26858.2	27403	27309.3	6.4e-10	6.4e-10	6.4e-10	6.4e-10	6.4e-10	6.4e-10
424	Jasmonic acid	HMDB0032797	C08491	pos	C12H18O3	211.133	5.83468	M+H	0.21675	48.9	48.3	45266.3	47021.4	46036.2	45082.5	44369.7	41661.9	34970.1	38797.9	48835.2	49248.9	50627.2	53252	43274.1	48367.8	47741.2	45165.9	42484.6	43390.6	45239.7	44353.2	45846.3	44925.1	47003.6	45665.8	54479.5	84540	93950.2	51394.3	39510	109551
425	Solanolone	HMDB0033262	-	pos	C15H18O5	301.105	5.83468	M+Na	-0.263275	41.2	11.4	8757.56	9594.72	9962.46	9636.71	8970.84	7302.22	7387.56	8342.89	7768.89	7221.6	8054.49	8620.37	11352.2	7517.83	7681.23	10594.9	5414.3	6875.39	6526.35	4529.16	5631.6	6863.83	6978.55	7944.78	6.4e-10	6.4e-10	6.4e-10	3205.54	6.4e-10	6.4e-10
426	D-1-[(3-Carboxypropyl)amino]-1-deoxyfructose	HMDB0038663	-	pos	C10H19NO7	304.079	5.83468	M+K	-0.791564	39.4	0	2471.82	2603.93	2681.46	2486.49	2664	2520.75	1059.82	1803.54	7224.15	6834.92	7649.82	7754.69	20043.7	10883	7859.68	18993.5	14942.2	15249.2	16573.4	16482.8	16595.7	17084.7	17129	14332.7	6.4e-10	6.4e-10	6.4e-10	6.4e-10	6.4e-10	6.4e-10
427	Sambunigrin	HMDB0034981	C04273	pos	C14H17NO6	318.095	5.89852	M+NH4, M+Na	-0.860972	40.7	8.93	71878.9	86728	88471.3	65839.5	96764.2	81000.7	56735.8	78381.5	40966.5	43548	47050.7	53499.7	92265.3	52869.8	62281.5	85167.2	42535.6	38470.3	28061.7	30431.1	34581.5	55408.8	47211.2	54361.2	6.4e-10	6.4e-10	1528.18	6.4e-10	397.834	1094.81
428	Na-p-Hydroxycoumaroyltryptophan	HMDB0041370	-	pos	C20H18N2O4	368.16	5.89852	M+NH4	-0.0943882	47	48.2	15759.4	16425.2	9883.88	13772.9	12218.8	12666.4	11337.2	8611.28	231.152	412.481	368.897	139.165	514.067	130.633	6.4e-10	6.4e-10	6.4e-10	11.4919	6.4e-10	509.439	512.371	205.707	348.989	176.318	6.4e-10	6.4e-10	6.4e-10	6.4e-10	6.4e-10	6.4e-10
429	Phloretin 2'-O-glucuronide	HMDB0041768	-	pos	C21H22O11	451.122	5.89852	M+H	-2.66322	42.3	20.3	40926.7	45225.4	32096.9	33385.7	45192.2	41381.2	21813	28842.5	49058.9	60138.7	56777.8	58269	45827	54688.8	65831	49835.6	69351	55229.6	64930	72496.6	66194.2	65053.3	61881.6	78201.7	6.4e-10	6.4e-10	6.4e-10	6.4e-10	6.4e-10	6.4e-10
430	Symmetric dimethylarginine	HMDB0003334	-	pos	C8H18N4O2	241.107	5.92002	M+K	4.05791	40.9	10.1	12047.4	13275.3	11206.5	13116.1	13942.1	12373.2	9632.18	11230.8	14356.9	13504.2	13577.8	14791.8	12704	13544.1	14271.2	12299.2	11593.6	12178.5	13820.2	14028.6	14033.4	12281.5	12553.4	10644.4	3792.55	3622.97	4567.22	1676.43	2079.47	4147.32
431	Natsudaidain	HMDB0030160	-	pos	C21H22O9	441.116	5.92002	M+Na	0.356539	38.6	0	79356.2	82521.8	73664.3	79001.8	75942.9	74727.3	35399.5	50038.7	46389.7	41062.6	44055.5	42790	33754.8	41531.6	43395.8	32576.8	31158.6	38038.7	35323.2	38812.8	37212.3	35866.5	37668.4	29622.3	6.4e-10	6.4e-10	6.4e-10	6.4e-10	6.4e-10	6.4e-10
432	Trioxsalen	HMDB0015575	C09314	pos	C14H12O3	211.075	5.94098	M+H-H2O	-0.245722	37	0	1037.61	1666.77	1691.43	1911.62	1521.9	1967.94	1761.75	1528.98	1253.48	1353.35	1506.37	1100	1486.93	1019.36	1573.33	1389.59	1858.21	1551.57	1435.67	1550.85	1617.25	1869.49	1680.89	1810.22	7594.62	11900.8	15964.7	6886.86	5825.21	13468.3
433	(+)-Pinoresinol 4-O-[beta-D-Glucopyranosyl-(1->2)-[beta-D-glucopyranosyl-(1->6)]-beta-D-glucopyranoside]	HMDB0040669	-	pos	C38H52O21	827.294	5.94098	M+H-H2O	-3.09895	52.5	72.6	95113.7	96478.4	71213.7	90459.2	96675.3	91150.2	24740.3	46627	88570.4	81053.5	86765.2	83501.7	70222.2	92820.9	90037.2	74859.9	66524.3	84008.8	101816	108444	101674	81822.7	88713.6	69978.5	6.4e-10	6.4e-10	6.4e-10	6.4e-10	6.4e-10	6.4e-10
434	Dide-O-methyl-4-O-alpha-D-glucopyranosylsimmondsin	HMDB0038329	-	pos	C20H31NO14	527.21	5.94098	M+NH4	3.02812	46.9	43.4	27236.5	22502.5	20533.9	21893.4	21786.5	19803.7	10562.9	13440.9	25142.7	25218.1	18686.6	20420.2	15607.4	22497.6	19971.1	14599.8	12600.7	16421.5	18532.4	21953	24652.2	17239.8	24203.4	20068.5	6.4e-10	6.4e-10	6.4e-10	6.4e-10	6.4e-10	6.4e-10
435	5-hydroxypropafenone	HMDB0060988	-	pos	C21H27NO4	380.182	5.94098	M+Na	-4.46261	39.6	12.8	13246.3	15396.8	10140.5	12117.7	12389	11150.3	10922.9	9366.13	6.4e-10	6.4e-10	6.4e-10	6.4e-10	6.4e-10	6.4e-10	6.4e-10	6.4e-10	6.4e-10	6.4e-10	96.4452	6.4e-10	6.4e-10	6.4e-10	6.4e-10	6.4e-10	6.4e-10	6.4e-10	6.4e-10	6.4e-10	6.4e-10	6.4e-10
436	6-Methoxyluteolin 7-glucuronide	HMDB0037459	-	pos	C22H20O13	510.119	5.94098	M+NH4	-9.80438	36.4	0	19990.4	20781.8	23715.2	28686.3	21692.7	23597.2	2059.13	9215.75	6459.65	5833.6	6583.84	7334.98	7732.26	7259.94	9739.62	8802.54	14408.7	18547.6	15402.7	16667.6	16759	18041.6	19541.1	16758.7	6.4e-10	6.4e-10	6.4e-10	6.4e-10	6.4e-10	6.4e-10
437	Kaempferol 7-sophoroside	HMDB0032908	-	pos	C27H30O16	611.161	5.96203	M+H	0.174239	52.5	70.2	7304.79	7566.8	8914.62	8351.46	7690.71	9355.66	7118.74	9801.4	24258.9	24119.3	39218.8	34619	25650.2	46989.9	40492.3	27951.9	25765.9	22692.7	22543	21239.9	19834.3	24376.2	16119.3	19452.6	2379.16	11199.6	254.118	359.631	428.955	196.18
438	Melongoside O	HMDB0030040	-	pos	C45H74O19	901.483	5.96203	M+H-H2O	4.34573	37.6	0	26630.2	34895.6	32853.4	28160.8	33053.9	19377.9	17080.6	18444.7	69139.5	65119.7	60418.5	51168.2	73652.6	55052.1	52826.1	79618.4	94289	55528	70249.9	69075.5	53702.5	48551.8	47897.7	56190.7	6.4e-10	6.4e-10	6.4e-10	6.4e-10	6.4e-10	6.4e-10
439	Alectrol	HMDB0041372	C09059	pos	C19H22O6	364.175	5.98218	M+NH4	0.0485963	42.6	18.9	7391.21	6535.83	7950.01	6958.01	7822.43	5904.8	7324.56	6699.07	8239.34	8330.17	8664.6	8410.49	13210.2	9673.81	7995.18	11935.3	11499.6	11326	12012	13329.3	10301	15798.4	14655.8	11841.7	6.4e-10	6.4e-10	6.4e-10	6.4e-10	6.4e-10	6.4e-10
440	Myricetin 3,3'-digalactoside	HMDB0037850	-	pos	C27H30O18	625.141	5.98218	M+H-H2O	0.901536	47.2	46.6	19668.7	19709.5	17481.8	19528.3	18208.9	17675.8	11152.4	15453.3	29948.9	26711.4	35465.3	29032.5	24073.1	34675.6	31054.7	24741.6	30368.2	27959.1	30000	28874.8	27805.6	31989.4	32599.1	27652.3	6.4e-10	6.4e-10	6.4e-10	6.4e-10	6.4e-10	6.4e-10
441	Galactopinitol A	HMDB0039475	-	pos	C13H24O11	395.095	5.98218	M+K	0.54562	40.4	5.98	7635.32	8376.89	6916.24	5862.2	7409.33	6611.65	2022.86	3980.96	11468.9	13114	14381.1	14443.3	17836	17775.9	16553.9	19960.2	11807.7	11494.7	15110	14239.1	15918.3	15200.3	15933.5	14663	6.4e-10	6.4e-10	6.4e-10	6.4e-10	6.4e-10	6.4e-10
442	Uroporphyrinogen III	HMDB0001086	C01051	pos	C40H44N4O16	837.278	6.00365	M+H	-4.91607	36.5	0	22512.6	27519.4	24141.1	21173.3	26430.6	20981	6411.73	10065	17011	17027	14770.2	15650.4	19544.7	19854.4	23870.9	22190.3	22897.7	27421.5	27799.6	34996	29193.4	23695.2	28759.3	20921	6.4e-10	6.4e-10	6.4e-10	6.4e-10	6.4e-10	6.4e-10
443	trans-p-Menthane-7,8-diol 8-glucoside	HMDB0033231	-	pos	C16H30O7	357.188	6.02472	M+H-H2O, M+Na	-0.353951	42.3	17.1	32879	34071.1	39667.4	32541.7	31134.1	29089.1	26303.1	30044.5	24265.6	32379.6	32521.7	35871.2	25511.8	28627.2	42784.1	33751.1	35334.9	37621.9	33139.8	36977.1	36474.1	43822.6	46726.4	58675.7	100.25	6.4e-10	146.327	6.4e-10	119.08	6.4e-10
444	Cassitoroside	HMDB0041289	-	pos	C25H32O14	557.185	6.02472	M+H	-3.51327	41.5	20.1	43235.4	40746.5	40827	42635.9	44478.6	41768.9	18621.3	25386.9	45859.1	46590.9	49057.6	48666.7	70234.6	57126.1	53508.4	54500.8	41328.3	46148.8	45942.5	52742.2	50947.9	46679.9	48523.9	37912.2	6.4e-10	6.4e-10	6.4e-10	6.4e-10	6.4e-10	6.4e-10
445	7,8-Dihydroyangonin	HMDB0033016	-	pos	C15H16O4	261.112	6.04542	M+H	-0.165102	46.4	33.8	89260.1	93578.9	92796.4	91794.4	93092.8	81432.2	75400.9	77670.2	124887	126299	125656	129762	202339	130278	128462	198521	157983	146861	157874	172531	168842	166743	165560	160211	3278.21	3057.6	1235.72	950.429	1068.75	2946.02
446	Lucuminic acid	HMDB0035007	-	pos	C19H26O12	469.132	6.06713	M+NH4, M+Na	0.118997	39.4	0	168915	153656	151692	134202	202082	180511	87675.6	111806	162970	213670	223486	216885	102192	240066	276060	126752	196100	232127	249241	246661	266797	221685	237357	227469	6.4e-10	6.4e-10	6.4e-10	6.4e-10	6.4e-10	6.4e-10
447	(1R,2R,4S)-p-Menthane-1,2,8-triol 8-glucoside	HMDB0039894	-	pos	C16H30O8	373.184	6.06713	M+Na	0.678185	39.1	2.81	7787.67	6093.02	6479.59	6534.1	7557.2	8313.68	5729.04	6170.57	8628.07	9788.02	9997.84	11229.7	10222.1	10865.6	9713.39	10429.1	14349.1	13205.1	13931.7	15106.8	14004.9	12021.3	14272.2	14496.2	6.4e-10	6.4e-10	6.4e-10	6.4e-10	6.4e-10	6.4e-10
448	Corymboside	HMDB0030803	-	pos	C26H28O14	587.137	6.08867	M+Na	0.362432	56.9	87.7	135591	131183	129021	132386	134285	114682	45371.8	71527.8	94075.1	106581	107386	107672	84481.5	103631	110919	81988.4	103881	117735	122872	102723	123216	103842	117082	107312	6.4e-10	6.4e-10	5353.3	6.4e-10	6.4e-10	37237.5
449	(7'x,8'x)-4,7'-Epoxy-3,8'-bilign-7-ene-3,5'-dimethoxy-4',9,9'-triol	HMDB0041276	-	pos	C20H22O6	341.138	6.08867	M+H-H2O, M+H	0.0437901	50.8	57.7	126067	149072	130350	121293	120431	119278	116841	102275	129015	107204	101054	104355	127740	132710	121617	122783	135348	151516	165845	182191	185493	132592	141218	114254	6.4e-10	6.4e-10	6.4e-10	6.4e-10	6.4e-10	6.4e-10
450	Nepitrin	HMDB0030548	-	pos	C22H22O12	479.119	6.1102	M+H	1.07962	50.2	57.9	113.359	6.4e-10	6.4e-10	6.4e-10	156.151	6.4e-10	726.702	1271.51	269.452	6.4e-10	353.536	571.432	6.4e-10	164.449	262.405	6.4e-10	414.813	168.037	623.001	6.4e-10	271.647	100.576	6.4e-10	368.913	6.4e-10	271916	6.4e-10	6.4e-10	6.4e-10	6.4e-10
451	11,12-Dimethoxydihydrokawain	HMDB0030767	-	pos	C16H20O5	293.138	6.1102	M+H	-0.539738	41.8	14.5	5685.25	4899.63	7217.66	6403.04	6051.59	4946.63	4632.84	5711	5552.39	4488.31	5448.16	5847.02	6436.14	5916.35	5917.89	5577.17	8167.04	8367.27	7760.62	6181.07	7983.04	10665.2	11069	9171.35	599.568	910.818	800.936	406.179	884.654	2307.09
452	Coumarin	HMDB0001218	C05851	pos	C9H6O2	147.044	6.13102	M+H	0.488855	49.3	50.4	9346.7	10692.7	10936.8	11603.8	10745.9	9426.56	7830.58	9181.16	25563.5	26692.8	28503.7	33392.3	99327.7	35548.2	31712.9	122004	8877.24	8926.77	8077.85	9305.69	8014.53	6840.52	8502.11	7663.16	31182.2	69424	62444.4	29531.3	25717.2	76810
453	Furocoumarinic acid glucoside	HMDB0029601	-	pos	C17H18O9	389.084	6.13102	M+H, M+Na	0.266614	39.3	0	6610.7	5927.02	5416.97	5641.59	5452.45	5642.17	1395.45	1845.46	167022	184778	217093	272329	996613	294994	244634	1.27793e+06	6312.12	4622.5	3903.74	5503.91	5246.53	5211.57	6093.87	11246.3	114531	104183	6.4e-10	6.4e-10	6.4e-10	6.4e-10
454	(R)-3',7-Dihydroxy-2',4'-dimethoxyisoflavan	HMDB0030717	-	pos	C17H18O5	303.122	6.13102	M+H	-0.754277	38.4	0	12753.7	13485.6	14392.7	14561.3	11967.7	10723.3	9726.17	9767.46	14232	16551.4	15686.6	17291.1	21962.2	16700.8	17466.4	21660.2	20412.5	24046.3	21649.1	25395.5	24322.8	19455.1	22711.8	22472.8	2910.32	1899.15	319.742	6.4e-10	6.4e-10	6.4e-10
455	Quercetin 4',7-diglucoside	HMDB0037356	-	pos	C27H30O17	649.137	6.13102	M+Na	-0.0827674	36.7	0	7151.68	8905.56	6860.94	7526.84	8434.54	6083.32	380.979	2928.95	7999.93	6874.38	8011.21	7337.44	4335.28	8499.5	5373.67	4037.5	4356.55	3610.12	5108.42	2488.7	2187.52	788.752	1797.84	1860.55	6.4e-10	6.4e-10	6.4e-10	6.4e-10	6.4e-10	6.4e-10
456	5-Hydroxy-6-methoxycoumarin 7-glucoside	HMDB0039774	-	pos	C16H18O10	353.087	6.15245	M+H-H2O	0.515244	47.6	43.2	316.881	22.6843	104.914	84.5595	4.95798	135.522	6.4e-10	0.00222192	360.686	177.708	622.044	430.024	1079.84	565.343	1154.72	1509.54	2387.18	1922.46	2888.42	3023.87	3727.96	2277.56	3279.77	4351.67	1667.54	6.4e-10	6.4e-10	6.4e-10	6.4e-10	6.4e-10
457	Gein	HMDB0029909	C17058	pos	C21H30O11	441.173	6.1731	M+H-H2O	-4.87824	41.1	19.1	18623.6	18784.2	18938.2	18199.7	22545.9	17466.9	7583.6	12875.6	21879.1	21996.6	23585.8	24951.6	27846.5	27223.2	27922	31725.6	30183.5	31635.6	35055.7	32177.3	35965.5	31985.4	40844.6	41378.1	6.4e-10	6.4e-10	6.4e-10	6.4e-10	6.4e-10	6.4e-10
458	3-Hydroxy-4,6-heptadiyne-1-yl 1-glucoside	HMDB0038964	-	pos	C13H18O7	269.102	6.19462	M+H-H2O	0.370367	46.1	34.7	92.622	6.4e-10	6.4e-10	6.4e-10	6.4e-10	6.4e-10	6.4e-10	6.4e-10	3580.96	4888.45	8575.15	7131.19	395.362	2572.09	7956.83	3683.54	42.5796	73.2485	6.4e-10	114.077	6.4e-10	6.4e-10	6.4e-10	6.4e-10	6.4e-10	6.4e-10	6.4e-10	6.4e-10	6.4e-10	6.4e-10
459	4'-Methylliquiritigenin 7-rhamnoside	HMDB0040545	-	pos	C22H24O8	434.182	6.2163	M+NH4	1.34212	44.3	30.3	0.714307	0.708186	6.4e-10	6.4e-10	611.544	3.75202	2.99777	4.17872	7289.28	9249.28	9493.61	11226.2	49439.4	11340.7	11968.6	48188.3	6116.07	6869.22	9211.29	9078.3	10505.5	9416.76	10462.1	8423.35	6.4e-10	6.4e-10	6.4e-10	6.4e-10	6.4e-10	6.4e-10
460	Eugenol O-[a-L-Arabinofuranosyl-(1->6)-b-D-glucopyranoside]	HMDB0037603	-	pos	C21H30O11	481.168	6.2163	M+Na	0.728518	42	16.6	9830.86	8634.57	8168.11	9932.99	11055.3	8599.43	4122.56	7042.42	33997.9	40037.6	23814.1	23017.1	34566.4	31544.6	22663.9	31628.5	9540.48	9018.13	11851.2	11723.7	13384.3	8168.84	11105.6	9843.28	6.4e-10	6.4e-10	6.4e-10	6.4e-10	6.4e-10	6.4e-10
461	Moschamindole	HMDB0033431	-	pos	C20H18N2O4	368.161	6.2163	M+NH4	0.329155	41.8	12.4	13410.8	14346	8041.15	10362.7	11986.4	10392.1	8852.38	6758.59	1400.85	1750.83	1142.02	1193.08	1211.91	998.376	1008.8	794.89	769.98	569.938	863.372	1155.55	974.059	554.836	1068.9	796.622	6.4e-10	6.4e-10	6.4e-10	6.4e-10	6.4e-10	6.4e-10
462	2,3-Dihydroxy-1,3-diphenyl-1-propanone	HMDB0036347	-	pos	C15H14O3	243.102	6.23743	M+H-H2O, M+H	0.106624	39.7	2.42	48672.4	51077.3	53107.9	48607.9	47224.4	42806.1	42433.6	42829.1	75586.1	82920	80585.8	79256.6	119563	78269.3	81605.7	119525	110661	110094	113867	124965	121356	113432	118652	121452	23603.6	59894.3	47550.4	23397.3	18050.2	64554.3
463	L-Leucine	HMDB0000687	C00123	pos	C6H13NO2	132.102	6.25923	M+H	0.683915	38.8	0	4405.23	4903.65	4146.17	3982.09	4251.15	4465.74	2857.94	3262.14	2073.71	1770.22	1707.54	1916.75	2115.92	2082.66	2051.16	2326.95	2936.82	2603.02	3802.6	3277.22	3659.75	3034.65	4021.3	3565.53	4243.67	9844.71	6686.12	3209.36	2915.66	8796.65
464	alpha-L-Rhamnopyranosyl-(1->3)-alpha-D-galactopyranosyl-(1->3)-L-fucose	HMDB0039741	-	pos	C18H32O14	511.143	6.25923	M+K	0.638339	38.6	0	10505.2	11546.1	8841.98	10807.7	10018.4	10338.2	3456.85	5208.49	13127.1	15176.8	13130.3	13097.2	8385.97	16335.2	15626	9557.36	7222.19	10378.2	11354.4	12775.9	12916.9	8360.66	15087.9	10120	6.4e-10	6.4e-10	6.4e-10	6.4e-10	6.4e-10	6.4e-10
465	D-Pinitol 2-O-alpha-D-Galactopyranosyl	HMDB0041487	-	pos	C13H24O11	395.095	6.30115	M+K	0.281171	39.2	0.703	2245.89	1996.27	1820.25	1263.04	2300.02	1781.91	354.909	883.025	8787.38	9393.17	9719.19	11131.2	27481.5	13795.5	11865.2	27719.6	8183.33	8731.88	8673.37	11356.8	9159.91	6684.85	6072.73	4707.19	6.4e-10	6.4e-10	6.4e-10	6.4e-10	6.4e-10	6.4e-10
466	(E)-Resveratrol 3-glucoside 4'-sulfate	HMDB0037073	-	pos	C20H22O11S	471.094	6.30115	M+H	-3.31842	39.2	14.5	4200.83	6294.15	5061.45	5225.74	5153.88	6861.02	20631.3	12679.9	5653.55	5086.19	5540.77	4487.95	5801.52	4511.46	6021.03	4031.11	5018.4	5210.05	5237.18	4749.48	4932.76	5534.51	5724.62	6283	6.4e-10	6.4e-10	6.4e-10	6.4e-10	6.4e-10	6.4e-10
467	Dihydrocubebin	HMDB0030709	C10558	pos	C20H22O6	341.138	6.32228	M+H-H2O	0.327773	48.8	48.1	46975.3	55835.8	46054.9	53306.2	50426.8	48278.6	43250.6	40968.2	46097.4	44816.2	44424.7	43448.2	40479.2	45618.9	50658.4	41060	45575.7	41879.7	45541.9	58180.4	48229.5	42282.2	47506.8	43747.9	6.4e-10	6.4e-10	6.4e-10	6.4e-10	6.4e-10	6.4e-10
468	Propyl cinnamate	HMDB0037700	C06360	pos	C12H14O2	191.107	6.32228	M+H	0.572717	43.1	18.3	35447.6	34551.1	30378.7	36599.7	32400.3	29842.6	24248.5	22714.1	35396.9	33953.5	37364.7	37970	49388.9	39029.9	26970.3	49948.7	19276.8	15293.5	19886.7	20532.7	21551.3	17458.3	17290.2	13772.7	15702.1	22972.9	22628.2	21833.6	12799.5	13822.7
469	6-beta-D-Glucopyranosyl-8-beta-D-ribopyranosylapigenin	HMDB0033571	-	pos	C26H28O14	565.155	6.32228	M+H, M+Na	0.443064	51	58	370970	380443	375854	385946	403063	351348	263955	280213	531361	596668	525993	516840	512800	532251	521982	464329	505232	464556	493083	534372	504210	464913	503336	463638	6.4e-10	6.4e-10	6.4e-10	37731.7	6.4e-10	6.4e-10
470	Artocarbene	HMDB0031744	-	pos	C19H18O4	311.128	6.32228	M+H	-0.509262	45.8	33.4	7321.17	8837.93	6809.2	7767.48	8520.21	7695.07	7888.63	7454.97	6717.51	6998.59	6048.06	6503.15	5197.1	6332.67	7583.76	4427.87	5502.77	5058.45	7124.78	7862.6	6861.57	4783.69	7288.53	7287.48	6.4e-10	6.4e-10	6.4e-10	6.4e-10	6.4e-10	6.4e-10
471	Sofalcone	HMDB0042013	-	pos	C27H30O6	473.191	6.32228	M+Na	-4.8127	37.2	0	4265.86	5545.11	3223.25	2703.69	4231.59	3058.2	830.212	2966.39	7423.47	9162.27	7201.39	8007.83	11109.2	6943.31	11468.2	6602.92	8136.95	7649.07	12715.4	14261	13458.6	9793.16	17559.6	12883.2	6.4e-10	6.4e-10	6.4e-10	6.4e-10	6.4e-10	6.4e-10
472	Azaleatin 3-glucoside	HMDB0037360	-	pos	C22H22O12	479.119	6.343	M+H	1.20226	53.2	73.6	6.4e-10	237.714	6.4e-10	6.4e-10	6.4e-10	6.4e-10	6.4e-10	6.4e-10	189.444	6.4e-10	6.4e-10	6.4e-10	6.4e-10	297.974	6.4e-10	6.4e-10	474.156	6.4e-10	6.4e-10	289.078	286.698	675.355	178.671	6.4e-10	291106	6.4e-10	6.4e-10	6.4e-10	6.4e-10	6.4e-10
473	Glycyrin	HMDB0033712	-	pos	C22H22O6	383.149	6.36352	M+H	0.0938406	39.1	18.1	3259.93	3802.83	2825.37	2389.63	3260.35	2606.54	2412.87	2040.99	15083.4	18190.3	22546.9	20272.6	1311.67	10964.5	23640.2	2904.91	3300.37	2304.18	2436.46	4826.67	2496.36	3430.12	2773.41	5153.45	6.4e-10	6.4e-10	6.4e-10	6.4e-10	6.4e-10	6.4e-10
474	Mammea E/BA	HMDB0030815	-	pos	C24H30O7	453.187	6.38498	M+Na	-2.52428	38.7	8.4	43682	44954.2	47301.9	41585.4	45075.8	40686.3	39524	40360.9	56239.6	65291.2	73939.2	71046	92336.2	84109.6	77457	97394.3	80266.3	68212.3	68003.1	76935.9	78206.3	81622.9	80801.5	90448.3	6.4e-10	6.4e-10	6.4e-10	6.4e-10	6.4e-10	6.4e-10
475	1alpha,15-Dihydroxymarasmene	HMDB0036038	-	pos	C15H22O4	289.141	6.42772	M+Na	-0.655181	39.3	3.39	6030.58	5230.61	6475.28	5734.87	5619.28	5288.07	5284.04	5276.34	5744.68	4795.06	5352.86	5242.12	4938.95	4368.82	4803.23	4991.32	5330.42	2886.25	5187.73	4360.95	4863.61	5613.99	5020.1	5181.6	6.4e-10	6.4e-10	6.4e-10	6.4e-10	6.4e-10	6.4e-10
476	Pinostrobin 5-glucoside	HMDB0040503	-	pos	C22H24O9	433.149	6.44927	M+H	0.283978	48.2	48.2	24224.3	25486.4	25116.7	25547.5	28522.2	22279.8	17280.1	17508.7	23407.2	21299.1	23140.3	24527	23542.8	20299.9	26240.6	25288.9	17291.7	18073.3	17266	20580.7	19872.8	20781.5	21091.2	22910	6.4e-10	6.4e-10	6.4e-10	6.4e-10	6.4e-10	6.4e-10
477	Arabsin	HMDB0036151	-	pos	C15H22O4	249.148	6.44927	M+H-H2O	-0.123322	47.9	43.6	10454	10249.5	10416.7	10106	9347.59	8029.02	7504.31	8020.45	11815.5	11425.8	12063.8	13005.9	12355.6	12568.1	11583.7	13123.4	11986.9	11313.1	9421.86	10734.3	10667.1	12713.7	10710.1	11262	6090.69	1674.18	6059.61	8750.88	5552.57	3442.4
478	3-(3,4-Dimethoxyphenyl)-2-propenoic acid	HMDB0034315	-	pos	C11H12O4	191.07	6.44927	M+H-H2O	0.301557	43.9	24.2	17789.6	19984.2	19894.4	20249.7	19970.8	18951.8	17721.1	16558.5	16724.4	17246	18450.9	18868.6	13618.6	16634.2	20807.7	14219.2	15331.4	15410	15658	17700.1	16655.7	15397.5	15970.4	16584.7	11299.6	9732.48	11397.3	13333	14864.1	11281.2
479	Isosalicin	HMDB0034023	-	pos	C13H18O7	269.102	6.47075	M+H-H2O	-0.0130049	47	38.8	6.4e-10	6.4e-10	6.4e-10	6.4e-10	85.5557	6.4e-10	6.4e-10	6.4e-10	5400.41	9795.92	12816.2	8284.94	1590.77	3756.65	8629.45	277.281	6.4e-10	6.4e-10	6.4e-10	6.4e-10	6.4e-10	6.4e-10	6.4e-10	98.7587	6.4e-10	6.4e-10	6.4e-10	6.4e-10	6.4e-10	6.4e-10
480	Curcumadiol	HMDB0038136	-	pos	C15H26O2	277.155	6.47075	M+K	-7.14093	37.7	0	263.951	440.529	66.1799	304.803	653.468	508.224	410.199	384.027	13810.8	14124.6	11436.2	11195.7	27383.1	16228.5	9549.58	29696.3	6.4e-10	6.4e-10	6.4e-10	209.656	119.141	98.7349	6.4e-10	6.4e-10	6.4e-10	6.4e-10	6.4e-10	565.34	6.4e-10	6.4e-10
481	Furomammea D	HMDB0033708	-	pos	C22H28O7	422.218	6.49232	M+NH4	0.676058	39.6	4.63	308.501	543.21	140.191	6.4e-10	343.856	414.743	6.4e-10	6.4e-10	3734.94	3939.18	4624.42	4779.16	16790	4483.29	5555.61	19401	2085.59	2129.27	1951.91	1651.09	2564.11	3687.52	2166.43	2742.91	6.4e-10	6.4e-10	6.4e-10	6.4e-10	6.4e-10	6.4e-10
482	Cichoralexin	HMDB0037022	-	pos	C15H20O3	231.138	6.51302	M+H-H2O	-0.0485593	41.2	12.3	37257.1	36648.9	37327.1	34676	33611.3	30273	28956.2	28394.6	38238	39226.1	40464.7	42657.1	35320.2	38496	40182.9	37728.6	37996.6	39194.2	36505.8	36964.3	38464.8	41280.1	35686	39000	9184.42	7560.85	9024.9	11841.5	12855.7	7866.9
483	Isoquercitrin 4''-rhamnoside	HMDB0040489	-	pos	C27H30O16	649.116	6.51302	M+K	-1.00639	38.5	4.32	781.535	4791.95	1383.74	1567.41	1549.54	1185.51	1287.85	443.791	710.6	1533.98	3279.12	2041.39	1916.96	2532.56	4202.09	2450.35	3867.16	3364.19	5012.65	9772.61	8150.82	6869.15	6411.12	7550.39	6.4e-10	369435	6.4e-10	6.4e-10	6.4e-10	6.4e-10
484	Quercetin 7-rutinoside	HMDB0037934	-	pos	C27H30O16	611.161	6.5346	M+H, M+Na	0.161298	51.3	57.6	47032.8	39319.9	32562.1	36348.6	41301	47071.7	24135.4	34000.8	31875.7	49800.6	41003.9	37700.3	29520.1	35291.5	45959.8	36285.4	108431	86380.9	104327	88631.2	99434.1	87062.3	57309.9	110036	126116	2.04666e+08	464.939	127.008	951.039	240.543
485	(Z)-Resveratrol 3-glucoside 5-sulfate	HMDB0037074	-	pos	C20H22O11S	471.094	6.5346	M+H	-2.4904	38.9	9.44	4289.35	4469.28	5683.86	6239.44	6041.1	6516.18	25507.6	13887	7486.66	5472.54	5719.56	5050.36	4538.48	5302.05	4621.37	3816.26	4283.75	3757.89	3972.65	3254.84	2662.77	3535.92	2913.38	2975.35	6.4e-10	6.4e-10	6.4e-10	6.4e-10	6.4e-10	6.4e-10
486	Kaempferol 3-rhamnoside 7-galacturonide	HMDB0039320	-	pos	C27H28O16	631.126	6.5346	M+NH4, M+Na	-0.480394	38.7	0	1714.9	2322.45	3030.7	1649.51	2239.27	1856.46	2402.57	3703.26	4220.43	3684.14	3182.96	5763.5	9816.77	5380.7	5023.82	7655.82	2288.97	233.038	1932.12	630.419	73.6811	3861.22	5912.8	1683.15	6.4e-10	4.2742e+06	6.4e-10	6.4e-10	6.4e-10	6.4e-10
487	Dihydroasparagusic acid	HMDB0035716	C04371	pos	C4H8O2S2	170.03	6.55502	M+NH4	-3.0977	36.4	0	1709.77	1866.47	1793.93	1454.3	2246.01	2238.65	10834.8	6300.14	4474.19	3661.99	4235.05	4161.34	6326.11	3519.05	3502.4	5401.11	5343.22	4909.87	3191.55	3337.49	3891.12	4420.77	3847.73	4245.23	6.4e-10	6.4e-10	6.4e-10	6.4e-10	6.4e-10	6.4e-10
488	Citrusal	HMDB0030788	-	pos	C15H16O4	261.112	6.55502	M+H	-0.168852	44.8	27.9	14081.8	14175.3	15042.1	16270.2	13142.1	13377.5	12819.9	12115.3	22808.1	25877.6	25959.9	27013.4	38844.9	25331.7	25485	43126.7	42000.8	40782.7	35366	39407	40976.6	42949.7	35121.6	43157.5	749.264	6.4e-10	909.852	347.766	1201.72	513.991
489	DHBOA-Glc	HMDB0037261	-	pos	C14H17NO9	361.126	6.55502	M+NH4	4.93331	42	20.2	47220.9	49529.5	54142.1	50962.1	48723.7	44325.5	36208.5	42445.8	93528.2	101335	102627	103851	163189	98064.8	111477	169545	190517	194024	176316	184493	184737	195573	175964	189215	6.4e-10	6.4e-10	6.4e-10	6.4e-10	6.4e-10	6.4e-10
490	Phenylethyl primeveroside	HMDB0041274	-	pos	C19H28O10	439.158	6.55502	M+Na, M+K, M+NH4	0.487918	39.5	0	598976	647028	622822	655918	653619	586090	314256	437819	525964	541349	589100	599258	607894	637536	660964	643386	665726	667283	666417	695723	712387	692644	689518	675159	6.4e-10	6.4e-10	6.4e-10	6.4e-10	6.4e-10	6.4e-10
491	6'-Apiosyllotaustralin	HMDB0034207	-	pos	C16H27NO10	411.199	6.57622	M+NH4	4.53127	46.7	43.5	96302.8	101486	115260	97151.8	95189.4	88996.1	62657.5	79365.2	86040.6	95951.6	101900	102301	138958	99839.2	123791	140410	157446	129037	119873	128639	127816	138641	126705	141158	6.4e-10	6.4e-10	6.4e-10	6.4e-10	6.4e-10	6.4e-10
492	6,7-Dimethyl-8-(1-D-ribityl)lumazine	HMDB0003826	C04332	pos	C13H18N4O6	365.084	6.59797	M+H-H2O, M+K	3.5119	38.1	0.288	11066.5	13956.4	12797.8	10645.4	14244.1	10121.7	6164.23	10203.2	10300.2	13023.5	12905.6	13812.7	24287.7	14247.5	20009	24865	19101.6	18109.6	14658.8	19725.5	19284.5	20867.8	19959.1	23081.8	6.4e-10	24792.4	6.4e-10	6.4e-10	6.4e-10	6.4e-10
493	(3S,5R,6R,7E)-3,5,6-Trihydroxy-7-megastigmen-9-one	HMDB0038736	-	pos	C13H22O4	225.148	6.59797	M+H-H2O	-0.137226	45.5	32.4	22405	25023.7	27695	24260.1	23449.8	22685.6	20626.2	20176.8	19195.4	20535.9	21407.8	22913.1	27468	23220.2	22940.9	28132.1	28813.6	23486.3	22385.3	24791.1	24309.4	27129.3	23351.7	26321.3	29639.7	31544.3	30524	36839.8	42672	28231.8
494	Phosphoribosyl formamidocarboxamide	HMDB0001439	C04734	pos	C10H15N4O9P	389.048	6.61888	M+Na	2.49738	40	8.04	14821.7	17754.3	16266.8	17228.8	18629.4	17315.5	20937.9	16627.1	18414.9	20625.9	21187.9	20725.2	16413	22216.6	22738.6	17006.2	25293.5	24396.7	25619.5	23555.7	23762.9	22451.7	21069.1	21776.4	6.4e-10	6.4e-10	6.4e-10	6.4e-10	6.4e-10	6.4e-10
495	Citromitin	HMDB0037313	-	pos	C21H24O8	422.181	6.61888	M+NH4	0.0674639	39.2	0	6271.54	5056.59	5798.45	4599.03	6174.22	4332.48	5044.53	5886.21	3057.53	3253.39	3829.34	3732.92	7434.5	4562.97	3562.13	5793.08	11932.8	14576.8	15368	14339.9	14788.8	18803.9	16331	14911.2	6.4e-10	6.4e-10	6.4e-10	6.4e-10	6.4e-10	6.4e-10
496	Torachrysone	HMDB0038473	C17672	pos	C14H14O4	247.096	6.64053	M+H	-0.280867	42.2	15.1	3631.14	5129.9	3853	4377.47	4569.06	4075.12	3542.58	2838.44	11006.9	12402.1	14228.3	18757.7	5751.32	8377.66	13234.4	7060.92	4277.67	3677.96	4356.87	5341.56	4374.87	5421.24	5159.14	7373.04	293.683	6.4e-10	247.361	388.626	665.418	6.4e-10
497	6-Hydroxykaempferol 6,7-diglucoside	HMDB0039924	-	pos	C27H30O17	649.138	6.66205	M+NH4, M+Na	-0.0912465	39.7	1.54	119784	127756	127555	158842	126915	108405	36163.1	75177.4	106264	95270.4	106864	94480.8	54992.8	112870	95260.2	50034.1	55469.4	67230.5	72756.4	67795.8	65533.7	54600.8	64498.1	51670.5	4384.94	88879.6	1537.63	4265.5	4159.87	4406.93
498	Kaempferol 3-[apiosyl-(1->2)-galactoside]	HMDB0037430	-	pos	C26H28O15	603.135	6.66205	M+H-H2O, M+Na	-7.46607	37.5	0	81207.3	82009.8	75581.2	94809.2	80576.8	83003	27849.2	49684.7	75218.7	84408.7	77109.9	77451	68271.8	85122.9	86248.6	74029.8	96232.3	92305	101378	98674.5	101514	86320.7	94840.7	100835	6.4e-10	6.4e-10	6.4e-10	6.4e-10	6.4e-10	6.4e-10
499	Lippioside II	HMDB0034268	-	pos	C25H30O14	555.169	6.66205	M+H	-3.69667	36.8	0	7660.42	8662.38	7819.99	8914.49	9415.54	8367.74	1829.9	4713.99	11851.2	12819	14059.5	13394	7750.06	13803.8	16519.5	9441.67	6462.93	7273.71	11444.5	10575.4	10964.8	9187.17	9801.41	10827.9	6.4e-10	6.4e-10	6.4e-10	6.4e-10	6.4e-10	6.4e-10
500	Emodinanthranol	HMDB0036457	-	pos	C15H12O4	279.062	6.66205	M+Na	-1.15632	36.7	0	7144.73	8417.98	7291.43	8980.2	8018.34	8449.5	6008.08	6902.81	6102.17	5864.9	5491.7	5713.85	5033.57	5744.4	6822.15	5639	6123.23	6406.15	6577.91	6021.42	6358.66	4462.35	6057.9	5665.07	6.4e-10	6.4e-10	6.4e-10	6.4e-10	6.4e-10	6.4e-10
501	(-)-Epigallocatechin 3'-glucuronide	HMDB0041638	-	pos	C21H22O13	465.103	6.68332	M+H-H2O	0.322086	46.9	36.4	134145	141876	137425	177098	142191	127069	82494.1	107260	190221	154784	169012	146318	85253	168906	139363	86449.1	76867.3	88114.7	100083	99054.3	99343.9	77008.5	91169.2	78983.6	299914	9.11513e+07	8236.21	13585.9	14251.9	12110
502	Limocitrin 3-rhamnoside	HMDB0037578	-	pos	C23H24O12	510.161	6.68332	M+NH4	1.18282	42.6	30.4	1211.99	622.936	265.149	143.311	270.285	706.916	26.6016	100.925	2152.58	2161.43	1965.96	3513.56	6288.93	3358.29	2980.16	5424.39	1342.75	1161.37	2153.26	3080.56	2814.72	4635.49	3569.66	4512.64	6.4e-10	159897	6.4e-10	6.4e-10	6.4e-10	6.4e-10
503	4-Acetyl-2-prenylphenol glucoside	HMDB0038282	-	pos	C19H26O7	384.202	6.68332	M+NH4	-0.442455	38.4	0	7097.81	7323.64	8189.13	7585.04	7011.88	6457.08	7690.03	6776.34	17462.4	17804.1	18030.1	18145.8	25286	15326.8	16163.2	27077.1	21991.5	24268.8	22784.6	23823.4	22952.7	22775.9	21000.3	23827.7	6.4e-10	6.4e-10	6.4e-10	6.4e-10	6.4e-10	6.4e-10
504	Gravacridonetriol glucoside	HMDB0029331	-	pos	C25H29NO11	502.168	6.68332	M+H-H2O	-4.46057	36.2	0	125.692	118.938	99.8827	151.219	112.432	178.421	10.2794	9.37696	8691.08	11142	11296.1	18134.7	5369.36	8897.64	12178.9	6298.22	415.659	278.495	305.067	257.691	509.955	470.279	479.644	473.397	6.4e-10	6.4e-10	6.4e-10	111.992	6.4e-10	340.722
505	6-Hydroxykaempferol 7-glucoside	HMDB0034725	-	pos	C21H20O12	487.085	6.70427	M+Na, M+K	0.00736441	41.6	9.24	3223.44	4206.7	2436.31	3036.47	3811.87	2975.62	2874.08	3140.19	5842.56	6381.17	7895.25	6899.52	1792.4	4662.94	7427.02	2399.71	2623.18	1980.04	2156.55	2964.01	2129.11	3027.8	2987.05	3264.25	290520	5.02114e+07	6.4e-10	6.4e-10	6.4e-10	6.4e-10
506	Isochesnatin	HMDB0039266	-	pos	C27H26O18	621.109	6.70427	M+H-H2O	0.278586	41.1	10.3	9413.47	9632.87	11756.6	9186.26	20958.3	18251.2	15094.3	7570.1	88306.9	260858	49489.3	62974.3	129842	60435.9	85322	98425.6	252036	126198	179046	325325	122153	149361	87938.4	193697	6.4e-10	6.4e-10	6.4e-10	6.4e-10	6.4e-10	6.4e-10
507	(1S,2S,4R)-1,8-Epoxy-p-menthan-2-ol glucoside	HMDB0033110	-	pos	C16H28O7	355.173	6.72587	M+Na	0.0212461	43.2	19.9	460465	489023	501586	474891	506631	441234	318609	377447	329146	332685	324178	362736	408922	341022	355119	449089	562930	552756	557046	558660	569773	532688	541899	601640	6.4e-10	6.4e-10	6.4e-10	6.4e-10	6.4e-10	6.4e-10
508	Dihydroisoalantolactone	HMDB0035935	-	pos	C15H22O2	217.159	6.72587	M+H-H2O	0.0821008	41.7	14	216578	226660	232665	222005	210907	203165	174559	183166	161306	164275	169680	177730	182494	176670	185659	178235	178541	168738	156466	163375	161250	163027	166850	166985	938568	771339	956801	903733	1.3436e+06	885216
509	Kaempferol 3-alpha-L-arabinopyranoside	HMDB0301957	-	pos	C20H18O10	419.095	6.72587	M+H	-5.53871	37.5	0	6.4e-10	6.4e-10	6.4e-10	6.4e-10	6.4e-10	6.4e-10	6.4e-10	6.4e-10	4396.86	8348.39	7881.04	12782.6	31656.8	16998.6	13243.9	43156.5	6.4e-10	6.4e-10	6.4e-10	6.4e-10	6.4e-10	6.4e-10	6.4e-10	6.4e-10	6.4e-10	6.4e-10	6.4e-10	6.4e-10	6.4e-10	6.4e-10
510	Lansiumarin B	HMDB0034836	-	pos	C21H22O6	371.147	6.72587	M+H	-4.37379	36.7	0	12231.7	12600.6	13701.7	14222.8	13817.8	11230.8	7119.44	8567.77	5546.06	5568.57	4594.43	5725.5	4717.59	5362.81	5743.68	5631.35	9039.6	8445.46	7721.09	7450.85	7040.99	6644.94	5918.27	8130.42	6.4e-10	6.4e-10	6.4e-10	6.4e-10	6.4e-10	6.4e-10
511	Linalool 3,7-oxide beta-primeveroside	HMDB0036571	-	pos	C21H36O11	487.215	6.7463	M+Na	0.437769	49.6	50.6	264418	278752	275397	279997	302125	256136	137511	184846	294431	291489	285800	316264	344763	331696	282525	396328	293114	298714	336042	321114	336563	328675	355133	372903	6.4e-10	6.4e-10	6.4e-10	6.4e-10	6.4e-10	6.4e-10
512	Edultin	HMDB0030601	-	pos	C21H22O7	387.144	6.7463	M+H	-0.385103	39.2	0	7551.61	8359.03	9277.43	8294.19	9405.58	8249.5	6472.56	8448.14	11140.6	10948.2	10623.3	10452	10720.6	10631.3	11322	11037.5	10446.4	9828.64	9942.58	11506.1	11997	10832.5	12238.9	10523.4	6.4e-10	6.4e-10	6.4e-10	6.4e-10	6.4e-10	6.4e-10
513	Malabaricano	HMDB0034179	-	pos	C20H24O5	327.159	6.7463	M+H-H2O, M+H	-0.211517	39.1	22	43972.1	46444.7	43606.7	38867.6	47410	43413.2	36309.4	37711.6	30142.3	33606.1	26145.7	30513.4	32981	30920.1	31615.8	32426.4	52723.3	52916.2	52049.4	51777.5	53959.1	52631.4	48298.5	59116.6	6.4e-10	6.4e-10	6.4e-10	6.4e-10	6.4e-10	6.4e-10
514	Tyramine	HMDB0000306	C00483	pos	C8H11NO	120.081	6.78942	M+H-H2O	1.63959	39.2	0	6632.02	6890.75	6114.37	6068.87	5899.76	5688	4922.93	5164.51	7999.49	7855.77	8086.18	7811.62	11520.2	8817.11	6891.42	11370.1	8629.99	8607.32	9577.99	8600.05	9191.99	8774.54	9229.83	9827.39	5152.13	1208.01	3294.92	4771.65	4292.95	3964.93
515	L-Dopa	HMDB0000181	C00355	pos	C9H11NO4	180.066	6.78942	M+H-H2O	-0.00473603	42	25.3	18684.7	18704.4	18107.5	15480.9	18952.8	16376.7	14301.1	16081.7	10841.6	10915.7	11290.4	11166.9	11605.3	12481.1	11835.5	11957.3	15371.3	13566.7	13308.5	11506.5	12648.1	15300	18355.2	14570.4	27104.7	9192.37	26288.2	49300.2	27719.8	34198.1
516	N-Carboxyacetyl-D-phenylalanine	HMDB0039102	-	pos	C12H13NO5	252.087	6.78942	M+H, M+Na	-0.0827232	43.5	21	21920	22467.3	25264.3	24481.9	24009.5	21274.7	15759.6	16641.3	118819	110847	125641	114026	120960	108716	99113.9	117058	24513.5	23780.9	25574.7	27165.8	27419.3	25663.1	27408.3	32271.9	6.4e-10	6.4e-10	6.4e-10	6.4e-10	6.4e-10	6.4e-10
517	Isoplumbagin	HMDB0035291	-	pos	C11H8O3	206.081	6.78942	M+NH4	0.282995	39.3	0	3917.97	3945.25	4377.22	3953.28	4137.23	3912.11	2902.12	3053.83	19772.1	18031.4	20075.2	18495.7	19774.3	18191.2	15960.8	19474.1	3986.37	3817.2	4096.13	4214.93	4438.66	4500.78	4196.92	5021.73	6.4e-10	6.4e-10	6.4e-10	280.864	28.6688	6.4e-10
518	Trilobatin	HMDB0037505	-	pos	C21H24O10	437.142	6.78942	M+H	-5.03606	37.5	0	43901.3	56495.2	42250.1	47895.4	52584	43687	23724.5	32504.8	104464	138923	127473	127350	116721	125544	139057	138843	45265.6	51550	56006.2	56428.6	58419.7	55886.9	62279.7	70299.4	6.4e-10	6.4e-10	6.4e-10	6.4e-10	6.4e-10	6.4e-10
519	7-Hydroxy-5-methoxy-6,8-dimethylflavanone	HMDB0030695	-	pos	C18H18O4	321.108	6.78942	M+Na	-5.63693	36.9	0	759.92	463.96	521.486	287.352	331.931	843.446	6.4e-10	180.049	4884.78	5116.37	5456.22	5797.65	12303.2	7701.64	5695.09	10432.7	3817.65	3797.05	4906.65	4286.31	3028.61	3281.92	3715.39	1973.7	6.4e-10	6.4e-10	6.4e-10	6.4e-10	6.4e-10	6.4e-10
520	(R)-Bitalin A	HMDB0040358	-	pos	C13H14O3	219.102	6.83117	M+H-H2O, M+H	-0.0442038	39.5	0	63663.6	74789.9	71248.9	66869.8	69691.2	67291.1	64018.6	55990.3	114445	168786	218921	124796	56642.7	160888	149342	58564.8	63774	66818.5	70501.3	81503.8	77193.1	68328	69122.2	64610.5	12717.7	2166.81	10950.1	10098.2	13864.1	14696.7
521	Coriandrone C	HMDB0041525	-	pos	C13H10O5	264.087	6.85273	M+NH4	0.0437521	44.4	26.8	1363.84	1692.64	1175.07	1464.88	1563.69	1201.79	963.298	1011.11	3997.59	3762.82	3633.45	3738.53	9594.75	5329.09	3021.06	8595.49	8290.73	7902.15	8279.51	7740.3	7061.9	8379.9	8429.17	6498.2	6.4e-10	6.4e-10	6.4e-10	6.4e-10	6.4e-10	6.4e-10
522	4-Hydroxynornantenine	HMDB0033366	-	pos	C19H19NO5	359.16	6.85273	M+NH4	-0.808564	38.7	0	9977.67	10615.4	10945.8	7254.94	18833.9	10564.7	9058.51	9871	25332.2	23552.1	24235.4	27934.2	46408.6	31543.9	16943.2	36990.1	26172.8	26107.2	31760.1	26014.4	30301.6	43607.1	41858.6	31941	6.4e-10	6.4e-10	6.4e-10	6.4e-10	6.4e-10	6.4e-10
523	Naringenin 5-rhamnoside	HMDB0037581	-	pos	C21H22O9	419.131	6.85273	M+H	-5.69622	37.3	0	28402	24823.8	37077.9	28614	31856.5	27407.7	16104.1	16157.7	41261	58938.8	56620.5	51903.9	11334	54596.3	67554.2	21437.4	13026.8	12791.5	14521.2	18713.9	13861	15704.4	16965.1	15265.8	6.4e-10	6.4e-10	6.4e-10	6.4e-10	6.4e-10	6.4e-10
524	Farnesiferol A	HMDB0029488	-	pos	C24H30O4	383.22	6.85273	M+H	-4.63101	36.5	7.02	12367.7	15163.2	14784.9	13620.5	14097.4	13102.8	12570.7	13464.3	6651.2	5606.92	6685.92	7571.3	12300	8258.24	8623.08	10595.2	6.4e-10	6.4e-10	1.94879	6.4e-10	0.112435	6.4e-10	0.0448227	6.4e-10	6.4e-10	6.4e-10	6.4e-10	6.4e-10	6.4e-10	6.4e-10
525	trans-Isoasarone	HMDB0031469	C17846	pos	C12H16O3	209.117	6.87427	M+H	0.263373	39.5	1.93	13765.5	13422.7	14906.3	14468.1	12994.6	11905.6	10253.5	12809.4	24899.3	27035.8	25236.4	27774	25417.3	23379	20906.9	27246.4	12402	12232.9	12935.4	12827.7	12477.7	12104.1	13453	12372.8	21119.9	4227.14	15605.5	29550.9	15686	19291.2
526	Luteolin 4'-glucoside 7-galacturonide	HMDB0038809	-	pos	C27H28O17	625.14	6.87427	M+H	0.344778	39.3	0	117863	106877	101615	113478	98768.4	92980.9	68569.1	92066.6	151115	142341	127225	115804	97715.9	140376	99716.3	93620.6	82037.3	88819.4	100624	94099.2	93347.4	87676	96315.1	78814.6	6.4e-10	4235.29	6.4e-10	6.4e-10	6.4e-10	6.4e-10
527	Narceinone	HMDB0038598	-	pos	C23H25NO9	477.187	6.87427	M+NH4	0.691872	38.8	0	5910.23	5685.92	6478	5675.93	5736.05	4975.81	5241.78	5494.5	7611.91	7309.53	7769.7	7333.14	10012.9	8534.96	7660.1	10171.6	8580.54	8761.91	8081.55	10217.7	9670.06	8490.45	10461.1	9317.33	6.4e-10	6.4e-10	6.4e-10	6.4e-10	6.4e-10	6.4e-10
528	(R)-Meranzin	HMDB0030853	-	pos	C15H16O4	243.102	6.8953	M+H-H2O	-0.0868728	45.2	30.1	42831.5	41079.4	45629.2	41350	38780.1	34974.9	33038.6	38454	66582.4	69590.8	70420.7	68091.4	87327.2	64603.6	63303.3	90909.3	75008.8	76812.7	76997.8	86819.4	85887	83388	81677.5	85241	3409.63	6.4e-10	1993.27	2103.25	596.976	1683.82
529	Sudachiin A	HMDB0037336	-	pos	C24H26O13	523.145	6.8953	M+H	0.934274	41.7	18.9	43248.7	41081.6	56143.6	46144.2	37077.9	33287.9	40085.2	36880.1	19428.9	16212.3	21500.4	20266	18778.6	22790.3	18786.9	19578.8	9413.94	7596.42	6878.21	8082.95	7962.39	17041.6	19414.4	8891.07	4034.04	1166.15	7766.92	7859.67	3358.47	5530.48
530	2-O-Acetylpseudolycorine	-	-	pos	C18H21NO5	332.153	6.8953	M+H	9.84934	36.2	0	5999.96	6179.28	6307.28	4916.01	6497.4	5272	5414.43	5685.18	4959.46	4168.35	4811.63	5306.72	5158.34	5160.95	4746.62	5812.13	5670.52	5481.05	7184.41	7661.06	8346.55	8797.26	8583.41	7679.07	6.4e-10	6.4e-10	6.4e-10	6.4e-10	6.4e-10	6.4e-10
531	(R)-1-O-b-D-glucopyranosyl-1,3-octanediol	HMDB0029362	-	pos	C14H28O7	347.147	6.93703	M+K	-0.221811	46.7	37.2	348.22	396.565	564.33	233.47	422.622	366.967	51.8753	82.8721	5903.62	5839.33	7173.06	6873.02	10983.2	6972.82	6755.81	12376.2	10224.5	9578.94	10789.3	13435.2	12877.4	11606.8	12515.8	13042.6	6.4e-10	6.4e-10	6.4e-10	6.4e-10	6.4e-10	6.4e-10
532	Etrogol	HMDB0039101	-	pos	C13H18O2	189.127	6.93703	M+H-H2O	0.096433	46.6	36.8	116690	119729	119757	112445	114000	107055	97452.3	101592	116795	118719	121434	122714	147574	123581	130877	147793	120008	112030	110527	114368	115461	119112	121718	121443	155508	99849.2	165619	153489	169413	218026
533	Indole-3-propionic acid	HMDB0002302	-	pos	C11H11NO2	190.086	6.95863	M+H	0.122014	37.6	0	482.352	411.762	550.334	215.982	545.484	491.22	110.307	482.224	492.976	481.038	413.45	447.808	741.485	586.66	393.371	859.704	897.545	686.658	526.495	823.412	711.384	763.194	850.087	730.195	6.4e-10	6.4e-10	252.986	501.578	139.408	599.826
534	3',8-Dimethoxyapigenin 7-glucoside	HMDB0038825	-	pos	C23H24O12	515.118	6.98023	M+Na	4.54232	46.2	42.5	25554.4	22854.7	20392.3	19955.3	19491.8	16485.4	13104.2	15144.9	15873.6	17027.5	16488.9	17388.4	20768.4	18126.8	17773.9	21297.8	7972.11	7733.51	8769.36	8668.79	9210.2	8689.29	9311.44	9053.9	6.4e-10	6.4e-10	6.4e-10	6.4e-10	6.4e-10	6.4e-10
535	2'',6''-Di-O-acetylisoorientin	HMDB0038817	-	pos	C25H24O13	555.111	7.00127	M+H, M+Na	0.598096	47.9	46.9	55270.7	51162.5	41746.9	43313.4	34478.6	32077.9	19848.6	25074.2	10980.3	10893	9528.63	10788.3	20335.5	12727.1	10817.4	23537.6	4337.32	5336	4403.07	5157.78	5698.54	4165.52	4285.95	4839.13	6.4e-10	6.4e-10	6.4e-10	6.4e-10	6.4e-10	6.4e-10
536	2',7-Dihydroxy-4',6-dimethoxyisoflavan	HMDB0033996	-	pos	C17H18O5	303.122	7.00127	M+H	-1.72004	41.9	15.5	8019.55	8375.9	8808.41	8362.33	7283.98	6983.51	5996.14	6581.3	22040.9	24339.1	26781.7	24072.2	31427.4	24619.9	26027.2	31052.1	23058.4	23303.5	24564.2	27552.4	26501.7	22648.9	22930.3	24876.5	1567.11	571.247	356.53	6.4e-10	6.4e-10	6.4e-10
537	Ptelatoside A	HMDB0032600	-	pos	C19H26O10	397.149	7.02297	M+H-H2O	0.411991	48.9	50.4	26746	22835.8	20745.7	24272	24045.8	23404.5	18227	20865.5	21688.5	22171.8	19537.5	19904.2	19469.2	21299.6	21721.3	20559.8	19105.3	20565.3	24170.8	23787.3	25344	19643.4	22407.5	20490.2	6.4e-10	6.4e-10	6.4e-10	6.4e-10	6.4e-10	6.4e-10
538	Wairol	HMDB0033993	-	pos	C17H12O6	313.071	7.02297	M+H	-0.195558	48.5	48.2	12432.7	11525.3	9336.64	10111.4	9292.63	9764.84	8077.16	7877	8796.48	8101.72	8659.81	8174.7	13730.1	9066.36	8981.19	14297.5	5353	6447.6	6811.98	5207.76	2330.03	2188.62	3272.71	1559.95	6.4e-10	6.4e-10	6.4e-10	6.4e-10	6.4e-10	6.4e-10
539	15-Hydroxymarasmen-3-one	HMDB0036043	-	pos	C15H20O4	247.133	7.02297	M+H-H2O, M+H	0.0103593	48.4	47.7	43404.6	41035.5	48035.6	38264.3	37058.1	35173.9	37142.7	37963.4	45761.2	50712.8	49661.9	56639.4	36118.5	51065.8	60265.8	35657.9	59852	62241.1	63832.4	67017.5	66892.6	60506.5	66379.6	79549.5	17550.5	4931.43	13640.3	37234.6	11085.4	15790.9
540	Limocitrin	HMDB0029516	-	pos	C17H14O8	347.074	7.02297	M+H	-6.57579	37.4	0	6.4e-10	6.4e-10	6.4e-10	6.4e-10	6.4e-10	6.4e-10	6.4e-10	427.096	6976.97	9376.76	11219.2	12725.8	55298	21564.3	14051.8	47752.3	1686.53	1018.81	383.741	344.245	6.4e-10	6.4e-10	6.4e-10	169.982	6.4e-10	6.4e-10	6.4e-10	6.4e-10	6.4e-10	6.4e-10
541	Xanthohumol D	HMDB0035003	-	pos	C21H22O6	371.149	7.04455	M+H	-0.687941	44.5	25.3	20860.1	22809.1	22864.3	22740.9	23163.2	22108.2	18078.3	18182.2	24073.1	21287.9	25448.7	23592.1	23123.5	25075.5	26094.8	23919.7	20842.2	22188.2	21877.8	24664.6	25373.2	18253.3	23815.6	18811.2	6.4e-10	6.4e-10	6.4e-10	6.4e-10	6.4e-10	6.4e-10
542	4,5-Epoxy-11(13)-guaien-12,8-olide	HMDB0032649	-	pos	C15H20O3	249.148	7.04455	M+H	-0.138279	39.3	0	7123.83	6670.61	7901.95	6598.39	5976.31	5612.35	6103.46	6026.99	9190.58	9270.83	9494.95	10113.1	8276.69	10004.3	10541.2	8461.99	10126.2	9708.15	10765.2	10617.9	10620.7	8872.49	11127.5	13266.6	6051.76	1316.27	5278.12	20924.4	4774.34	6669.59
543	Chalconosakuranetin	HMDB0037509	-	pos	C22H24O10	449.142	7.0658	M+H	-5.10324	37.5	0	11410.5	11535.9	10841.1	13169	14423.7	11359	4919.92	6454.09	23599.9	27123.2	25042	26258.4	17259.6	29082.2	24377.9	18772.3	9456.54	10181	12039.7	10333.4	12251.5	9971.76	13057.2	14051.1	6.4e-10	6.4e-10	6.4e-10	6.4e-10	6.4e-10	6.4e-10
544	Scopolamine	HMDB0003573	C01851	pos	C17H21NO4	321.181	7.12998	M+NH4	-0.29643	44.7	27.8	10651.8	11196.6	10264.6	10558.2	10674.5	10564.9	8938.07	8305.49	13218.1	13359.5	11640.9	12570.9	12772	12402.9	11793.8	14104.3	12048.7	12596.9	14151.9	16276.8	15335.8	12542.5	14205.5	12319.5	6.4e-10	6.4e-10	6.4e-10	6.4e-10	6.4e-10	6.4e-10
545	Carissanol	HMDB0030081	-	pos	C20H24O7	359.149	7.12998	M+H-H2O	-0.0555277	42.4	20.7	7688.28	6921.57	7172.68	10484.6	7542.8	8441.5	7402.34	5810.57	8647.34	8085.9	9003.8	8050.81	9535.49	8994.43	9677.17	9926.42	9851.45	10123.5	8866.72	11907.1	7648.82	6283.96	10352.2	8524.81	6.4e-10	6.4e-10	6.4e-10	6.4e-10	6.4e-10	6.4e-10
546	Isorhamnetin 3-O-[b-L-rhamnofuranosyl-(1->6)-D-glucopyranoside]	HMDB0037744	-	pos	C28H32O16	625.176	7.15132	M+H	-0.296774	49.3	56.1	59614.9	59205.2	59351.8	65635.9	65801.4	57904.8	49997	55567.2	84229.8	85339.9	87081.7	88649.5	82832.1	89346.8	94397.8	86010.4	80097.1	84310.5	95475.9	92887.5	88943	80842.3	89488.9	80099.8	1.13936e+06	6.4e-10	6.4e-10	6.4e-10	6.4e-10	6.4e-10
547	Cyperine	HMDB0033771	C09923	pos	C15H16O4	261.112	7.17287	M+H	-0.361451	43	19	17094.4	16318.7	18060.7	17112.4	15972	14685.9	13420.4	14681.1	22591	21912.9	23539.7	21799	25673.6	20914	20590.8	27210.2	22692	22082.5	20584.2	22617.3	24432.4	24148.2	24150.4	24303	6.4e-10	6.4e-10	842.29	662.495	6.4e-10	6.4e-10
548	5-Hydroxyindoleacetaldehyde	HMDB0004073	C05634	pos	C10H9NO2	176.071	7.17287	M+H	0.275829	38.7	0	4958.55	4396.78	5222.97	4457.64	4553.76	4347.29	3711.86	4368.36	8060.93	10768.8	8478.11	9260.34	15608.2	8954.67	7108.69	16537.3	5184.98	4508.3	4668.47	5119.75	5416.67	5361.34	5531.04	5161.95	3711.92	2122.4	5212.65	11073	5136.05	7351.32
549	Quercetin 8-C-(2''-rhamnosylglucoside)	HMDB0029812	-	pos	C27H30O16	611.161	7.17287	M+H, M+K, M+Na	0.282359	54.5	72.9	10678.8	9271.31	9665.9	6129.14	11558.2	7829.47	6520.67	7358.86	12441.9	10433.9	10716.5	9808.24	15994.1	13495.8	11321.9	38335.6	9467.61	8125.34	16090.9	10968.8	10711.9	15542.4	16887.7	13936.1	2.10066e+08	705799	6731.47	440.539	2350.46	1164.79
550	2'-C-Methylmyricetin 3-rhamnoside 5'-gallate	HMDB0037785	-	pos	C29H26O16	631.126	7.17287	M+H	-4.54774	40.6	16.5	319.915	6.4e-10	6.4e-10	6.4e-10	6.4e-10	413.288	2460.69	6.4e-10	550.491	304.52	881.76	6.4e-10	174.048	557.473	230.409	259.369	169.913	360.915	6.4e-10	6.4e-10	6.4e-10	6.4e-10	6.4e-10	6.4e-10	2.98888e+06	5166.24	6.4e-10	6.4e-10	6.4e-10	6.4e-10
551	Deoxyguanosine	HMDB0000085	C00330	pos	C10H13N5O4	290.087	7.19402	M+Na	3.47999	47	42.7	42477.5	52046	46739.5	40120.1	49368.9	41013.5	37649.8	41152.6	33846.7	34520.4	39125.5	38568.7	48260.4	33832.7	43190.1	51806.7	40545	37811.4	35853	40915	41948.3	47065.7	46781.3	54103.1	6.4e-10	6.4e-10	6.4e-10	6.4e-10	6.4e-10	6.4e-10
552	Hemiariensin	HMDB0029869	-	pos	C22H24O7	418.186	7.19402	M+NH4	-0.262572	50.8	57.3	124219	123232	158520	125666	155646	129954	128441	143609	1.0158e+06	1.00785e+06	1.03726e+06	1.15592e+06	2.39061e+06	1.30303e+06	1.14921e+06	2.21866e+06	361466	403586	405581	411798	518892	603905	606267	520398	6.4e-10	6.4e-10	6.4e-10	6.4e-10	6.4e-10	6.4e-10
553	7-Hydroxy-6-methoxy-alpha-pyrufuran	HMDB0041295	-	pos	C16H16O7	321.097	7.19402	M+H-H2O, M+H	-0.294431	40.4	5.84	114127	137098	118343	111510	134439	109841	104806	108974	82058.2	92942.7	94980.1	101824	132413	92948.4	117966	131146	109149	111163	94337.9	111884	115398	120290	129121	141993	6.4e-10	6.4e-10	6.4e-10	6.4e-10	9934.69	6.4e-10
554	Isoacteoside	HMDB0041025	-	pos	C29H36O15	647.195	7.19402	M+Na	-0.218022	38.6	4.64	128538	144946	120487	136920	143431	130202	60530.7	89357.2	128878	133547	136119	134229	128748	136486	149516	144723	122328	131280	145550	165881	169477	146873	171959	155483	6.4e-10	6.4e-10	6.4e-10	6.4e-10	6.4e-10	6.4e-10
555	2-Hydroxybenzaldehyde O-[xylosyl-(1->6)-glucoside]	HMDB0034157	-	pos	C18H24O11	455.095	7.2156	M+K	-0.683401	38.9	0	10940.4	10932.8	10935.3	11371.9	10582.4	10594.8	5558.08	6071.65	8571.05	8069.07	9435.46	7841.44	9314.95	9044.86	10578.1	8739.43	17134.6	13603.3	13570.7	14029.3	13606.3	13864.3	12856.6	14510	6.4e-10	6.4e-10	6.4e-10	6.4e-10	6.4e-10	6.4e-10
556	Astilbin	HMDB0033850	C17449	pos	C21H22O11	451.121	7.23662	M+H	-5.15844	37.6	0	83634.6	95356.2	73729	86027.4	106900	82243.5	34185.2	56211.7	173815	179183	168484	170359	153381	215480	164227	177113	108183	117401	130370	133433	141777	124891	125281	122909	19371.4	213343	6.4e-10	6.4e-10	6.4e-10	6.4e-10
557	Glyceollidin I	HMDB0034026	-	pos	C20H20O5	341.138	7.23662	M+H	-0.0568769	47.9	43.2	175974	206131	186465	183460	182487	175644	167105	154661	163178	142068	136672	143457	174424	154443	163092	169851	155217	175042	181953	210962	204274	162519	175226	153126	6.4e-10	6.4e-10	6.4e-10	6.4e-10	6.4e-10	6.4e-10
558	Rustoside	HMDB0037533	-	pos	C26H28O15	581.151	7.23662	M+H	0.874234	45.4	35.3	10364.4	14090.6	11068.1	7779.44	12464.4	7483.68	10449.2	9536.94	8550.77	9879.62	9121.54	11743.5	14663	15134.5	10829.5	15177.6	20958.4	17490.6	14229.5	17840.9	19064	16410.5	16077.6	17037.5	6.4e-10	82825	6.4e-10	6.4e-10	6.4e-10	6.4e-10
559	Fragransin B2	HMDB0038953	-	pos	C22H28O7	422.217	7.23662	M+NH4	-0.37267	39.4	0.0161	147.855	10.034	14.5185	13.9242	7.53473	323.67	6.4e-10	201.734	38769.4	41298.6	48908.9	52144	187191	59595.8	55204.5	177630	34970.4	39577	36665.3	43692.3	49163.9	55617.4	51229.1	42019.4	6.4e-10	6.4e-10	6.4e-10	6.4e-10	6.4e-10	6.4e-10
560	Licofuranone	HMDB0035525	-	pos	C20H20O6	357.133	7.23662	M+H	-0.657409	38.2	0	5604.22	5878.48	6580.33	6303.69	5165.88	4884.51	5283.37	4631.1	10910	8912.38	9161.47	10578.9	14422.8	10277.9	8249.62	13326.1	6944.84	5243.29	6595.26	7866.63	7584.48	6445.92	7131.57	6197.11	6.4e-10	6.4e-10	6.4e-10	6.4e-10	6.4e-10	6.4e-10
561	1-O-beta-D-Glucopyranosylaloeemodin	HMDB0038293	-	pos	C21H20O10	433.113	7.25827	M+H	0.0726834	51.1	57.9	117572	125048	115055	120724	122579	106601	104639	104884	171192	173317	162825	169531	155124	163904	158080	167429	219692	171260	195169	213634	191027	178765	173726	185602	6.4e-10	6.4e-10	6.4e-10	6.4e-10	6.4e-10	6.4e-10
562	3'-Hydroxy-4',5',7,8-tetramethoxyflavone	HMDB0040322	-	pos	C19H18O7	359.111	7.25827	M+H	-4.3422	37.4	0	15421.7	14829.4	15042	15035.2	14544.5	13502.3	12132.4	12348.1	21836.4	21800.1	22791	21933.4	31007.9	20690.3	23931.2	31875.9	34649.9	34453.9	31243.3	35257.4	34345	36263	36323.6	38276.4	6.4e-10	6.4e-10	6.4e-10	6.4e-10	6.4e-10	6.4e-10
563	Mahaleboside	HMDB0032984	-	pos	C15H16O8	325.092	7.27917	M+H, M+Na	-0.348334	39.2	0	113453	119657	99461.8	113781	132009	113760	88366	96233.9	215365	238859	227934	231370	204113	258360	224502	231854	133020	135162	145824	151443	157020	127981	134585	148956	6.4e-10	6.4e-10	6.4e-10	6.4e-10	6.4e-10	6.4e-10
564	Maltopentaose	HMDB0012254	-	pos	C30H52O26	851.258	7.27917	M+Na	-7.64917	37.2	0	93146.5	108547	93274.5	96597.7	112087	88831.9	39918.2	57753.9	133124	129875	138357	153914	112144	129729	150900	124332	94414.6	100396	110648	120318	117083	104740	121833	116216	6.4e-10	6.4e-10	6.4e-10	6.4e-10	6.4e-10	6.4e-10
565	Chalconaringenin	HMDB0029631	C06561	pos	C15H12O5	273.076	7.30038	M+H	-0.450384	41.4	11.3	3219.45	3680.64	4145.49	2848.8	4052.75	3434.58	3148.96	2829.86	4481.45	4475.53	4593.69	3972.04	4163.84	4784.79	4632.09	5658.34	8002.75	5540	7312.26	7568	6421.05	6547.67	5475.75	6968.39	6.4e-10	6.4e-10	6.4e-10	6.4e-10	6.4e-10	6.4e-10
566	Flavin Mononucleotide	HMDB0001520	C00061	pos	C17H21N4O9P	457.111	7.30038	M+H	-2.83717	40.7	11	18816.5	19715.7	22512	21463.4	22907.4	19666.7	12336	15183.5	15723.3	18768.9	17996.4	18037.4	13880.1	20520.6	21539.1	14897.7	23254.9	16856.8	18619.5	19658.3	16122.3	17873.7	16952.9	19021.5	6.4e-10	6.4e-10	6.4e-10	6.4e-10	6.4e-10	6.4e-10
567	cis-p-Coumaric acid 4-[apiosyl-(1->2)-glucoside]	HMDB0037088	-	pos	C20H26O12	481.132	7.30038	M+Na	0.176436	49.9	54.7	32025	37885.6	31653.6	33899.3	40641.7	34452.3	12863.4	20404.1	51021.1	59674.7	53813.1	58122.6	36640.5	64278.4	62568.3	48495.2	50119.9	51607.3	53235.1	57348.2	54436.6	49156.7	51880.9	57419.6	6.4e-10	6.4e-10	6.4e-10	6.4e-10	6.4e-10	6.4e-10
568	Americanin D	HMDB0039601	-	pos	C18H16O6	367.057	7.30038	M+K	-3.46907	39.2	5.48	30155.6	26536.5	24549.1	30138.3	29732.6	41174	121305	90614.1	81264.6	80875.5	65421.2	55771	60258.7	63138.8	53135	54618.2	61664.7	59830	58976.8	54264	53748.9	48957.4	44074.7	45479.7	6.4e-10	6.4e-10	6.4e-10	6.4e-10	6.4e-10	6.4e-10
569	(S)-Batatic acid	HMDB0035721	-	pos	C10H12O4	179.07	7.32195	M+H-H2O	0.155981	47.2	40.9	20952	22277.8	22784.7	22724.2	21477.2	20829.2	18897.4	18559.3	45581.5	43473.5	45175.5	44927.4	36640.4	44696.1	45464.2	40403.2	37373.8	36619.1	37137	38445.8	38455.2	32447	36022.4	33275.4	47654	29847.6	64889.4	43647.8	63717.6	71233.1
570	Desmethylxanthohumol	HMDB0030610	C16416	pos	C20H20O5	323.128	7.3434	M+H-H2O	-0.522412	38.1	0	9988.79	11886.6	11104.9	10768.7	12021.8	11365.4	11196	9328.57	8701.04	6947.43	8382.97	6665.3	8070.65	7844.09	9488.28	9564.85	8856.42	9852.59	10654	11337	11836.7	9978.96	8163.73	8376.27	6.4e-10	6.4e-10	6.4e-10	6.4e-10	6.4e-10	6.4e-10
571	(1R,3S,4S)-1,8-Epoxy-p-menthan-3-ol glucoside	HMDB0034772	-	pos	C16H28O7	355.173	7.3434	M+Na	-0.340433	42.7	17.8	578268	622447	588240	575831	581864	510452	413674	445610	462336	461930	464461	492358	577746	471770	459073	643239	650956	667300	656062	696837	663800	624043	604259	666135	14998	11152.4	6.4e-10	28215.1	6.4e-10	6.4e-10
572	Moracin C	HMDB0033310	-	pos	C19H18O4	311.128	7.36497	M+H	-0.609139	44.6	27.6	16018.4	19979.8	17350.2	17812.6	19349.2	17716.6	18356.9	15450.7	14907.6	12138.6	14895.1	11381.1	12410.7	11987	15163.1	13024.3	14428.8	14849.1	16353.7	17238.3	17167.4	14554.5	13466.4	14697.6	6.4e-10	6.4e-10	6.4e-10	6.4e-10	6.4e-10	6.4e-10
573	Fragransol B	HMDB0033538	-	pos	C19H22O5	331.154	7.40753	M+H-H2O, M+H	0.0204259	49.4	51.2	65593.5	73317.1	70688.6	71966.1	76220.8	69035.3	62299.2	57077.5	54648.7	55792.7	55936	55414.4	58537.9	59217.3	61692	55312.5	61464.3	64178	67258.4	72904.1	68027.4	59964.3	63656.3	67715.6	6.4e-10	6.4e-10	6.4e-10	460.434	890.204	564.643
574	3,11,12-Trihydroxy-1(10)-spirovetiven-2-one	HMDB0038154	-	pos	C15H24O4	269.175	7.40753	M+H	-0.498772	47.3	40.3	3862.79	3713.38	4213.2	3986.1	4152.69	4313.22	3755.02	3650.88	22418	23731.7	54374	21500.2	3847.85	12948	24530.6	4577.21	4149.01	3090.31	3503.95	3549.16	3356.95	4432.17	3599.6	4048.2	5741.44	16797.6	22427.5	8992.1	26267.6	32305.2
575	2-Feruloyl-1-sinapoylgentiobiose	HMDB0030334	-	pos	C33H40O18	707.216	7.40753	M+H-H2O	-3.39985	37.4	0	8946.83	10601.7	9726.41	8970.71	10590.6	7986.67	1869.49	3377.14	18993.6	26214.4	26970.8	27579.2	13777	17635.7	31598.1	15031.1	10402.5	10952.3	15062.5	17334.6	15163.5	10346.6	14122.9	15437.6	6.4e-10	6.4e-10	6.4e-10	6.4e-10	6.4e-10	6.4e-10
576	Naringenin 7-O-glucuronide	HMDB0041761	-	pos	C21H20O11	449.108	7.4289	M+H, M+Na	0.248807	40.3	3.4	38578.5	39107.2	52774.2	52660.6	18780.4	89397.5	49548.3	81729.9	44459.9	43210.6	34817.8	33827.9	28434.3	34481.5	34705.6	26712.5	38592.9	23214.7	31258.8	27872.7	32640.1	34538.5	28058.2	38951.4	827118	120668654	7776.59	2726.75	657.785	754.364
577	Apigenin 7-[galactosyl-(1->4)-mannoside]	HMDB0037852	-	pos	C27H30O15	617.148	7.4508	M+Na	-0.124175	41.5	22.4	1453.24	1100	1951.64	1141.68	505.078	2353.54	6.4e-10	1072.18	285.059	528.434	335.706	221.873	169.005	6.4e-10	541.603	6.4e-10	1727.98	257.14	735.103	607.178	6.4e-10	1231.27	1074.12	2014.58	6.4e-10	248807	6.4e-10	6.4e-10	6.4e-10	6.4e-10
578	(7'R)-(+)-Lyoniresinol 9'-glucoside	HMDB0038922	-	pos	C28H38O13	605.221	7.4508	M+Na	0.353268	38.5	0	11505.6	13711.9	12212.1	13540.2	13220.8	11421	4283.58	6998.19	16228.4	17749.6	17741.6	20251.1	16222.1	14692.4	20985.5	17094.5	15310.6	12426.4	15106.6	18259.2	17789.2	15782.6	17581.1	20902.1	6.4e-10	6.4e-10	6.4e-10	6.4e-10	6.4e-10	6.4e-10
579	Kaempferol 3-rutinoside-7-glucuronide	-	-	pos	C33H38O21	809.151	7.47198	M+K	-3.87618	37.2	0	19009.8	18912.1	20009.5	24931.8	18695.6	23872.9	675.18	8179.09	8525.73	7181.11	10189.4	8810.91	8289.31	12052.9	12072.7	8124.35	16485	15160.6	15028.8	12627	5868.27	4900.86	6719.58	5107.61	6.4e-10	6.4e-10	6.4e-10	6.4e-10	6.4e-10	6.4e-10
580	4'-O-Methyl-(-)-epicatechin-7-O-sulphate	HMDB0029184	-	pos	C16H16O7S	353.07	7.47198	M+H	2.2656	36.2	0	2022.68	2224.15	1985.14	2144.66	1879.82	2778.7	11943.6	6336.56	5044.9	3240.58	3010.26	2708	3312.93	3044.84	2106.29	3090.54	2151.89	2449.67	2081.75	2581.54	2521.58	1777.46	2388.9	2122.92	17.4827	6.4e-10	6.4e-10	6.4e-10	6.4e-10	6.4e-10
581	Epoxyanethole	HMDB0034615	-	pos	C10H12O2	182.118	7.51452	M+NH4	0.849383	37.7	0	949.78	928.961	1161.24	1095.53	817.911	868.653	363.45	756.808	925.187	826.107	1000.08	925.005	1448.9	1142.65	1046.62	1271.02	1045.78	1110.69	1000.75	644.609	830.485	790.956	897.646	755.034	250.138	2684.51	4607.09	1721.61	7973.41	8249.4
582	Glucotropaeolin	HMDB0038419	C02153	pos	C14H19NO9S2	410.057	7.536	M+H	-0.536811	37	0	4252.54	3938.15	3623.08	4902.2	4631.28	5732.03	24207.4	14602.6	10072	9922.8	7804.66	6340.24	7333.03	7244.98	4010.91	6185.68	8603.66	7712.09	7952.38	8505.87	7617.77	7021.41	6883.37	7574.76	6.4e-10	6.4e-10	6.4e-10	6.4e-10	6.4e-10	6.4e-10
583	Citroside A	HMDB0030370	-	pos	C19H30O8	409.184	7.536	M+Na	1.3487	40.1	6.52	239612	253609	268920	208705	212116	193891	196920	212921	146807	153425	157558	182386	147251	157666	228417	166457	193511	191338	169044	172747	185804	198032	195588	235652	6.4e-10	6.4e-10	6.4e-10	6.4e-10	6.4e-10	6.4e-10
584	L-Tyrosine	HMDB0000158	C00082	pos	C9H11NO3	204.063	7.55765	M+Na	-0.160697	40.7	5.79	462.449	1171.87	1063.38	660.583	876.842	604.982	706.084	451.048	325.853	520.393	284.597	542.84	208.729	243.789	550.269	764.319	9707.38	8276.72	7813.87	8260.89	9816.32	7191.68	6911.67	5592.68	1820.74	1261.62	1341.12	715.71	2899.5	769.538
585	Scorzonoside	HMDB0038718	-	pos	C27H34O12	573.194	7.55765	M+Na	0.442421	50	56.7	36780.1	41178.2	36301.1	44494.7	43517.6	38682	24730.4	29508.6	38020.7	34285.3	42503.3	39036.7	26841.3	39674.6	46043.3	30087.7	40605.7	36368.6	39439.9	38120	34814.2	32537.5	32666.1	33203.7	6.4e-10	6.4e-10	6.4e-10	6.4e-10	6.4e-10	6.4e-10
586	Tatridin B	HMDB0036931	-	pos	C15H20O4	265.143	7.55765	M+H	-0.525946	49.7	56.3	15414.6	13777	15371.5	13853.4	17068.6	13410.2	13449.8	13367.8	16377.2	18052.1	17541.3	19283.8	18596.9	20300.2	19079.7	19388.5	18065.5	17670.8	17127.1	17638.5	18174.5	18929.2	18685.6	20889.3	6220.38	6253.63	7834.12	5218	15041.6	10477.8
587	Matsutakeside I	HMDB0036746	-	pos	C30H36O14	621.215	7.55765	M+H	-4.40919	49.4	63.5	18537.3	17521.1	18648.4	17962.7	18707.6	16366.8	7367.56	12258.1	27237.4	29971.5	30116.8	32689.9	22927.1	27894.3	35383.1	26689.8	31034.7	29659.4	33472.1	37227.6	34536.3	32144.3	34823.1	37088.7	6.4e-10	6.4e-10	6.4e-10	6.4e-10	6.4e-10	6.4e-10
588	Hovetrichoside C	-	-	pos	C21H22O11	451.124	7.55765	M+H, M+Na	0.348281	39.2	0	458277	513746	476382	517320	514355	456598	350180	421949	549078	563420	540783	571814	460190	544234	577442	495195	950626	697864	821520	757469	698279	642994	560984	741197	3.38316e+06	1.92846e+06	6.4e-10	6.4e-10	6.4e-10	6.4e-10
589	Dimethyl fukiic acid	HMDB0029497	-	pos	C13H16O8	283.081	7.55765	M+H-H2O	-0.156772	39	0	641.103	449.743	512.947	527.568	821.267	432.703	225.834	367.297	5276.99	6658.84	5790.49	5947.63	15703.8	6383.55	6665.49	19213.6	1029.34	1038.07	1560.41	1977.38	1248.43	588.337	1322.04	701.784	6.4e-10	1043.09	6.4e-10	6.4e-10	6.4e-10	6.4e-10
590	Tetrahydrocurcumin	HMDB0005789	-	pos	C21H24O6	373.165	7.55765	M+H	0.315776	37.4	0	3904.25	4750.23	4241.88	4777.54	4499.82	4125.64	4314.16	3329.82	4142.59	3979.93	4965.59	4448.51	2897.31	4344.91	5146.71	2841.49	2840.62	2715.4	3645.72	3230.59	3445.39	1902.97	2882.34	3400.39	6.4e-10	6.4e-10	6.4e-10	6.4e-10	6.4e-10	6.4e-10
591	Hesperetin 7-glucoside	HMDB0030747	-	pos	C22H24O11	487.121	7.57898	M+Na	0.127774	38.7	0	15554.9	20356.9	13150.8	18480.6	21980.2	16680.6	8890.12	11615.5	26438.4	26983.6	27674.1	26138.3	14539.4	29001.3	27137.1	20593.3	8818.92	14636.8	12726.9	11371.9	6538.03	7744.22	11641.3	10882.6	6.4e-10	6.4e-10	6.4e-10	6.4e-10	6.4e-10	6.4e-10
592	Canavalioside	HMDB0036317	-	pos	C26H42O12	529.262	7.59975	M+H-H2O	-3.60856	47.6	52.9	26849.5	23466.7	27470.7	24996.9	28947.9	21069.8	10894	15436.9	25269.7	27129.5	27424.6	28249.9	32963.9	31916.8	32221	34942.1	36803.2	34149.3	31297.5	29793	36677.6	37558.8	38628.3	40612.2	6.4e-10	6.4e-10	6.4e-10	6.4e-10	6.4e-10	6.4e-10
593	(3xi,7(11)Z)-7(11)-Copaene-4,12-diol	HMDB0037393	-	pos	C15H24O2	237.185	7.62092	M+H	-0.413566	45.4	33.2	50602.6	52584.9	55166.7	50917.3	52835.8	48746.8	44392.9	42484.6	53342.4	54940.7	56243.7	56011.6	53756.5	54081.7	58894.8	57241	50292.9	47673.2	49415.5	49290.4	49989.6	50069.3	49278.5	50041.9	133337	74197.5	157016	81568.9	156812	192527
594	Isomorellic acid	HMDB0030734	-	pos	C33H36O8	543.241	7.64195	M+H-H2O	6.44898	36	0	76309.2	77234.4	76047.5	69598.7	85224.6	71961.7	27865.4	40198.6	107605	124150	121174	113357	107171	140786	146155	129257	109959	107135	136537	141544	144416	123908	138027	138022	6.4e-10	6.4e-10	6.4e-10	6.4e-10	6.4e-10	6.4e-10
595	Azaleatin 3-arabinoside	HMDB0037359	-	pos	C21H20O11	449.108	7.66348	M+H, M+Na	-0.0320144	51.4	58.8	2.78003e+06	2.97896e+06	3.05366e+06	2.81986e+06	3.33427e+06	2.8051e+06	2.54187e+06	2.71538e+06	3.36532e+06	3.4552e+06	3.51935e+06	3.68726e+06	3.39054e+06	4.0501e+06	3.90531e+06	3.5182e+06	6.36019e+06	5.18305e+06	5.36181e+06	5.74473e+06	4.98371e+06	5.2514e+06	4.49452e+06	5.51889e+06	1.27916e+08	1.07306e+06	38605.3	15203.5	82096.6	6.4e-10
596	Cinncassiol C1 19-glucoside	HMDB0035167	-	pos	C26H38O12	525.231	7.66348	M+H-H2O	-4.1556	48.3	55.1	120539	128494	126277	123800	127076	111370	49524.6	75374	136583	135564	145067	146654	134994	162203	171048	168655	145706	144987	164958	167970	180296	170763	179949	187641	22165.9	9876.63	6.4e-10	8686.16	6.4e-10	6.4e-10
597	Sennoside E	HMDB0033144	-	pos	C44H38O23	935.184	7.66348	M+H	-4.39983	43.8	36.3	26801.6	25970	38833.7	34357	40322.9	38514.6	5493.6	16937.8	22338.9	30070	33336.2	38357.4	31407.8	48631.8	60893.7	45461.6	125984	115163	128669	142217	106995	129598	108374	111911	65394.4	6.4e-10	6.4e-10	6.4e-10	6.4e-10	6.4e-10
598	2'-Hydroxyisoorientin	HMDB0035883	-	pos	C21H20O12	447.092	7.66348	M+H-H2O	0.356095	40.9	13.5	73601.5	78559.3	83302.5	78244.7	83742.1	74769.6	56103.7	64867.9	67985.6	65009.6	70284.9	67897.5	65855.4	70768.7	69799.3	65396.9	109480	96381.3	88752.1	99049.2	88234.3	95326.2	86979.1	99486.5	2.74081e+06	41089.2	6.4e-10	6.4e-10	6.4e-10	6.4e-10
599	Quercetin 3'-O-glucuronide	HMDB0041769	-	pos	C21H18O13	461.071	7.68358	M+H-H2O, M+H	0.0232153	48.5	47.7	195383	212429	202422	232470	215404	193985	163252	189394	220643	208467	215357	204036	162263	211565	197626	154030	168146	172466	173185	172131	179483	161340	178649	176169	4706.87	6.4e-10	6.4e-10	6.4e-10	6.4e-10	6.4e-10
600	Quercetin 3-(2Gal-apiosylrobinobioside)	HMDB0041412	-	pos	C32H38O20	765.187	7.68358	M+Na	2.67823	38.8	0	613547	745200	529595	534515	580853	521339	524127	464892	110230	124798	100835	91929	190181	140307	90643.7	267660	158721	125779	141902	173825	146848	122583	149149	104242	8726.11	6.4e-10	6.4e-10	6.4e-10	6.4e-10	6.4e-10
601	Sesamolinol 4'-O-b-D-glucosyl (1->6)-O-b-D-glucoside	HMDB0029299	-	pos	C32H40O17	679.22	7.70518	M+H-H2O	-4.88803	36.6	0	28060	21228.8	23375.7	19180	23584.6	24493.8	8706.9	13805.8	27784.8	37468	34272	33588.6	20407.9	33825.8	39364.3	25526.8	18526	21738.5	24827	29919.6	25395.3	25813.6	22114.6	22599.6	6.4e-10	6.4e-10	6.4e-10	6.4e-10	6.4e-10	6.4e-10
602	(+)-Gallocatechin	HMDB0038365	C12127	pos	C15H14O7	289.07	7.7264	M+H-H2O	-1.00842	54.5	76.8	515320	611871	576313	645670	601548	538620	460813	484676	607388	588770	615757	591004	390012	608709	595025	427291	568972	496726	565263	538196	483327	458946	441927	479716	14.5268	41.6496	6.4e-10	6.4e-10	6.4e-10	6.4e-10
603	Quercetin 4'-glucoside	HMDB0037932	-	pos	C21H20O12	465.102	7.7264	M+H, M+NH4	-0.74842	49.7	50.9	4.63615e+06	5.51445e+06	5.041e+06	5.71438e+06	5.47693e+06	4.71058e+06	4.07542e+06	4.00094e+06	5.00396e+06	4.67227e+06	5.14611e+06	4.77185e+06	2.88427e+06	5.03985e+06	4.74554e+06	3.03145e+06	3.10225e+06	3.09638e+06	3.57012e+06	3.45008e+06	3.21053e+06	2.91983e+06	3.05391e+06	3.1646e+06	9.00142e+07	1.50714e+06	23213.8	104073	16123.6	17263.3
604	Istanbulin A	HMDB0037055	-	pos	C15H20O4	247.133	7.7264	M+H-H2O	-0.574921	49.4	52.6	25751.6	27718.2	28888.9	24545.7	26305.6	23314.1	21689.2	20413.8	28620.8	32929.6	30255.9	34342.9	29341.9	32484.4	35566.3	29668.6	33467	28196.7	32844.4	34407.7	32724.6	33796.4	30520.8	31612.8	16685.7	3209.08	14639.5	4946.21	3828.76	7400.08
605	Luteolin 3'-(3''-acetylglucuronide)	HMDB0038808	-	pos	C23H20O13	487.085	7.7264	M+H-H2O	-4.70665	47.1	44.8	1.24605e+06	1.44806e+06	1.40657e+06	1.55533e+06	1.43392e+06	1.29319e+06	658237	866397	996250	975524	1.11002e+06	1.03813e+06	684201	1.11282e+06	1.15784e+06	775617	920514	925945	987804	987599	924386	861772	917300	961635	5.37083e+07	1.80572e+06	6719.92	113976	6.4e-10	6.4e-10
606	Hypoletin 8-gentiobioside	HMDB0038824	-	pos	C27H30O17	627.153	7.7264	M+H	-4.25442	38	2.04	92165.5	93383.8	71593.8	90753	91695.9	89008.1	37162.6	58795.3	100886	96335.2	90760.4	91156.2	61276.2	103366	96430.3	80373.5	68491.5	80710.1	101624	103071	103729	95690.1	94294.4	81771.2	21729	6.4e-10	6.4e-10	6.4e-10	6.4e-10	6.4e-10
607	Salicylic acid beta-D-glucoside	HMDB0041271	-	pos	C13H16O8	323.074	7.7477	M+Na	-0.144114	49.1	50.8	6.4e-10	6.4e-10	6.4e-10	6.4e-10	6.4e-10	6.4e-10	6.4e-10	6.4e-10	652.797	1251.44	1133.58	3078.15	3356.96	6143.52	6506.45	6609.12	9648.56	9067.14	10604.9	11702.2	13482.9	13474.6	14419.5	14979.4	6.4e-10	6.4e-10	6.4e-10	6.4e-10	6.4e-10	6.4e-10
608	gamma-Ionone	HMDB0034979	-	pos	C13H20O	193.159	7.7477	M+H	0.164099	44.2	32.2	53737.9	57003.8	59980.6	56288.8	56605.6	49825.8	51007.6	49484	45449.2	45536.6	50837.3	50769.8	67738.6	50057.3	52361.9	62245.3	49864.8	52431	45538.8	46977.9	46580.8	48066	51469.4	53287.2	210895	54546.1	203302	93543.1	177272	164207
609	Racemethionine	HMDB0033951	C01733	pos	C5H11NO2S	167.086	7.76905	M+NH4	4.87644	37.5	0	6.4e-10	6.4e-10	116.88	41.7614	6.4e-10	37.619	6.4e-10	134.012	205.882	395.428	159.949	448.544	732.087	471.215	297.034	1017.74	1019.13	886.18	1028.46	1194.8	1059.96	861.329	1081.33	968.18	6.4e-10	171.969	416.287	6.4e-10	6.4e-10	6.4e-10
610	Licoagroside B	HMDB0036523	-	pos	C18H24O12	415.123	7.79035	M+H-H2O	-0.0670382	39.4	0	6.4e-10	6.4e-10	6.4e-10	6.4e-10	6.4e-10	6.4e-10	6.4e-10	6.4e-10	2378.9	3315.94	2874.67	3287.67	121966	3208.23	4079.5	59323	341.912	6.4e-10	6.4e-10	6.4e-10	6.4e-10	106.032	143.826	212.503	6.4e-10	6.4e-10	6.4e-10	6.4e-10	6.4e-10	6.4e-10
611	Negletein 6-[rhamnosyl-(1->2)-fucoside]	HMDB0031991	C10023	pos	C28H32O13	559.184	7.87597	M+H-H2O	4.35801	37.2	0	3095.64	2327.58	3354.11	3320.83	3115.13	3863.74	14648.3	9067.06	7487.84	6030.48	8754.94	7757.42	6526.55	6381.76	6510.84	4361.37	4830.63	4609.45	5099.07	3464.55	4089.37	3777.82	3891.96	2746.58	6.4e-10	6.4e-10	6.4e-10	6.4e-10	6.4e-10	6.4e-10
612	1,6,9-Farnesatriene-3,11-diol	HMDB0036880	-	pos	C15H26O2	239.2	7.87597	M+H	-0.428741	47.2	40.4	7487.84	8711.58	9074.17	6904.25	7397.77	6850.87	6976.75	6800.48	7687.88	7832.73	8852.98	8981.6	10578.9	8236.19	8475.34	9736.87	8318.21	8188.55	8056.29	8231.14	7882.25	7703.39	9489.39	12351.3	11625.8	7236.42	32517.4	11024.4	11982.6	11920.9
613	Shoyuflavone C	HMDB0034590	-	pos	C19H14O11	401.052	7.91893	M+H-H2O	3.44559	38.3	9.05	1598.89	1989.2	1713.5	1772.01	1674.72	2383.89	13938.2	6085.54	988.54	989.318	962.893	201.195	878.533	926.565	6.4e-10	609.824	495.249	413.36	715.826	424.17	112.915	145.986	6.4e-10	6.4e-10	6.4e-10	6.4e-10	6.4e-10	6.4e-10	6.4e-10	6.4e-10
614	7-Isopropyl-1,4-dimethylazulene	HMDB0036648	C09675	pos	C15H18	199.148	7.93958	M+H	0.0772606	37	0	709.619	781.288	896.087	807.779	905.888	911.774	420.349	675.157	1014.91	993.107	1160.03	1036.34	976.645	1017.86	1138.12	982.576	827.82	961.647	680.568	784.338	854.796	616.598	930.845	943.809	1333.55	287.419	1408.44	1384.9	931.065	1484.24
615	4-(2,6,6-Trimethyl-1-cyclohexen-1-yl)-2-butanone	HMDB0032913	C03527	pos	C13H22O	177.164	7.93958	M+H-H2O, M+H	-0.107418	41.7	13.6	58257.8	62734	61261.7	58367.5	56653.3	53328.2	48345.3	50010	51827.4	51988.7	55227.3	60322.1	81857.3	57304.4	59654.4	75364.2	54487.4	52873.6	49372.9	50331.8	50867.9	49433.5	49825.3	52450.7	152698	79342.6	188237	100605	148112	212615
616	Dihydroclusin	HMDB0033272	-	pos	C22H28O7	422.217	7.93958	M+NH4	-1.1339	44.6	29.9	19073.2	19117.7	24573.9	20613.7	25260.9	15276.4	16486.1	19288.4	41214	45809.7	50475	42304.1	126940	65948.8	75795.8	48020.8	54897.1	64388.6	64851.5	50713.3	69945.7	58733.6	83135.3	87931.4	6.4e-10	6.4e-10	6.4e-10	6.4e-10	6.4e-10	6.4e-10
617	Kaempferol 3-(6''-malonylglucoside)-7-glucoside	-	-	pos	C30H32O19	697.16	7.93958	M+H	-0.816575	38.9	0	77143.9	72385.3	74362.1	66048.2	74747.9	71183.6	49238.1	71184	87731.6	83458.1	87325.2	80425	106152	106590	97742.2	96436.8	142273	115995	122996	131673	124496	128270	119906	116313	6.4e-10	6.4e-10	6.4e-10	6.4e-10	6.4e-10	6.4e-10
618	Rhapontigenin	HMDB0031842	-	pos	C15H14O4	259.096	7.96048	M+H	-0.618115	40.4	8.59	2853.8	3059.13	3483.56	3463.47	2918.7	3217.51	3147.02	3732.53	4708.71	5274.07	6560.56	5215.8	8177.87	4551.56	6092.91	8830.42	7899.58	9440.65	8105.99	8353.55	9694.31	9133.18	7323.26	7617.3	6.4e-10	6.4e-10	6.4e-10	6.4e-10	6.4e-10	6.4e-10
619	Feruloylcholine	HMDB0032800	-	pos	C15H22NO4+	319.118	7.96048	M+K	-1.87765	40.1	5.65	2876.98	2866.18	2647.44	3158.31	2412.58	2455.55	2138.84	2425.08	10055.8	12130.6	11914.8	11258.9	22367.7	10680.8	12256.4	24154.9	24199.6	26432.9	27801.5	29375.6	29410.4	25694	22979.5	24314.7	6.4e-10	6.4e-10	6.4e-10	6.4e-10	6.4e-10	6.4e-10
620	Hydrojuglone glucoside	HMDB0041191	-	pos	C16H18O8	321.097	7.98187	M+H-H2O	-0.521405	43.3	21.2	51587.2	54398	45112.2	53230.6	53238.7	50034.9	37897.3	43334.9	47920.6	45264.3	41624.3	42887.4	36070.1	45631.4	44419.1	44428.3	41965.3	41221.4	46234.1	46962.5	48374.2	42916.9	44529.4	38625.7	6.4e-10	6.4e-10	6.4e-10	6.4e-10	6.4e-10	6.4e-10
621	1-(beta-D-Glucopyranosyloxy)-3-octanone	HMDB0031315	-	pos	C14H26O7	289.164	7.98187	M+H-H2O	-1.37756	43.2	22.6	22530.6	24360.5	23747.3	21610.3	24007.1	21167.9	16818.7	19171.4	21581.1	19526.7	21459.8	21637	25798.9	21651.1	22356.9	27975.5	27472.7	26631	27395.1	31798.4	31133.9	29782.1	29068.1	26468.1	6.4e-10	6.4e-10	6.4e-10	6.4e-10	6.4e-10	6.4e-10
622	Methyl 2-furoate	HMDB0029750	-	pos	C6H6O3	109.029	7.98187	M+H-H2O	2.7845	40.3	9.17	23217.1	24447.7	22515.2	22901.6	22645.6	20858.6	18259.9	19207.5	16253.8	15166.1	15504.1	15630	15629.6	15339.9	15933.4	15629.7	16088.1	16310.7	17236.3	17213.4	17684.3	16839.4	16992.8	16917	21625	7853.88	25106.2	15529.6	9454.72	25333.8
623	Kuwanon K	HMDB0030122	-	pos	C40H36O11	675.225	7.98187	M+H-H2O	4.07125	39.5	17.1	68175.5	75272.3	66888.8	69198.8	72742.8	72780.8	38843.7	48039.3	42302	44618.8	44554.1	44409.9	43132	44572.5	53899.1	46810.1	54223	58804.1	55066.2	58386.3	57933.1	53065.5	60352.8	48922.9	6.4e-10	6.4e-10	6.4e-10	6.4e-10	6.4e-10	6.4e-10
624	Veranisatin B	HMDB0040664	-	pos	C16H20O9	379.1	8.00275	M+Na, M+K, M+NH4, M+H, M+H-H2O	-0.662343	44.8	26.4	4.76608e+06	5.03923e+06	4.2676e+06	4.9406e+06	5.04881e+06	4.46881e+06	2.7212e+06	3.60975e+06	3.91936e+06	3.70383e+06	3.52469e+06	3.71042e+06	3.23305e+06	3.94737e+06	3.8905e+06	3.92065e+06	4.38e+06	4.21466e+06	4.86796e+06	4.96809e+06	5.21571e+06	4.80922e+06	4.98077e+06	4.35623e+06	6.4e-10	6.4e-10	6.4e-10	6.4e-10	6.4e-10	6.4e-10
625	Dehydrozingerone	HMDB0032591	-	pos	C11H12O3	193.086	8.00275	M+H	0.534188	42.3	16.5	32213.1	33845.3	30812.8	32196.8	35854.1	31851.9	27973.2	28521.7	35906.3	38532.2	36752.9	36807.1	28069.4	34655.2	37802.1	30656.3	29276	28893	30999.7	32273	31734.3	29601.1	29397.8	28926.6	21268.9	9410.77	31618.9	18187.1	11991.7	33898.9
626	Vitisin A	HMDB0036348	-	pos	C26H25O14+	562.133	8.00275	M+H	2.40214	37.9	0.328	22739.4	26395	18573.9	24567.2	28728.7	29770.2	60706.4	56773.2	40304.7	27885.3	24833.6	24476.5	16320.2	22862.3	18221.1	17307.5	21995	16639.7	24306.9	20011.2	18992.4	17544.5	17590	11638.7	6.4e-10	6.4e-10	6.4e-10	6.4e-10	6.4e-10	6.4e-10
627	Phaseollinisoflavan	HMDB0034411	C10515	pos	C20H20O4	342.17	8.02412	M+NH4	-0.682215	45.2	30.4	13563.2	12291.3	18891.2	13839.1	17827.9	14337.1	14331.2	18113.3	113035	112179	120869	128728	259469	145932	137154	227157	34043.5	38062.9	38145	35038.8	46675.9	57715.4	59077.3	53159.7	6.4e-10	6.4e-10	6.4e-10	6.4e-10	6.4e-10	6.4e-10
628	Degalloyltheaflavonin	HMDB0040548	-	pos	C36H32O20	767.147	8.02412	M+H-H2O	1.61279	38.2	0	46867.2	48345.6	44022	50909	53029.5	54680.4	133223	109725	70907	58704.8	50055	47726.3	35240.6	45847.6	38573.5	33181.7	42505.5	36527.5	41175.5	33170.5	37341.9	33097.8	28010	20402.5	6.4e-10	6.4e-10	6.4e-10	6.4e-10	6.4e-10	6.4e-10
629	Azaleatin 3-rutinoside	HMDB0037361	-	pos	C28H32O16	625.176	8.04547	M+H, M+Na	-0.56052	50.6	57.2	236002	192493	185380	191570	196668	208736	144071	165087	165739	204870	191495	181127	201607	175817	216324	212757	220094	226490	224457	240781	242800	233214	234643	215993	6.4e-10	6.4e-10	6.4e-10	6.4e-10	6.4e-10	6.4e-10
630	7,8-dihydroxy-2H-chromen-2-one	HMDB0130547	C03093	pos	C9H6O4	179.034	8.06588	M+H	-0.419202	39.5	0	25396.8	27062.8	26244.5	29013.4	29654.4	23268.1	21844.4	25025	65479.7	65318.2	49725.2	54558.1	54141	45690.4	47571.3	67387.9	45978.1	45126	57562.8	51576	59272.2	44977.3	49839.3	34566.1	4571.45	2436.29	4844.77	4285.97	2648.66	8967.39
631	Casuarine 6-alpha-D-glucoside	HMDB0031999	-	pos	C14H25NO10	406.111	8.10822	M+K	0.339062	43.3	22.9	6144.57	8887.67	7569.77	6021.23	10159.4	7480.22	3022.72	6016.17	6645.22	7986.74	9811.36	10365.2	21331.4	12064.2	16974.8	20135.7	13618.2	12268.5	8899.18	11512.4	11952.9	16678.5	15989.2	16898.9	6.4e-10	6.4e-10	6.4e-10	6128.15	6.4e-10	6.4e-10
632	(R)-Byakangelicin 3'-glucoside	HMDB0039069	-	pos	C23H28O12	479.153	8.1296	M+H-H2O	-4.55729	43.5	31	13635.2	17502.7	12518.6	14234.6	19366.2	14206.3	4048.38	8856.85	23904.8	21897.9	24965.8	24043.2	19448.5	27895.4	25209.7	24884.7	9349.73	10987.5	12766.2	11598.2	13296.3	13282.6	12024	12550.8	6.4e-10	6.4e-10	6.4e-10	6.4e-10	6.4e-10	6.4e-10
633	6-Hydroxyluteolin 6-xyloside	HMDB0037595	-	pos	C20H18O11	435.092	8.1296	M+H	0.0225807	43.4	23.1	14246.4	12778.8	9473.82	8686.21	11881.4	9748.01	8636.03	7765.95	16503	17609.8	18042.8	18479.2	15637.3	17643.4	18719.1	22964.7	14479.1	9119.4	11361.6	13105.2	12229.6	10043.5	10526.9	14788	2060.25	6.4e-10	6.4e-10	6.4e-10	6.4e-10	6.4e-10
634	5a,6a-Epoxy-7E-megastigmene-3b,9e-diol 9-glucoside	HMDB0038306	-	pos	C19H32O8	371.206	8.19358	M+H-H2O	-0.0736484	41.3	11.3	74261.2	74640.8	73873.8	68332.8	69841	65018.7	60966.1	62285.1	41449.7	39413.2	46746	44906.7	59490.1	50283.4	45395.3	60896.8	72076.1	72846.4	67484.3	71700.2	74465.8	74931.8	65247.3	74436.9	10834.8	8275.14	6.4e-10	16759.5	6.4e-10	6.4e-10
635	5-Methyleriodictyol 7-[glucosyl-(1->4)-galactoside]	HMDB0040470	-	pos	C28H34O16	609.181	8.23583	M+H-H2O	0.0585464	49.4	57.9	9734.35	12158.7	12368.9	11449.1	14979.4	12553.1	9859.49	11059.7	70496.4	70277.7	77929.5	100922	48118.2	72364.4	93148.4	63394.1	35673.4	31030.4	34580.2	41049.1	34123.2	34287	28747.7	30912.7	4791.68	7898.35	14151.3	10384.8	10477.2	41169.9
636	Crispolide	HMDB0036695	-	pos	C15H20O5	263.128	8.23583	M+H-H2O	-0.348285	48.2	44.7	4911.96	4973.46	4798.85	4998.06	5850.49	4842.01	4396.5	4184.01	14108.8	15226.9	15178.4	15124.4	15270.9	15200.3	16011.2	16918.2	7244.43	7514.91	7409.75	7366.93	7133.57	9270.77	8083.02	8565.38	627.745	6.4e-10	856.407	1140.93	1311.75	2171.59
637	Isorhamnetin 7-glucoside	HMDB0029479	-	pos	C22H22O12	501.101	8.23583	M+Na	0.997333	37.6	0	2586.88	3404.42	3092.09	3388.59	3814.66	3376.64	6.4e-10	1882.65	5127.51	6600.86	7020.69	6668.27	3350.33	6372.15	7654.66	4391.47	1291.79	2641.88	1971.45	1759.64	397.816	1086.99	675.547	1484.83	6.4e-10	6.4e-10	6.4e-10	6.4e-10	6.4e-10	6.4e-10
638	Isoxanthohumol B	HMDB0035499	-	pos	C21H22O6	371.149	8.25742	M+H	-0.137998	48.1	44.9	73648.9	80074.8	71246.4	80137.4	79916.6	75832.1	68075.5	64932.7	91808.5	84152.1	87207.3	86294.5	87084.2	91911.2	89449.7	84676.4	67060.3	68912	74201.4	81040.3	80083.6	70355.9	73724.9	75841.6	6.4e-10	6.4e-10	6.4e-10	6.4e-10	6.4e-10	6.4e-10
639	3',7-Dihydroxy-4'-methoxyisoflavanone	HMDB0029870	-	pos	C16H14O5	325.046	8.25742	M+K	-4.888	37.7	2.83	1748.67	2113.72	2169.1	1905.31	1986.02	2987.3	14591.9	8088.1	5436.6	4001.57	3054.02	4171.31	1373.4	1798.58	1398.35	2120.04	3657.92	2877.85	2531.71	3375.14	2238.66	2733.32	1360.26	1579.69	1.26002e+06	1.16479e+06	6.4e-10	6.4e-10	580.579	6.4e-10
640	Cyanidin 3-(2G-xylosylrutinoside)	HMDB0037994	-	pos	C32H39O19+	728.218	8.2791	M+H	3.39041	37.1	0	468.965	1118.58	6.4e-10	6.4e-10	6.4e-10	6.4e-10	151.372	6.4e-10	345.648	1357.38	2386.96	3627.68	4157.11	5089.87	7669.4	10789.1	29675.6	24927.2	34703.6	31911.2	27472.8	40623	32356	35053.1	6.4e-10	6.4e-10	6.4e-10	6.4e-10	6.4e-10	6.4e-10
641	Kaempferol 3-neohesperidoside	HMDB0037573	-	pos	C27H30O15	595.167	8.32183	M+H, M+Na, M+K	1.35257	49.1	48.8	409151	411337	420626	412789	400948	384586	306896	338263	364418	384484	353070	361652	390022	362281	362466	366623	386501	348950	352103	363814	352540	352921	361814	345784	2.66773e+08	2.48887e+08	1.60424e+06	1.36709e+06	1.35327e+06	2.00789e+06
642	5,6,7,4'-Tetrahydroxyisoflavone	HMDB0041688	-	pos	C15H10O6	287.055	8.32183	M+H	-0.889836	39.5	1.5	3439.93	4440.32	1244.21	1180.98	4524.87	2703.78	2702.43	1250.6	2730.87	3468.11	2886.72	2875.97	1788.55	3399.05	3692.44	2474.19	2879.71	2715.82	3344.72	3847.31	2730.38	2881.3	2096.75	2597.44	9.96631e+06	9.16869e+06	18802	6.4e-10	1192.47	6.4e-10
643	S-Furanopetasitin	HMDB0036131	-	pos	C24H32O5S	415.194	8.34302	M+H-H2O	0.676038	42.2	26.4	10872.3	13193.2	13272	10323.9	13436.1	11589.6	4528.3	7623.97	13654.8	14876.9	16232.2	17375.1	16709.6	19695.7	20286.9	22903.7	29319	30460.4	34196	39349.5	42363.1	39285	37235.1	41394	6.4e-10	6.4e-10	6.4e-10	6.4e-10	6.4e-10	6.4e-10
644	Eremopetasitenin C2	HMDB0032771	-	pos	C25H34O7S	517.167	8.36455	M+K	3.12687	36.1	0	6.4e-10	6.4e-10	6.4e-10	6.4e-10	6.4e-10	6.4e-10	6.4e-10	6.4e-10	2795.51	11186.5	6.4e-10	3944.98	8077.17	6.4e-10	562.078	9389.33	6.4e-10	6.4e-10	6.4e-10	6.4e-10	6.4e-10	6.4e-10	6.4e-10	6.4e-10	6.4e-10	6.4e-10	6.4e-10	6.4e-10	6.4e-10	6.4e-10
645	Phaseollin	HMDB0034173	C10514	pos	C20H18O4	323.128	8.38475	M+H	-0.782813	48.8	49.4	34604.2	40245	37141.7	37251.8	36859.9	34238.6	32658.1	30852.6	34116.3	29694.5	31180.5	30059.5	30698.6	38578.2	34207.6	30505.9	25048.9	28388.6	28997.3	26642.5	27853.5	21148.4	26237.8	23847.4	6.4e-10	6.4e-10	6.4e-10	6.4e-10	6.4e-10	6.4e-10
646	(7'S,8'S)-4,7'-Epoxy-3,8'-bilign-7-ene-3',5-dimethoxy-4',9,9'-triol 4'-glucoside	HMDB0040636	-	pos	C26H32O11	543.184	8.38475	M+NH4, M+Na	0.131502	39.7	0	1.55771e+06	1.85072e+06	1.8145e+06	1.73906e+06	1.70554e+06	1.51306e+06	1.0561e+06	1.22452e+06	1.18792e+06	1.08126e+06	1.13163e+06	1.11715e+06	1.18558e+06	1.32537e+06	1.2669e+06	1.11555e+06	1.02244e+06	1.01991e+06	911717	833151	734703	619963	773545	664453	1587.23	2015.37	6.4e-10	5532.88	6.4e-10	6.4e-10
647	1H-Indole-3-carboxaldehyde	HMDB0029737	C08493	pos	C9H7NO	146.06	8.40637	M+H	-0.00937582	44.7	26.6	16791	16859.2	19009.7	18843.4	15402.5	14358.9	12719	13973.7	28719.5	32397.6	31603.3	33866.8	80237.4	33143	30679.4	78742.6	12894.4	10817.3	11599.4	11616.6	11697.7	13693	15495.8	12066.1	23386.6	16980	12098.6	6760.1	8300.81	11908.6
648	6-Methoxyluteolin 3'-glucoside	HMDB0040509	-	pos	C22H22O12	461.11	8.42688	M+H-H2O	4.47504	47.1	45.9	80189.3	83632.6	107133	85606.7	90890.4	92869.6	405242	239342	118019	89901.8	94690.9	86074.6	109190	66456.3	74587	81467.5	82022.1	64672.7	59434.5	50584.7	49360.2	57899	61750.5	58276.4	6.4e-10	6.4e-10	17.0243	23.8605	16980.6	19.9665
649	Desacetyllaurenobiolide	HMDB0036770	-	pos	C15H20O3	231.138	8.44817	M+H-H2O	-0.741074	47.5	44.6	28968.5	26041.2	24543.3	24998.4	23474.8	21737.4	20665.7	18906	44924.5	45688.2	44145.9	48102.9	40597.3	43145	41635.5	36179.9	32439.7	37651.2	32851.1	28767.3	31341.7	28686.3	39214.2	37024.8	4510.92	5834.34	14264.6	9116.65	11638.1	15783.6
650	Dihydrozeatin-9-N-glucoside	HMDB0012213	-	pos	C16H25N5O6	366.175	8.44817	M+H-H2O	-4.49476	39	10.9	13793.8	14987	12868.6	12419.7	15070	11641.9	9474.99	8160.05	19458.8	19191.9	15608.5	18442.7	12646.4	18040	17861.3	15627.2	15664.8	15872.6	18199.3	23271	19429.9	17063	19489.6	16579.3	6.4e-10	6.4e-10	6.4e-10	6.4e-10	6.4e-10	6.4e-10
651	Piperitenone	HMDB0036999	C01951	pos	C10H14O	133.101	8.50935	M+H-H2O	0.244935	48.2	46	57348.2	63829.9	69349.6	59336	62220.5	56177.7	56357.7	60067.6	41465.8	41146.9	44327.8	47046.9	52600	45545.5	45782.4	52866.2	70135.6	65510.1	59941.5	69731.7	69851.9	61636.1	64767.8	68883	180294	75722.9	76037.1	59571.7	107500	120073
652	(-)-trans-Carveol	HMDB0003450	C00964	pos	C10H16O	135.117	8.50935	M+H-H2O	0.137619	46.3	36.8	127239	124724	128611	127013	123929	111774	109314	114264	115266	113526	109358	113087	116403	115328	110342	114015	91921.5	99628.6	90334.3	95252.9	98653.3	98492.5	107441	113023	258123	151542	147993	187068	157299	337978
653	Natsudaidain 3-(4-O-3-hydroxy-3-methylglutaroylglucoside)	HMDB0040812	-	pos	C33H40O18	707.215	8.50935	M+H-H2O	-4.07094	51.8	71.1	106034	101477	112553	94954.6	118591	93313	88842.1	93756	139014	151414	151460	154874	126782	124290	191583	132373	124733	117724	104992	119787	132361	129963	154891	148916	6.4e-10	6.4e-10	6.4e-10	6.4e-10	6.4e-10	6.4e-10
654	Gingerenone C	HMDB0034720	-	pos	C20H22O4	327.159	8.50935	M+H	0.0624118	45	31.7	6.4e-10	6.4e-10	6.4e-10	6.4e-10	6.4e-10	117.008	6.4e-10	6.4e-10	92.6543	6.4e-10	138.647	6.4e-10	164.734	0.00182948	6.4e-10	234.892	213.015	814.832	460.716	1088.71	284.062	533.307	1167.95	320.245	43933.5	34126.2	6.4e-10	80634.9	6.4e-10	6.4e-10
655	Eugenol	HMDB0005809	C10453	pos	C10H12O2	182.118	8.5298	M+NH4	0.172968	37.8	0	888.375	955.166	1137.22	821.742	875.711	888.742	795.573	865.706	2913.92	2487.87	2375.07	3187.49	2204.93	2400.92	2122.55	3482.82	510.134	711.694	740.03	612.79	1128.02	623.332	748.042	1094.48	8889.52	2390.4	5916.44	3557.32	5220.66	7039.66
656	Dattelic acid	HMDB0033999	C10434	pos	C16H16O8	337.091	8.55042	M+H	-1.20502	55.9	84.4	751404	830514	689869	704746	859097	785791	707506	716923	800355	893047	885489	916749	792028	958775	915638	897246	1.12842e+06	1.16184e+06	1.10364e+06	1.16803e+06	1.1719e+06	1.04428e+06	973642	1.14588e+06	705994	687867	36792	859779	1.51149e+06	6.4e-10
657	Calendoflavoside	HMDB0037745	-	pos	C28H32O16	625.176	8.57115	M+H, M+Na	-0.124589	48.6	48.7	6.4e-10	6.4e-10	30.1582	6.4e-10	49.9469	6.4e-10	6.4e-10	25.7831	1511.27	1587.08	883.591	1985.15	1862.08	1353.94	1666.86	1066.16	156.695	44.568	6.4e-10	6.4e-10	6.4e-10	482.16	1281.92	6.4e-10	3.35321e+06	3.34699e+06	6.4e-10	6.4e-10	6.4e-10	6.4e-10
658	Jangomolide	HMDB0038158	-	pos	C26H28O8	486.213	8.57115	M+NH4	1.15713	39.9	20.7	24366.3	23995.9	19774.6	19573	19984.6	11553.5	18785.2	20192.7	2157.81	3863.3	5877.87	4732.97	3591.42	4553.74	4528.61	1825.98	36354.1	37717.6	40318.5	33635.7	40971.7	51174.7	51897.6	42579.3	15028.8	20141.4	6.4e-10	51068.8	6.4e-10	6.4e-10
659	6-Hydroxydaidzein 4'-glucoside	HMDB0029577	-	pos	C21H20O10	433.113	8.61347	M+H, M+Na	-0.379279	50	51.7	6.4e-10	6.4e-10	6.4e-10	6.4e-10	6.4e-10	6.4e-10	242.583	274.706	384.13	176.092	219.794	6.4e-10	6.4e-10	107.73	6.4e-10	6.4e-10	1110.98	354.021	6.4e-10	6.4e-10	307.615	6.4e-10	6.4e-10	727.529	6.92207e+07	127447	6.4e-10	6.4e-10	6.4e-10	6.4e-10
660	Lirioresinol A	HMDB0038928	-	pos	C22H26O8	419.17	8.61347	M+H	0.604259	37.3	0	11230.4	14381.2	18408.2	13062	17894.7	15017.8	13374.4	12792.2	20561.3	19083.7	20698.8	19128.6	12334.3	16142	24414.7	10804.9	9675.28	8136.67	10088.2	7454.47	11352.7	10253.2	11949.2	12625.3	6.4e-10	6.4e-10	6.4e-10	6.4e-10	6.4e-10	6.4e-10
661	2'',3''-Diacetylcosmosiin	HMDB0037343	-	pos	C25H24O12	517.134	8.65537	M+H, M+Na, M+K	-0.4131	54.9	75.5	5.82819e+07	6.3742e+07	5.54683e+07	5.56833e+07	6.61467e+07	6.08146e+07	5.1304e+07	5.37717e+07	6.18643e+07	6.91172e+07	6.95284e+07	7.10916e+07	6.26454e+07	7.38968e+07	7.34365e+07	7.11407e+07	8.67227e+07	8.80224e+07	8.47974e+07	9.04632e+07	8.88939e+07	8.17355e+07	7.60461e+07	8.85717e+07	8.5094e+07	7.93646e+07	1.23378e+07	8.90284e+07	1.61475e+08	3.22988e+06
662	Methyl 3,4-dicaffeoylquinate	HMDB0037093	-	pos	C27H28O12	562.192	8.65537	M+NH4	-0.282273	39.5	0	596879	648741	559870	541475	649869	594830	487485	510831	552472	604542	591097	617197	509877	600634	587114	539395	634768	599805	573145	555966	540855	474831	416858	507808	329402	320967	26961.2	443329	719223	45393
663	3,4-Dicaffeoyl-1,5-quinolactone	HMDB0029291	-	pos	C25H22O11	499.123	8.67547	M+H	-0.400366	55.3	78.2	3.84662e+07	4.12673e+07	3.50354e+07	3.62258e+07	4.42283e+07	4.07414e+07	3.45567e+07	3.53999e+07	4.6659e+07	5.26149e+07	5.29267e+07	5.27672e+07	4.47432e+07	5.39713e+07	5.35598e+07	5.05605e+07	5.50171e+07	55319812	5.46219e+07	5.82501e+07	5.71096e+07	5.17608e+07	4.69135e+07	5.58707e+07	2.44778e+07	2.37278e+07	6.25629e+06	2.25975e+07	3.02794e+07	8348.84
664	Cartormin	HMDB0035209	-	pos	C27H29NO13	558.159	8.67547	M+H-H2O	-2.45174	37.1	2.07	21833	26337.3	19463.6	19225.4	27966.8	28490.1	4831.25	12854.1	20837.1	28781.7	25168.7	28648.2	17795.7	23726.2	26915.6	18768.6	19563.9	17875.4	17982.7	20358.2	17152.6	14599.8	11411.8	14032.7	10689.4	3975.97	6.4e-10	33205.5	6.4e-10	6.4e-10
665	Delphinidin 3-sophoroside 5-glucoside	HMDB0039118	-	pos	C33H41O22+	772.207	8.75777	M+H-H2O	2.02823	37.7	0.107	10845.7	12343.6	5448.83	5746.51	10757.4	10233.6	6308.93	5333.62	63555.5	80799.4	73450.8	77291.3	82852	88534.6	79855	82666.3	50556.4	34721.4	39541.5	48352.7	38610.2	36752.5	33692.4	34045.9	6.4e-10	6.4e-10	6.4e-10	6.4e-10	6.4e-10	6.4e-10
666	3'',4''-Diacetylafzelin	HMDB0040139	-	pos	C25H24O12	534.161	8.79875	M+NH4	0.213581	41.9	17.9	31132.1	40499.4	20542.8	22079.1	32835.9	25644.8	15655.7	19981.2	15188.4	20431.3	22128.2	19465.3	31417.2	16366.6	22307.8	54166.9	44561.1	27016	27921.5	40302.2	28265.1	25099.5	18117.5	36660.8	4525.02	2953.5	3039.87	4354.57	3491.04	4392.17
667	Aegelinol	HMDB0033914	-	pos	C14H14O4	247.096	8.79875	M+H	-0.732247	38.9	0	2553.25	3012.83	2856.22	2529.43	2732.69	2089.02	1968.93	1993.11	9012.86	10030.1	10237.9	10917.4	3002.26	6595.26	8508.31	4843.53	2480.6	1791.27	2848.15	2199.1	3418.72	3097.11	3624.75	3904.32	405.478	320.208	6.4e-10	289.015	880.248	413.359
668	Kanokoside A	HMDB0035635	C09993	pos	C21H32O12	459.185	8.82028	M+H-H2O	-2.96723	41.8	20.1	15239.2	15580.7	15224.8	14671.6	14139	12778.3	7441.6	10488.7	20278.2	23132.8	22612.1	23833.5	24959.1	26021.6	21643.7	26310.5	24098.8	24633.6	24597	23725.3	25516.7	25160.2	26564.7	26212.8	6.4e-10	6.4e-10	6.4e-10	6.4e-10	6.4e-10	6.4e-10
669	5,7-Dimethoxy-6-methylflavanone	HMDB0038453	-	pos	C18H18O4	299.128	8.84135	M+H	-0.76214	38.7	0	6.4e-10	95.2671	6.4e-10	6.4e-10	94.9354	315.819	6.4e-10	6.4e-10	5701.74	8621.77	8644.93	8763	6.4e-10	8600.08	9148.15	6.4e-10	6.4e-10	6.4e-10	6.4e-10	6.4e-10	6.4e-10	6.4e-10	6.4e-10	6.4e-10	6.4e-10	6.4e-10	6.4e-10	6.4e-10	6.4e-10	6.4e-10
670	Atrovirinone	HMDB0036981	-	pos	C25H28O8	474.212	8.86277	M+NH4	0.464451	44	32.3	2371.01	2278.21	1874.84	807.116	3627.46	2110.92	1317	1445.89	11725.1	12843.5	13528.7	12714.2	42932.7	18650.8	15531.7	42767.1	10540.7	10159.3	10633.8	9380.59	13302.4	13721.9	14568.9	12612.4	6.4e-10	6.4e-10	6.4e-10	6.4e-10	6.4e-10	6.4e-10
671	Sucrose 1',4'-(4,4'-dihydroxy-3,3'-dimethoxy-b-truxinate)	HMDB0036978	-	pos	C32H38O17	677.204	8.90487	M+H-H2O	-4.82343	46.8	52.7	19399.8	14678.9	15347.3	16680.1	13960.8	16101	7705.42	13566.6	24757.3	28864.4	28323.5	26850.4	19635.4	24303.9	33080.8	24295.1	20181.1	19813.6	21172.4	24945.5	13796.6	14676.9	18059.2	9047.28	6.4e-10	6.4e-10	6.4e-10	6.4e-10	6.4e-10	6.4e-10
672	2-(3,4-Dihydroxyphenylethyl)-6-epi-elenaiate	HMDB0039137	-	pos	C19H22O8	379.138	8.90487	M+H	-0.664688	42.9	22.3	14114.9	16005.9	9572.85	7527.45	15442.6	10614.2	9554.1	9965.99	10412.5	7496.1	13114.2	8059.65	22066.7	7584.88	13674.5	40574.7	8760.67	16631	7331.69	10618.2	11831.2	17168.5	15347.4	17266	6.4e-10	6.4e-10	6.4e-10	6.4e-10	6.4e-10	6.4e-10
673	6-Hydroxyshogaol	HMDB0041249	-	pos	C17H24O4	310.201	8.90487	M+NH4	-1.42762	41.3	10.3	9026.23	8506.17	8336.09	7220.28	9788.87	7292.76	8206.74	7900.79	12985.3	13377	13187.3	13493	17359.5	12340.7	9816.72	13228.5	9809.01	10096.7	5236.58	5921.14	2349.55	4357.75	6628.04	4177.21	1278.51	1093.02	6.4e-10	563.908	111.839	6.4e-10
674	Camelliaside B	HMDB0038767	-	pos	C32H38O19	765.165	8.90487	M+K	0.84746	37.7	0	9337.63	7276.86	3795.86	7312.93	9416.11	7636.32	6.4e-10	1350.41	16708.1	18260	20258.9	15603.6	11743.9	17784.1	17355.4	14087.3	27633.9	18546.1	18725.2	23587	6433.02	10252.5	5561	2475.6	6.4e-10	6.4e-10	6.4e-10	6.4e-10	6.4e-10	6.4e-10
675	4-(4-Hydroxyphenyl)-2-butanone O-[2,6-digalloylglucoside]	HMDB0039314	-	pos	C30H30O15	648.192	8.92573	M+NH4	-0.738319	39.8	6.45	78529	100240	72397	81709.5	101768	83434.2	57234.1	59707.1	95997.7	107141	106542	100602	86894.9	98194.8	98309.6	83895.4	115916	96929.7	105191	97748.2	87185.5	81854.4	65496.3	80859.4	6.4e-10	6.4e-10	6.4e-10	6.4e-10	6.4e-10	6.4e-10
676	Isorhamnetin 3-rutinoside 4'-rhamnoside	HMDB0037748	-	pos	C34H42O20	771.234	8.94663	M+H	-0.725485	47.4	50	6.4e-10	6.4e-10	6.4e-10	6.4e-10	6.4e-10	6.4e-10	6.4e-10	81.6973	41063.9	36843.1	51810.6	75744.7	14305	58396	67607.1	21444.3	173.669	100.131	6.4e-10	6.4e-10	6.4e-10	63.7316	155.48	6.4e-10	6.4e-10	6.4e-10	6.4e-10	6.4e-10	6.4e-10	6.4e-10
677	Eremopetasitenin B2	HMDB0030901	-	pos	C24H32O7S	447.186	8.94663	M+H-H2O	4.59298	36.6	0.0668	180533	199520	192984	150729	187944	150684	140356	145043	154445	158099	171134	172121	216436	172307	159761	213069	179588	163240	158046	154684	170915	177636	178962	179291	6.4e-10	6.4e-10	6.4e-10	6.4e-10	6.4e-10	6.4e-10
678	Selinone	HMDB0037585	-	pos	C20H20O5	341.138	8.96755	M+H-H2O, M+H	-0.895889	47.6	42.8	464048	512045	458831	470036	439064	436622	432715	408794	483932	394898	365306	396617	399133	467503	427125	425549	334614	401030	412500	466618	472849	368005	430747	367341	6.4e-10	6.4e-10	6.4e-10	6.4e-10	6.4e-10	6.4e-10
679	cis-2-Methylaconitate	HMDB0006357	C04225	pos	C7H8O6	189.039	8.98882	M+H	-0.253294	39.5	3.78	4584.24	5336.49	4605.49	4428.2	5764.23	5679.9	4324.13	5096.21	3340.2	3530.01	4285.25	4091	6213.55	4391.65	4773.62	5452.4	5913.78	4955.74	4682.92	6084.52	5055.92	7086.79	6231.71	5125.14	6.4e-10	6.4e-10	6.4e-10	6.4e-10	6.4e-10	6.4e-10
680	Jaceidin 4'-glucuronide	HMDB0031656	-	pos	C24H24O14	559.106	9.00938	M+Na	-0.0419635	41.9	17.6	7633.35	9002.37	9062.89	9263.36	9053.33	9327.56	4089.36	5388.6	6264.18	8756.19	5891.38	9884.69	10461.1	9698.78	12110.9	16497.2	51418.7	30134.2	40971.2	48712.8	39251.9	40655.6	37534.5	39951.7	5263.08	14800.4	22332.7	2437.92	13077.3	6.4e-10
681	Mukurozidiol	HMDB0030651	C09141	pos	C17H18O7	335.112	9.0284	M+H-H2O, M+H	-0.612888	41.3	11.3	119404	149023	137395	115467	171839	137741	107354	126944	89149.8	94108.5	104318	109319	141449	104863	120869	136658	139653	130332	110444	137226	136840	158926	149191	158365	6.4e-10	6.4e-10	6.4e-10	6.4e-10	6.4e-10	6.4e-10
682	(-)-Epigallocatechin 7-glucuronide	HMDB0041640	-	pos	C21H22O13	465.101	9.0284	M+H-H2O	-4.07523	48.1	52.9	26941.5	28307	27885	29751.7	27498.5	24123.7	17030.2	19644.7	29742.6	29108.9	28105.4	28416.8	26860.8	28573.7	29821.7	27797	30267.2	30507.8	34933.6	34152.4	32763.8	30376.5	33997.9	30832.6	10607.3	22066.8	3275.92	5062.17	10559.3	4520.35
683	Quercetin 3-[rhamnosyl-(1->2)-rhamnosyl-(1->6)-glucoside]	HMDB0040294	-	pos	C33H40O20	795.178	9.0284	M+K	5.12335	36.2	0	4800.28	10370.3	13178.2	5979.78	10185.2	10792.9	52339.9	41097.5	9099.1	4940.13	9905.23	10244.1	14744.3	7640.97	10009.7	8534.35	15476.5	14419.2	12315	14770	17758.8	29827.5	23536.7	22147.8	6.4e-10	6.4e-10	6.4e-10	6.4e-10	6.4e-10	6.4e-10
684	Geranyl-PP	HMDB0001285	C05847	pos	C10H20O7P2	337.057	9.04927	M+Na	-3.09151	36.9	0	535.007	536.185	806.401	383.913	1493.3	872.6	8213.53	5497.99	1098.54	1026.15	1173.01	1633.1	2333.51	2042.94	1810.15	1204.76	2819.17	2359.01	2093.2	1673.12	1992.4	3317.46	2392.68	1497.63	6.4e-10	6.4e-10	6.4e-10	6.4e-10	6.4e-10	6.4e-10
685	Lindleyin	HMDB0030470	-	pos	C23H26O11	479.152	9.04927	M+H	-4.9411	38.1	4.29	34788.7	42806.9	30010.4	37528.3	41911.6	37414.2	23002.5	25635.1	45603.4	47013	46277.9	46013.3	30513.3	44128.2	51940.7	36784.5	51159.3	46570.4	58971.2	56663.8	54631.7	47291.6	50324.7	54275.7	6.4e-10	6.4e-10	6.4e-10	6.4e-10	6.4e-10	6.4e-10
686	(Z)-Resveratrol 3-(4''-sulfoglucoside)	HMDB0037076	-	pos	C20H22O11S	471.094	9.04927	M+H	-3.94585	37.3	0	1330.43	624.746	576.106	1440.59	1224.63	3340.88	18199.8	9952.56	6421.75	6179.76	5393.1	6280.08	7882.31	4319.59	7012.71	7674.11	6179.95	5200.16	5345.83	7844.58	7097.19	7592.62	6465.28	8073.67	6.4e-10	6.4e-10	6.4e-10	6.4e-10	6.4e-10	6.4e-10
687	Musabalbisiane C	HMDB0038682	-	pos	C28H40O12	607.215	9.0709	M+K	-0.85347	38.8	0	21300.6	23056	26877.3	23943.3	24029.6	22966.9	14521.8	19194.7	12491.9	12919.1	17355.9	16346.4	11879.9	15450.1	20634.3	12173.8	18555.8	17114.8	18810	15063.6	17179	13251.8	18631.8	18269.5	6.4e-10	6.4e-10	6.4e-10	6.4e-10	6.4e-10	6.4e-10
688	Kaempferitrin	HMDB0037438	C16981	pos	C27H30O14	561.158	9.09228	M+H-H2O	-3.93099	41.2	22.3	36923.5	39471.9	41586.1	40750.5	38576.1	36739.8	26703.1	29663.4	27237	27868.2	30886.4	28745.8	18967.2	36385.7	40182.2	19406.2	36006.5	46943.8	46663.2	50708.4	45996.9	39807.3	40416.9	44782.3	6.4e-10	6.4e-10	6.4e-10	6.4e-10	6.4e-10	6.4e-10
689	Neocarthamin	HMDB0037476	-	pos	C21H22O11	433.113	9.09228	M+H-H2O	-0.0952483	52.4	64.3	1.54209e+06	1.66582e+06	2.2442e+06	1.55287e+06	1.78103e+06	1.51194e+06	1.73584e+06	1.56403e+06	2.36049e+06	2.57846e+06	2.14473e+06	2.23819e+06	3.39591e+06	2.32448e+06	2.62146e+06	3.35534e+06	8.02595e+06	4.62926e+06	5.62223e+06	6.25274e+06	4.60004e+06	5.53189e+06	4.00509e+06	5.09691e+06	1.87819e+06	1.70572e+08	12208.8	3883.13	6.4e-10	6.4e-10
690	Decarbamoylsaxitoxin	HMDB0038319	-	pos	C9H16N6O3	239.125	9.09228	M+H-H2O	-0.0299583	39.8	4.65	6319.2	6860.47	6090.65	5670.49	6502.2	6527.13	4614.64	5182.64	5963.8	6720.18	7323.45	7871.1	6024.7	8428.22	8902.23	7314.97	10374.7	9716.84	9648.7	9683.81	11456.5	12773.5	12919.6	14443.9	3251.05	4461.79	6930.68	3564.58	4158.03	4387.17
691	Quercetin 3-(2-caffeoylsophoroside) 7-glucoside	HMDB0040841	-	pos	C42H46O25	989.196	9.1127	M+K	-0.468129	36.2	0	6.4e-10	6.4e-10	6.4e-10	6.4e-10	6.4e-10	6.4e-10	6.4e-10	6.4e-10	6.4e-10	6.4e-10	6.4e-10	6.4e-10	1477.91	6.4e-10	421.916	6.4e-10	27489.4	10224.1	17804	19851.1	10417.2	21282	10286.4	16620.1	6.4e-10	6.4e-10	6.4e-10	6.4e-10	6.4e-10	6.4e-10
692	6-O-Galloylsucrose	HMDB0039282	-	pos	C19H26O15	533.093	9.13345	M+K	4.96603	37.3	0	17748.6	16874.1	24211.7	17258.4	19853.5	17154.6	13677.5	18318	18999.6	18690.6	16360.7	18287.5	19805.5	17911.3	20094.5	17733.2	37630.4	30365.3	32416.3	35406.5	28980	29430.1	21882.4	29451.8	6.4e-10	6.4e-10	6.4e-10	6.4e-10	6.4e-10	6.4e-10
693	Leucopelargonidin	HMDB0032322	C03648	pos	C15H14O6	273.075	9.15495	M+H-H2O	-0.922686	51.4	62.4	6430.88	7018.82	12258.6	7819.53	8057.09	7172.17	8553.41	6573.59	12177.6	16312.4	10868.7	10118	16431.5	11761.9	12840.4	16946.1	75434	37721.5	51634.2	56804.7	39898.1	47062.2	32833.3	43300.5	6.4e-10	7.62104	6.4e-10	6.4e-10	6.4e-10	6.4e-10
694	Catechin 5-glucoside	HMDB0037948	-	pos	C21H24O11	435.129	9.17555	M+H-H2O	0.388421	51	65.8	3717.75	5309.54	18721.1	13645.7	8167.41	27483.7	12439.5	8746.3	32390.5	117155	62737.5	53451.1	44738.1	86253.5	82967.4	110716	159926	292261	180254	182950	99452.1	178514	67241.6	91654.5	16165.6	5.87233e+06	6.4e-10	6.4e-10	6.4e-10	6.4e-10
695	Italipyrone	HMDB0041307	-	pos	C22H24O7	401.16	9.19637	M+H	0.1848	51.5	64.2	8546.84	8911.3	11282.4	10857.7	11120.8	10662.5	7160.45	7811.55	18334.7	18941.1	17752.7	19278.6	10886	16107.9	20698.6	10802.6	7284.69	9409.41	10816.3	11622.4	10316.4	9238.18	9649.77	10433.3	6.4e-10	6.4e-10	6.4e-10	6.4e-10	6.4e-10	6.4e-10
696	Isopetasoside	HMDB0029622	-	pos	C21H32O7	414.249	9.19637	M+NH4	-0.250176	39.2	0	38054.5	39306.8	39702.3	33989.5	36930.1	30453.4	25165.1	25801.2	18228.3	16779.2	20038.5	17818.1	25173.1	21055.4	17627.4	26359.5	30366.6	25927.4	27876.1	28507	27342.1	27454	24874.9	26759.4	6.4e-10	6.4e-10	6.4e-10	6.4e-10	6.4e-10	6.4e-10
697	Cyanidin 3-rhamnoside	HMDB0037975	-	pos	C21H21O10+	451.146	9.19637	M+NH4	-2.79594	37.7	3.56	10290.1	11946.9	15149.5	13911.6	10354.2	9404.64	438.819	3737.75	1963.21	1290.74	1431.76	1899.92	2540.61	1633.44	1954.75	1819.15	4865.66	4717.83	3453.02	2638.23	4664.31	6071.16	5144	4032.52	6.4e-10	6.4e-10	6.4e-10	6.4e-10	6.4e-10	6.4e-10
698	(R)-Carvone	HMDB0035089	C01767	pos	C10H14O	133.101	9.2177	M+H-H2O	0.46932	47.8	41.9	286108	296975	304890	275057	273763	251888	252950	258711	176403	163734	189427	187902	254495	207030	189582	254733	305885	286670	281276	292024	292755	292095	277560	284447	48448.8	110095	90176.3	69269.9	148960	69165.9
699	3-Hydroxy-beta-ionone	HMDB0036821	-	pos	C13H20O2	191.143	9.2177	M+H-H2O, M+H	-0.175792	50.2	54.5	560798	583382	599987	536830	529699	494111	490744	491136	328761	313601	363130	359002	492486	397461	362346	493760	594412	550518	535330	562209	567612	558479	530893	543092	93830.3	214973	222104	137199	222690	127748
700	Genistein 4'-O-glucuronide	HMDB0041737	-	pos	C21H18O11	447.092	9.2609	M+H, M+Na	-0.188388	47.3	38	2.5943e+06	2.81673e+06	2.45916e+06	2.85986e+06	2.42941e+06	2.30989e+06	2.13206e+06	2.30192e+06	3.60738e+06	3.41481e+06	3.35617e+06	3.02749e+06	2.4705e+06	3.2652e+06	2.95825e+06	2.50494e+06	3.24593e+06	2.87372e+06	3.31454e+06	3.06395e+06	3.22434e+06	2.93097e+06	3.05417e+06	3.1241e+06	17781.4	190981	6.4e-10	6.4e-10	152.852	30.0984
701	3,3'-Digalloylprodelphinidin B2	HMDB0037649	-	pos	C44H34O22	915.159	9.28242	M+H	-2.90666	48.6	57.1	41244.9	45826.7	37090.6	45122.4	35201.5	28375.3	1444.45	10503.2	37561.6	40027.5	38089.4	28292.9	19714.9	36614.8	33283.9	18326.4	30660.1	26308.8	31935.7	26538.9	31856.1	27115.8	25280.4	28363.3	6.4e-10	3000.88	6.4e-10	6.4e-10	6.4e-10	6.4e-10
702	Spinacetin 3-(2''-feruloylgentiobioside)	HMDB0031424	-	pos	C39H42O21	869.213	9.28242	M+Na	2.28275	38.6	25.8	26284.6	30164.3	28660.1	30040.1	29777.3	27217.4	21645.1	28593.4	25718.5	24227.2	27423	25869	35689	30907.1	24057.8	38198.3	19993.2	23987.1	24323	16828.6	13241.1	13796.2	16894.3	12328.4	6.4e-10	6.4e-10	6.4e-10	6.4e-10	6.4e-10	6.4e-10
703	Blumenol C glucoside	HMDB0040668	-	pos	C19H32O7	395.204	9.32305	M+Na	-0.71794	47	40.8	35351.8	28283.8	35787.8	28903.3	28944.2	27540.3	17147.1	20523.4	64434.1	58284.3	65236.6	78148.7	72070.6	80560.9	67103.3	93333.6	44157.7	52321.8	41683.8	55435.3	48879.1	49603	47600.6	46892.7	6.4e-10	6.4e-10	6.4e-10	6.4e-10	6.4e-10	6.4e-10
704	Celerin	HMDB0030110	-	pos	C15H16O4	283.094	9.32305	M+Na	-0.772267	38.9	0	14843.8	13946.3	12458.8	18063.4	13042.4	14342.3	13238.4	12973.5	10789.5	10747.1	7415.86	8706.18	5407.35	6600.96	6857.33	4316.93	5935.85	8578.16	9742.39	7166.37	8363.97	7734.38	6376.38	9638.31	6.4e-10	6.4e-10	6.4e-10	6.4e-10	6.4e-10	6.4e-10
705	Judeol	HMDB0034607	-	pos	C23H30O7	436.233	9.34427	M+NH4	-0.951264	41.2	13.7	20486	19101.3	23117.8	16974	27768.9	17032.3	23127	20980.3	8539.29	9380.6	9888.4	11459.7	18970.6	11810.5	10131.2	17871.3	33373.1	37524.5	40517.6	35150.3	40939.7	56709.1	50248.9	48580.3	6.4e-10	6.4e-10	6.4e-10	6.4e-10	6.4e-10	6.4e-10
706	5-De-O-methyltoddanol	HMDB0041520	-	pos	C15H16O5	259.096	9.36535	M+H-H2O	-0.149038	46.7	37.7	1354.13	1093.86	1291.83	1414.17	1058.16	1184.32	816.714	1100.98	2862.1	3290.01	3072.91	4055.39	11284.4	2927.15	3054.79	15625.8	4118.09	4695.81	5173.2	7549.05	7076.18	3059.58	4169.31	3884.08	6.4e-10	6.4e-10	6.4e-10	6.4e-10	6.4e-10	6.4e-10
707	3,5,6-Trihydroxy-3',4',7-trimethoxyflavone 3-glucuronide	HMDB0038264	-	pos	C24H24O14	537.123	9.38628	M+H, M+Na	-1.18805	48.6	49.1	1.14144e+06	1.26423e+06	1.21974e+06	1.35762e+06	1.29495e+06	1.13525e+06	812129	940267	1.34098e+06	1.4711e+06	1.26348e+06	1.45471e+06	1.7028e+06	1.35338e+06	1.69179e+06	1.67662e+06	4.66172e+06	2.64005e+06	3.46082e+06	3.76323e+06	2.87346e+06	3.32635e+06	2.65423e+06	3.50483e+06	321304	27879.9	21580.1	21512.4	51540.8	942.289
708	Orientin 2''-rhamnoside	HMDB0037446	-	pos	C27H30O15	617.15	9.38628	M+Na	3.95713	46.9	45.7	38186.1	31336.3	27386.8	30537.4	36161	36817.8	21183.2	27498.8	23394.3	30940.4	30265.5	24690.2	19526.2	31276.1	32249.5	24864	32743.5	34136.3	41212.8	39152	40130.5	29654.2	25104.8	33569.8	4971.63	46797.5	6.4e-10	6.4e-10	6.4e-10	6.4e-10
709	naringenin-7-O-glucuronide	HMDB0029209	-	pos	C21H20O11	471.089	9.38628	M+Na	-0.905137	44	29.1	21661.7	21996.4	24321.9	25795.6	22174	20504.7	11579.4	14798.7	17341.5	15566.4	17320	14487.1	12756.5	19065.8	17346.1	14957.5	21050	17219.1	24474.8	21259.7	23669.4	15060	19133.4	16174.8	6.4e-10	426.355	6.4e-10	6.4e-10	6.4e-10	6.4e-10
710	Oudemansin A	HMDB0039949	-	pos	C17H22O4	308.185	9.45017	M+NH4	-0.848659	42.4	15.3	205239	201210	204297	217126	185324	168540	186035	172582	149633	139127	135334	138883	129312	140479	118913	110561	121361	116731	115664	120366	117900	132965	116826	134575	6.4e-10	6.4e-10	6.4e-10	6.4e-10	6.4e-10	6.4e-10
711	S-Propyl-L-cysteine	HMDB0034324	-	pos	C6H13NO2S	181.101	9.45017	M+NH4	3.39797	41.5	23.5	89603.9	92036	88646.6	95647.9	85979.7	79080.7	82521.7	83886.7	74944.8	73170.1	76145.5	77202.1	77340	81670.3	70829.8	70826.8	62320.5	72012.3	69017.3	68587.9	74278.8	82373.8	77834.1	82577.8	522.524	1281.51	5257.61	2920.4	2502.53	1728.06
712	Chrysophanol 8-gentiobioside	HMDB0039488	-	pos	C27H30O14	561.158	9.45017	M+H-H2O	-4.42419	40.6	13.9	166704	188456	204233	160730	223858	172570	102552	131221	139280	157854	165870	163601	161486	196462	213524	165948	330640	318524	316439	271617	308572	320556	300881	333698	1703.38	1667.27	6.4e-10	6.4e-10	6.4e-10	6.4e-10
713	Cinchonain Id 7-glucoside	HMDB0035435	-	pos	C30H30O14	632.197	9.45017	M+NH4	-1.39075	37.1	0	8777.66	8831.05	7026.77	7461.07	10279.5	5585.14	4705.62	7064.53	31722.6	36192.1	40205.9	32677.7	38368.9	32157.2	31318.9	36621.4	12553.9	11434.6	15684.5	15697.7	17621.6	12366.2	13163.6	11182.2	6.4e-10	6.4e-10	6.4e-10	6.4e-10	6.4e-10	6.4e-10
714	(-)-Epicatechin 3'-O-glucuronide	HMDB0041728	-	pos	C21H22O12	449.108	9.47125	M+H-H2O	0.00555769	51.7	63	266962	270482	277222	296808	274884	242832	218519	221811	321636	287537	297851	275404	215237	287692	258030	204824	295918	235321	298228	273573	281198	241173	248930	258732	353561	464792	6.4e-10	564.631	6.4e-10	714.402
715	2-(4-Allyl-2,6-dimethoxyphenoxy)-1-(3-hydroxy-4,5-dimethoxyphenyl)-1-propanol	HMDB0039349	-	pos	C22H28O7	427.171	9.47125	M+Na	-4.4804	37	0	6319.72	7059.53	4415.06	3362.99	7525.01	5535.64	2014.62	4103.77	5865.98	8879.86	7147.69	9129.02	18036.6	9891.49	12625.8	18890.6	20157.6	17423.1	14982.5	17647.3	20140.9	24308.3	23034.8	31578.4	6.4e-10	6.4e-10	6.4e-10	6.4e-10	6.4e-10	6.4e-10
716	Hexyl benzoate	HMDB0040431	C14716	pos	C13H18O2	189.127	9.49055	M+H-H2O	-0.176526	41.5	13.1	22495.2	24700.5	27900.3	22531.9	22667.6	20922.6	20645.2	22700.2	18874.7	20272	20602.6	20415.2	17071.2	19065.5	26167.7	17338.7	26588.7	23664	21583.2	21698.2	23603.4	24609.1	25912.8	27847.5	20223.6	43682.1	67569.1	45429.1	62816.4	19665
717	8-Hydroxydihydrodaidzein	HMDB0041704	-	pos	C15H12O5	273.075	9.49055	M+H	-1.26975	44.6	28.9	14332.3	13653.3	13655.3	15308.4	14694.7	13492.6	11417.9	11830.2	17871.4	18423.4	17663.2	16691.3	13000.4	18135.4	16914.8	16784.9	18752.5	20142.9	20892.5	18427.7	17778.7	13766	16087.2	16419.7	6532.82	10087.3	6.4e-10	6.4e-10	6.4e-10	6.4e-10
718	8-Hydroxy-4'-methoxypinoresinol	HMDB0033284	-	pos	C21H24O7	371.148	9.49055	M+H-H2O, M+H	-1.29787	44	25.8	64789.8	62180.5	60836	63274	59071.3	59573.9	56451.3	54678.7	99411.1	103264	90008.9	92735.8	67275	105033	101636	79704.4	49117.1	55635.6	56421.4	65131.2	69101.4	54266.4	69874	64290.2	6.4e-10	6.4e-10	6.4e-10	6.4e-10	6.4e-10	6.4e-10
719	Integrin	HMDB0029486	-	pos	C21H20O6	386.162	9.55392	M+NH4	7.16105	36.9	0	690.503	364.722	773.235	1228.95	696.661	822.465	317.763	6.4e-10	7645.38	7276.32	6872.85	5692.19	11155.4	5241.52	3959.95	14456.5	4322.53	4624.65	5721.33	4987.85	6468.05	3895.52	4714.49	4273.13	6.4e-10	6.4e-10	6.4e-10	6.4e-10	6.4e-10	6.4e-10
720	p-Hydroxyphenylacetic acid	HMDB0000020	C00642	pos	C8H8O3	135.044	9.59575	M+H-H2O	0.421593	42.8	21.3	35109.9	38506.3	39033.9	37465.7	38509.1	37274.8	34033.8	35564.1	41271.7	43883.7	44702.4	43501.4	45966.3	45944.5	47652.6	48890.8	62062.1	60619.3	59338.8	59108.8	63234.8	50942.5	50801.2	61434.2	292017	376549	223320	158774	189802	64732.5
721	3-Caffeoyl-1,5-quinolactone	HMDB0029287	-	pos	C16H16O8	337.091	9.59575	M+H	-0.931626	49.2	51.3	44457	54859.2	44601.8	46687.4	60574.4	52712.4	40645.3	42318.3	99794.8	105574	111907	105755	104085	118421	111693	115115	173385	177683	173196	180477	177951	147143	123344	152504	1.02672e+06	1.01188e+06	6.4e-10	276.947	7580.47	6.4e-10
722	2'',4''-Diacetylafzelin	HMDB0040138	-	pos	C25H24O12	517.134	9.59575	M+H, M+Na	0.398545	48.6	44.7	4.32693e+06	5.19805e+06	4.20521e+06	4.67037e+06	5.47678e+06	4.78473e+06	3.07297e+06	3.6036e+06	8.59073e+06	8.89822e+06	9.75746e+06	9.14201e+06	8.96706e+06	1.02056e+07	9.67487e+06	1.0035e+07	1.52384e+07	1.59759e+07	1.51633e+07	1.58422e+07	1.53167e+07	1.31462e+07	1.14746e+07	1.31427e+07	1.15325e+08	1.14752e+08	1.52305e+06	1.66008e+06	2.90573e+06	293381
723	3 Hydroxycoumarin	HMDB0002149	-	pos	C9H6O3	163.039	9.59575	M+H	0.0120877	47.5	39.7	1.05258e+06	1.18119e+06	1.04629e+06	1.07843e+06	1.23268e+06	1.12874e+06	1.1265e+06	1.07151e+06	1.47291e+06	1.53218e+06	1.52675e+06	1.51865e+06	1.39294e+06	1.57266e+06	1.54642e+06	1.51725e+06	1.8619e+06	1.75697e+06	1.81222e+06	1.85921e+06	1.81254e+06	1.64747e+06	1.51221e+06	1.7919e+06	5.39063e+06	5.32652e+06	2.63949e+06	2.43406e+06	1.95995e+06	1.08529e+06
724	Abscisic acid	HMDB0036093	-	pos	C15H20O4	247.133	9.63863	M+H-H2O, M+H	-0.497357	51	60.4	102550	101829	101831	94148.2	88876.3	82011.5	83309.8	78833.5	130238	125290	126336	133428	135859	123590	130006	131760	126008	132005	133643	144825	136829	137322	134581	144758	10437.5	18604.3	38790.9	29299	30266	2029.02
725	N-[(5-Hydroxy-2-pyridinyl)methyl]adenosine	HMDB0040912	-	pos	C16H18N6O5	375.141	9.63863	M+H	0.572738	43.6	25.6	900.906	1008.27	746.642	253.149	933.949	6.4e-10	637.387	6.4e-10	5807.58	7710.53	7111.98	8007.56	17130.1	6036.23	8089.34	18696.2	16075.5	14550.3	15831.4	17127.8	17887.1	15090.7	16806.2	17740.7	6.4e-10	6.4e-10	6.4e-10	6.4e-10	6.4e-10	6.4e-10
726	Blumeatin	HMDB0040316	-	pos	C16H14O6	303.086	9.66003	M+H	-0.502332	43.8	24.6	11531.9	6735.44	8611.51	11421.4	10756.1	9077.21	6307.69	11824	18901.2	16811.7	14641.2	13264.1	11760.3	14412.6	12647.1	12799.9	17242	18698.2	20063.6	21332.2	22778	16725.2	19167.7	18520.9	6.4e-10	6.4e-10	6.4e-10	6.4e-10	6.4e-10	6.4e-10
727	[8]-Dehydroshogaol	HMDB0033125	-	pos	C19H26O3	320.222	9.66003	M+NH4	-0.739956	39.6	4.01	6.4e-10	6.4e-10	6.4e-10	6.4e-10	6.4e-10	6.4e-10	6.4e-10	6.4e-10	6.4e-10	507.145	243.32	680.524	2533.6	1173.78	1953.06	5734.85	10101.1	13617.7	14185.7	12274.1	11429.5	14782.2	11918.3	11117.3	6.4e-10	6.4e-10	6.4e-10	6.4e-10	6.4e-10	6.4e-10
728	4'-Methyl-(-)-epigallocatechin 7-glucuronide	HMDB0041676	-	pos	C22H24O13	535.085	9.66003	M+K	1.10131	37.7	2.66	30992.1	39475.8	37866.6	32659.5	45018.2	31804.7	12602.1	29944.7	62403.8	61657.5	62039.3	39714.4	44128.6	41217	45759.9	44454.3	89888.5	96488.2	88719.3	90818.2	49541.3	67943.4	56308.4	46339.6	1.7842e+06	2.01311e+06	6.4e-10	6830.28	718.462	6.4e-10
729	(+)-Neomenthol	HMDB0035763	C00553	pos	C10H20O	174.185	9.68007	M+NH4	0.342049	39.3	5.58	87.4864	6.4e-10	41.282	89.2567	79.9607	6.4e-10	6.4e-10	6.4e-10	6.4e-10	6.4e-10	6.4e-10	6.4e-10	6.4e-10	6.4e-10	6.4e-10	39.2152	6.4e-10	26.9334	6.4e-10	6.4e-10	6.4e-10	6.4e-10	6.4e-10	6.4e-10	35226.8	30950.8	93327	66680.5	6.4e-10	159438
730	(-)-Epigallocatechin 3-glucuronide	HMDB0041639	-	pos	C21H22O13	465.101	9.68007	M+H-H2O	-4.65743	43.3	37.6	374358	271876	230719	308744	252129	296716	144190	215809	256823	288442	256836	242553	233071	275547	271139	295172	327072	341447	412156	432867	461266	397568	391889	383654	1.01048e+06	1.07166e+06	22324.9	30697.9	31528.6	1270.76
731	8-Deoxy-11,13-dihydroxygrosheimin	HMDB0041144	-	pos	C15H20O5	263.128	9.72158	M+H-H2O	-0.784825	53	69.5	46959.5	47799	52083.7	53011.8	45934	41484.6	40004.4	39789.6	50659.5	47275.6	42202.9	43985.8	49046.4	46424.7	41779	44926.2	43904.5	47463.8	44609.5	49389.3	46720	49424.6	49340	48171	501.329	1226.44	5716.72	3708.8	907.769	633.557
732	Achimilic acid	HMDB0037325	-	pos	C15H18O5	261.112	9.72158	M+H-H2O	-0.504035	52.2	64.3	619836	612407	630367	639429	601283	552258	541112	544332	621458	583177	576884	578040	604770	567921	527275	589530	558078	597939	603116	614092	620867	686101	646012	647248	460.125	521.42	1158.62	811.834	204.493	430.172
733	Margaritene	HMDB0037540	-	pos	C28H32O14	575.174	9.72158	M+H-H2O	-3.10549	38.8	6.33	6499.23	5614.62	7256.7	5863.37	9493.81	5890.64	3266.85	3624.48	5933.58	6844.85	10160.8	12987.1	19131.5	9862.59	14205.2	20821.4	22264	22951	18710.4	24037.7	20451.5	16714.9	19232.4	29659.4	6.4e-10	6.4e-10	6.4e-10	6.4e-10	6.4e-10	6.4e-10
734	Avenanthramide 1s	HMDB0029285	-	pos	C18H17NO6	361.139	9.74323	M+NH4	-0.704638	41.2	15.2	1365.34	1042.91	864.787	630.598	1710.03	1320.6	748.421	637.131	8920.86	9931.22	10619.3	11203	9791.08	9562.35	12258.9	10040.9	5759.22	4807.8	5504.33	5783.96	5488.31	5407.07	5118.18	5906.64	6.4e-10	6.4e-10	6.4e-10	6.4e-10	6.4e-10	6.4e-10
735	4-Hydroxydehydromyoporone	HMDB0033661	-	pos	C15H20O4	287.125	9.74323	M+Na	-0.656542	38.9	0	8231.57	8177.07	9315.68	8362.06	8216.57	6629.46	8534.01	6177.64	13489.4	10227.7	9536.8	14090.2	5363.38	12362.3	11862.4	5873.38	6489.27	7122.83	6911.06	8236.39	7326.71	8026.49	7624.89	10809.8	6.4e-10	6.4e-10	6.4e-10	6.4e-10	6.4e-10	6.4e-10
736	(E)-Suberenol	HMDB0030690	-	pos	C15H16O4	243.101	9.76457	M+H-H2O	-0.300517	51.6	62.5	65053.4	64770.6	65126.9	70404	58439.2	57831.8	56016.9	56469.8	93783.8	102775	98102	99830.2	150166	91472.5	94309.6	152815	137436	150043	148983	166162	158264	156134	143164	157423	833.678	1028.9	2358.83	2037.34	818.671	252.873
737	Archangin	HMDB0030616	-	pos	C15H14O4	241.086	9.76457	M+H-H2O	-0.307464	46.1	34.7	4868.22	4615.42	5522.39	5057.07	4711.42	3989.26	2674.01	4195.97	13731.9	17047.7	16735.1	17862.3	27100.8	15909.8	16437.6	24668.4	29279.9	30715.6	30625.7	35382.5	32535.9	32778.5	30962.1	36344.8	251.153	1132.36	4941.17	3139.09	2257.98	6.4e-10
738	beta-Thujaplicin	HMDB0035213	C09904	pos	C10H12O2	182.118	9.82905	M+NH4	0.552336	37.7	0	3786.16	3860.85	4399.7	4262.69	3915.14	3214.98	1962.53	3291.95	2704.71	3604.67	3288.13	3715.89	3419.21	3556.74	4156.02	4057.61	10046.7	10201.1	8718.54	8285.16	9857.9	6937.22	6128.44	7050.15	2993.21	1503.78	16086.8	15543.2	6904.21	3715.9
739	Isoscoparin 2''-(6-(E)-feruloylglucoside) 4'-glucoside	HMDB0037206	-	pos	C44H50O24	1001.23	9.82905	M+K	-0.728444	40.1	14.3	14109.8	17661	9038.15	11793.6	15152.9	6967.05	6.4e-10	6.4e-10	7125.45	4757.9	6640.27	6184.16	2752.87	2747.13	2227.46	1101.12	4068.18	6391.26	9583.6	12387.5	9806.11	6.4e-10	2040.78	11455.7	6.4e-10	6.4e-10	6.4e-10	6.4e-10	6.4e-10	6.4e-10
740	Prunus inhibitor b	HMDB0037687	-	pos	C30H24O11	599.097	9.87108	M+K	4.04915	38.5	1.23	85814.9	98758.1	89817.4	101124	101336	100751	257531	175400	139069	114112	108488	99649.7	82224.6	90293.9	94135.4	83234.5	112730	110153	112650	122027	106950	116038	107020	107849	9914.33	157426	6.4e-10	6.4e-10	6.4e-10	6.4e-10
741	Swertiajaponin	HMDB0030569	C10187	pos	C22H22O11	463.123	9.89242	M+H, M+Na	-0.12835	51.1	56.8	5.7772e+06	6.32008e+06	6.07089e+06	6.68233e+06	6.59559e+06	5.56188e+06	5.22406e+06	5.33416e+06	8.48502e+06	7.78538e+06	8.39273e+06	8.20417e+06	6.62144e+06	7.87814e+06	8.24781e+06	6.86073e+06	7.29089e+06	7.13488e+06	7.6768e+06	7.59752e+06	7.28809e+06	6.86106e+06	6.92718e+06	7.22303e+06	2.55606e+06	1.31337e+07	8190.08	8012.17	8051.5	1586.85
742	Diosmetin	HMDB0029676	C10038	pos	C16H12O6	301.069	9.89242	M+H	-4.76522	49.2	54.8	131237	139569	134596	150299	146784	125812	119574	120795	197335	181770	194891	187780	150738	182734	189229	155421	165657	163712	175425	170511	165617	157891	155733	161247	41663.6	276616	6.4e-10	6.4e-10	6.4e-10	6.4e-10
743	Rhamnazin 3-rutinoside	HMDB0037467	C17441	pos	C29H34O16	639.191	9.91368	M+H	-0.764439	53.7	78.3	45118	33940	31149.8	39555	40013.7	39303.8	26633.4	31397.2	32158.9	31964.8	32538.7	32048.2	33127.4	28946.3	30145	34585	36919.2	37552.9	40035.8	40500	44683.7	37662.8	38118.8	35685.5	6.4e-10	6.4e-10	6.4e-10	6.4e-10	6.4e-10	6.4e-10
744	D-Erythroascorbic acid 1'-a-D-xylopyranoside	HMDB0033626	-	pos	C10H14O9	261.06	9.93538	M+H-H2O	-0.134233	44.6	25.2	122664	148478	112939	126575	155960	136535	110135	104970	140408	150341	152349	149651	132661	153552	169368	153745	222084	191304	211012	228338	210431	190517	163620	216800	6.4e-10	6.4e-10	6.4e-10	6.4e-10	6.4e-10	6.4e-10
745	7,7'-Dihydroxy-6,8'-bicoumarin	HMDB0033559	-	pos	C18H10O6	340.084	9.93538	M+NH4	7.62419	36.3	0	1851.75	1760.92	3906.98	3591.93	2654.34	3275.61	16604.8	9773.42	5985.03	5910.49	4862.44	5073.44	9837.66	5066.09	5057.15	6021.36	92.1713	17.7407	4.88941	13.2939	2.11325	47.5446	11.7695	6.24365	6.4e-10	6.4e-10	6.4e-10	6.4e-10	6.4e-10	6.4e-10
746	Rhoifolin	HMDB0038848	C12627	pos	C27H30O14	561.158	9.95607	M+H-H2O	-3.50773	38.6	4.83	40099.7	46688.1	42612.7	40462.5	48719.3	41887.2	18301.3	23200.9	44298.6	50427.5	49325.5	49028.2	44345.6	55114.8	59912.8	49481.8	47436.6	50474.2	58161.9	59632.8	55155.8	57721.3	54575.2	58505.6	6.4e-10	6.4e-10	6.4e-10	6.4e-10	6.4e-10	6.4e-10
747	Tetramethylquercetin 3-rutinoside	HMDB0039337	-	pos	C31H38O16	689.205	9.95607	M+NH4, M+Na	-0.403929	39.3	0	217263	225661	215742	207480	248282	200293	98306.3	127620	373816	445130	449454	492965	285592	366876	547865	351649	264147	248536	273255	333571	333320	339196	343226	416176	6.4e-10	6.4e-10	6.4e-10	6.4e-10	6.4e-10	6.4e-10
748	(R)-Byakangelicinn 2'-(3-methylbutanoate)	HMDB0039068	-	pos	C22H26O8	401.16	9.97673	M+H-H2O, M+H	0.107277	48.4	47.1	126897	134780	134748	122608	141994	119883	109003	104942	216388	231265	232224	247813	164846	187027	266398	186179	140201	131425	133846	154780	148182	158112	166643	188872	6.4e-10	6.4e-10	6.4e-10	6.4e-10	6.4e-10	6.4e-10
749	Glyceollidin II	HMDB0037916	-	pos	C20H20O5	341.138	9.97673	M+H	-0.285568	47	39.3	41457.2	45842	43025.8	43021.1	40491.5	40416.7	42142.1	34860.1	44702.1	39669.7	39169.3	39754.1	47990.1	44283.9	46364.1	50328.2	42104.2	47050.2	46952.1	58578	53818.8	48214	49755.3	45319.8	6.4e-10	6.4e-10	6.4e-10	6.4e-10	6.4e-10	6.4e-10
750	(±)-Sphaerosin	HMDB0038128	-	pos	C17H18O5	303.123	9.99805	M+H	-0.349969	39.5	0.733	23144.7	21948.1	25547	22377.7	20205	18994.6	17208	17690.5	40341.6	43349.1	45051.7	45345.5	74140	41443.2	42701.6	77624.3	77874.5	83053.6	81664	94850.5	86544.7	79811.1	70550	74799.9	393.772	6.4e-10	497.017	6.4e-10	6.4e-10	6.4e-10
751	Pollenin B	HMDB0039338	-	pos	C22H22O12	479.119	10.0198	M+H, M+Na	0.727883	50.8	59.1	109202	93625.9	80142.8	103113	102744	96236.9	54083	75555.5	81698.9	73947	74420.4	74810.3	54737.2	77309	69608.6	66830	65456.3	68430.7	73008.1	70992.9	74462.4	72581	74573.3	64317.3	657054	633061	6152.37	9887.88	15449.7	1838.79
752	8-Hydroxypinoresinol	HMDB0033279	-	pos	C20H22O7	375.142	10.0831	M+H	-4.09992	44.8	34.3	5518.02	6391.35	6804.09	8420.77	7745.49	7954.75	5491.43	4817.01	26872.4	31932.3	30561.4	30541.1	53274.1	32834	27353.2	67908	39068.5	40775.4	42568.1	51451.3	48551.2	48368.4	40980.6	40574	6.4e-10	6.4e-10	6.4e-10	6.4e-10	6.4e-10	6.4e-10
753	Naringenin 5-O-glucuronide	HMDB0041760	-	pos	C21H20O11	449.108	10.0831	M+H	0.162095	40.6	6.52	58357.4	61109.8	54332.4	54761.6	56178.6	52207.7	43051.4	47827.5	84790.4	79075.2	78548.4	75029.6	108535	85552.6	75749.1	119254	73149	65137.2	75975.6	93152.6	74061.7	68053.7	62873.6	55260.3	20313	22419.6	6.4e-10	6.4e-10	730.593	6.4e-10
754	(7'R*,8'S*)-Methyl 4,7'-epoxy-3,8'-bilign-7-ene-4',9'-dihydroxy-3',5-dimethoxy-9-oate	HMDB0034629	-	pos	C21H22O7	404.17	10.1046	M+NH4	-0.159396	39.2	0	41803.4	44596.4	34182.4	38338.7	39772.9	38412.8	33386.5	34452.8	42753.1	36500.2	33381.4	35775.7	36840.4	37829.5	34877.9	40941.4	35033.5	37909.5	42879.2	42862.9	41483.6	42964.2	42552	36522	6.4e-10	6.4e-10	6.4e-10	6.4e-10	6.4e-10	6.4e-10
755	Cincassiol B	HMDB0036855	-	pos	C20H32O8	423.201	10.1046	M+Na	5.70351	38	0	48045.2	50137.8	53213.4	45971.5	47209.4	41043.4	42467.9	42745.9	37891	36966.1	44360.7	42681.3	40539.1	47560.1	41847.5	44066.8	60898.5	53904.3	55645.1	58406.7	56722.7	61866.2	61753.6	57996.5	6.4e-10	6.4e-10	6.4e-10	6.4e-10	6.4e-10	6.4e-10
756	5,7alpha-Dihydro-1,4,4,7a-tetramethyl-4H-indene	HMDB0036683	-	pos	C13H18	175.148	10.1261	M+H	0.0606052	45.4	28.7	214728	220870	248233	211303	214223	197486	230160	220838	194904	188702	214043	210930	212507	226168	211617	226055	276726	251352	247941	268718	267627	279365	277268	292265	51131.5	76940.4	143129	166608	113958	62025.4
757	4,7-Megastigmadien-9-ol	HMDB0038731	-	pos	C13H22O	177.164	10.1476	M+H-H2O, M+H	-0.0253183	46.1	34.2	105811	113423	117124	111078	110551	103006	98663.2	101776	108786	107807	111719	118280	129303	113990	119483	125886	112204	107792	103357	108264	105501	115797	116739	120448	84722.9	65650.4	202159	218485	134750	82146.1
758	Dihydrojasmonic acid	HMDB0033601	-	pos	C12H20O3	195.138	10.1476	M+H-H2O, M+H	0.241446	45.2	28.7	137069	139141	137084	136313	124427	117673	105857	114152	111091	107395	102794	112081	109591	109903	98197	106776	114400	120355	119921	124186	116703	121759	121458	115609	35333.1	41055.2	57753.9	80589.4	81080.4	35847.7
759	p-Mentha-1,3,8-triene	HMDB0037013	-	pos	C10H14	135.117	10.1476	M+H	0.537083	44.9	32.9	62376	64083.9	63089.3	63560	56340.4	55152.7	50140.7	59033.9	56226.6	53838.1	51160.2	53939.5	58257.7	53188.4	50909.9	54826	50042.6	53086.3	52434.5	54667.3	50704.2	59840.3	58716.4	53518.5	27632.3	31282	48457.1	81572.9	68223.7	29475.4
760	2'-Oxoaloesol 7-glucoside	HMDB0035734	-	pos	C19H22O9	417.116	10.1476	M+H, M+Na	0.152522	43.8	24.2	6.4e-10	6.4e-10	6.4e-10	187.511	6.4e-10	4859.17	3262.32	6.4e-10	7605.94	17494.9	57462.8	38160	3897.65	50298.7	42514.2	3865.82	6.4e-10	12661.2	6.4e-10	6.4e-10	6.4e-10	2976.59	6.4e-10	90.6837	6.4e-10	6.4e-10	6.4e-10	6.4e-10	6.4e-10	6.4e-10
761	Diosbulbin H	HMDB0036781	-	pos	C23H30O7	436.233	10.1476	M+NH4	-0.208108	39.7	6.35	18164.2	18885	19351.4	17260.3	21554.4	15549.8	16136.8	15922.6	7220.09	7856.33	10063.9	9748.13	14778.3	9464.01	8590.3	13706.2	25439.4	26673.9	28316.3	24773.8	28463.4	41038.8	36427.1	31063.7	6.4e-10	6.4e-10	6.4e-10	6.4e-10	6.4e-10	6.4e-10
762	N1-trans-Feruloylagmatine	HMDB0037107	C18325	pos	C15H22N4O3	345.131	10.1687	M+K	-4.65338	39.3	2.84	1136.29	1118.24	1490.19	719.906	1130	1232.38	87.6386	641.33	11020.3	12691.9	13193.5	14070.6	21561.8	12745.9	13446.7	21840.3	19422.2	20685.9	21311.3	22824.7	20408.4	22310.4	21425.2	24807.9	6.4e-10	6.4e-10	6.4e-10	6.4e-10	6.4e-10	6.4e-10
763	9-(beta-D-Ribofuranosyl)zeatin	HMDB0030388	-	pos	C15H21N5O5	369.188	10.1687	M+NH4	0.955949	39.2	0	128223	131838	125025	101895	112699	101854	74115.2	85723.2	124074	124961	139819	152956	86255.7	157235	169020	90939.1	224638	208639	205267	233399	235646	256005	248581	301140	6.4e-10	6.4e-10	6.4e-10	6.4e-10	6.4e-10	6.4e-10
764	7-beta-D-Glucopyranosyloxybutylidenephthalide	HMDB0034752	-	pos	C18H22O8	349.128	10.1897	M+H-H2O, M+H, M+Na	-0.33986	39.2	0	234669	202665	195057	184031	207733	189429	134586	158473	235967	259053	258469	264146	391415	289919	283328	399309	207180	214268	221550	240935	253570	269194	269439	254805	1030.54	1119.2	2714.2	5672	3380.07	1863.43
765	(+)-Fargesin	HMDB0038236	-	pos	C21H22O6	371.149	10.2515	M+H	-0.01769	42.6	17.6	75914.5	82531.9	77463.8	74967.7	78177.4	71401.7	70154.8	68646.9	83945.4	85374.6	87661.7	84493.7	89832.7	89168.6	96057.1	92423.7	80851.3	77516.8	79181.3	89245.4	89807.7	86107.8	89477.4	88765.9	6.4e-10	6.4e-10	6.4e-10	6.4e-10	6.4e-10	6.4e-10
766	Quercetin 3-glucoside 7-xyloside	HMDB0037364	-	pos	C26H28O16	597.143	10.273	M+H	-4.19984	38.6	5.15	46325.1	47817.4	40366.1	46946.1	45786.5	41528.7	17431.4	24910	36113.1	37437.2	38813.1	39315.3	36570.4	40761.4	44864.8	41204.1	25851.1	29638	32118.7	35555.8	38104.7	32776.7	36979.4	28289.6	6.4e-10	6.4e-10	1612.55	2037.13	4991.31	2033.53
767	Clerosterol 3-glucoside	HMDB0034204	-	pos	C35H58O6	597.415	10.273	M+Na	3.93612	38.3	14	27968.9	21857.2	15437.2	16059.4	16838.7	14691.6	12895.8	8798.55	15398	24469.1	36047.6	17971.3	18970.9	33420.4	27562.3	24696.8	15574.9	42118.7	27131	26883.1	17376.4	42537.5	30074.4	33236.6	17158.9	6.4e-10	123094	89205	6.4e-10	6.4e-10
768	Isosilychristin	HMDB0033323	-	pos	C25H22O10	483.129	10.3787	M+H	0.404368	39	0.152	71589.2	80343.2	73049.3	68411	86444.9	76598.7	61941	64793.5	119689	148581	147496	143021	127224	139599	155281	148445	99876.6	107147	104998	110448	117336	101833	93155.3	105014	2762.64	6.4e-10	6.4e-10	6.4e-10	6.4e-10	6.4e-10
769	beta-Ionone	HMDB0036565	C12287	pos	C13H20O	193.159	10.3999	M+H, M+Na	0.329219	43.3	25.6	118478	124460	138800	125485	122640	117553	115321	121320	105167	100010	110713	112504	114492	111473	106095	115457	128219	118535	113780	109997	118305	126842	123308	123522	110647	71514.5	368524	295834	173739	156323
770	Edulisin VI	HMDB0041265	-	pos	C20H22O9	429.116	10.3999	M+Na	0.426127	39.8	3.78	29070.2	35987.9	33903.7	35675.1	39021	32907.3	31057.7	28783.6	24506	22119	23000.7	22976.9	15658.1	25975.1	22304.3	17430.9	16845.9	18232	18899.8	18725.7	18431	19885.8	19517.2	21022.5	6.4e-10	6.4e-10	6.4e-10	6.4e-10	6.4e-10	6.4e-10
771	beta-D-Xylopyranosyl-(1->3)-alpha-L-arabinofuranosyl-(1->3)-L-arabinose	HMDB0038861	-	pos	C15H26O13	453.101	10.4215	M+K	0.0280283	39.6	0.627	10063	11314.7	13082.3	9845.85	10668.3	7722.56	4313.57	7039.91	6301.13	8903.41	10375.2	10286	4187.5	10377.5	14216	5156.82	32397.8	29348.4	27767.4	27039.4	32601.5	31526.3	33838.7	42530.2	6.4e-10	6.4e-10	6.4e-10	6.4e-10	6.4e-10	6.4e-10
772	4'-Methoxychalcone	HMDB0032585	-	pos	C16H14O2	239.107	10.4215	M+H	-0.204516	38.8	0.977	309.354	763.597	464.823	796.994	735.435	444.693	276.742	645.294	971.27	1194.19	1190.93	1256.4	3105.8	1202.01	1334.74	3609.59	5694.72	6090.3	6295.42	7106.82	6155.78	5130	4014.89	3648.82	6.4e-10	6.4e-10	4689.8	5435.79	1683.27	900.55
773	(S)-5,7-Dihydroxy-6,8-dimethylflavanone	HMDB0030694	-	pos	C17H16O4	285.112	10.4636	M+H	-2.11228	38.3	0	5385.04	6471.57	5626.33	5963.76	6235.89	4483.66	4829.77	5338.39	5029.79	4581.37	5411.2	5143.08	10612.2	5792.63	4123.62	11034.9	14596.9	15422.4	14201.6	15368.4	14753	11401.2	11060.9	8473.88	6.4e-10	6.4e-10	6.4e-10	6.4e-10	6.4e-10	6.4e-10
774	MS 3	HMDB0036557	C01553	pos	C21H24O7	389.159	10.5067	M+H	-0.269145	39	0	12866.9	12510.3	10831.7	12654.4	14486.4	12436.2	8986.75	10913.1	25143.6	26568	22681.3	23795.9	17703.2	27626.2	18904.2	23391.1	14537.4	13725.6	16247	13303.4	15193.4	11471.6	11896.2	12621	6.4e-10	6.4e-10	6.4e-10	6.4e-10	6.4e-10	6.4e-10
775	dCMP	HMDB0001202	C00239	pos	C9H14N3O7P	325.092	10.5067	M+NH4	2.91174	47.6	47.7	342646	363643	299536	332241	381588	330691	259181	281873	665479	700269	610137	632333	492320	747310	535332	608293	355548	396606	441406	419024	445442	345602	372560	372929	6.4e-10	6.4e-10	6.4e-10	6.4e-10	6.4e-10	6.4e-10
776	4',7-Di-O-methylcatechin	HMDB0030663	-	pos	C17H18O6	319.118	10.5067	M+H, M+Na	-0.150258	42.5	17	2482.15	2566.15	2572.49	2728.4	2471.93	1873.73	1955.88	1835.24	13572.9	15779.4	16970.2	17341.9	31408.8	16341.2	15661.1	38143.3	35056.7	36796.8	34922.9	42290.1	41535.3	38711.8	33767.8	37931.3	6.4e-10	6.4e-10	6.4e-10	6.4e-10	6.4e-10	6.4e-10
777	Tamarixetin	HMDB0002937	C10188	pos	C16H14O7	301.069	10.528	M+H-H2O	-4.8586	52.9	74.8	4196.24	4732.49	4216.53	4941.4	4924.86	4446.82	8211.19	6941.41	10499.6	7756.81	8278.39	7466.85	5699.65	8208.47	4878.1	6595.65	4912.59	4623.4	4232.75	3851	5337.51	5060.04	3778.37	3121.2	3.25158e+06	2.77504e+06	6.4e-10	6.4e-10	6.4e-10	6.4e-10
778	2-Cinnamoyl-1-galloyl-beta-D-glucopyranose	HMDB0039189	-	pos	C22H22O11	463.123	10.528	M+H, M+K	-0.345166	40.8	4.96	258651	287005	254992	274942	286040	243783	234179	244228	442717	400798	421545	452355	458856	417048	407442	538764	355913	337017	334862	346397	388511	881453	329468	297650	1.44011e+08	1.30627e+08	12352.4	10712.3	5295.57	4830.76
779	2''-O-Acetylisoorientin	HMDB0038816	-	pos	C23H22O12	491.119	10.5496	M+H, M+Na	0.377115	38.6	0	707.252	1116.2	235.198	395.335	1516.52	1176.74	142.179	466.91	2217.21	2814.84	2295.67	1823.35	3397.93	2513.78	2437.59	5006.18	2597.06	2883.03	4219.12	3160.14	4108.42	3278.44	1381.26	2060.68	803778	704976	6.4e-10	6.4e-10	797.539	6.4e-10
780	Quercetin 7-(rhamnosylglucoside)	HMDB0039383	-	pos	C27H30O16	611.16	10.5704	M+H, M+K, M+Na	-0.329391	54.2	71.8	6.4e-10	180.583	6.4e-10	205.29	45.2653	6.4e-10	1863.6	559.158	489.547	6.4e-10	576.527	218.517	347.05	6.4e-10	599.226	266.612	6.4e-10	101.086	414.447	423.52	334.329	229.054	169.807	6.4e-10	6.4e-10	6.4e-10	766.2	204.428	60.6242	10.819
781	Luteolin 4'-glucoside	HMDB0038468	-	pos	C21H20O11	449.108	10.5704	M+H	-0.428319	42	15.2	6.4e-10	6.4e-10	6.4e-10	6.4e-10	6.4e-10	6.4e-10	6.4e-10	6.4e-10	6.4e-10	6.4e-10	6.4e-10	6.4e-10	6.4e-10	200.8	6.4e-10	6.4e-10	263.357	6.4e-10	6.4e-10	6.4e-10	6.4e-10	6.4e-10	6.4e-10	6.4e-10	4234.36	1995.96	333.072	6.4e-10	6.4e-10	6.4e-10
782	Alliumoside A	HMDB0036120	-	pos	C22H22O12	501.101	10.5918	M+Na	0.866252	44.2	30.1	8153.34	9511.16	8426.88	8243.23	12912.4	9999.4	2899.55	4620.93	14060.7	18395.5	18390.4	18483.1	14762.2	17108.3	24817.7	20100.1	11964.3	12904.3	12864.7	13557.9	18569.8	10671.6	13653.9	15274.6	240.461	142.231	6.4e-10	6.4e-10	6.4e-10	6.4e-10
783	7-Methoxy-5-prenyloxycoumarin	HMDB0032953	-	pos	C15H16O4	261.112	10.6336	M+H	-0.356019	43.3	22.1	8789.21	8911.03	10384.4	9178.05	11043.2	7856.29	7649.72	7095.2	12214.3	12770.5	12344	12315.2	14305.6	11797.6	11195.1	18364.6	15683.1	14057.7	14763.2	13185.8	17179.4	13477.9	11942.4	15938.6	6.4e-10	393.885	1195.77	6.4e-10	6.4e-10	596.044
784	Austrobailignan 7	HMDB0030859	-	pos	C20H22O5	325.143	10.6547	M+H-H2O	-0.596291	46	35.1	28679.4	30116.5	32422.8	32599.1	32609.9	29678.8	30098.1	24934.8	32185.7	28379.1	25829.5	29041.3	31383.7	32769	32571.8	34128.3	25866.6	29180.1	29870.4	32356.9	33810.1	25831.6	29068.5	26267.7	6.4e-10	6.4e-10	6.4e-10	6.4e-10	6.4e-10	6.4e-10
785	Moracin N	HMDB0041298	-	pos	C19H18O4	311.128	10.6761	M+H	-0.663021	43.2	24.5	4322.2	5236.29	5016.84	5287.89	5445.19	4586.15	5004.42	3692.86	5511.05	4906.32	4754.89	4590.7	5468.8	5901.5	5485.21	6213.61	4419.02	4742.1	5303.74	5744.96	6039.12	3927.27	4455.16	3939.83	6.4e-10	6.4e-10	6.4e-10	6.4e-10	6.4e-10	6.4e-10
786	6-Cinnamoyl-1-galloylglucose	HMDB0039195	-	pos	C22H22O11	485.105	10.6761	M+NH4, M+Na	2.00131	39.1	0	180189	192851	158938	166217	232826	194812	72371.3	94184.2	249813	328709	341559	358742	239824	364127	394677	287700	199818	232464	259939	258342	280183	249246	230868	243562	6.94343e+06	5.91232e+06	6.4e-10	6.4e-10	6.4e-10	580.728
787	gamma-Asarone	HMDB0029872	C17821	pos	C12H16O3	226.144	10.6976	M+NH4	-0.421598	39.5	3.84	373.446	185.898	317.65	387.305	315.549	446.453	120.525	239.776	6749.11	7395.05	6677.45	6861.56	14676.9	7399.13	6071.63	24052.3	9122.23	6544.79	9611.75	11773.4	11039	7869.7	8072.31	8592.26	191.314	6.4e-10	2225.08	646.615	519.912	1332.65
788	3-Epinobilin	HMDB0036690	-	pos	C20H26O5	364.212	10.719	M+NH4	-0.400133	50	54.1	27696.2	24311.5	40625.6	29199.6	42919	32006.6	31077.3	35838.6	282158	255912	286781	305601	677134	342463	296336	572880	84193.7	101436	101183	88943.4	112198	142991	141741	124276	6.4e-10	6.4e-10	6.4e-10	6.4e-10	6.4e-10	6.4e-10
789	Trifolin	HMDB0030864	-	pos	C21H20O11	449.107	10.7404	M+H, M+Na	-0.86705	54.4	73.7	6.4e-10	6.4e-10	6.4e-10	98.2785	6.4e-10	6.4e-10	6.4e-10	172.874	6.4e-10	6.4e-10	6.4e-10	81.5175	6.4e-10	107.944	6.4e-10	411.409	138.58	6.4e-10	1125.34	69.7842	678.53	145.003	130.613	1158.05	30765.6	5032.79	6.4e-10	6.4e-10	539.092	6.4e-10
790	Pinostilbenoside	HMDB0039273	-	pos	C21H24O8	422.181	10.76	M+NH4	-1.02109	36.6	0	5820.39	6061.46	3915.61	5140.67	4666.98	4786.23	3658.56	5132.93	5174.85	4454.15	4138.05	3951.3	3331.06	5116.43	3386.43	4452.54	3739.26	2494.94	4715.13	3681.13	5692.47	2581.31	2913.02	3914.42	6.4e-10	6.4e-10	6.4e-10	6.4e-10	6.4e-10	6.4e-10
791	Oleuroside	HMDB0035352	-	pos	C25H32O13	563.176	10.8023	M+Na	4.67932	50.9	66	29694.1	27380.2	21220.2	23667.8	19102	16401	14996.1	16622.8	19048.7	15399	23481.2	20692.9	15390.2	20314.6	19729.6	13354.2	11842.4	13495.4	8456.32	11459.9	14434.4	13366.6	12836.8	7003.97	3343.31	6.4e-10	7501.58	1856.43	705.599	5319.39
792	Oryzalide A	HMDB0037591	-	pos	C19H28O4	321.206	10.8235	M+H	-0.297858	36	0	1245.25	1072.86	1635.77	1235.66	696.54	979.709	4192.89	2491.25	1499.23	1823.66	2072.16	1165.12	1182.64	1559.73	722.936	1083.78	676.36	1739.71	1365.03	468.246	905.286	1808.53	1362.89	1158.66	13643.5	6.4e-10	19071.7	11936.1	396.381	6.4e-10
793	Ganoderic acid beta	HMDB0033234	-	pos	C30H44O6	483.313	10.8452	M+H-H2O	4.58691	41.3	31.1	12205.1	6377.06	5822.43	6594.03	4113.08	5008.12	8717.59	5695.78	4162.3	5636.17	7353.54	4040	5530.76	6702.59	5297.15	6531.21	3524.74	7200.86	3445.17	3630.74	2922.23	5017.68	4092.57	3199.06	70707.9	6.4e-10	132989	96906.9	6.4e-10	6.4e-10
794	Lignans	HMDB0031452	C10871	pos	C22H22O8	415.139	10.8663	M+H	0.073492	40.3	6.48	1756.08	1838.24	1339.3	1106.85	1322.65	1272.27	6.4e-10	467.344	15458.6	14417.6	24685.4	23347	1467.8	11876.7	27852.5	2123.86	1371.82	960.434	2396.08	954.567	1562.94	240.689	469.904	2184.75	6.4e-10	6.4e-10	6.4e-10	6.4e-10	6.4e-10	6.4e-10
795	xi-Linalool 3-[rhamnosyl-(1->6)-glucoside]	HMDB0030422	-	pos	C22H38O10	485.236	10.8873	M+Na	0.734897	38.8	0	43947.9	43322.1	41820.2	44422.6	38966.7	40905.3	21193.5	24681.7	70965.7	69605.1	74098	71946	58281.6	72034.2	85405.8	68724.5	35124.3	40716.6	37038.3	47050.2	48174.4	41147	48342.3	36701.8	6.4e-10	6.4e-10	6.4e-10	6.4e-10	6.4e-10	6.4e-10
796	Acevaltrate	HMDB0034494	C16752	pos	C24H32O10	481.205	10.9677	M+H	-4.0966	44	32.2	70264.2	80445.2	84970.4	66769.3	68919.8	57975.1	37672.4	46869	51694.4	54584.4	62968	68912.4	80040.1	74685.9	76211	85871	96200.1	89784.9	91128.7	91743.4	98537.3	101537	109151	101295	6.4e-10	6.4e-10	6.4e-10	6.4e-10	6.4e-10	6.4e-10
797	3'-O-Methyl-(-)-epicatechin-7-O-sulphate	HMDB0029177	-	pos	C16H16O8S	386.09	11.0101	M+NH4	-2.03317	37.7	2.26	821.108	2038.78	2604.96	2584.62	3065.11	3536.65	17571.8	10391.2	5668.91	4443.3	4516.59	2863.41	2595.48	2379.97	1439.68	498.043	186.639	6.4e-10	6.4e-10	6.4e-10	6.4e-10	6.4e-10	6.4e-10	6.4e-10	6.4e-10	6.4e-10	6.4e-10	6.4e-10	6.4e-10	6.4e-10
798	Bn-NCC-1	HMDB0038229	-	pos	C37H40N4O11	739.257	11.0312	M+Na	-1.905	37.8	0	36199.3	39800.3	31099.3	36291.9	33172.2	31518.4	14444.9	16913.1	26938	24734.7	27733.2	27901.1	25617.1	32873.2	31818.8	31279.8	25564.8	24300.1	30068.7	27662.3	30094.4	18121.1	25195.2	25913.8	6.4e-10	6.4e-10	6.4e-10	6.4e-10	6.4e-10	6.4e-10
799	Isoxanthopterin	HMDB0000704	C03975	pos	C6H5N5O2	197.078	11.0946	M+NH4	1.91713	38.7	0	11158.2	7598.65	6891.07	8072.92	6565.97	8369.52	7522.31	7054.07	5655.54	7843.73	10010.2	5803	5924.13	8017.08	7768.87	5435.75	5061.3	6620.71	6320.44	7094.39	4479.59	7204.02	5449.77	6360.36	47524.9	10045.9	7390.27	22173.4	10660.2	9383.18
800	(E)-Oxyresveratrol 3'-O-b-D-glucoside	HMDB0040555	-	pos	C20H22O9	429.116	11.0946	M+Na	0.265708	40.3	6.4	41326.2	52513	49946.7	40879	53238	47237.8	26196.1	35070.6	22677.7	24237.5	27341.9	28587	36481.3	30201.2	28965.9	39462.6	31464.8	28068.9	26344.4	27471.1	31375.5	31043.8	29649.3	35678.8	6.4e-10	6.4e-10	6.4e-10	6.4e-10	6.4e-10	6.4e-10
801	Luteolin	HMDB0005800	C01514	pos	C15H10O6	287.055	11.1361	M+H	-0.978893	39.3	0	6.4e-10	94.1273	6.4e-10	6.4e-10	6.4e-10	87.1372	6.4e-10	105.977	40.5274	45.16	6.4e-10	88.2008	129.378	110.026	41.5846	139.698	245.995	112.694	81.4432	67.4285	6.4e-10	101.872	6.4e-10	111.693	43184.1	8153.11	2318.67	6.4e-10	6.4e-10	6.4e-10
802	2-(3,4-dihydroxyphenyl)-5,7-dihydroxy-6-[3,4,5-trihydroxy-6-(hydroxymethyl)oxan-2-yl]-4H-chromen-4-one	HMDB0127356	-	pos	C21H20O11	449.108	11.1361	M+H	-0.469838	39.6	0	96.451	195.753	92.0449	131.753	282.751	394.71	6.4e-10	6.4e-10	415.122	849.764	771.203	598.404	274.854	679.092	554.29	108.44	862.233	1231.27	95.1941	1222.25	531.659	630.428	672.342	6.4e-10	82006.3	23920.4	6.4e-10	952.681	6.4e-10	6.4e-10
803	Isovitexin 2''-O-glucoside	HMDB0029484	-	pos	C27H30O15	595.169	11.1361	M+H, M+K, M+Na	5.13592	38.7	0	21622.4	22500.5	22373.2	23684.4	23448.9	23424.2	20106.2	17367.3	12928.2	11412.4	13644.9	15301.2	16655.7	16194.4	14995.7	12737.2	19123.5	16914.2	15511.6	17246.4	18297.5	16328.1	15907.4	18914.6	342390	51842.5	53298.1	145446	60252.6	37035.6
804	Ranupenin 3-rutinoside	HMDB0037358	-	pos	C28H32O17	623.161	11.1567	M+H-H2O	0.202272	40	9.55	10317.5	8687.99	8977.54	8412.18	9701.13	9243.93	6943.13	7831.68	27475.8	29245.6	29195	26066.7	19702.9	23663.1	25150.4	19053.1	14945.6	14284.3	10725	14712.2	16991.7	13406.8	17379.1	9997.55	6.4e-10	6.4e-10	6.4e-10	6.4e-10	6.4e-10	6.4e-10
805	Kanzonol Q	HMDB0041192	-	pos	C15H16O4	243.102	11.2415	M+H-H2O	-0.0683568	44.7	26.7	54186.6	52479.2	60107.9	56575	50776.7	47888.5	49888.6	50955.3	70568.1	79097.1	80426	79478.3	131864	73346.3	80331.3	132483	140977	146399	136011	155509	151678	138576	128535	138079	7174.24	2725.89	6.4e-10	1550.88	2165.7	1322.24
806	Fragransol D	HMDB0030439	-	pos	C21H22O6	371.149	11.3059	M+H	-0.326293	38.9	0	24428.4	23839.5	22256	23393.8	21894.3	22728.7	19752.4	18159.6	28785.8	27689	27417.2	28391.6	29080.9	30510.4	32085.9	29892.7	22110.3	23971.9	21724.7	28772	27919.3	22066.3	25299.4	18307.8	6.4e-10	6.4e-10	6.4e-10	6.4e-10	6.4e-10	6.4e-10
807	3-Hydroxyphloretin	HMDB0029253	-	pos	C15H14O6	273.076	11.3667	M+H-H2O	-0.273815	49.9	53.5	5428	6339	13904.1	7262.62	5957.25	4980.35	8641.67	4175.45	9088.59	9217.43	5113.2	5685.51	16271.1	4797.53	10029.8	15666	61528.7	24920	41120.2	50716.9	32054.4	38247.5	24502.9	35216.4	6.4e-10	6.4e-10	6.4e-10	6.4e-10	6.4e-10	6.4e-10
808	Genistein	HMDB0003217	C06563	pos	C15H10O5	271.059	11.5118	M+H	-5.59878	38	0	11237.6	12128.4	21030.5	12564.6	11902.4	11160.1	14489	11034.9	19062.5	19638.4	14604.1	16116.3	31739.7	15891.6	22085.1	28727.9	81077.1	42521.4	53755.8	64504	44527.3	56507	38832.7	47762.6	5061.71	3756.89	456.299	6.4e-10	6.4e-10	6.4e-10
809	Niazirin	HMDB0032807	-	pos	C14H17NO5	262.107	11.5747	M+H-H2O	0.252387	39.5	3.26	0.707595	6.4e-10	0.170491	1.21312	0.405507	6.4e-10	6.4e-10	0.588382	1039.9	2115.31	1857.36	1878.69	284.424	2873.92	1324.88	645.011	18377.8	20699.3	15031.9	15336.5	19864.8	9786.42	9929.41	9721.07	6.4e-10	6.4e-10	6.4e-10	6.4e-10	6.4e-10	6.4e-10
810	Cinnamoside	HMDB0038923	-	pos	C24H38O12	501.233	11.6795	M+H-H2O	0.346497	44.3	28.6	22782.3	25464	28561.2	26557	32660	25957.6	26986.5	17569.5	23529	25096.7	23973.6	20747.6	18369.9	23158.2	26126.4	21634.6	18904.2	16114	15056.7	21040.8	19177.3	19091.8	23568.4	11369.6	6.4e-10	6.4e-10	6.4e-10	6.4e-10	6.4e-10	6.4e-10
811	alpha-Zearalenol	HMDB0041824	C14750	pos	C18H24O5	321.17	11.6992	M+H	1.9688	41.3	20.6	605047	559665	276991	269872	750817	449204	350658	416483	191224	206260	160163	192371	504957	336233	230144	381507	638144	510471	567646	758687	484673	430258	307587	533454	6.4e-10	6.4e-10	6.4e-10	6.4e-10	6.4e-10	6.4e-10
812	Pyranomammea B	HMDB0039029	-	pos	C22H28O6	406.223	11.6992	M+NH4	0.443554	40.1	7.12	548.971	6.4e-10	128.86	6.4e-10	83.8879	6.4e-10	6.4e-10	6.4e-10	1759.67	2005.39	5731.57	15227.7	25169.2	30056.4	35743.3	34811.8	73166.6	76120	99463.5	86674.2	93859.6	125515	120339	108964	6.4e-10	6.4e-10	6.4e-10	6.4e-10	6.4e-10	6.4e-10
813	N1,N5,N10-Tris-trans-p-coumaroylspermine	HMDB0039962	-	pos	C37H44N4O6	641.333	11.7183	M+H	0.064502	52.9	67.4	712861	640226	289448	279562	866147	479266	345052	395596	191410	219833	163071	202161	542108	355097	244902	412036	731304	566501	697760	1.04393e+06	586153	553138	359976	657974	6.4e-10	6.4e-10	6.4e-10	6.4e-10	6.4e-10	6.4e-10
814	3-(1,1-Dimethylallyl)herniarin	HMDB0030731	-	pos	C15H16O3	262.144	11.7183	M+NH4	0.063339	42.4	15.4	236882	253325	259067	257461	242088	239941	205539	220848	169388	160404	167127	171980	185521	171199	171891	175978	188273	177024	165472	169611	171387	169460	176779	170612	878503	590703	923480	983547	954054	1.04141e+06
815	Licocoumarone	HMDB0038755	-	pos	C20H20O5	341.138	11.7398	M+H	-0.0584512	47.4	40.8	76766.3	87061.2	74569.5	77168.4	73181.1	71976.3	74750.5	63857.1	80304.3	72969.9	66820.5	75722.2	84031.7	82867.5	81731.8	87046.2	66407.9	69721.3	82001.6	84771	86707.1	65067.8	80277.8	77567.2	6.4e-10	6.4e-10	6.4e-10	6.4e-10	6.4e-10	6.4e-10
816	(Z)-N-Feruloyl-5-hydroxyanthranilic acid	HMDB0038575	-	pos	C17H15NO6	352.079	11.7611	M+Na	0.227011	36.3	0	272.938	6.4e-10	85.3548	83.9687	6.4e-10	537.423	3830.63	1737.79	1317.13	1095.2	948.719	1212.86	989.577	966.122	909.886	702.75	656.232	776.728	663.388	956.799	1160.96	637.865	666.972	462.048	6.4e-10	6.4e-10	6.4e-10	6.4e-10	6.4e-10	6.4e-10
817	Enokipodin C	HMDB0040119	-	pos	C15H20O4	247.133	11.8235	M+H-H2O	-0.130425	47.3	45.1	17219.7	19093.7	17626	18507.4	17528.4	15840.9	13980	14315.9	20240.8	21643.8	21149.6	22094.6	28847.8	21119.2	22954.7	28124.4	26806.6	26691.8	23296.1	26409.1	24763	25611.8	26078.7	24806.2	8341.88	16879	6776.49	11299.4	12985.4	8992.66
818	Jasmolone	HMDB0030039	-	pos	C11H16O2	198.149	11.8235	M+NH4	0.372627	39	0	4810.73	5044.02	5161.98	5158.02	4586.46	4629.48	4068.61	4659.49	3778.71	3637.66	3510.43	3723.12	4010.95	3311.9	3839.34	3870.66	3998.09	3554.58	2816.59	3478.31	3357.71	3016.48	3557.54	2887.91	6652.77	8548.29	4494.32	18263.8	14836.9	8326.21
819	(-)-Catechin	HMDB0037953	C14079	pos	C15H14O6	273.075	11.991	M+H-H2O	-3.33729	46.4	41.4	3221.39	2952.54	8993.54	4558.78	4866.72	3618.53	5819.78	3209.47	8325	8879.55	5879.79	6057.36	13623.5	6544.14	10976.4	14292.5	42357.2	19871	29687.9	34559.9	24952	29156.3	22310.6	25038.1	6.4e-10	6.4e-10	6.4e-10	6.4e-10	6.4e-10	6.4e-10
820	2-O-Galloylsucrose	HMDB0039281	-	pos	C19H26O15	533.092	11.991	M+K	4.24817	42	22.8	47227.7	43816.9	35525.2	47642.3	42025.1	36818	39404.6	34066.1	53720.8	49719.5	44764	42986.6	38040.7	43596.4	35259.7	38904.2	24037.9	25800.3	19873.3	18849.9	22505.5	23009.1	22459.9	18296.4	6.4e-10	6.4e-10	6.4e-10	6.4e-10	6.4e-10	6.4e-10
821	omega-Salicoyisalicin	HMDB0031423	-	pos	C20H22O9	407.131	11.991	M+H	-6.17981	36.9	0	19418.9	22833.2	23678.5	16911.2	26243.9	19497.4	8932.38	13414.9	7838.49	10446.4	12294	13141.2	21942.3	13400.1	18364.7	24511.8	23701.2	23652.5	14951.7	22226	22240.4	28669.6	26518.7	24141.9	6.4e-10	6.4e-10	6.4e-10	6.4e-10	6.4e-10	6.4e-10
822	6''-Malonylgenistin	HMDB0029529	C16192	pos	C24H22O13	519.113	12.0976	M+H, M+Na, M+K	0.0934712	51.6	61.3	9.20419e+06	9.46194e+06	1.63931e+07	1.05955e+07	1.01513e+07	9.07269e+06	1.09403e+07	9.25622e+06	1.43119e+07	1.48132e+07	1.16556e+07	1.25195e+07	2.08091e+07	1.23643e+07	1.66639e+07	1.91692e+07	5.08054e+07	2.86598e+07	3.57346e+07	4.07774e+07	2.99295e+07	3.81669e+07	2.76632e+07	3.45368e+07	20016.7	15903.4	14376.9	34073.3	27245.7	52079
823	Rhababerone	HMDB0034409	-	pos	C15H10O5	271.059	12.0976	M+H	-4.73576	38.3	0	85739.4	87876.1	153915	100637	97276.6	86740	112063	92530.4	145836	146125	116040	122344	202441	119492	165832	186277	507335	282022	361635	408136	296679	381725	275863	349847	6.4e-10	3335.34	6.4e-10	6.4e-10	6.4e-10	6.4e-10
824	3-Caren-5-one	HMDB0035591	-	pos	C10H14O	133.101	12.1182	M+H-H2O	0.438134	45.7	35.7	82212.3	87182.9	91606.5	81549.8	83855.8	77087.4	78689.4	86200.1	79173.3	77399.3	83945.8	85025.4	91709.8	86467.8	87520.5	92780.5	86461.4	86206.2	79376.2	76470.2	81218.6	88215	93097.1	91439.6	78231.1	121987	79886.8	128280	182876	131966
825	Biflorin	HMDB0002336	C08996	pos	C16H18O9	355.102	12.1388	M+H-H2O, M+H	-0.65736	41.3	11.4	2841.69	2505.98	1179.69	1469.62	2744.82	1679.47	798.723	1462.59	3256	3017.02	3624.87	3496.77	2153.63	4096.12	3438.26	3339.19	2200.92	2988.77	2557.13	2804.02	2792.04	3232.66	2101.41	1191.77	5016.36	22730.2	6.4e-10	6.4e-10	31288.8	6.4e-10
826	Cytidine monophosphate	HMDB0000095	C00055	pos	C9H14N3O8P	362.017	12.1388	M+K	4.82735	40.3	11.3	5830.71	6299.26	6655.41	7274.25	8225.15	9747.06	49998.3	32204.5	22971	20273.5	23259.3	21419.4	20568.9	21160.4	19030.6	18916.7	14323	18001.7	11794.9	14004.7	18175.7	17563.2	19622.8	11558.1	6.4e-10	6.4e-10	6.4e-10	6.4e-10	6.4e-10	6.4e-10
827	Antibiotic CJ 15544	HMDB0033080	-	pos	C25H34O6	448.269	12.1388	M+NH4	-0.0621052	39.7	1.79	71690.2	2.26882e+06	105652	1259.94	109818	13439.9	6.4e-10	148.847	670281	112895	24339.7	1498.52	1424.76	109545	784.157	311403	879.061	64981.4	139018	977.896	117726	12146.4	131124	1852.2	6.4e-10	6.4e-10	6.4e-10	146857	6.4e-10	6.4e-10
828	Kaempferol 3-(2'''-feruloylsophoroside) 7-cellobioside	HMDB0032788	-	pos	C49H58O29	1149.27	12.159	M+K	-1.29669	46	39.1	34711	24503.4	43482.5	22712.6	29020.3	22457	6.4e-10	2388.61	21435.1	26882.6	13665.5	17336.4	37881.3	14933.8	24828	30483	56705.1	26249.7	34097.1	21794.8	15791.6	12633.5	7585.98	13044.8	6.4e-10	6.4e-10	6.4e-10	6.4e-10	6.4e-10	6.4e-10
829	Pyranomammea C	HMDB0033688	-	pos	C22H28O6	406.222	12.159	M+NH4	-0.640067	41.2	10.4	65685.9	59881.4	83894.2	58232.3	66109.1	50084.3	47728.7	63508.1	39709.1	34089.4	27657.6	16225.8	18413.1	12092.1	5819.51	10037	7958.88	6632.16	1033.78	1660.56	523.766	4268.54	4108.12	289.844	6.4e-10	6.4e-10	6.4e-10	6.4e-10	6.4e-10	6.4e-10
830	Orientin 7-rhamnoside	HMDB0037447	-	pos	C27H30O15	617.15	12.1993	M+Na	4.19754	40.3	12.2	97787.5	97715	69858.7	85423.5	109193	108019	69790.7	68364.7	108582	136968	127849	115475	87127.9	114054	135445	102089	135127	131049	151861	157647	146163	112672	112323	127917	6.4e-10	7896.67	6.4e-10	6.4e-10	6.4e-10	6.4e-10
831	Heteroartonin A	HMDB0041323	-	pos	C26H28O7	470.218	12.2208	M+NH4	0.530273	43.7	28.4	98225.1	97407.5	112641	82595.9	105564	77211.8	86336.9	79663	73876.1	63356.9	80149	75631.8	141462	99280.6	67689.9	113377	148324	154314	155641	133973	158871	227816	211602	197550	6.4e-10	6.4e-10	6.4e-10	6.4e-10	6.4e-10	6.4e-10
832	8-Galactopyranosyl-6-glucopyranosyl-4',5-dihydroxy-7-methoxyflavone	HMDB0037414	-	pos	C28H32O15	609.181	12.2619	M+H, M+Na	-0.208882	46.7	34.3	2.37219e+06	2.10082e+06	2.06356e+06	2.04865e+06	2.18557e+06	2.17038e+06	1.73873e+06	1.69616e+06	2.10292e+06	2.36888e+06	2.14465e+06	2.15628e+06	2.39669e+06	2.15388e+06	2.4737e+06	2.42452e+06	2.4959e+06	2.44218e+06	2.52909e+06	2.67341e+06	2.71142e+06	2.57331e+06	2.65946e+06	2.59089e+06	47863.4	79811.9	73558.4	143874	173177	54267.6
833	Glycitein	HMDB0005781	C14536	pos	C16H12O5	285.075	12.282	M+H	-1.60041	38.7	0	36618.8	38673.1	37938.3	34428.7	33593	34378.6	36866.6	33970.5	29936.3	32400.6	31495.7	30896.8	36739	34752.1	36775.2	37636.4	39511.6	35684.6	34239.1	33710.8	36455.7	35930.8	35972.3	35618.6	23796.1	44165.7	28805.5	32613.5	20317	25723.1
834	Chesnatin	HMDB0039267	-	pos	C27H26O18	621.109	12.4058	M+H-H2O	0.000414848	39	0.896	29507.4	26909.2	28576.7	24688.5	28305.3	26068.3	26660.6	22271.7	42810.1	44528.2	43276.4	40400.7	62103.5	44190.2	49812.8	65039.2	82478.9	62327.7	65668.9	68835.5	62666.7	68706.9	64440.5	67127.3	6.4e-10	6.4e-10	6.4e-10	6.4e-10	6.4e-10	6.4e-10
835	Armillaric acid	HMDB0037040	-	pos	C23H28O7	434.217	12.4271	M+NH4	0.202497	38.2	0	6.4e-10	6.4e-10	6.4e-10	6.4e-10	6.4e-10	91.7186	6.4e-10	6.4e-10	5756.38	5662.92	6203.06	6250.05	11031.2	7409.59	5955.81	10695.7	6.4e-10	146.783	97.7163	331.02	112.596	242.369	969.753	656.003	6.4e-10	6.4e-10	6.4e-10	6.4e-10	6.4e-10	6.4e-10
836	N-Caffeoyltryptophan	HMDB0029830	-	pos	C20H18N2O5	405.084	12.4885	M+K	-1.08026	46.9	43.8	2364.25	2718.66	2836.99	2760.37	3436.88	3832.72	15010.1	8303.07	21023.8	17141.1	14431.5	13096.8	10233.6	10385.7	13508.3	9623.2	2163.65	1728.34	387.907	1519.64	1166.51	1370.96	1120.28	107.031	6.4e-10	6.4e-10	6.4e-10	6.4e-10	6.4e-10	6.4e-10
837	Rutacultin	HMDB0034132	-	pos	C16H18O4	275.128	12.6532	M+H	-0.21933	44.6	26.4	1082.17	785.476	532.021	1001.05	692.171	776.816	235.627	111.777	14347.9	18762.4	15872.2	17903.1	25055.4	15781.5	15835.6	28447.3	26085	28384.2	27954.1	33633.2	31222.6	24881	23469	24737	6.4e-10	6.4e-10	6.4e-10	6.4e-10	6.4e-10	6.4e-10
838	Pergillin	HMDB0039592	-	pos	C15H16O4	243.102	12.88	M+H-H2O	-0.102063	48.5	46.3	43598.7	43777.8	47142.3	42583.9	41810.4	38877.6	41896.3	41772.9	101134	103719	110674	111193	168009	101877	111086	173515	172680	179351	168812	186644	179213	181828	166910	168139	1174.03	459.464	3906.49	2920.03	961.211	549.385
839	(E)-Casimiroedine	HMDB0030274	C10577	pos	C21H27N3O6	435.223	12.9624	M+NH4	-3.00412	36.6	0.102	7342.63	7218.76	6593.65	6921.99	7342.75	5329.57	6559.83	3324.64	8012.69	7842.73	8772.17	9328.14	12065.6	11467.1	10864.1	13384.5	21197.6	17507.6	12552.6	18696.6	18246.8	19670.9	18388.9	8517.95	6.4e-10	6.4e-10	6.4e-10	6.4e-10	6.4e-10	6.4e-10
840	Dihydromelilotoside	HMDB0038334	-	pos	C15H20O8	351.105	13.0851	M+Na	-0.421757	51	60	6.4e-10	204.31	515.97	212.625	295.529	6.4e-10	6.4e-10	6.4e-10	6.4e-10	6.4e-10	6.4e-10	6.4e-10	6.4e-10	6.4e-10	589.529	2583.38	27698.2	39007.7	66994.3	72818.3	73057.5	79592.5	79960.3	86851.1	6.4e-10	3224.99	6.4e-10	6.4e-10	6.4e-10	6.4e-10
841	Chrysoeriol 7-O-(6''-malonyl-glucoside)	HMDB0037455	-	pos	C25H24O14	549.124	13.2291	M+H, M+Na, M+K	-0.155961	56.7	84	3.73976e+07	4.10414e+07	4.00759e+07	4.3072e+07	4.06475e+07	3.59825e+07	3.34282e+07	3.39677e+07	4.31757e+07	3.93973e+07	4.41203e+07	4.37372e+07	34103717	4.30016e+07	4.36089e+07	3.54412e+07	4.15725e+07	4.07714e+07	4.25887e+07	4.24952e+07	4.22611e+07	4.19586e+07	4.3718e+07	4.45711e+07	8.4108	7396.6	6.4e-10	13786.7	19583.7	6.4e-10
842	Luteolin 7-methyl ether	HMDB0037339	-	pos	C16H12O6	301.069	13.2493	M+H	-6.84602	37.8	0	275021	299506	295095	316191	299383	265537	263181	259081	337996	312905	342687	339038	262374	325404	335171	264707	314552	303957	316147	324552	321378	319537	331374	324791	6.4e-10	274.613	6.4e-10	6.4e-10	6.4e-10	2.55798
843	3'-Hydroxy-4'-methoxyglabridin	HMDB0034414	-	pos	C21H22O5	355.154	13.289	M+H	-0.679969	46	34.8	36758	35047.9	34219.3	38191.6	33893.6	35944.3	32188.4	29993	56913.3	48408.5	43270.4	46827.8	43194.7	59397.9	48458.4	46968.9	42742.5	48756.2	47065.7	54143.9	52975.9	40923.2	46763.7	35983.1	6.4e-10	6.4e-10	6.4e-10	6.4e-10	6.4e-10	6.4e-10
844	Dihydroprudomenin	HMDB0039357	-	pos	C23H26O12	477.139	13.5357	M+H-H2O	0.323915	48.8	47.5	91505.4	88309.8	77856.1	88194.2	93798.6	82574.5	69927.7	82624.4	122700	104914	114493	106641	83694.6	119287	99614.7	89506.6	90895	98295.7	103059	103129	107009	86456.7	96582.4	92184.8	6.4e-10	6.4e-10	6.4e-10	6.4e-10	6.4e-10	6.4e-10
845	Norartocarpanone	HMDB0037314	-	pos	C15H12O6	289.071	13.6394	M+H	-0.336431	49.5	50.7	647104	678668	510101	546224	609268	513178	549135	508448	794200	772550	651863	639031	932273	755434	561508	1.14906e+06	536257	456369	572642	620339	575009	413964	434972	327534	6.4e-10	6.4e-10	6.4e-10	6.4e-10	6.4e-10	6.4e-10
846	Dracunculin	HMDB0030789	-	pos	C11H8O5	221.044	13.681	M+H	0.0120581	41.2	7.81	26916.3	27256.6	36398.2	24076.6	39016.3	37887.6	30759.4	18048.8	104561	258150	184247	147452	22170.8	210480	256384	38847.2	21444.7	15806.8	18360.4	25602.2	24926.8	25900.9	20052.5	21135.5	6.4e-10	326.364	6.4e-10	343.076	6.4e-10	6.4e-10
847	Perilloside A	HMDB0038706	-	pos	C16H26O6	337.162	13.7227	M+Na	-0.192758	42	13.7	122250	123371	113860	112526	111320	97011.3	73723.3	73316.2	151910	160015	153709	162392	271778	170919	175190	323674	369720	404553	380807	397658	386987	348056	368431	416584	6.4e-10	6.4e-10	6.4e-10	6.4e-10	6.4e-10	6.4e-10
848	Blumenol C O-[apiosyl-(1->6)-glucoside]	HMDB0031936	-	pos	C24H40O11	527.247	13.7227	M+Na	0.753888	39.3	0	152233	152468	164616	144440	154744	133997	65904.9	77308.7	138095	152311	159319	163330	135821	192800	201925	170610	218866	199412	218246	250614	241435	228497	226194	225444	6.4e-10	6.4e-10	6.4e-10	6.4e-10	6.4e-10	6.4e-10
849	(2alpha,3alpha,5alpha,22R,23R)-2,3,22,23-Tetrahydroxy-25-methylergost-24(28)en-6-one	HMDB0039443	-	pos	C29H48O5	459.347	13.764	M+H-H2O	0.794042	36.5	3.89	6.4e-10	6.4e-10	6.4e-10	6.4e-10	6.4e-10	6.4e-10	6.4e-10	6.4e-10	6.4e-10	6.4e-10	6.4e-10	6.4e-10	6.4e-10	6.4e-10	6.4e-10	6.4e-10	6.4e-10	6.4e-10	6.4e-10	6.4e-10	6.4e-10	6.4e-10	6.4e-10	6.4e-10	1.0447e+06	6.4e-10	19744	6.4e-10	6.4e-10	2323.09
850	Dehydrocyanaropicrin	HMDB0035029	-	pos	C19H20O6	362.16	13.7834	M+NH4	0.343582	39	0	150.023	180.988	335.196	151.332	271.613	280.489	160.425	404.047	3218.63	4106.98	2559.43	4994.05	8008.58	4339.75	4941.48	9335.96	8708.67	11849.6	8113.78	15369.7	12920.1	12734.7	14977.6	10097.1	332.305	105.081	1232.42	429.521	89.5535	963.585
851	1-O-E-Cinnamoyl-(6-arabinosylglucose)	HMDB0030294	-	pos	C20H26O11	465.137	13.8039	M+NH4, M+Na	0.340658	39.4	0	355235	310770	290704	290599	335616	301817	166666	211011	270508	316898	297211	310297	259271	330232	369347	300190	314618	314718	340489	373286	389647	346321	381014	352670	6.4e-10	6.4e-10	6.4e-10	6.4e-10	6.4e-10	6.4e-10
852	(E,E)-Boviquinone 3	HMDB0030743	-	pos	C21H28O4	362.233	13.8671	M+NH4	0.272567	40.5	6.4	6.4e-10	6.4e-10	6.4e-10	6.4e-10	6.4e-10	6.4e-10	6.4e-10	6.4e-10	568.086	446.406	3130.13	5707.97	10608.7	10336.2	10101.2	24049.7	23682.2	27407.5	26223.4	19893.8	23444.2	27083.2	25673.1	17021.9	6.4e-10	6.4e-10	6.4e-10	6.4e-10	6.4e-10	6.4e-10
853	Hexadecyl ferulate	HMDB0039317	-	pos	C26H42O4	401.304	13.8887	M+H-H2O	-2.04606	37.6	12.7	6.4e-10	6.4e-10	6.4e-10	6.4e-10	6.4e-10	6.4e-10	6.4e-10	6.4e-10	6.4e-10	6.4e-10	6.4e-10	6.4e-10	6.4e-10	6.4e-10	6.4e-10	6.4e-10	6.4e-10	6.4e-10	6.4e-10	6.4e-10	6.4e-10	6.4e-10	6.4e-10	6.4e-10	6.4e-10	6.4e-10	6.4e-10	575159	19091.6	59873.6
854	Nevskin	HMDB0030162	-	pos	C24H32O5	423.213	13.9506	M+Na	-4.01826	44.9	30.8	33458.8	33222.1	35850.3	25550.8	56998.7	35804.9	30155.1	29192.9	88516.2	74843.4	77237.4	86970.6	158816	98811.3	55638.4	124936	85617	93073.4	99540	82979.4	102383	124887	120023	81729	695.594	6.4e-10	6.4e-10	6.4e-10	6.4e-10	6.4e-10
855	Dukunolide C	HMDB0035204	-	pos	C28H28O11	558.197	13.9506	M+NH4	0.446896	39	0	58901.8	58476.6	53826.4	51548.8	53896.3	45483.8	60203.1	54843.1	180331	209071	174805	163796	312981	177129	178640	360567	67169	59648.5	58106.4	55631.6	57193.6	53810.8	57319	36203.8	6.4e-10	6.4e-10	6.4e-10	6.4e-10	6.4e-10	6.4e-10
856	1-Octen-3-yl glucoside	HMDB0032959	-	pos	C14H26O6	313.162	13.9715	M+Na	-0.150796	39.3	0	22035.3	20563.6	20120.3	20964.9	19723.4	18311.3	10073.1	11049.9	26266.2	29287	24476	27954.4	36102.4	28456.2	26325.1	34149.5	25400.9	29730.7	27557.5	30033.9	30418	28642.8	29308.5	28165.3	6.4e-10	6.4e-10	6.4e-10	6.4e-10	6.4e-10	6.4e-10
857	(10R,11R)-Pterosin L	HMDB0035874	-	pos	C15H20O4	247.133	13.9914	M+H-H2O	-0.103401	47.5	45	44334.1	45078.8	42899	42801.6	39728.2	36152.8	32953	35436.7	31573.5	32653.8	34969.8	37630.7	36691.1	34071.2	35771.5	34182.5	35303.2	35525.6	33916.4	34825.9	34630.4	33880.8	36352	34688.3	21910.3	15427.6	33802.3	14577.7	13179	13454.4
858	Armillarilin	HMDB0031673	-	pos	C24H30O7	448.233	14.0126	M+NH4	0.500534	41.4	10.2	9688.39	7647.69	11129.6	10016.6	11415.4	8367.82	11005.7	10827.2	48728.9	48875.5	45350.5	51159.7	101434	52184.9	52424.3	77185.8	13771.9	16370.8	16695.4	15767.4	19006.7	23461.3	23148.4	21214.8	6.4e-10	6.4e-10	6.4e-10	6.4e-10	6.4e-10	6.4e-10
859	(R)-Higenamine	HMDB0033103	C06346	pos	C16H17NO3	272.128	14.2372	M+H	-0.202459	41.7	11.6	6.4e-10	6.4e-10	6.4e-10	6.4e-10	6.4e-10	6.4e-10	6.4e-10	6.4e-10	864.436	2037.17	4365.32	6167.88	22296.9	8903.89	8397.85	42190.6	10281.9	6304.02	5333.54	3647.73	3103.36	1827.3	1504.86	1651.29	6.4e-10	6.4e-10	6.4e-10	6.4e-10	6.4e-10	6.4e-10
860	5'-O-Methylmelledonal	HMDB0035859	-	pos	C24H30O8	464.228	14.2587	M+NH4	0.766298	43.4	21.7	19695.5	16746.4	20429.8	15789.2	21597.9	14707.8	17946.6	17681.4	9089.16	8031.81	9521.63	10875.5	20825.7	11927.3	10439.2	17071.5	33260	34132.8	38290.8	32800.4	35709.9	45968.2	46556.6	37918.5	6.4e-10	6.4e-10	6.4e-10	6.4e-10	6.4e-10	6.4e-10
861	Blennin B	HMDB0037528	-	pos	C15H20O4	265.143	14.2804	M+H	-0.391038	46.9	50.7	4095.02	4343.28	4565.29	4435.19	4313.24	3711.76	2855.42	3191.28	16524.2	17210	29767.6	51252.7	4225.18	11899.6	21678.8	3851.78	3813	4104.91	3760.11	3533.78	3744.12	4176.08	4139.88	4225.09	9762.48	7996.75	7433.61	6938.62	14580.2	3169.21
862	Cinncassiol C	HMDB0035166	-	pos	C20H28O7	403.173	14.4628	M+Na	0.178573	45.1	29.6	10784	9053.09	11855.3	9921.68	10273.5	7738.03	7104.96	6572.25	41083.5	38938.3	41765.1	45846.3	62781	42088.5	49627.8	67576.1	64354.9	72150.8	73185.3	77476.1	73280.3	65943.4	66196.7	62569.6	6.4e-10	6.4e-10	6.4e-10	6.4e-10	6.4e-10	6.4e-10
863	Melleolide H	HMDB0038788	-	pos	C24H30O7	448.233	14.5034	M+NH4	1.00476	47	37.5	6507.53	4365.06	8281.65	4945.78	5967.4	4921.88	5382.64	6966.28	72249.2	69176	75337	83117.4	164334	94302.6	81448.2	137634	22593.9	24945.3	26732.2	22666.8	31382.6	38267.2	37809.9	31350.5	6.4e-10	6.4e-10	6.4e-10	6.4e-10	6.4e-10	6.4e-10
864	6'-Malonyltrifolirhizin	HMDB0039246	-	pos	C25H24O13	515.121	14.5241	M+H-H2O	5.25867	37	0	7023.05	7854.12	7569.06	9289.98	8809.92	10967	30632.5	24220.7	20152	19337.2	11994.5	12461.1	11078.7	10817.3	10605.5	8761.92	8332.96	9335.33	5875.36	4853.85	8351.6	7103.81	5475.99	4900.64	6.4e-10	6.4e-10	6.4e-10	6.4e-10	6.4e-10	6.4e-10
865	Corchorifatty acid D	HMDB0033243	-	pos	C18H28O4	309.206	14.5658	M+H	-1.39564	50	55.3	4307.02	6316.63	5782.92	5241.66	5226.01	4805.38	5050.2	4836.89	9040.16	9870.29	9557.08	10375.5	27964.4	9323.38	12067.2	23555.5	4797.27	4458.59	4056.49	3775	4090.15	4679.54	4624.8	4439.39	35242.9	20055.1	25324.8	16672.6	21509	17678.3
866	6-O-p-Coumaroyl-1,2-digalloylglucose	HMDB0039170	-	pos	C29H26O16	613.121	14.5658	M+H-H2O	4.22396	43.2	29	10727.6	11507.1	9343.02	11119.1	12448	15132.1	48219.5	33984.7	36576.8	30177.6	25907.4	25614.5	23214.5	23210.3	20277.3	18933.6	16766.6	18058.5	15388.9	12918.1	15978.7	13702.2	12094.6	6259.6	6.4e-10	6.4e-10	6.4e-10	6.4e-10	6.4e-10	6.4e-10
867	Isoyatein	HMDB0033258	-	pos	C22H24O7	401.16	14.6077	M+H	0.451216	44.9	29	38007.1	44919.1	43566.1	46285.2	51956	43217.2	40154.6	37379.6	45962.8	43260.2	48792.9	47674.8	27021.6	39583.3	53344.1	26629.6	29320.1	30886.6	30075.2	34527.8	32108.7	28136.9	27297	29462.6	6.4e-10	6.4e-10	6.4e-10	6.4e-10	6.4e-10	6.4e-10
868	O-Methylcorypalline	HMDB0029370	-	pos	C12H17NO2	190.123	14.6282	M+H-H2O	-0.219505	37.4	0	2530.63	2817.91	2373.64	2498.73	2516.79	2521.23	1780.98	1916.07	2686.18	2418.81	2433.85	2319.07	2273.5	2507.77	2265.41	2301.77	2469.3	2465.5	2642.23	2417.77	2587.12	2585.78	2336.83	1812.11	273.127	6.4e-10	6.4e-10	320.052	200.27	253.738
869	Neotussilagolactone	HMDB0031096	-	pos	C21H28O4	362.232	14.689	M+NH4	-0.385488	39.2	0.332	17940.5	17616.1	17616.9	18618	19351.1	16035.9	17414.9	16815	14870.6	10492	5969.86	3736.52	3746.71	1181.03	673.533	6.4e-10	6.4e-10	6.4e-10	6.4e-10	6.4e-10	6.4e-10	6.4e-10	6.4e-10	6.4e-10	6.4e-10	6.4e-10	6.4e-10	6.4e-10	6.4e-10	6.4e-10
870	D-Linalool 3-glucoside	HMDB0030418	-	pos	C16H28O6	339.178	14.8351	M+Na	0.505112	43.3	20.5	5987.95	7465.56	6563.46	6243.68	6286.77	4905.99	4559.04	4793.09	9246.28	9864.82	9166.67	10362.2	13033.8	10424.5	10194.8	14655.5	20528.4	23673.1	21047.4	22741.9	24505.7	21242.6	20278.8	21561	6.4e-10	6.4e-10	6.4e-10	6.4e-10	6.4e-10	6.4e-10
871	Catechin 3'-glucoside	HMDB0037946	-	pos	C21H24O11	435.126	14.8556	M+H-H2O	-5.08388	37.7	0	57328.8	60359.8	49817.5	58638.2	55096.7	49675.3	27408.9	32775.8	52143.4	57317.3	54530.5	61682.6	42915.5	62665.8	64837.3	50293.8	64309	68194.7	77941.4	81317.6	81191.6	67375.6	70256.7	55777.1	6.4e-10	6.4e-10	6.4e-10	6.4e-10	6.4e-10	6.4e-10
872	Eriocitrin	HMDB0005811	C09732	pos	C27H32O15	579.171	14.8764	M+H-H2O	0.329133	52.8	71.5	48847.5	44772.3	50391.4	47106.8	53590.7	48761.7	50283.3	46018	49165.8	53459.9	54677	52734.3	63437.7	53116.8	57649.5	63674	68541	70116.1	71116.9	72631.8	75489.6	70042.7	77161.5	73963.7	6.4e-10	6.4e-10	6.4e-10	6.4e-10	6.4e-10	6.4e-10
873	5-(6-Hydroxy-3,7-dimethyl-2,7-octadienyloxy)-7-methoxycoumarin	HMDB0032955	-	pos	C20H24O5	362.196	14.8969	M+NH4	-0.0515176	43.2	19.7	3742.27	3157.9	5509.86	3431.02	6072.8	4093.98	3987.24	4233.14	32033.7	27510.7	32365.6	35574.1	61845.2	41483.1	34393.9	45485.8	4983.97	7289.48	6164.75	4432.35	7461.5	12302.8	12184.6	10803.6	6.4e-10	6.4e-10	6.4e-10	6.4e-10	6.4e-10	6.4e-10
874	Furoeremophilone 1	HMDB0036148	-	pos	C15H20O2	215.143	14.8969	M+H-H2O	0.168509	40.6	6.34	14083	11776.4	14133	13729.8	12247.9	11209.7	10237.4	10961.4	11915.6	10374.4	12060	11797.4	11950	12084.5	11741.4	11136.5	8597.72	8849.5	9235.93	8390.54	8624.68	10693.3	11011.3	9599.87	19080	23376.6	49923.6	8713.68	9435.73	70765.4
875	Hydroxyisonobilin	HMDB0034475	-	pos	C20H26O6	380.207	14.8969	M+NH4	-0.348841	38.8	0	12020.5	10261.7	18690.1	12518.4	12568.1	9590.05	8411.36	8615.37	5799.27	4895.35	6753.32	6907.23	8635.24	5598.2	5613.9	6325.65	8898.09	7687.32	8726.22	6495.75	6713.49	6988.57	9600.49	9886.05	6.4e-10	6.4e-10	6.4e-10	6.4e-10	6.4e-10	6.4e-10
876	Dihydronepetalactone	HMDB0035829	-	pos	C10H16O2	191.104	15.021	M+Na	-1.90019	40.6	14.6	8223.77	6801.22	8022.76	7912.2	7799.77	7401.92	6959.47	8992.73	8722.29	7669.46	8651.92	8209.95	6431.42	7524.92	8786.96	5715.43	3930.21	4677.11	4681.34	4138.34	4469.73	5190.37	5754.61	5393.01	16357.7	24719.8	40030.1	6453.37	7247.75	42244.5
877	Isolubimin	HMDB0035648	-	pos	C15H24O2	237.185	15.0826	M+H	-0.14741	47.1	41.8	21614.8	22099	23271.6	22308.1	21622.5	21495.1	19201.3	19971.7	31401.5	32441.4	33245.3	32689.5	34859.9	31188.5	33493.6	37580.9	38092.4	38822.3	35864.8	40219.1	38776.5	34469.5	34596.1	34469.9	98843.8	139087	226168	38081.5	38391.8	293234
878	Hesperetin 7-neohesperidoside	HMDB0030748	C09806	pos	C28H34O15	593.186	15.1035	M+H-H2O	-0.175497	48.3	51.2	13038.3	10170.2	11479.7	8972.99	13676.1	10373.9	15205.3	9943.14	10791	15711.2	16713.4	21149	59946.5	18085.4	26788.2	41503.3	47199	37085.9	40352.1	47713.8	39817.7	43181.4	42642.1	57141.7	79.0909	246.85	268.942	100.074	35.6538	86.9451
879	Withanolide A	HMDB0034415	-	pos	C28H38O6	509.232	15.1035	M+K	4.84267	46.2	42.1	114901	117544	133901	107773	131774	96861.1	82804.2	88654	139185	142596	155297	177214	219200	178870	171455	226605	165035	172302	191993	173829	197587	241821	253591	296101	6.4e-10	6.4e-10	6.4e-10	6.4e-10	6.4e-10	6.4e-10
880	(R)-Heraclenol 2'-(3-methylbutanoate)	HMDB0039059	-	pos	C21H24O7	371.149	15.1442	M+H-H2O	-0.132047	43.5	22.1	36786.8	39543.6	33163	36182.2	35742.3	34064.7	33312.3	32751.3	25862.5	24404	24422.1	24044.4	32813.1	26608.9	23830.9	31909.8	21299.6	22088.7	23252.8	25538.9	24975.7	19595.7	20699.4	18457	6.4e-10	6.4e-10	6.4e-10	6.4e-10	6.4e-10	6.4e-10
881	2-O-(4-Hydroxycinnamoyl)-1,6-di-O-galloyl-beta-D-glucopyranose	HMDB0039193	-	pos	C29H26O16	613.121	15.1442	M+H-H2O	4.19737	38.2	0.775	58022	59213.4	49568	60092.2	67095.3	80330.9	227312	175755	163522	141934	123346	120218	103243	108843	101288	99005.7	89650.6	89219.1	94985.1	93129.4	98904.6	82858.7	81076.8	72471.7	455.851	400.001	925.676	384.588	6.4e-10	1478.82
882	O-Ethylcubebin	HMDB0040834	-	pos	C22H24O6	385.165	15.2269	M+H	-0.112462	37.6	0	3304.41	3600.39	2733.75	3460.4	2998.67	3134.77	2815.53	2532.61	5166.9	5126.35	4721.48	5097.63	3667.68	6091.84	5418.62	4647.75	2856.89	3274.89	3222.17	3741.51	3559.81	2974.72	3249.95	1946.69	6.4e-10	6.4e-10	6.4e-10	6.4e-10	6.4e-10	6.4e-10
883	Geranic acid	HMDB0036103	C16461	pos	C10H16O2	191.104	15.2486	M+Na	-1.26608	42.8	23	6953.94	7025.13	8007.09	7186.09	7572.65	7688.1	6962.45	9289.4	10172.9	9562.82	9061.14	10266	7535.19	9823.63	10790.6	6900.67	4982.98	6644.64	5517.91	5417.1	5559.33	6862.83	7539.8	6434.95	18550.1	25686.6	33865.3	9271.15	7519.69	25628.4
884	Trichocarposide	HMDB0031723	-	pos	C22H24O9	455.131	15.453	M+Na	0.247242	39	0	10529.5	10736.2	12363.9	11425.5	13540.5	14330.1	7724.96	6490.96	26110.5	32080	25274.6	27443.8	15419.8	24672.3	29140.2	19596.4	11665	9756.75	11013.9	12284.6	11156.8	12128.7	11783.9	11761.1	6.4e-10	6.4e-10	6.4e-10	6.4e-10	6.4e-10	6.4e-10
885	Dihydro-5-pentyl-2(3H)-furanone	HMDB0031531	-	pos	C9H16O2	139.112	15.5767	M+H-H2O	0.172279	41.6	14.1	226753	197719	174289	194205	145811	169463	215717	157784	143739	176196	224162	131331	132002	168993	176297	139337	114989	177002	142354	135354	96903.6	164526	137769	138879	340587	490846	446692	396900	227440	340518
886	Dolichin B	HMDB0029468	-	pos	C20H20O5	341.138	15.6357	M+H	-0.0460548	51.9	63.3	180755	199039	177539	203568	174908	170492	173818	161087	180432	147077	157571	150118	241370	198831	150757	224725	191703	178393	195650	224233	203817	148851	157512	123359	6.4e-10	6.4e-10	6.4e-10	6.4e-10	6.4e-10	6.4e-10
887	Cinncassiol A 19-glucoside	HMDB0035165	-	pos	C26H40O12	527.247	15.676	M+H-H2O	-3.53475	51.7	68.9	36455.1	39039	42759.2	37134.1	38225	33047.9	17658.8	20947.9	40927	40840.3	46343.8	48779.9	38964	52786.9	55453.1	45709.4	59235.4	55714.9	58883.2	63175.8	60641.9	62548.9	63131.7	66663.8	6.4e-10	6.4e-10	6.4e-10	6.4e-10	6.4e-10	6.4e-10
888	(2S)-2-Butanol O-[b-D-Apiofuranosyl-(1->6)-b-D-glucopyranoside]	HMDB0041255	-	pos	C15H28O10	407.131	15.7604	M+K	-0.0599552	48.4	46.5	6.4e-10	6.4e-10	266.272	88.6044	369.81	419.686	6.4e-10	6.4e-10	28399.6	28523.9	39175.2	30669.4	5727.13	44141.6	34077.3	5768.67	2092.3	938.597	1580.59	1351.88	1667.51	1949.38	1733.69	2786.32	6.4e-10	6.4e-10	6.4e-10	6.4e-10	6.4e-10	6.4e-10
889	Methyl lucidenate F	HMDB0036437	-	pos	C28H38O6	509.229	15.7817	M+K	-3.03176	45.8	38.1	15312	16767.1	15078.5	12086.7	19045.6	14218.3	12366.6	14448.9	25109.8	24413.2	28118.1	29258.7	42676.1	29846.8	27609.6	39425.7	30559.1	37317.7	34113.1	30467.8	33133.6	43379.9	44975.7	38015.7	6.4e-10	6.4e-10	6.4e-10	6.4e-10	6.4e-10	6.4e-10
890	Glyceollin III	HMDB0034041	C15511	pos	C20H18O5	339.123	15.8002	M+H	0.227885	51.9	64.2	7787.23	8780.83	8750.96	8401.38	9312.84	8252.78	6663.55	7509.73	11984.6	11413.5	12008.6	10725.6	14282.9	13555.1	11308.2	13361.5	22255.9	22110.2	22784	24724.1	22355.4	16054.2	16122.3	13495.8	6.4e-10	6.4e-10	6.4e-10	6.4e-10	6.4e-10	6.4e-10
891	4',5,7-Trihydroxy-3-methoxyflavanone	HMDB0040560	-	pos	C16H14O6	285.076	15.8211	M+H-H2O	-0.493869	41.1	9.68	36210.2	37804.1	37409.1	33211.1	35481.8	32331.1	32206.5	27815.4	46962	49665.3	52753.9	55623.1	50005.4	54120	57393.1	54422.2	55076.1	43659.2	43732.2	49460.3	44039.5	44525.4	41151.9	45902.7	21934.6	46681.4	38993.4	23424.2	16758	14871.7
892	3-Hydroxychavicol 1-[rhamnosyl-(1->6)-glucoside]	HMDB0037108	-	pos	C21H30O11	441.173	15.8817	M+H-H2O	-5.05504	37.7	0	204217	220962	205217	210045	220692	184130	104224	126881	176480	178835	181423	201328	172892	202633	206274	202155	231706	240122	272829	280572	278261	280103	292931	304483	6.4e-10	6.4e-10	6.4e-10	6.4e-10	6.4e-10	6.4e-10
893	3'-(2'',3''-Digalloylglucosyl)-phloroacetophenone	HMDB0040624	-	pos	C28H26O17	635.124	16.0886	M+H, M+Na	0.0305222	40.9	7	415659	404996	404751	397264	385991	368246	332624	334407	347404	342650	374853	388517	391840	387994	371869	417411	310454	303454	309092	312241	334133	356202	403488	391328	6.4e-10	6.4e-10	6.4e-10	6.4e-10	6.4e-10	6.4e-10
894	(-)-Epiafzelechin 3-gallate	HMDB0038846	-	pos	C22H18O9	409.089	16.1299	M+H-H2O	-5.67556	37.3	0	3906.19	4080.48	2341.29	3353.37	3280.81	3001.46	1434.14	6.4e-10	23851.4	42938.8	35011.9	33375.5	8690.2	27163.8	49794.5	18858.4	8062.7	4965.18	6404.94	7690.81	6257.42	4690.85	4731.91	6115.82	6.4e-10	6.4e-10	6.4e-10	6.4e-10	6.4e-10	6.4e-10
895	12alpha-Hydroxyerosone	HMDB0034141	-	pos	C20H16O7	369.097	16.1513	M+H	-0.198443	39	0	517.535	572.23	315.508	839.41	558.088	998.899	595.322	6.4e-10	10816.7	19976.5	12470.6	12622.8	3009.53	11734.8	20007.9	7372.77	2644.9	1869.09	2797.96	3263.71	2429.15	2041.15	2004.45	2222.74	6.4e-10	6.4e-10	6.4e-10	6.4e-10	6.4e-10	6.4e-10
896	10-Acetoxyligustroside	HMDB0035217	-	pos	C27H34O14	583.201	16.1513	M+H	-2.51624	37	0	16874.5	15740.7	12621.1	15808.5	16869.3	15147.9	11412.8	11337.6	18088.9	18224.7	16633	16307.4	13178	19061.1	16780.3	16058.4	13679.2	12955	11927.6	9413.88	10445.6	8549.36	7887.89	5587.2	6.4e-10	6.4e-10	6.4e-10	6.4e-10	6.4e-10	6.4e-10
897	Catechin 3',7-diglucoside	HMDB0037952	-	pos	C27H34O16	653.148	16.1929	M+K	-0.0291004	41.8	16.1	6.4e-10	6.4e-10	6.4e-10	6.4e-10	6.4e-10	6.4e-10	433.693	923.575	807.327	1992.09	5402.32	5302.75	9440.06	7080.27	17059	16096.5	25775.2	37417.6	36495.9	39610.2	41166.5	34864.5	33686.4	37389.6	6.4e-10	6.4e-10	6.4e-10	6.4e-10	6.4e-10	6.4e-10
898	Gibberellin A37 glucosyl ester	HMDB0038611	-	pos	C26H36O10	509.234	16.2341	M+H	-7.39317	37	0	67991.9	71917.8	67856.3	67008.5	77688.9	61760.1	38008.2	44312.7	70279.1	73386.9	70954.4	78129.9	83143.1	79368.8	80924.8	88734.7	66889.7	73545.7	78700.7	72111.6	79245.1	81022.4	85034.2	77742.4	6.4e-10	6.4e-10	6.4e-10	6.4e-10	6.4e-10	6.4e-10
899	Aeglin	HMDB0041415	-	pos	C25H34O11	493.205	16.295	M+H-H2O	-4.07747	49.6	69.8	25717.7	22311	21852.4	25796	25155.4	24268.6	17755.4	19329.4	33472.6	38499.7	31821.9	34891.5	17948.5	33774.8	35772.4	21359.7	55876.5	62639.5	59181.3	67435.5	59431.6	53457.7	47267.2	51734.8	6.4e-10	6.4e-10	6.4e-10	6.4e-10	6.4e-10	6.4e-10
900	Antibiotic CP 412065	HMDB0033081	-	pos	C25H34O6	448.269	16.3362	M+NH4	-0.561221	39	0.926	175.447	51210.1	576.347	6.4e-10	645.456	6.4e-10	6.4e-10	6.4e-10	5700.39	6.4e-10	6.4e-10	6.4e-10	6.4e-10	6.4e-10	6.4e-10	6.4e-10	6.4e-10	6.4e-10	6.4e-10	6.4e-10	6.4e-10	6.4e-10	6.4e-10	6.4e-10	6.4e-10	6.4e-10	6.4e-10	6.4e-10	6.4e-10	6.4e-10
901	2-O-p-Coumaroyl-1,6-digalloyl-beta-D-glucopyranoside	HMDB0039168	-	pos	C29H26O16	613.121	16.3793	M+H-H2O	4.06346	39.7	9.87	8753.41	9419.54	6045.44	8014.66	10240.1	12177.1	34227.1	25327	32130.4	28071.4	25151.9	23939.7	22955.7	22977.7	21439.2	22475.5	24536.9	25161.1	26059.9	24603.7	26852.2	22038	17843.5	13233.6	6.4e-10	6.4e-10	1325.87	373.565	6.4e-10	6.4e-10
902	3''-O-Acetylafzelin	HMDB0039747	-	pos	C23H22O11	475.124	16.4006	M+H	0.656387	50.5	56.6	1229.28	936.113	2500.73	812.119	1434.39	623.749	235.922	613.61	5818.81	7117.32	4772.54	4605.98	8847.64	4615.88	6011.65	7466.74	93618.1	56464.2	67244	70958.5	47561.4	57240.6	34645.2	34344.7	6.4e-10	6.4e-10	6.4e-10	6.4e-10	6.4e-10	6.4e-10
903	Aloesol 7-glucoside	HMDB0040565	-	pos	C19H24O9	397.149	16.4006	M+H	0.13141	42.3	16.5	21184.3	21929.1	18045.1	20145.2	21418.1	19132.9	16391.4	17402.6	25907.9	26281.6	23654.8	24737.8	26320.7	26315.5	24861.5	29438.6	30488.5	28909.4	32899	33710.4	33228.5	28890	28583.1	23418.5	6.4e-10	6.4e-10	6.4e-10	6.4e-10	6.4e-10	6.4e-10
904	(-)-Wikstromol	HMDB0030598	C10725	pos	C20H22O7	357.133	16.4202	M+H-H2O	-0.162059	47.1	40.3	11537.3	13349.4	11305	12805.6	11950.7	13338.9	11158.9	11682.1	18655.2	18772.8	16742.3	17215.6	23681.4	17340.3	16299.1	23017.3	14026.9	13971.7	14721.5	15104.1	13255.1	15103.6	14908.5	13971.2	6.4e-10	6.4e-10	6.4e-10	6.4e-10	6.4e-10	6.4e-10
905	7-Hydroxy-5-methoxyflavan	HMDB0037686	-	pos	C16H16O3	274.144	16.5013	M+NH4	0.0181536	41.6	10.7	6.4e-10	6.4e-10	6.4e-10	6.4e-10	6.4e-10	6.4e-10	6.4e-10	6.4e-10	6.4e-10	6.4e-10	6.4e-10	6.4e-10	6.4e-10	6.4e-10	6.4e-10	967.665	4394.65	11100.8	22600.3	33430.7	28794.7	20221.2	19282.5	20931	6.4e-10	6.4e-10	6.4e-10	6.4e-10	6.4e-10	6.4e-10
906	7-Hydroxy-3',4',5,6-tetramethoxyflavone	HMDB0038845	-	pos	C19H18O7	381.098	16.5219	M+Na	9.70008	36.5	0	6.4e-10	6.4e-10	6.4e-10	6.4e-10	6.4e-10	6.4e-10	6.4e-10	6.4e-10	6.4e-10	6.4e-10	6.4e-10	6.4e-10	6.4e-10	6.4e-10	6.4e-10	6.4e-10	6.4e-10	635.31	4258.62	15523.3	15305.6	18575.9	18464.2	27524.1	6.4e-10	6.4e-10	6.4e-10	6.4e-10	6.4e-10	6.4e-10
907	Catechin 3',5-diglucoside	HMDB0037951	-	pos	C27H34O16	653.147	16.5431	M+K	-0.566772	42.7	20.7	43360.9	30819.6	29155.1	30920.7	35438.4	38246	13755.9	20230.9	19823.3	30290.8	28784.5	23658.3	16153.3	23246.6	23564.3	9260.11	12881.9	6486.93	3424.21	679.45	394.999	503.332	152.746	6.4e-10	6.4e-10	6.4e-10	6.4e-10	6.4e-10	6.4e-10	6.4e-10
908	Glicoisoflavanone	HMDB0035427	-	pos	C22H24O6	402.191	16.6457	M+NH4	-0.070478	43.4	22	3975.17	3353.59	4647.34	3154.12	4541.96	4116.5	2931.61	4634.72	83971.9	90443.1	92611.5	99336.7	246331	102407	96478.1	213154	44141.2	54350.1	47041.2	43570.5	52931.6	62500.1	62403.6	56938.4	6.4e-10	6.4e-10	6.4e-10	6.4e-10	6.4e-10	6.4e-10
909	Citicoline	HMDB0001413	C00307	pos	C14H26N4O11P2	527.069	16.7296	M+K	-3.76475	38.4	0.0962	45551.2	47724.9	54868.3	51753.3	48894	39266.2	2341.87	11323.3	10704.2	10922.1	14343.1	14123.1	17291.6	16493.7	18243.4	18199.8	27068.1	27494.5	24296.3	25494.1	23556.1	27630.8	27915.5	28479.3	6.4e-10	6.4e-10	6.4e-10	6.4e-10	6.4e-10	6.4e-10
910	Citreorosein	HMDB0034444	C17810	pos	C15H10O6	287.055	16.7921	M+H	-0.300269	40.5	4.2	17533.7	20725	16694	15683.1	17201.9	14553.4	14776.7	14912	13793.6	13694.1	11251.1	11497.7	25542.7	15191.1	12942.4	26515.1	15057.4	10827.8	12780.6	15795.7	12908	13007.1	10742.8	10459.7	9.90713e+06	1.71319e+08	72169.9	24515.3	8231.02	2380.96
911	Luteolin 7-[E-feruloyl-(->2)-glucuronyl-(1->2)-glucuronide] 4'-glucuronide	HMDB0038045	-	pos	C43H42O27	973.189	16.7921	M+H-H2O	1.27134	37.1	0.112	52499.8	57345.1	56717.8	59713.2	56429.1	39857.3	6.4e-10	6.4e-10	3296.09	4333.01	11622.1	9804.58	19161.3	17338.2	23657.2	17999.1	47705.9	40061.5	45569.3	38333.7	38930	37949.4	47187.2	43796.5	6.4e-10	6.4e-10	6.4e-10	6.4e-10	6.4e-10	6.4e-10
912	Kaempferide 3-rhamnoside	HMDB0040803	-	pos	C22H22O10	447.128	16.8329	M+H, M+Na	-1.98049	55.5	80.5	1.58415e+07	1.74691e+07	1.7749e+07	1.74089e+07	1.78506e+07	1.53761e+07	1.59166e+07	1.5652e+07	2.52851e+07	2.48986e+07	2.4756e+07	2.41851e+07	2.34636e+07	2.43528e+07	2.46472e+07	2.47249e+07	3.14153e+07	2.78049e+07	2.96054e+07	3.0404e+07	2.77287e+07	2.75825e+07	2.5892e+07	2.91579e+07	131271	105596	119548	157213	80930.9	317888
913	3,3',4,4'-Tetrahydroxy-2-methoxychalcone	HMDB0035616	-	pos	C16H14O6	285.074	16.8329	M+H-H2O	-4.94645	40.5	11.2	457115	499062	509149	500504	508921	436275	455119	443767	696606	695001	688581	668439	645339	694063	690477	678327	861372	756311	803617	823499	754051	756054	709248	790619	91239.9	48810.3	74760	64045.1	41508.3	78380.3
914	Aflatoxin B1 diol	HMDB0060430	C19588	pos	C17H14O8	347.076	16.8731	M+H	-1.15374	54.7	80.6	31901.6	30177.6	30913	31376.7	30369.4	27382.5	21458	25584.6	31426	32098.9	29615.6	30192.5	32179.3	31841.3	25629.4	31408.1	20843.7	24369.2	25999.4	25922.6	27242.5	25717	26997.9	26890.1	4349.68	58978.2	6.4e-10	6.4e-10	6.4e-10	6.4e-10
915	(S)-Pterosin A	HMDB0030757	-	pos	C15H20O3	231.138	16.9561	M+H-H2O	-0.457088	47.7	42.9	103152	100084	101210	101158	95704.1	83964.4	81165	82755	102127	97951.6	102410	101779	110165	100816	93640.1	106678	84898.5	99293.7	95518.6	94709.1	97484.2	102345	97842.5	96298.1	31444.3	10231.3	24232.6	30353.9	17030.1	52979.8
916	4'-O-Methylequol	HMDB0041678	-	pos	C16H16O3	274.144	16.9561	M+NH4	-0.531909	41.2	10.1	18.3056	6.4e-10	6.4e-10	21.25	26.8161	6.4e-10	6.4e-10	6.4e-10	4858.4	8476.87	12266.1	14867.4	42389.7	16615.8	13956.9	70513.9	20821.6	6245.55	3808.9	335.723	405.639	6.4e-10	40.1033	6.4e-10	6.4e-10	6.4e-10	6.4e-10	6.4e-10	6.4e-10	6.4e-10
917	(-)-Arctigenin	HMDB0030087	C10545	pos	C21H24O6	355.154	17.1632	M+H-H2O	-0.0912578	44.8	28.4	68785.1	71517.5	62328	68778.6	67767.1	64042.4	64873.3	58081.6	90250.6	81053.5	73185.3	76801.1	69555.2	92303.6	85697.4	74811.6	54543.7	60684.7	60779.4	68911.4	69613.8	57549.4	67155.2	55822.1	6.4e-10	6.4e-10	6.4e-10	6.4e-10	6.4e-10	6.4e-10
918	Bakkenolide B	HMDB0035206	-	pos	C22H30O6	408.238	17.2249	M+NH4	0.733942	44.8	29.4	4369.9	3210.31	3250.07	4955.48	9780.25	3687.41	5128.45	5643.57	9894.43	7895.65	10864.5	9834.12	22724.8	13497	9325.47	19799.1	17618.7	25552.3	26864.3	22615.1	26920.1	29028.2	29499.7	23202.4	6.4e-10	6.4e-10	6.4e-10	6.4e-10	6.4e-10	6.4e-10
919	Formononetin 7-(6''-methylmalonylglucoside)	HMDB0029494	-	pos	C26H26O12	531.15	17.2866	M+H	1.1996	51	63	6.4e-10	6.4e-10	6.4e-10	6.4e-10	6.4e-10	6.4e-10	6.4e-10	6.4e-10	1523.99	1569.37	5934.25	2775.88	6.4e-10	1971.47	5555.79	6.4e-10	587.748	702.559	618.19	925.339	943.625	168.578	364.607	202.123	270422	6.4e-10	6.4e-10	6.4e-10	6.4e-10	6.4e-10
920	Geranylacetone	HMDB0031846	C13297	pos	C13H22O	177.164	17.4932	M+H-H2O	-0.0352308	38.7	0	21717	23463.1	23110.9	22998.6	21930	20369.9	18738	19344.4	17920.6	17587.5	17489.5	20222.9	21148.6	18797.5	17721.8	19558	17237.9	17727.4	18298.9	16198.6	16758.7	18324.6	17223.2	18099.3	63293.7	65686.4	60296.6	48060.4	143923	26992.8
921	Costunolide	HMDB0036688	C09382	pos	C15H20O2	215.143	17.4932	M+H-H2O	-0.0398402	39.4	0	16805.6	16737.8	17338.4	17771.5	16720.2	14737.6	13149.2	13776.2	16325.4	15477.3	14568.5	15589.8	16339.4	14908.1	14077.4	16264	13627.2	14845.8	14613.9	13790	14375.9	15946.3	14892.5	15000.2	16381.5	18729.2	13440.6	13811.8	38717.6	6004.73
922	Moracin I	HMDB0033311	-	pos	C20H20O4	342.17	17.5335	M+NH4	-0.204461	41.8	13.2	2974.68	2624.92	4626.84	3101.06	4273.59	3492.36	3601.78	4123.04	39117.1	35930.5	39943.5	42980.3	83374.1	50691.2	41929.6	74391.1	8842.13	11234.4	11925.9	11081.4	13810.9	16833.1	17764.1	14484.9	6.4e-10	6.4e-10	6.4e-10	6.4e-10	6.4e-10	6.4e-10
923	cis-Mulberroside A	HMDB0031726	-	pos	C26H32O14	551.174	17.5734	M+H-H2O	-3.72092	43.5	30	78811.2	77416.2	67389.5	74330.5	81106.3	63559.1	33330.8	42858.2	57650.5	57676.4	54240.9	60688.7	54307.4	65609.1	65427.7	68607.2	66378.5	75691	86431.6	88869.5	89198.8	77705.4	79730.9	72134.5	6.4e-10	6.4e-10	6.4e-10	6.4e-10	6.4e-10	6.4e-10
924	Isoeugenitin	HMDB0029473	-	pos	C12H12O4	203.07	17.6151	M+H-H2O	-0.131135	38.6	0	2560.18	2402.34	2741.84	2731.83	2452.21	2322.98	2330.78	2383.29	3184.36	3555.61	3600.17	4104.1	4708.99	3340.06	3410.61	5442.21	4688.49	5212.18	4973.57	5602.05	5573.54	5599.64	5222.88	5310.85	5702.13	7625.67	6376.96	5703.07	17259.1	2458.43
925	alpha-Peroxyachifolide	HMDB0039575	-	pos	C20H24O7	377.16	17.7172	M+H	0.230566	45.3	31.3	2734.9	2538.23	2489.32	2022	1944.04	1678.74	2010.11	1860.86	14853	14334.7	15190.8	15589.4	24709	14064.1	16722.9	26495.4	21976.6	24769.1	24031.5	25702.2	25576.9	24789.3	24346.3	23518.8	6.4e-10	6.4e-10	6.4e-10	6.4e-10	6.4e-10	6.4e-10
926	Norbixin	HMDB0035832	C08608	pos	C24H28O4	419.163	17.7374	M+K	3.24054	36.1	0	824.216	343.163	1082.19	1453.42	980.262	415.023	6.4e-10	145.676	6278.08	7402.28	5015.58	4896.13	4981.74	4366.38	5204.25	8360.37	5545.55	8870.24	11547.9	11015.6	11083.2	10943.8	11054.7	11633.2	6.4e-10	6.4e-10	6.4e-10	557.032	570.563	6.4e-10
927	Seselin	HMDB0034257	C09312	pos	C14H12O3	246.113	17.7993	M+NH4	0.143822	40.1	4.13	1783.46	1136.58	1200.48	1267.62	1179.41	1263.24	1004	869.09	8064.27	7844.46	7238.02	7101.6	16734.5	7360.22	6141.15	17301	8712.54	8019.16	9905.69	10796.1	10690.5	9857.75	9426.52	8748.62	6.4e-10	6.4e-10	6.4e-10	6.4e-10	6.4e-10	6.4e-10
928	Morachalcone A	HMDB0040306	-	pos	C20H20O5	341.138	17.8828	M+H	0.0181537	44	23.9	25895.6	29202.3	26465.1	28936.6	23109.5	27923.4	25271.1	20127.2	56377	57433.3	49596.4	46713.4	70142.3	58135	41353.9	74912.3	93501.8	84879.9	94688.6	110265	97138.9	63181.4	66209.9	46845.6	6.4e-10	6.4e-10	6.4e-10	6.4e-10	6.4e-10	6.4e-10
929	Armillane	HMDB0035779	-	pos	C23H32O7	438.249	17.903	M+NH4	0.32501	40.2	5.06	3358.68	3260.2	2465.89	2752.93	2753.72	2113.36	1550.42	2135.43	27303.4	31604	28227.4	28197	37950.5	24545.3	22917.9	37613.2	25616.9	29107.4	32767.6	31018	26887.6	23125.7	23115.9	21637	6.4e-10	6.4e-10	6.4e-10	6.4e-10	6.4e-10	6.4e-10
930	Elemicin	HMDB0033778	C10451	pos	C12H16O3	191.107	18.1099	M+H-H2O	0.539313	40.1	3.95	29111	28823.8	26195.9	29526.4	28578.7	27313	22980.2	24540.3	25247.2	24301.1	23419.2	24755.9	21408.7	24033.3	23347.5	21828.2	22806.3	22946.8	24119.8	23837.2	24807.1	23235.1	23235.3	22126.3	30100.6	30129.4	22645	48242.2	21639.7	31175.5
931	Liquiritin apioside	HMDB0037491	-	pos	C26H30O13	551.174	18.1099	M+H, M+Na	-3.81888	38	0	347158	355419	303487	331046	337012	287034	138146	177987	236188	240612	247766	264188	227554	275789	281222	271147	269059	274722	319404	320513	346313	313462	318595	314242	6.4e-10	6.4e-10	6.4e-10	6.4e-10	6.4e-10	6.4e-10
932	6-Methoxykaempferol 3-rhamnoside	-	-	pos	C22H22O11	463.124	18.1498	M+H	0.621195	38.8	0	756.621	1103.14	1146.09	874.79	674.254	834.011	6.4e-10	237.686	319.631	173.016	247.55	158.935	535.017	113.863	118.873	178.651	699.842	6.4e-10	419.03	257.008	6.4e-10	251.197	348.464	253.352	437823	12590.9	796.395	6118.56	2670.9	5748.76
933	Rotundone	HMDB0036443	C17501	pos	C15H22O	201.164	18.212	M+H-H2O	-0.0729241	44.3	24	40782.1	37864.9	39135.1	38792.2	35340.6	33654.4	32718.3	33912.9	39585.6	39159.4	39465.9	39130.7	33984.8	39116.9	34243.1	35286.5	30280	30906.6	32412.8	29094.9	32283.6	32695.5	32608.1	32962.2	12680.4	10992.3	6797.91	15907.5	9012.08	12054.2
934	Cyclohexyl cinnamate	HMDB0037706	-	pos	C15H18O2	231.138	18.2548	M+H-H2O, M+H	-0.0580107	41	9.93	111480	108756	103928	107735	101390	90945	87137.5	89021.8	114313	107010	109289	111096	106668	109392	98230.1	105605	92087.6	115793	96568.6	89689	97414.7	103525	101221	104893	35602.3	32852.4	20866.7	46055.4	27243.9	33889.2
935	Artemin	HMDB0034696	-	pos	C15H22O4	249.148	18.2766	M+H-H2O	-0.266034	52.7	66.4	29359.1	27317.4	27290.9	28446.5	26787.2	24152.1	23266.3	24065.6	28792.1	26878.4	27555.2	28497.2	26379.6	27264.4	24006	27037.3	22557.6	24358.3	23225.1	21400.9	25058.3	25763.2	24053.7	25353.6	16737.9	13847	8617.15	23569.5	13135.1	16066.3
936	3,3',4'-Trihydroxyflavone 3-O-[a-L-rhamnopyranosyl-(1->2)[a-L-rhamnopyranosyl-(1->6)]-b-D-glucopyranoside]	HMDB0040307	-	pos	C33H40O18	707.216	18.2977	M+H-H2O	-3.55366	37.6	0	60258.3	59967.6	51816	52047.1	55060.8	47135.7	22405.4	31320	35730.7	35529	35368.2	39098.5	32378.9	44199.8	41448.8	37696.5	39670.4	8987.74	3537.75	2935.74	1071.45	6.4e-10	6.4e-10	6.4e-10	6.4e-10	6.4e-10	6.4e-10	6.4e-10	6.4e-10	6.4e-10
937	6-Hydroxydihydrodaidzein	HMDB0041698	-	pos	C15H12O5	273.076	18.3597	M+H	-0.43298	47	38.6	150186	155854	215790	166380	141974	129439	175314	127648	128036	137389	103012	103512	347996	115890	90941.2	421156	134097	83801.2	96362.7	138793	96097.8	79654.5	87909.3	58006.7	6.4e-10	6.4e-10	6.4e-10	6.4e-10	6.4e-10	6.4e-10
938	(S)-Verimol F	HMDB0036558	-	pos	C17H20O3	290.175	18.4214	M+NH4	-0.500542	39.1	0	2307.72	2199.06	1922.63	2394.03	2784.15	2366.57	1418.77	1777.69	11189.7	9393.56	9745.44	9135.13	14152.6	10977	9008.69	15268.1	16995.3	16436.2	17900.9	13697.4	15711	17325.8	14569.4	14955.4	6.4e-10	6.4e-10	6.4e-10	6.4e-10	6.4e-10	6.4e-10
939	(S)-Skyrin 2-glucoside	HMDB0036320	-	pos	C36H28O15	701.147	18.4214	M+H	-4.49283	36.6	0	630.834	2001.19	227.516	6.4e-10	1938.14	816.659	190.918	245.595	11389	13524.9	14820.5	14725.8	8962.69	8947.21	15038	14871.1	9199.55	11601.2	11245.3	10113.8	12751.5	12406.7	10488.6	15627	6.4e-10	6.4e-10	6.4e-10	6.4e-10	6.4e-10	6.4e-10
940	Batatasin III	HMDB0030636	-	pos	C15H16O3	267.099	18.4632	M+Na	0.0663728	38.6	9.57	3997.83	3388.95	3190.35	4820.4	3885.58	4188.11	3745.5	3763.29	4496.22	5171.22	2957.54	4361.52	1722.74	3338.64	2823.51	2175.27	4842.08	8492.04	7425.23	7481.2	7279.37	5208.74	3346.04	6822.4	6.4e-10	6.4e-10	6.4e-10	6.4e-10	6.4e-10	6.4e-10
941	8-Hydroxydaidzein	HMDB0033860	-	pos	C15H10O5	271.06	18.5877	M+H	-0.743179	40.9	7.73	2.79652e+06	2.99114e+06	3.14289e+06	2.5063e+06	2.32645e+06	2.17152e+06	2.59606e+06	2.2543e+06	2.11413e+06	2.0641e+06	1.56668e+06	1.74453e+06	6.927e+06	1.85454e+06	1.51367e+06	7.57629e+06	1.41418e+06	891152	951379	2.13519e+06	1.04579e+06	918553	1.06995e+06	819168	33049.5	15975	22002.1	26180.8	4602.63	6.4e-10
942	4-Methoxybenzenepropanol 1-(2-sulfoglucoside)	HMDB0034757	-	pos	C16H24O10S	431.1	18.5877	M+Na	4.25804	37.7	0	14145.7	10832.8	15579.4	15730.6	17360.1	23857.2	69616	51046.3	38441.7	38695.3	33518.2	32877.2	22542.2	28157	24661.6	21288.5	25529.1	23170.2	25148.5	24116.5	25626.1	21926.7	22574	17905	1777.83	1355.05	6.4e-10	6.4e-10	10.5671	105.374
943	Isoelemicin	HMDB0029867	C16975	pos	C12H16O3	191.107	18.6291	M+H-H2O, M+H	0.0244976	40	2.46	100207	436611	95745.7	89669.9	103850	84364.8	71292.3	76845.9	164528	85145.3	73876.8	71430.6	62127.8	88379.8	71262.5	111094	72594.3	80097	98038	77132.7	92707.2	72250.1	90742.4	66069.2	47585.6	32889.1	25313.1	37777.4	41381.9	48036.1
944	Marindinin	HMDB0029504	-	pos	C14H16O3	233.117	18.6291	M+H	-0.541779	43.8	22.4	74810.1	77020.7	64856.6	72844.4	74708	70356.6	58872.5	62011	64125.1	62136	57923.6	59565.6	51262.8	60708.5	58961.5	55537.6	57632.3	55942.1	62443.1	63919.1	64590.8	60134.7	58876.7	51969.2	4784.43	4611.3	4299.2	10632.3	6773.78	7679.47
945	Castavinol	HMDB0029808	-	pos	C26H30O13	573.155	18.6291	M+Na	-4.4723	38.8	5.68	98185.6	98657.6	92336.7	97577.2	91800.5	68928.4	9957.73	19629.5	25679.5	28283.4	28946	33671.3	35916.1	34512.9	40227.1	43810.2	45189.8	45022.6	46863.1	50546.3	50444.8	47852.6	52762.3	44156.9	6.4e-10	6.4e-10	6.4e-10	6.4e-10	6.4e-10	6.4e-10
946	Atropine	HMDB0014712	C01479	pos	C17H23NO3	290.175	18.6503	M+H	-0.636132	41.3	10.5	1156.64	1265.56	985.747	1294.4	1251.98	985.913	883.034	857.878	10628.5	9813.74	8377.19	9846.2	13865.9	12620	10903.4	12184.2	15075.7	12336.4	17410.5	23847.8	20054.6	14768.2	14605.8	11253.1	6.4e-10	6.4e-10	6.4e-10	6.4e-10	6.4e-10	6.4e-10
947	Edulisin IV	HMDB0041196	-	pos	C19H20O7	361.128	18.6503	M+H	-0.960433	38.4	0	11482.6	12233.4	11185	12193.8	11334.5	9490.99	8270.17	8121.14	9987.45	9301.19	8623.97	9133.1	6595.44	9352.99	10375.4	5556.35	5738.82	2899.36	3823.33	11840.9	7336.2	1095.05	2719.6	709.432	6.4e-10	6.4e-10	6.4e-10	6.4e-10	6.4e-10	6.4e-10
948	2',8-Dihydroxy-3',4',5',7-tetramethoxyflavan	HMDB0033905	-	pos	C19H22O7	363.144	18.6925	M+H-H2O, M+H	-0.18454	40.8	9.01	62728.1	62679.8	74139.2	67838.2	63027.8	53145.9	48479.7	51272.5	76505.7	77474.5	67407.6	76511.9	70711.6	67305.1	62835.8	85986.6	58322.7	53118.1	59659.2	64237.3	64091.4	60895.7	68075.9	62784.4	6.4e-10	6.4e-10	6.4e-10	6.4e-10	6.4e-10	6.4e-10
949	Torvanol A	HMDB0038789	-	pos	C20H20O10S	453.084	18.7134	M+H	-1.51311	40.4	13.5	5970.08	4125.48	8564.19	6767.52	5843.57	9299.63	33589.3	22470.5	18835	18088.3	13380	15105.6	12563	8942.56	12888.6	10682.7	6405.67	1702.6	1341.51	1099.64	4873.82	474.554	2311.71	973.291	171.408	6.4e-10	6.4e-10	6.4e-10	6.4e-10	2416.39
950	Physcionin	HMDB0040511	-	pos	C22H22O10	447.127	18.7764	M+H, M+Na	-2.95609	50.5	56.9	9758.39	8240.92	12071.6	8375.45	7511.56	9220.58	5918.11	7281.45	12941.6	15832.2	16302.7	13720.8	10254.1	11227.5	15907.8	11256.1	17657.1	13663.1	18239.8	24099.5	19086.6	15625	15111.5	13681.8	7.64518e+07	54330.6	41919.6	99377.9	64061.2	70131
951	(R)-Heraclenol 2'-(3-methyl-2-butenoate)	HMDB0039058	-	pos	C21H22O7	369.133	18.7764	M+H-H2O	-0.585099	46.8	43.2	11043.5	10782	10187.1	9626.84	11229.5	10026.9	8865.77	8700.58	14635.7	15012.6	14768.1	15015.2	14959	16276.7	20384.1	14494.5	12597.5	12278.2	13138.1	14618.5	14761.4	12988.9	14272	12862.6	6.4e-10	6.4e-10	6.4e-10	6.4e-10	6.4e-10	6.4e-10
952	Isorhamnetin 7-rhamnoside	-	-	pos	C22H22O11	463.124	18.7764	M+H	0.556748	38.9	0	1587.01	2083.82	1523.78	3569.45	3724.19	1426.72	1758	1858.25	4278.75	3771.29	3111.81	3458.09	1424.37	3843.52	2947.18	6.4e-10	1061.27	6.4e-10	6.4e-10	6.4e-10	90.994	6.4e-10	6.4e-10	6.4e-10	1758.31	397753	689.359	4165.29	1833.78	4569.62
953	6''-O-Malonylnaringin	HMDB0039776	-	pos	C30H34O17	689.166	18.8182	M+Na	-4.50455	40.9	22.6	81416.5	85364.5	65590.3	79831.8	73198.5	46039.3	1563.57	9116.95	17639.3	20556.8	19628.5	22636.4	23791.2	25699.7	30770.7	30086.5	32184	32153.5	37824.1	39339.4	39443	30149.3	36527.6	28951.1	1450.31	6.4e-10	6.4e-10	6.4e-10	6.4e-10	6.4e-10
954	(S)-Pterosin P	HMDB0036607	-	pos	C14H18O3	217.122	18.8392	M+H-H2O	-0.844245	43.1	19.8	56707.7	57434.3	61028	60073.9	55621.8	50474.3	51119.2	51308	50353.3	47955.8	49546.8	50403.2	45326.6	49338.2	47112.9	49079.1	42614.3	45043.5	46290.9	45854.6	48938.2	55073.1	51902.7	53257.2	11180.6	10420.2	6693.32	19051.6	10667.2	13075.5
955	S-(2-Aminoethyl)-L-cysteine	HMDB0033518	-	pos	C5H12N2O2S	165.07	18.8392	M+H	3.70563	38.2	1.87	54968.1	58006.2	57682.9	62440.7	56246.3	50903.9	56554.5	57008.3	52712.2	50397.6	52901.5	53374.6	49014.6	53939.7	47733.3	50287.3	41914.5	48413	52714.7	48586.8	54415	59839.1	58834.5	60215.5	0.957624	2.26877	6.4e-10	6.4e-10	6.4e-10	0.08079
956	Homoeriodictyol 4'-isobutyrate	HMDB0039775	-	pos	C20H20O7	395.107	18.8596	M+Na	-7.25762	37	0	112587	111574	122958	126974	101298	92748.5	45840.8	60907.8	50541.1	54769.1	59466.4	63764	63477.7	67034	65316.8	66850.4	66315.9	68758.4	68111.4	56263.5	60569.1	64817.3	68518.1	66719.8	6.4e-10	6.4e-10	6.4e-10	6.4e-10	6.4e-10	6.4e-10
957	L-Methionine	HMDB0000696	C00073	pos	C5H11NO2S	167.085	19.0009	M+NH4	2.60195	38.1	0	503.448	387.782	552.645	500.217	594.972	524.617	12.478	97.1954	919.018	1452.35	1230.24	1230.08	2333.85	1001.68	1081.42	2403.37	2310.85	2584.5	2856.52	3068.83	2902.86	2113.15	2261.21	2307.84	613.713	369.18	6.4e-10	1160.77	523.143	240.686
958	Artocarpetin B	HMDB0033148	-	pos	C22H22O6	383.15	19.0626	M+H	2.09138	44.1	30.6	2469.53	1728.27	1382.57	2700.79	672.167	2538.56	7750.5	5372.37	7861.03	7161.49	8999.61	7093.7	7514.04	8888.07	7980.71	6570.71	12364.6	12884	14013.5	13006.3	15961.4	11922.6	13306.6	11346.8	6.4e-10	6.4e-10	6.4e-10	6.4e-10	6.4e-10	6.4e-10
959	Dulxanthone G	HMDB0034935	-	pos	C22H22O8	415.136	19.1453	M+H	-5.48323	37.1	0	6.4e-10	6.4e-10	6.4e-10	6.4e-10	319.198	6.4e-10	6.4e-10	6.4e-10	14907.4	20766.1	22765.2	21225.7	4983.06	8784.35	18460.3	5191.87	2468.32	2938.36	2709.86	4569.82	4311.43	2484.32	2572.14	3180.95	6.4e-10	6.4e-10	6.4e-10	6.4e-10	6.4e-10	6.4e-10
960	2,3',6-Trihydroxy-4'-methoxybenzylcoumaranone	HMDB0039377	-	pos	C16H14O6	303.086	19.1651	M+H	-0.153764	42.6	16.7	120583	112521	101840	114484	104430	94846.4	89654.4	97122.3	130956	145320	117725	116506	129050	115453	100949	140763	98504.5	102760	110504	113222	123287	106077	109499	94638.3	6.4e-10	6.4e-10	6.4e-10	6.4e-10	6.4e-10	6.4e-10
961	Moracin H	HMDB0033315	-	pos	C20H18O5	339.123	19.1861	M+H	-0.0292452	52.4	65.7	42377.5	46089.6	42395	40483.6	42835.4	38940.8	40926.6	37642.8	41784.4	39797.3	44052.9	40524.7	45274.1	44739.4	42170.9	42483.5	41847.7	45340.8	45492.4	47740	49048.6	41900.5	43926.9	42379.1	6.4e-10	6.4e-10	6.4e-10	6.4e-10	6.4e-10	6.4e-10
962	Phenethyl phenylacetate	HMDB0035009	-	pos	C16H16O2	258.149	19.1861	M+NH4	-0.532872	39.5	0	9595.9	9484.69	9485.82	9043.06	12047.4	9614.43	7670.04	8560.16	13346.8	14450.2	12892.5	11991.5	9059.34	10099.6	11428.5	8315.95	4990.41	5464.62	5938.2	5498.84	6125.86	5822.19	6655.33	6108.03	6.4e-10	6.4e-10	6.4e-10	270.404	6.4e-10	6.4e-10
963	8-Acetoxypinoresinol 4-glucoside	HMDB0033283	-	pos	C28H34O13	579.205	19.268	M+H	-3.83485	44.3	29.9	49672.6	50342.5	45190.6	37266.9	36596	32060.8	23590.6	23920	55539.4	60019.1	60031.8	77393.5	20308.7	67350.6	79165.3	29911	75142.9	84588.6	94293.1	87363.8	90468.7	91488.6	96902.6	112573	6.4e-10	6.4e-10	6.4e-10	6.4e-10	6.4e-10	6.4e-10
964	Aflatoxin B2a	HMDB0035598	-	pos	C17H14O7	331.081	19.3704	M+H	-0.214998	45.4	31.2	53312.2	44243.3	24689.6	25446.2	35035.5	23583.3	31430.3	24018.1	20569.6	23361.4	21056	19672.4	31307	29438	25975.3	34299.2	41350.7	36235.3	35035.9	44602.7	34468	35581.8	22600.4	34058.6	6.4e-10	6.4e-10	6.4e-10	6.4e-10	6.4e-10	6.4e-10
965	Tavulin	HMDB0036773	-	pos	C15H20O4	247.133	19.3907	M+H-H2O	-0.103631	52.2	65	71317.4	67859.5	67260.2	68631.7	63525.3	58383.9	54053.7	56563.6	86087.2	90876.7	94329.7	95478.3	122689	91175	87619.7	122989	116700	123355	120924	129460	132900	125874	121423	119351	25239	29323.7	6818.89	17326.3	33717.1	24961.1
966	Trigoforin	HMDB0029495	-	pos	C12H12O2	171.08	19.3907	M+H-H2O	0.185827	39.3	0	12401.9	11999.1	11933	11963.2	11940.1	10930	9912.17	10784.3	12973.3	12701.2	12129.4	11933	12990.6	11858	10877.6	12779.2	10289.2	10894.5	10675.6	10865.6	11886.2	11567.1	11422.4	11057.6	12885.9	20753	4763.26	16701	37075.3	21962.2
967	Xenognosin A	HMDB0029539	C08731	pos	C16H16O3	257.117	19.5117	M+H	-0.0973265	39.1	0	1085.71	1665.72	1236.55	1713.73	1559.81	1500.61	1349.37	1693.97	2807.29	3811.02	2969.99	3380.86	5436.62	3248.24	3281.63	6908.97	7708.49	8643.73	7996.17	9617.04	10488.4	7589.78	7756.74	8300.83	6.4e-10	6.4e-10	6.4e-10	6.4e-10	6.4e-10	6.4e-10
968	Rutaretin 9-rutinoside	HMDB0034611	-	pos	C26H34O14	553.19	19.5117	M+H-H2O	-3.57561	49.6	59.4	33930.8	36266	30279.7	33164.8	33599.8	29059.1	14203.8	18938.9	25626.3	26076.3	26403.3	28760.9	22963	29455.7	31322	28710.4	34130.8	32384.7	36050.4	33886.6	38916.2	26564.3	30917.3	24029.2	6.4e-10	6.4e-10	6.4e-10	6.4e-10	6.4e-10	6.4e-10
969	Sissotrin	HMDB0033990	-	pos	C22H22O10	447.127	19.5749	M+H, M+Na	-3.19221	51.6	62.9	5412.17	6132.6	7048.56	6158.87	5532.49	4973.27	4003.86	4764.73	3330.98	4032.65	4023.6	4279.45	4497.17	3843.27	4656.45	4635.16	6139.67	4942.11	6574.84	5308.24	6169.23	5270.55	4593.77	6022.1	399742	7.383e+07	11886	45186.8	95662.9	76733.8
970	Estrone	HMDB0000145	C00468	pos	C18H22O2	288.196	19.6164	M+NH4	-0.127232	40.6	6.54	400.378	118.917	6.4e-10	203.546	224.651	155.805	6.4e-10	110.23	7526.81	7030.28	6388.77	7381.71	9174.34	8560.97	7213.44	10671.8	11041.2	7182.11	10986.2	11188.8	11497.7	7573.52	8193.2	6254.94	6.4e-10	6.4e-10	6.4e-10	6.4e-10	6.4e-10	6.4e-10
971	13-Hydroxy-5'-O-methylmelledonal	HMDB0035864	-	pos	C24H30O9	463.196	19.6362	M+H	0.164992	49.3	50	46238.4	45071.3	50619.5	40890.4	41930.5	37329.7	39688.8	36549.4	58957.2	62537.7	60196.3	76383.9	38382.7	61885.4	70972.3	45396.1	92527.3	96488.9	105148	101020	89133.4	93250	102570	124385	6.4e-10	6.4e-10	6.4e-10	6.4e-10	6.4e-10	6.4e-10
972	Cajanin	HMDB0032696	C10203	pos	C16H12O6	301.07	19.8205	M+H	-0.794561	49.1	48.9	5.31647e+06	5.74354e+06	4.97377e+06	5.36098e+06	5.04779e+06	4.41919e+06	4.64278e+06	4.78917e+06	6.34491e+06	6.07219e+06	4.93205e+06	5.46011e+06	7.91199e+06	4.9749e+06	4.52678e+06	8.45984e+06	3.36289e+06	2.89873e+06	3.59195e+06	3.75584e+06	3.72184e+06	3.14637e+06	3.57364e+06	2.64569e+06	13325.4	18705	1118.81	28625.1	4783.72	6.4e-10
973	Vescalin	HMDB0031746	-	pos	C27H20O18	655.052	19.8205	M+Na	-3.16524	48.3	48.8	58197.2	63629	43527.1	52743.7	51379.9	53301.3	78682.3	75695.2	128408	111000	70765.2	74291.5	141186	55518.2	39957.1	120612	8591.95	4944.87	4344.87	4566.46	6723.97	2990.83	4737.64	121.863	6.4e-10	6.4e-10	6.4e-10	6.4e-10	6.4e-10	6.4e-10
974	Acerosin	HMDB0030812	C09982	pos	C18H16O8	361.091	19.8609	M+H	-0.904375	49.3	53.4	20666.7	18458.6	19141.9	19974.5	18397.2	15954	15623.7	16140.2	31440.2	33651.7	26204.9	26599.5	18734.5	27252.4	22418.7	20382	16396.6	20687	19885.1	19403.8	20770.3	20598.7	19083.9	23015.9	6.4e-10	6.4e-10	6.4e-10	6.4e-10	6.4e-10	6.4e-10
975	4'-Hydroxy-3,4,5-trimethoxystilbene	HMDB0041671	-	pos	C17H18O4	287.127	19.9019	M+H	-1.17591	38.8	0.163	46173.1	43885.2	42877.2	44753.3	40094.9	34870.4	34758.5	33377.4	25805.7	26252.5	25626.3	26042.6	21058.4	24414.5	21684.8	20036.4	15376.9	14621.1	15709	13530.7	15219.8	14177.7	14316.3	14864.5	6.4e-10	6.4e-10	6.4e-10	6.4e-10	6.4e-10	6.4e-10
976	15-Epibetanidin 5-[E-feruloyl-(->3)-apiosyl-(1->2)-glucoside]	HMDB0039899	-	pos	C39H42N2O20	859.241	19.9847	M+H	0.296513	39.7	6.11	78402.7	65259.9	67046.4	62189.6	70467.8	42558.3	12294.8	14710.8	43811.3	45752.8	44796.1	40697.2	31948.3	42239.4	33707.2	26872.6	31047.4	25934.1	37334.6	26333.3	20527.9	18173.8	16966.6	10614.4	6.4e-10	6.4e-10	6.4e-10	6.4e-10	6.4e-10	6.4e-10
977	Isoliquiritin	HMDB0037318	C16978	pos	C21H22O9	419.131	20.0865	M+H	-7.31021	37.4	0	263104	277293	219079	266666	260504	216118	162204	197373	244934	269344	204109	231595	292120	283670	246367	357807	365748	270592	342816	358464	351053	320313	305865	250100	6.4e-10	6.4e-10	6.4e-10	6.4e-10	6.4e-10	6.4e-10
978	3-Indolebutyric acid	HMDB0002096	C11284	pos	C12H13NO2	242.057	20.1665	M+K	-3.79204	40.7	10.8	44499.4	48417.9	52778.4	48273.2	50889.3	46165.9	47263.2	47915.9	61299.9	63743.7	63305.4	60068.6	57550.9	66094.9	69919.5	61485.5	88970.1	73863.9	82829.9	85690.5	79645.8	82166.6	79844.1	87341.6	6.4e-10	6.4e-10	6.4e-10	6.4e-10	6.4e-10	6.4e-10
979	Moracin L	HMDB0041297	-	pos	C19H16O5	325.107	20.2881	M+H	-1.25001	52	68.4	6.4e-10	6.4e-10	6.4e-10	6.4e-10	6.4e-10	6.4e-10	6.4e-10	6.4e-10	9713.2	16008.5	12044.9	13573.1	14876.7	14847.4	10254.2	40380.2	14305.7	10266.7	14893.2	23783.7	18176.9	11737.1	7798.16	11114.4	6.4e-10	6.4e-10	6.4e-10	6.4e-10	6.4e-10	6.4e-10
980	Eugenol O-[3,4,5-Trihydroxybenzoyl-(->6)-b-D-glucopyranoside]	HMDB0040721	-	pos	C23H26O11	479.155	20.3094	M+H	0.344175	43.3	24	3920.98	3640.58	7261.31	4204.85	4908.29	3914.94	3146.06	2421.29	20704.9	37094.2	31482.3	36413.6	8953.44	22424.8	25360.1	13811.1	3076.23	1967.64	1422.43	4415.54	2390.99	2149.96	1885.94	2418.59	2177.73	5169.39	6.4e-10	6.4e-10	6.4e-10	785.703
981	Osmanthuside A	HMDB0038748	-	pos	C23H26O9	447.165	20.5351	M+H	-0.339938	39	0	11494.7	14547.2	12650.5	13252.8	13853.6	11506.3	9721.56	10781.3	11341.7	11119	9181.91	10830.5	9413.18	9861.6	9475.83	10855.9	9734.92	10697.1	12125	10595.1	6694.48	9271.29	1703.08	1295.82	6.4e-10	6.4e-10	6.4e-10	6.4e-10	6.4e-10	6.4e-10
982	(10S,11S)-Pterosin C	HMDB0030763	-	pos	C14H18O3	217.122	20.5772	M+H-H2O	-1.11756	39	0	31576.3	32788.7	33213.7	31550.4	28491.1	26605.2	27748	25727.4	21397.2	21516	21662.4	22425.4	21380.5	19908.6	20015.4	22782	26134.5	25984.3	24733.6	25512.8	24462.7	24823.3	23573.7	26894.9	31280.2	11844.8	26796.6	16549.8	17124.7	29104.6
983	(Z)-Resveratrol 3-(2''-sulfoglucoside)	HMDB0037075	-	pos	C20H22O11S	453.084	20.5772	M+H-H2O	-1.1828	38.7	2.27	7058.22	9638.71	8180.8	8320.83	9853.41	15874.8	39997.8	31284.9	16969.1	17600.6	16414.8	18118.6	12970.7	13428.7	13203.9	14992.3	24320.6	24401.4	22461.4	20830.4	20792.7	21306.5	18487.3	21923.1	6.4e-10	6.4e-10	6.4e-10	6.4e-10	6.4e-10	6.4e-10
984	4'-O-methyl-(-)-epicatechin-7-O-beta-glucuronide	HMDB0029183	-	pos	C23H26O11	479.155	20.5981	M+H, M+Na	0.62653	48.4	47.1	16652.7	16288.4	25790.3	16800.4	15684.5	13849.8	11980	9132.4	114243	201763	172561	208726	66878.8	121215	159786	92928.1	22759.8	16755.9	18895.1	32131.7	20335.2	24556.6	14937.4	14119.3	6.4e-10	6.4e-10	949.378	6.4e-10	6.4e-10	2474.17
985	Sudachitin	HMDB0037335	-	pos	C18H16O8	361.092	20.5981	M+H	-0.095136	45.5	33.1	13425	10521.4	11170.1	13623.1	12450.6	11414	9045.69	9910.54	19111.4	23305.5	17034.5	15851.5	12834.2	16918.3	13934.7	12991.8	10539.2	12896.2	12371.1	13609.2	13252.5	12702.9	11726.9	15662	6.4e-10	6.4e-10	6.4e-10	6.4e-10	6.4e-10	6.4e-10
986	Isogingerenone B	HMDB0035404	-	pos	C22H26O6	404.207	20.6162	M+NH4	0.251586	39.6	2.19	24239.7	21912.7	33799.9	23493.3	32554.7	26055.7	26237.7	29982.8	167197	164031	181295	197364	258509	219966	197676	200252	25757.2	33025.5	30261.4	24539.8	35799.7	57665	55492.6	53850.1	6.4e-10	6.4e-10	6.4e-10	6.4e-10	6.4e-10	6.4e-10
987	Pisumoside A	HMDB0037126	-	pos	C38H62O21	893.345	20.658	M+K	4.58076	45.8	40.7	4037.28	5687.49	2333.57	3814.02	5260.32	6033.59	1595.44	2001.59	14747.2	20160	22921.7	17930.3	35513	22142.5	22608.1	48663.6	15596.4	12993.7	15837.5	15071.3	17092.2	15025.7	13501.9	11772	6.4e-10	6.4e-10	6.4e-10	6.4e-10	6.4e-10	6.4e-10
988	3,4',7-Trihydroxyflavone	HMDB0034004	C10037	pos	C15H10O5	271.06	20.6793	M+H	-0.298371	42.9	16	21113.1	23884.7	25862.1	21602.6	19784.1	18672.5	19567	18614.9	15127.5	14645.6	11579.7	13031.7	51698.2	15674.8	14480.3	52872	13746.9	7791.91	7678.39	19701.3	9944.94	8337.65	9670.47	7390.41	148795570	1.38476e+08	146844	11333.8	4631.96	10237.8
989	Isorhamnetin 3-(6''-malonylglucoside)	HMDB0038820	-	pos	C25H24O15	547.109	20.7828	M+H-H2O	0.640143	38.7	0	77501	80719.8	72910.6	78727.6	78657	67920.8	72409.2	65228	88324.1	83760.6	82693.2	80560	71145.6	80537.5	75539.8	74196.5	56604.9	54181.4	59304.7	55195.1	50468.2	52045.1	43416.4	36476.9	6.4e-10	6.4e-10	6.4e-10	6.4e-10	6.4e-10	6.4e-10
990	Dihydrogenistin	HMDB0039935	-	pos	C21H22O10	417.118	20.9652	M+H-H2O	0.363576	47	40.7	10165.4	10183.4	11036.5	10102.1	9521.01	8843.72	8564.17	7722.45	26190.6	26954.3	24523.2	25449.6	24949.4	24992.7	23763.7	25329.3	17404.9	17512.2	15866.1	18504.1	17883.2	17551.3	17505.2	19109	6.4e-10	6.4e-10	6.4e-10	6.4e-10	6.4e-10	6.4e-10
991	Alloalantolactone	HMDB0036119	-	pos	C15H20O2	233.154	21.026	M+H	-0.276747	44.6	31.7	46324.9	43898.4	44999.5	42859.1	40918.8	36830.1	37411.7	38408.7	45903.1	47354.2	46740.9	48468	37334.2	44811.1	44428.5	39014.1	36542.4	35809.9	33554.9	36292.1	35001.7	37934.4	36155.4	38210.3	46666.4	35187	44460.5	39313.1	22668.9	49580.2
992	Spinacoside D	HMDB0034871	-	pos	C40H60O14	803.365	21.026	M+K	4.56266	37.7	0.274	90533.4	72513.5	33208.1	28717.6	118796	51647	19980.6	43136.5	14705.2	15728	8889.61	16259.1	64244	39017.4	19143.3	48203	86426.5	58982.8	68218.2	101435	61704.1	50252.7	37232.6	66748.2	6.4e-10	6.4e-10	6.4e-10	6.4e-10	6.4e-10	6.4e-10
993	(R)-Hispaglabridin B	HMDB0038103	-	pos	C25H26O4	429.146	21.0468	M+K	-1.1843	37.2	0.3	4547.57	3234.91	1953.46	644.17	7156.25	6669.49	10222.5	12683.2	3175.7	2601.93	1736.58	2551.45	9221.61	4742.81	2055.71	4916.72	10126.3	7576.08	8228.42	11834.2	7072.47	5263.63	3348.43	6619.47	6.4e-10	6.4e-10	6.4e-10	6.4e-10	6.4e-10	6.4e-10
994	Guaiacol	HMDB0001398	C15572	pos	C7H8O2	107.05	21.0668	M+H-H2O	3.43087	43.3	25.4	35535.5	33729.3	33243.6	34697.9	32144.3	30530.6	26943.8	29749.5	29836.5	29576.6	27266.4	27111.6	13485.5	26932	24990.5	12403.1	11401.9	10869.5	10446.5	9637.59	10319.8	11285.5	11484.5	10918	55954.6	57996.5	38217.9	34978.9	32085.7	59610.6
995	Perillyl aldehyde	HMDB0003647	C02576	pos	C10H14O	151.112	21.0668	M+H	0.147806	46.3	35.3	689850	612760	607909	658906	603199	568486	496187	575041	638450	628573	557057	569999	197008	552656	479925	187823	139046	138574	147000	128853	142721	164240	169594	166903	526514	603468	413586	467578	862115	677298
996	p-Cresol	HMDB0001858	C01468	pos	C7H8O	109.065	21.0668	M+H	3.65832	45	30.2	800293	704375	698464	764526	689377	643161	553937	617437	744123	743904	637060	645924	153537	617322	524715	151790	91291.5	101000	113622	92982.9	114524	132191	144423	144152	191788	209346	158669	148586	255396	214616
997	Biochanin A 7-(6-methylmalonylglucoside)	HMDB0030641	-	pos	C26H26O13	547.145	21.0668	M+H	0.782027	48.4	46.6	6.4e-10	6.4e-10	6.4e-10	6.4e-10	6.4e-10	6.4e-10	6.4e-10	6.4e-10	2693.02	3031.16	4120.92	2979.13	285.217	1780.26	5526.59	401.17	59872.9	43632	47757.2	43863.1	42679.2	33850.5	21930.4	22715.2	6.4e-10	6.4e-10	6.4e-10	6.4e-10	6.4e-10	6.4e-10
998	Citrubuntin	HMDB0039146	-	pos	C15H14O3	243.102	21.2039	M+H-H2O, M+H	0.0186428	50.8	56.2	1.01687e+06	964542	998334	1.02232e+06	933866	846604	843888	869317	889073	872985	845073	822740	831143	810797	725891	845333	793366	830712	852684	828403	877367	883693	849591	826059	13524.3	38025.4	25102.2	16507.7	35470.7	45320.7
999	Oleacein	HMDB0037321	-	pos	C17H20O6	303.123	21.2039	M+H-H2O	-0.375349	49.1	48.7	4.20831e+06	3.95252e+06	4.08304e+06	4.19664e+06	3.80776e+06	3.43711e+06	3.33309e+06	3.39251e+06	3.47553e+06	3.35168e+06	3.27812e+06	3.22446e+06	3.19189e+06	3.22135e+06	2.80483e+06	3.28093e+06	3.0217e+06	3.18565e+06	3.27728e+06	3.18418e+06	3.42614e+06	3.47059e+06	3.33673e+06	3.24549e+06	905.451	857.229	6.4e-10	6.4e-10	6.4e-10	6.4e-10
1000	(R)C(R)S-S-Propylcysteine sulfoxide	HMDB0029442	-	pos	C6H13NO3S	197.096	21.2039	M+NH4	3.84925	42.2	22.4	16092	15867.7	15751.7	16225.7	16059.7	14973.7	18579.8	18032.5	16896.6	15995.1	15820.9	15409.6	16627.4	14838.3	13846.3	16989.2	16703.3	16464.9	16336.5	16031	17440.4	17088.6	16024.1	15652.1	4697.13	18099.4	9769.93	6956.52	27634.3	16219.3
1001	[6]-Dehydroshogaol	HMDB0033090	-	pos	C17H22O3	292.191	21.2039	M+NH4	-0.312452	39.5	0.38	38657.3	39844.4	40566	42744	36732.6	33991.9	34340	37032.6	27671.5	25467.1	27345.8	27759.2	23331.9	31091.5	24345.3	22552.6	17206	18923.7	19261.9	16972.3	19762.3	22911.3	22338.8	23443.8	6.4e-10	382.2	6.4e-10	355.594	376.674	487.375
1002	Myrigalone G	HMDB0041168	-	pos	C17H18O4	269.115	21.2039	M+H-H2O, M+H	-8.5527	37.1	0	149876	159029	163306	166999	149976	136326	147110	155484	125751	119655	134951	140802	113733	165994	137666	121334	104147	127816	127929	119878	144082	168217	162310	165093	6.4e-10	6.4e-10	6.4e-10	6.4e-10	6.4e-10	6.4e-10
1003	Torachrysone 8-beta-gentiobioside	HMDB0034613	-	pos	C26H34O14	609.161	21.3252	M+K	4.41235	49.2	58.7	19530.5	26401.7	20771.6	25017.2	29266.3	22398.6	22167	19812.3	43514.5	41847.4	40883.7	40412.5	38922.8	41852.7	38577	49114.6	36263.1	28282.3	35741.2	35879.4	33131.9	27481.8	29635.2	35289.8	6.4e-10	10836.8	6929.27	3396.91	15219.1	13927.1
1004	Strobilurin A	HMDB0030420	-	pos	C16H18O3	241.122	21.3457	M+H-H2O, M+H	-0.260783	46.2	34.8	32048.5	30403.4	41065.8	34576.7	36632.3	29638.2	29837.8	32570.5	27151.6	23998	27874.4	29677.1	33046.7	26687.3	27567.8	30713.2	41735.1	42735	44518.6	36756	44314.4	59468.4	60650.7	54956	6.4e-10	653.464	700.836	287.775	492.598	337.99
1005	Simulanoquinoline	HMDB0040379	-	pos	C37H34N2O7	619.239	21.3667	M+H	-8.26767	36	0	2716.65	2805.28	1134.11	1639.81	2933.56	1927.95	6.4e-10	231.085	35853.9	58689.9	49931.9	43228.8	58286.8	30049.3	59389.7	58480.3	1993.18	2447.76	2466.91	21187.1	7443.71	3149.58	6507.78	6559.96	6.4e-10	6.4e-10	6.4e-10	6.4e-10	6.4e-10	6.4e-10
1006	Licoagrochalcone D	HMDB0035371	-	pos	C21H22O5	355.154	21.4491	M+H	-0.270104	46.9	39	52605.2	48503.7	38803	49661	44270.7	46325.7	43877.5	40815.4	43062.5	29966.3	29349.3	33236.2	44476.7	40033.2	34217.2	46051	31077.9	32999.8	29700.7	34445.7	38056.3	29733.2	41273	30985.2	6.4e-10	6.4e-10	6.4e-10	6.4e-10	6.4e-10	6.4e-10
1007	2,4-Dihydroxychalcone	HMDB0039612	-	pos	C15H12O3	241.086	21.4703	M+H	-0.0942192	40.1	4.58	5827.35	5076.72	5420.43	6120.29	5345.7	5028.26	4107.97	3995.84	9665.74	11465.8	10464.8	11607	18776.2	10681.9	10009.6	20245.2	28803.4	32913	30975	34413.6	30930.2	29169.9	24735.6	33132.2	6.4e-10	1606.33	2524.87	2931.4	5751.6	4038.87
1008	4'-O-Methyl-(-)-epicatechin-5-O-sulphate	HMDB0029182	-	pos	C16H16O7S	335.059	21.4703	M+H-H2O	3.14193	36.3	0	2191.94	2627.9	1565.92	2143.3	2884.57	4246.03	8696.38	5816.41	5195.79	5116.74	4513.24	4646.71	4451.24	4118.52	4445.05	4670.68	3301.11	3186.05	4082.75	3011.03	3102.13	2621.73	3144.62	2673.26	6.4e-10	6.4e-10	6.4e-10	6.4e-10	6.4e-10	6.4e-10
1009	Spinacetin 3-rutinoside	HMDB0037470	-	pos	C29H34O17	637.174	21.5122	M+H-H2O	-3.73698	37.9	0.0293	157147	136499	112805	136749	131915	110229	53766.5	74044.3	80013.8	81636	79105.8	80184.3	72956	81016.9	91278.8	86635.7	77184.1	81022.5	96418.2	98608.6	105149	96131.2	102625	89407.9	6.4e-10	6.4e-10	6.4e-10	6.4e-10	6.4e-10	6.4e-10
1010	Glycyrrhizaflavonol A	HMDB0035527	-	pos	C20H18O7	353.105	21.5122	M+H-H2O	7.10988	37.3	0	11299	9724.22	10411.8	11467.1	11584.5	25502.3	56029.2	42239.7	47248.8	41219.1	35047.8	35719.4	31043.4	31451.1	24916.3	27230.2	17670	21634.9	21595.5	20270.8	21385.8	18550.6	19114.3	16439.3	6.4e-10	6.4e-10	6.4e-10	6.4e-10	6.4e-10	6.4e-10
1011	Germacrone 4,5-epoxide	HMDB0035889	C17489	pos	C15H22O2	217.159	21.5328	M+H-H2O	0.0430017	45.2	31.5	89300.3	82945.7	82038.8	84676.3	76409.5	70445.4	65814.9	65817.6	85617	85778.6	83473.6	85793.8	82929.7	86597.5	75308.2	79411.9	62278.6	67351.7	69217.6	69061.6	73375.9	64045.9	68632.4	64028.3	58511.1	110502	64368.9	76094.1	244111	146363
1012	Arlatin	HMDB0035740	-	pos	C15H22O4	249.148	21.5328	M+H-H2O	-0.417974	49.6	53	14771.2	13677.3	14772.3	14433.2	13871.3	12123.4	11411.2	10876.8	14601.2	15702.1	14183.2	14377.2	14311.3	14333.2	12982.7	14355.3	12054.4	12585.1	13256	11278.8	13106.5	12580.9	13227.2	12789.5	2200.45	5255.38	3870.74	5724.95	31226.3	8485.15
1013	Isothankunic acid	HMDB0040772	-	pos	C30H48O6	527.335	21.5328	M+Na	0.530536	41.9	13.1	84691.3	59129.6	52878.3	75996.7	63101.4	49308.7	48404.8	58435	191733	189255	163598	174388	136780	190602	115311	147219	63982.7	118385	129601	141060	149126	113024	125109	99679	6.4e-10	6.4e-10	6.4e-10	6.4e-10	6.4e-10	6.4e-10
1014	Zedoarondiol	HMDB0036448	-	pos	C15H24O3	275.162	21.5328	M+Na, M+K, M+NH4	-0.575388	41.6	10.8	2.23382e+06	2.00776e+06	2.00616e+06	2.21545e+06	1.96731e+06	1.76292e+06	1.67142e+06	1.81871e+06	2.49195e+06	2.4785e+06	2.38733e+06	2.45806e+06	2.33357e+06	2.52404e+06	2.15308e+06	2.34308e+06	1.83216e+06	2.23269e+06	2.18019e+06	2.26612e+06	2.36056e+06	2.13646e+06	2.2683e+06	2.09625e+06	10750.2	28774	20158.2	24734.6	98526.8	46043.6
1015	8-Acetoxy-4-acoren-3-one	HMDB0030974	-	pos	C17H26O3	296.222	21.5328	M+NH4	-0.146807	39.6	0	147596	136055	136516	140304	124217	111066	100917	102302	120925	115286	106640	104520	96907.7	103987	84549.6	89391	65668.9	73907.7	68421.7	64635.6	67529.4	60168.9	62393.5	61376.1	6.4e-10	485.351	971.553	357.82	2118.67	325.566
1016	Aflatoxin M2	HMDB0030480	-	pos	C17H14O7	331.081	21.592	M+H	-0.288688	51.2	59.9	21106.8	22405.2	23887.8	24060.7	20386.5	17792.2	16525	16431.1	31131.1	28603.8	28768.4	28353.2	34053.4	29607.1	23730.9	34620.4	26046.5	28065.7	31071.3	30212.9	31424.8	29236.5	27824.5	28748.7	6.4e-10	72828.1	6.4e-10	6.4e-10	6.4e-10	6.4e-10
1017	p-HPEA-EDA	HMDB0029305	-	pos	C17H20O5	305.138	21.6551	M+H	-0.323324	49.8	52.7	334023	321662	346037	366998	298900	269131	265144	266082	368775	329931	333631	336021	407406	349132	266243	419169	340236	401578	411348	409852	405446	386390	390051	391051	6.4e-10	6.4e-10	6.4e-10	6.4e-10	6.4e-10	6.4e-10
1018	Naematolone	HMDB0035781	-	pos	C17H22O5	329.136	21.6757	M+Na, M+K, M+NH4	-0.281181	47.6	41.2	571942	547558	551174	574482	504995	424457	368105	397073	532102	495043	525892	539399	491628	537476	468786	521259	416436	480603	475163	473609	492685	485072	476249	493461	6.4e-10	6.4e-10	6.4e-10	6.4e-10	6.4e-10	6.4e-10
1019	7-Hydroxy-5-(4-hydroxy-2-oxopentyl)-2-methylchromone 7-glucoside	HMDB0034698	-	pos	C21H26O10	439.158	21.7363	M+H	-4.97708	43.7	32.5	4627.52	3811.83	4514.18	3507.68	4596.2	2209.99	1264.08	2423.92	910.163	1738.67	1149.56	2283.79	6.4e-10	865.582	2286.36	92.4099	14328.5	13745.8	13448.2	13693.1	12286.9	11944.8	12405.3	17248.6	6.4e-10	6.4e-10	6.4e-10	6.4e-10	6.4e-10	6.4e-10
1020	Lactaronecatorin A	HMDB0037529	-	pos	C15H22O3	233.153	21.7763	M+H-H2O, M+H, M+Na	-0.451933	47.3	40	397744	376494	392891	390254	371432	329852	319150	324087	428734	417751	419204	436332	377410	398222	374950	360921	343662	389731	381051	387156	381718	387992	386145	402148	40828.4	48183.6	65843.5	67703.2	141756	122626
1021	Zizybeoside II	HMDB0034955	C17565	pos	C25H38O16	617.208	21.7973	M+Na	4.04322	40.5	12.9	42250.8	34331.7	29452.2	33499.8	37627.2	36374.9	33023.8	33403	24568.4	23533.2	25469.8	24000.8	18069.3	21513.7	25869.7	19638.7	15331.2	19127.8	20563.8	21008.7	17177.6	16380.5	14829.6	13977.6	6.4e-10	6.4e-10	6.4e-10	6.4e-10	6.4e-10	6.4e-10
1022	Secoeremopetasitolide A	HMDB0041364	-	pos	C19H26O7	367.175	21.838	M+H	0.170586	45.9	33.9	38044.8	35654.3	39639.8	33659.1	36634.9	30247	29867.3	28609.6	28065	25692	24454.4	26458.2	22923.5	24827.7	22098.1	24614.9	36582.3	35657.7	37803.9	37229	35929.8	31651.2	31771.8	34420.8	6.4e-10	6.4e-10	6.4e-10	6.4e-10	1426.76	6.4e-10
1023	Methyl 7-epi-12-hydroxyjasmonate glucoside	HMDB0031763	-	pos	C19H30O9	425.178	21.838	M+H-H2O, M+Na, M+NH4, M+H	0.0914689	39.2	0	954895	955703	954680	907228	934413	658310	523563	575326	591648	589669	575073	614948	534053	640194	583491	615130	878749	883602	985483	982286	974636	848856	886751	892485	6.4e-10	6.4e-10	6.4e-10	6.4e-10	17515.1	6.4e-10
1024	Gibberellin A4 glucosyl ester	HMDB0038610	-	pos	C25H34O10	495.22	21.939	M+H	-4.33759	45.3	40.6	26343.5	29103.3	18102.8	16726.3	26657.9	14768	8409.72	13041	5428.66	8535.45	9791.15	9060.31	1069.18	12632.1	12482.1	2102.44	42565.8	36844.9	35664.2	35240.7	35764.5	37573.1	36072.1	42487.4	6.4e-10	6.4e-10	6.4e-10	6.4e-10	6.4e-10	6.4e-10
1025	Artemidinol	HMDB0030647	-	pos	C13H12O3	217.086	21.939	M+H	0.758594	41.9	13.5	9626.65	9156.08	9899.54	7528.82	11894.1	11372.6	9035.44	10379.9	28941.4	41584.6	48908	37617.9	17004.4	26393.5	47685.8	24478.2	6830.94	5521.41	6318.95	6783.87	6650.33	10342.5	7551.52	9317.17	6.4e-10	6.4e-10	3397.46	4152.02	2396.12	5327.52
1026	Aflatoxin G2	HMDB0030475	C16754	pos	C17H14O7	331.081	21.9794	M+H	0.34702	46.3	36.5	39099.9	36926.4	40884.5	39876.4	35564.4	32452.1	29995	31793.7	42074.9	40980	41819.1	40765.5	46638.6	43358.7	36556.5	43528.6	34639.4	41307.4	38540.5	41229.5	40800	42430.8	39555.7	43344.2	6.4e-10	6.4e-10	6.4e-10	6.4e-10	6.4e-10	6.4e-10
1027	Edulisin II	HMDB0030593	-	pos	C24H26O7	427.175	21.9794	M+H	-1.13769	37.1	0	2773.69	3168.77	2242.45	3259.38	3437.57	1822.38	714.777	1676.01	6900.05	10177.4	10250.6	13355.1	733.775	6805.77	12544.6	1490.34	2529.89	3141.4	3009.58	4873.15	3561.99	3216.63	1878.27	1486.54	6.4e-10	6.4e-10	6.4e-10	6.4e-10	6.4e-10	6.4e-10
1028	Myrigalone H	HMDB0041169	-	pos	C17H18O4	269.115	22.0219	M+H-H2O	-8.6972	37	0	219752	224058	235788	250402	222999	206421	202754	220965	158226	142852	163071	166853	129603	176369	154868	133658	104770	124814	126873	115105	124606	152622	145302	153519	6.4e-10	6.4e-10	6.4e-10	6.4e-10	1371.79	6.4e-10
1029	3,5,6-Trihydroxy-3',4',7-trimethoxyflavone	HMDB0040344	-	pos	C18H16O8	383.074	22.0433	M+Na	-0.593468	40.9	10.5	95934.6	90936.8	84604.9	89740.2	85094.1	61183.8	41766.3	48904.3	50627.1	63877.6	56061	59948.1	65901.3	62369.7	56228.3	67722.1	61447.6	65263.8	67558.2	62242.2	66567	65565.9	66206.5	69133.2	6.4e-10	6.4e-10	6.4e-10	6.4e-10	6.4e-10	6.4e-10
1030	N-desalkylpropafenone	HMDB0060960	-	pos	C18H21NO3	300.159	22.0641	M+H	-0.155851	39.1	0.307	6.4e-10	6.4e-10	6.4e-10	6.4e-10	6.4e-10	6.4e-10	6.4e-10	6.4e-10	5384.42	5758.59	5677.29	6371.1	10378.4	6250.45	5765.93	14029.3	8343.54	4528.31	6893.29	9614.56	8225.6	5554.21	5606.36	5546.97	6.4e-10	6.4e-10	6.4e-10	6.4e-10	6.4e-10	6.4e-10
1031	Limocitrol	HMDB0037691	-	pos	C18H16O9	359.076	22.0641	M+H-H2O	-0.726756	37.9	0	17857.2	14631.7	16075.3	14801.1	15576.2	12785.7	10155.6	10992.4	13849.1	12136.5	13379.4	11363.1	13943.6	11780.7	9405.64	10954.1	9348.9	11033.6	12127.2	11237.3	12462	10365.5	11398.8	10806.1	6.4e-10	6.4e-10	6.4e-10	195.097	6.4e-10	6.4e-10
1032	Majoranin	HMDB0037334	C10191	pos	C18H16O8	361.092	22.0845	M+H	-0.713861	48.3	51.1	775238	696814	706931	728063	684470	688630	714636	731064	885650	893610	831965	828644	863053	798961	725570	838870	669918	768113	765025	762918	795394	784939	760394	773429	8.60629	6.4e-10	6.4e-10	6.4e-10	6.4e-10	6.4e-10
1033	Nonivamide	HMDB0029846	-	pos	C17H27NO3	294.206	22.1047	M+H	-2.45426	38.4	0.145	44924.8	43022.3	44626	40922.6	39628.6	34289.4	30102.6	32133.8	26324.8	23851.6	23137.9	22271.7	23089.5	23881.1	19416	20947.8	16540.4	17490.2	13607	12206	14871.8	15434.6	13992.2	16576.8	6.4e-10	6.4e-10	6.4e-10	6.4e-10	219600	6.4e-10
1034	Chrysoeriol	HMDB0030667	C04293	pos	C16H12O6	301.07	22.1254	M+H, M+Na	-0.576753	49.3	47.9	26706.5	31171.6	25763.5	31190.2	24871.1	24590.4	22836.8	23028.4	31567.5	30130.7	25069.7	27568	36152.5	27493.2	26542.1	40545.6	19678	17649.8	20575.7	21910.1	22517.4	21198.2	22975.1	16131	2.05131e+08	1.94507e+08	93540.9	21871	19731.3	18261.4
1035	Dehydrovomifoliol	HMDB0036819	C04223	pos	C13H18O3	205.122	22.1254	M+H-H2O	-0.0925416	46.5	35.7	140190	140855	141762	147062	134062	119716	111250	118175	131141	118773	123440	118543	110463	118799	105396	106681	88784.3	101365	98067.3	96318.5	104690	105938	108307	106276	39223.2	48018.3	33825	14901.3	43527.4	47339.3
1036	Deterrol	HMDB0041460	-	pos	C15H16O	213.127	22.1254	M+H-H2O, M+H	0.00509096	43.7	20.9	480305	443289	456969	475172	435609	397223	391761	398139	468614	453892	441754	446879	451648	427394	388780	436101	360578	402352	399987	395248	425714	436809	416688	425901	4278.75	5901.67	8694.92	4335.3	9640.26	10133.3
1037	Ethyl 3-hydroxyoctanoate O-[glucosyl-(1->6)-glucoside]	HMDB0038738	-	pos	C22H40O13	551.209	22.1254	M+K	-1.89944	38.2	0	27304.5	15900.4	24111.2	24249.4	22711.4	58780.4	97723.4	80233.3	97618	83653.7	72865.3	70713.2	75197.3	68604.3	49212.3	61625	41919.6	49282.8	46082.1	44274.7	52399.6	48278.3	46230.4	44376.7	6.4e-10	6.4e-10	6.4e-10	6.4e-10	6.4e-10	6.4e-10
1038	Absinthin	HMDB0035742	C09286	pos	C30H40O6	497.29	22.1453	M+H-H2O, M+H	-0.314146	39.2	0	359438	322472	301064	339044	303295	231956	203654	226195	464452	436535	424434	442014	477629	419220	335017	460039	308112	399496	426016	423930	470393	454723	433869	430688	6.4e-10	6.4e-10	6.4e-10	6.4e-10	6.4e-10	6.4e-10
1039	4-Epiisoinuviscolide	HMDB0031378	-	pos	C15H20O3	231.138	22.1453	M+H-H2O, M+H, M+Na, M+NH4	-1.02937	51.2	59.2	1.39655e+07	1.30376e+07	1.33621e+07	1.35935e+07	1.24524e+07	1.11598e+07	1.08033e+07	1.12705e+07	1.30788e+07	1.28272e+07	1.27727e+07	1.28085e+07	1.3248e+07	1.22899e+07	1.12201e+07	1.2792e+07	1.08495e+07	1.1789e+07	1.18259e+07	1.16751e+07	1.22965e+07	1.26061e+07	1.21225e+07	1.2316e+07	1.71995e+06	1.32826e+06	1.77588e+06	605743	326484	2.16402e+06
1040	7-Ethyl-5,6-dihydro-1,4-dimethylazulene	HMDB0035759	-	pos	C14H18	187.148	22.1453	M+H	-0.675378	49.7	57.3	16640.6	15755.7	16286.8	16661	15445.2	14852.7	14654.4	15236.9	16020.2	16167.4	16647.2	16232.3	15726.7	15243.5	15365.9	16638.3	15319.3	14992.5	14882.5	14957.3	15507.2	15528.6	14287.5	15760.5	845.673	6285.01	7646.09	3111.04	4842.27	6715.46
1041	(R)-11,12,13-Trinor-1(5),6,9-guaiatrien-8-one	HMDB0039153	-	pos	C12H14O	157.101	22.1453	M+H-H2O, M+H	-0.153157	48.9	45.7	1.08162e+06	1.01035e+06	1.04047e+06	1.0703e+06	984179	882818	860635	883751	1.03797e+06	1.03501e+06	1.01712e+06	1.02799e+06	1.08195e+06	980646	904890	1.03678e+06	871606	949072	958692	945554	998503	1.03003e+06	989727	1.00564e+06	26016.5	47554.2	34910.8	15637.8	54805.9	41886.4
1042	Dihydrocumambrin A	HMDB0036489	-	pos	C17H24O5	331.151	22.1453	M+Na, M+K, M+NH4, M+H, M+H-H2O	-1.03636	47.8	42.8	9.49496e+06	9.09896e+06	9.35634e+06	9.43688e+06	8.72817e+06	7.53229e+06	6.60571e+06	7.12274e+06	7.62037e+06	7.79895e+06	7.80639e+06	8.03928e+06	8.46933e+06	7.86415e+06	7.60249e+06	8.44501e+06	7.85433e+06	8.40045e+06	8.13757e+06	7.99737e+06	8.5112e+06	8.6942e+06	8.55864e+06	8.65707e+06	6.4e-10	6.4e-10	474.373	881.125	8751.89	6.4e-10
1043	Dictagymnin	HMDB0039274	-	pos	C14H18O	185.132	22.1453	M+H-H2O, M+H	-0.373519	46.6	35.8	428847	407073	417125	430058	400291	356112	343937	356567	411075	402355	395826	404530	408396	382785	350349	389531	331965	360249	367465	355659	385288	399754	377109	388213	70373.1	92455.6	62984.9	29555.6	102322	89271.4
1044	Glucoconringiin	HMDB0038418	-	pos	C11H21NO10S2	409.094	22.1453	M+NH4	-0.31235	41.3	18.6	7728.44	8851.18	6332.23	8529.37	10516.7	26621.1	54417.6	36477.5	20670.5	19989.8	16442.8	15061.7	13143.9	11310.7	10625.9	8830.78	10483.7	7738.28	5995.54	1424.14	1859.27	3315.51	2152.35	3377.57	6.4e-10	6.4e-10	6.4e-10	6.4e-10	6.4e-10	6.4e-10
1045	2-Methoxynaphthalene	HMDB0032861	-	pos	C11H10O	141.07	22.1453	M+H-H2O	-0.0666505	39.5	5.82	36566.2	32722	32575.4	34278.9	32812.6	28673.9	28252.1	30076.4	33428.4	33808.6	33176.9	34061.8	34220.6	31288.3	29954.2	33043	27354.5	30621	30387.6	31642.6	32829.7	33409.5	31866.8	33610.6	6.4e-10	160.969	6.4e-10	6.4e-10	138.914	1026.34
1046	Kanzonol Z	HMDB0033099	-	pos	C25H26O5	445.141	22.1453	M+K	0.710406	37.6	1.79	6152.39	5988.79	10416	11467.1	11156	37866.4	80333.5	63633.4	40216	29742.2	34835.7	28254.1	27457.3	26881.6	28350.9	23685.9	24223.4	27498.1	27826.7	27146	25207.6	27762.9	26789.4	19811.6	6.4e-10	6.4e-10	6.4e-10	6.4e-10	6.4e-10	6.4e-10
1047	beta-Geraniol	HMDB0035155	C01500	pos	C10H18O	172.17	22.1839	M+NH4	-0.0969438	39.2	6.53	549.453	784.733	656.96	1011.62	188.025	586.815	431.775	758.153	6.4e-10	75.1705	6.4e-10	90.8238	145.453	70.2865	6.4e-10	117.663	242.556	179.36	288.903	149.71	6.4e-10	180.29	209.638	132.777	3977.72	15814.5	8831.58	2506.41	43085.8	7372.29
1048	Delphinidin 3-sophoroside	HMDB0038007	-	pos	C27H31O17+	645.19	22.1839	M+NH4	0.523306	39.7	6.8	6.4e-10	6.4e-10	6.4e-10	6.4e-10	6.4e-10	981.487	3519.49	2409.96	6234.5	6868.57	10448.5	7989.67	8935.77	5627.88	11303.4	18357.3	14312.8	20495.6	24829.8	30351	30282.4	33310	31287.4	33230.9	6.4e-10	6.4e-10	6.4e-10	6.4e-10	6.4e-10	6.4e-10
1049	(R)-Marmin	HMDB0030787	-	pos	C19H24O5	350.196	22.2439	M+NH4	-0.562542	41.2	10.7	1.15341e+06	1.04143e+06	1.02178e+06	1.02653e+06	911185	806968	734516	746564	671677	628942	587174	580532	494958	503544	434334	429523	334449	343176	326878	287565	304452	316154	305221	315442	6.4e-10	6.4e-10	6.4e-10	464.778	6.4e-10	6.4e-10
1050	Humilixanthin	HMDB0039123	C08548	pos	C14H18N2O7	327.12	22.2649	M+H	4.61827	43.2	25.4	4.17546e+06	4.00437e+06	4.02348e+06	4.1227e+06	3.69342e+06	3.17864e+06	2.96268e+06	3.04255e+06	2.83729e+06	2.77106e+06	2.71954e+06	2.70292e+06	2.40162e+06	2.52913e+06	2.38132e+06	2.38026e+06	1.99694e+06	2.1079e+06	2.12593e+06	1.92469e+06	2.09079e+06	2.23422e+06	2.19402e+06	2.24076e+06	6.4e-10	6.4e-10	6.4e-10	6.4e-10	37103.9	6.4e-10
1051	2-Phenylethyl benzoate	HMDB0033946	-	pos	C15H14O2	227.107	22.2649	M+H-H2O, M+H	-0.0677166	40.9	6.11	1.39501e+07	1.2837e+07	1.28747e+07	1.3268e+07	1.20207e+07	1.08998e+07	1.08779e+07	1.08465e+07	1.03502e+07	1.01389e+07	9.77482e+06	9.73952e+06	8.71184e+06	9.04558e+06	8.11984e+06	8.33828e+06	6.64663e+06	7.09345e+06	7.1428e+06	6.69105e+06	7.14371e+06	7.58345e+06	7.35093e+06	7.52372e+06	110047	104715	106579	73945.4	176591	160527
1052	Quercetin 3-(2-caffeoylglucuronoside)	HMDB0041387	-	pos	C30H24O16	663.093	22.306	M+Na	-4.35676	47.9	53.7	54228.8	59562.5	63553.1	53759.5	51360.1	15368.9	3411.39	5809.88	7841.97	8107.45	12870.4	9408.77	11876.8	12114.9	16160.4	11055.8	16272.4	11215.5	7844.94	8764.01	5818.07	8106.59	8437.08	7818.69	6.4e-10	6.4e-10	6.4e-10	6.4e-10	6.4e-10	6.4e-10
1053	Avenoleic acid	HMDB0029978	-	pos	C18H32O3	297.242	22.306	M+H-H2O, M+H	-0.573567	46.8	38.1	24025.8	24635.9	23484.7	23059.1	18678.5	18501.5	15587.1	17231.1	34463.7	29400.2	38336.3	37508.3	27678.3	37853.6	37916.4	27607.8	77831.7	72220.1	68197.5	73338.6	71919.7	70409	68648	69261	51735.4	51596.8	26350.3	10062.2	32334.3	47538.5
1054	Porson	HMDB0030810	-	pos	C22H26O6	387.183	22.306	M+H	6.57574	37.4	0	1195.85	1180.01	1222.25	1584.08	1004.42	4837.02	8950.85	5318.21	16228.9	12644	16209.8	13339.7	8562.99	12674.8	14224.6	8532.03	32987.5	29606.5	27196.7	28795.1	28426.3	30185.7	28062.1	28432	6.4e-10	6.4e-10	6.4e-10	6.4e-10	6.4e-10	6.4e-10
1055	Isolindleyin	HMDB0039378	-	pos	C23H26O11	479.155	22.3256	M+H, M+Na	0.475186	42	14	16086	17082.3	18271.9	15308.9	19319.2	13267.6	11535.8	9760.71	314615	418841	467901	454284	65410.4	167793	359783	90970.8	40424.6	30151.4	29800.1	44398.1	33419.3	34020.2	33078.3	46945.9	6.4e-10	6.4e-10	6.4e-10	6.4e-10	6.4e-10	6.4e-10
1056	N1,N5,N10,N14-Tetra-trans-p-coumaroylspermine	HMDB0039963	-	pos	C46H50N4O8	787.37	22.4062	M+H, M+Na	0.0332323	53.5	69.8	2.34295e+06	1.90821e+06	1.07679e+06	957299	2.60289e+06	1.07564e+06	671483	929990	503795	523961	409593	503656	1.41456e+06	951057	623319	1.09135e+06	2.02657e+06	1.37664e+06	1.73329e+06	2.11935e+06	1.25889e+06	1.17109e+06	846165	1.39976e+06	6.4e-10	6.4e-10	6.4e-10	6.4e-10	6.4e-10	6.4e-10
1057	Withanolide B	HMDB0030020	C00828	pos	C28H38O5	477.26	22.4276	M+Na	-2.57396	40	9.61	7665.27	6103.08	7699.5	3480.86	8609.07	5376.96	6789.95	5779.66	6762.55	6197.58	6019.49	6682.85	17663.5	8605.15	6037.86	15080.3	14525.8	15236.3	16160.3	12451.1	16247	21962.5	21442.3	13277.1	6.4e-10	6.4e-10	6.4e-10	6.4e-10	6.4e-10	6.4e-10
1058	Laccaic acid D	HMDB0029508	-	pos	C16H10O7	315.05	22.4909	M+H, M+Na	0.825537	48.4	47.7	72.7222	108.322	35.043	253.545	256.708	203.271	273.232	640.235	599.286	584.683	68.3775	282.593	972.685	214.437	275.187	805.33	333.45	6.4e-10	53.7263	65.4674	113.947	138.553	51.9962	23.4781	2.79207e+06	2.55558e+06	6.4e-10	6.4e-10	6.4e-10	6.4e-10
1059	Calamendiol	HMDB0034673	-	pos	C15H26O2	221.19	22.5115	M+H-H2O	-0.72163	52.9	69.4	62211.3	63352.3	65578.1	67061.1	63153.1	60863.3	56594.5	52938.4	126943	131582	121441	121238	118921	121239	114611	115756	137735	144533	137206	145172	146393	135127	132878	123272	109368	78121.7	83728.2	26817.3	42024.4	120108
1060	12-Dehydroporson	HMDB0041417	-	pos	C22H24O6	385.165	22.5115	M+H	0.745126	50	57.2	13294.4	12666.2	8063.65	14232.5	13948.5	14044.3	12867.4	12353.1	11605.9	10668.2	9348.11	8740.27	12510.5	9042.48	7049.35	12092.2	8792.02	9903.5	11007	10427.7	12636.8	7715.38	11373.9	9442.35	6.4e-10	6.4e-10	6.4e-10	6.4e-10	7.84133	6.4e-10
1061	3',4',7-Trihydroxyisoflavan	HMDB0041652	-	pos	C15H14O4	259.097	22.5326	M+H	0.69965	41.3	11.3	1404.96	1781.62	1729.32	2405.07	1992.27	2182.08	2135.97	2067.85	4553.79	4884.24	4189.6	4367.19	14195.7	3842.35	3975.61	20133	6368.03	5094.92	7080.97	10492.3	8391.67	3789.3	5670.73	4756.3	6.4e-10	6.4e-10	6.4e-10	6.4e-10	6.4e-10	6.4e-10
1062	7-Hydroxy-2-methylisoflavone	HMDB0033979	-	pos	C16H12O3	253.084	22.5326	M+H	-9.17011	36.9	0	865.407	892.821	710.022	690.109	995.658	832.894	6.4e-10	125.698	3807.46	7520.8	6557.62	5224.78	1494.12	7314.15	5049.12	3561.53	1479.43	1350.63	1500.55	1885.74	1321.45	1544.5	1089.14	1363.84	6.4e-10	6.4e-10	6.4e-10	6.4e-10	6.4e-10	6.4e-10
1063	Obtustyrene	HMDB0030672	-	pos	C16H16O2	258.149	22.5734	M+NH4	0.362103	39.9	1.42	2176.48	2526.1	1878.13	2308.65	2669.64	2052.68	1951.64	1942.99	26614.2	23876.9	25129.6	24036.2	15657.7	25840.6	22807.1	18523	15306.6	12771.1	16528.7	16106.6	17105.7	13618.9	15862.2	14551.8	208.782	6.4e-10	6.4e-10	6.4e-10	6.4e-10	6.4e-10
1064	Epioxylubimin	HMDB0035613	-	pos	C15H24O3	275.162	22.594	M+Na	0.297327	44.6	27.7	49945.2	43327.7	43643.3	46021.9	47563.6	38145.7	30962.4	34148.2	40255	43147.8	39900.8	42414.9	42344.7	42420.2	35710	46166.9	34368	39426.9	39720.2	37870.9	45165.8	36655.5	41116.1	39854.3	13299.5	12914.1	13170.5	3907.44	7457.35	16068.6
1065	Gibberellin A38 glucosyl ester	HMDB0036903	-	pos	C26H36O11	507.221	22.6557	M+H-H2O	-3.12817	51.6	71	24702.1	27573.7	27345.9	25380.7	29409.9	15579.7	13154.2	12399.4	14613.6	16515.7	17410.6	18587.1	11404.5	17684.9	20336.5	13082.5	34449.8	30749.7	36060.1	33987.2	35798.7	29383.4	40603.1	45858.4	6.4e-10	6.4e-10	6.4e-10	6.4e-10	6.4e-10	6.4e-10
1066	4'-O-methyl-(-)-epicatechin-5-O-beta-glucuronide	HMDB0029181	-	pos	C23H26O11	479.155	22.6557	M+H, M+Na	0.914152	48.9	48.8	12217.1	12725.4	15280.2	11425.2	14236.8	8446.97	8410.47	7893.77	131274	167891	164766	177948	30185.8	69255.8	152675	44981.9	29174.2	22682	24241.1	34641	25616.7	22999.3	22065.3	26381.7	6.4e-10	6.4e-10	6.4e-10	6.4e-10	6.4e-10	6.4e-10
1067	Maysin 3'-methyl ether	HMDB0037420	-	pos	C28H30O14	591.171	22.7829	M+H	0.252861	43.7	25.8	244.359	6.4e-10	6.4e-10	6.4e-10	6.4e-10	6.4e-10	6.4e-10	6.4e-10	14337.5	18130.3	17944.3	13684.4	32692.3	15839.3	14649.1	32057.8	7344.17	8394.35	7686.28	8955.87	4203.82	5562.79	4971.54	3216.91	6.4e-10	6.4e-10	6.4e-10	6.4e-10	6.4e-10	6.4e-10
1068	Bakkenolide D	HMDB0034998	-	pos	C21H28O6S	426.194	22.7829	M+NH4	-2.29303	40	4.82	31865.9	31932.4	43443	36909.6	35565.1	97133.8	132881	97455.9	84214.6	77390.4	73982.6	72381.6	118245	68405.7	67928.6	98870.6	26318.2	23197.5	20056.1	25888.4	22193.4	22955	22773	26499.3	6.4e-10	6.4e-10	6.4e-10	6.4e-10	6.4e-10	6.4e-10
1069	(E)-1-Cinnamoylpyrrolidine	HMDB0038835	-	pos	C13H15NO	202.123	22.7829	M+H	-0.124035	39.7	0	2752.46	2399.09	1866.7	2429.24	2145.81	2234.74	1648.47	1859.53	992.567	1181.34	1073.4	937.091	1243.93	1060.47	789.945	1033.16	1670.29	1872.19	1952.12	1799.53	1938.19	1524.03	1815.83	1424.62	2486.82	1194.02	6103.37	1142.01	716.814	2620.61
1070	Sterebin D	HMDB0036832	-	pos	C18H30O3	295.227	22.7829	M+H-H2O, M+H	-0.0738405	39.4	0	387566	387600	486318	433157	346983	322547	323252	304809	327314	338617	338016	353485	612853	358082	349920	556674	117793	103044	99498.7	115589	112630	109300	108603	128092	34192.7	26936.1	43354.8	16812.4	40684.2	54251.5
1071	(±)-Tembamide	HMDB0030639	-	pos	C16H17NO3	294.11	22.7829	M+Na	-1.07371	38.1	0	9103.05	5573.78	4700.66	6875.41	6552.17	5533.02	4328.3	5515.63	2349.18	2972.07	1938.68	1770.93	1483.79	1858.29	2503.23	1827.67	4065.99	5486.15	5735.96	6366.02	6742.29	5965.5	6755.42	5649.17	6.4e-10	6.4e-10	6.4e-10	6.4e-10	6.4e-10	6.4e-10
1072	Isotetrandrine	HMDB0030174	C17060	pos	C38H42N2O6	645.292	22.8241	M+Na	-2.32209	43	24.8	11039.7	11505	6631.02	12177.9	14089.7	9720.46	7065.27	5931.93	49649.2	56539.8	76700.7	61534.1	75962.1	73247.3	70095.1	105285	21977.4	18077.5	18551.4	18560.8	18115.7	14500.6	13436	11459.6	6.4e-10	6.4e-10	6.4e-10	6.4e-10	6.4e-10	6.4e-10
1073	Lansiumarin C	HMDB0034838	-	pos	C21H22O5	355.154	22.8656	M+H-H2O, M+H	-0.343114	47.6	42.5	349187	338969	266232	317007	297652	307633	287961	270202	246408	194394	169930	182917	260029	239577	195272	221592	191786	211518	176086	217693	247700	176505	227866	191402	6.4e-10	6.4e-10	6.4e-10	6.4e-10	6.4e-10	6.4e-10
1074	6',7'-Dihydroxybergamottin	HMDB0039066	-	pos	C21H24O6	373.165	22.8868	M+H	0.313756	47.3	41.6	39948.7	37092.7	30838.8	36109	33073.2	32636.9	28622.3	27482.8	25635.2	19648.2	18671.4	19091.3	27003.7	24376.7	19975	23061	19313.4	22029.8	17225.3	23617	25301.2	19281.9	23516.8	19298.5	6.4e-10	6.4e-10	6.4e-10	6.4e-10	6.4e-10	6.4e-10
1075	R-4'-Hydroxywarfarin	HMDB0013882	-	pos	C19H16O5	307.096	22.9082	M+H-H2O	-0.102446	45.4	34.4	436.491	94.4868	330.242	412.155	192.863	1673.29	2852.87	1660.13	1503.61	1667.77	1616.58	1383.46	1940.01	1487.21	1159.67	1780.82	476.399	540.562	297.284	481.261	358.86	377.683	400.99	366.49	6.4e-10	6.4e-10	6.4e-10	6.4e-10	6.4e-10	6.4e-10
1076	Kanzonol G	HMDB0040613	-	pos	C26H30O6	456.238	22.9291	M+NH4	0.61219	41.4	11	28142.5	26657.7	30179.6	23578.3	34603.9	23684.8	29743.1	27109.3	25000.5	21283.7	25330.8	25813.2	67368.2	34545	18104.1	49089.9	58300.4	73544	67820	56770.3	68419.8	89732.3	88754.8	74622.9	6.4e-10	6.4e-10	6.4e-10	2631.11	795.754	6.4e-10
1077	3',4',5,7,8-Pentamethoxyflavanone	HMDB0032869	-	pos	C20H22O7	375.144	22.9291	M+H	0.0600076	39.1	0	3112.54	3261.98	3371.39	3311.64	2657.16	2279.6	2438.05	2122.34	13343.6	15485.4	16908.6	17507.1	24434.1	15573.1	14996.1	22461.8	37080.9	38335.4	38118.7	39787.5	39702.5	39806.7	35905.1	35809.8	6.4e-10	6.4e-10	6.4e-10	6.4e-10	6.4e-10	6.4e-10
1078	Kievitol	HMDB0038112	-	pos	C20H22O7	397.125	22.9496	M+Na	-0.958542	39.6	20.3	3361.07	3473.18	3113.82	3755.75	1965.89	1010.98	787.13	1257.61	3919.93	4276.91	5558.63	4655.39	7013.85	6014	5122.12	7370.23	13024.1	11603.2	12259.8	13161.1	9406.36	13705.8	10528.8	9930.65	6.4e-10	6.4e-10	6.4e-10	6.4e-10	6.4e-10	6.4e-10
1079	Dimoracin	HMDB0030068	-	pos	C38H32O8	634.243	22.9496	M+NH4	-0.446357	37.9	3.4	1533.04	2013.54	766.778	930.189	2450.54	1430.58	1697.42	430.558	6.4e-10	980.793	286.02	575.339	6.4e-10	440.947	246.75	6.4e-10	30381.4	52292.3	29885.3	37865.8	37324.7	15073.2	9285.64	33195.6	6.4e-10	6.4e-10	6.4e-10	6.4e-10	6.4e-10	6.4e-10
1080	3,8-Dihydroxy-6-methoxy-7(11)-eremophilen-12,8-olide	HMDB0041551	-	pos	C16H24O5	319.151	23.0753	M+Na	-0.392766	39.7	6.01	7491.38	7180.47	7777.15	7981.34	6635.3	4350.65	4643.74	5121.51	6272.88	5924.12	5657.97	7128.37	5334.92	6121.16	4745.93	5238.43	6114.44	8299.36	7216.73	7232.03	8269.43	7465.15	7253.86	7690.32	6.4e-10	6.4e-10	6.4e-10	6.4e-10	6.4e-10	6.4e-10
1081	Amygdalin	HMDB0035030	C08325	pos	C20H27NO11	475.194	23.0953	M+NH4	4.33666	38.1	0	6.4e-10	6.4e-10	6.4e-10	6.4e-10	6.4e-10	6.4e-10	6.4e-10	6.4e-10	6.4e-10	6.4e-10	6.4e-10	6.4e-10	6.4e-10	6.4e-10	6.4e-10	6.4e-10	19634.1	20758.4	22135.9	22771.6	21059.5	19098	14706.4	19782	6.4e-10	6.4e-10	6.4e-10	6.4e-10	6.4e-10	6.4e-10
1082	Ergothioneine	HMDB0003045	C05570	pos	C9H15N3O2S	247.122	23.0953	M+NH4	-0.631854	38.5	0	6.4e-10	408.157	60.8039	633.26	767.098	1675.95	935.794	560.773	163.971	6.4e-10	540.119	6.4e-10	220.103	300.48	312.637	6.4e-10	803.367	6.4e-10	338.683	150.287	141.633	681.871	958.833	1459.17	6.4e-10	6.4e-10	6.4e-10	6.4e-10	6.4e-10	6.4e-10
1083	Phaseollidin	HMDB0033669	C05230	pos	C20H20O4	325.143	23.0953	M+H	-0.0762134	39.8	2.91	1834.44	1748.87	1675.11	1372.94	1763.28	800.347	1091.85	1158.71	7731.69	7631.15	8140.11	8384.79	20665.6	8527.21	7879.22	21965.6	37905.8	42050.1	42241.6	46892.2	44653.8	34992.6	29960.7	21146.6	6.4e-10	6.4e-10	6.4e-10	6.4e-10	6.4e-10	6.4e-10
1084	Cynaratriol	HMDB0034983	-	pos	C15H22O5	265.143	23.0953	M+H-H2O	-0.503731	52.3	64.6	203328	186785	185847	193252	178285	159381	148139	156291	192663	184043	182711	186489	203470	178149	149399	196587	163953	188351	187080	175910	192499	193667	187487	174894	8416.48	4949.2	6515	24471.5	14583.5	10171.8
1085	2-Oxo-5,11(13)-eudesmadien-12,8-olide	HMDB0030911	-	pos	C15H18O3	247.133	23.0953	M+H-H2O, M+H	-0.0817431	48.4	44.1	3.85588e+06	3.66603e+06	3.6698e+06	3.80477e+06	3.55719e+06	3.29466e+06	3.18671e+06	3.27262e+06	3.82592e+06	3.59668e+06	3.5247e+06	3.61629e+06	3.82744e+06	3.47673e+06	2.93375e+06	3.73062e+06	3.1419e+06	3.55893e+06	3.54725e+06	3.51091e+06	3.62565e+06	3.65422e+06	3.58552e+06	3.42091e+06	103009	79425.2	112845	57110	82026.1	108039
1086	Casegravol isovalerate	HMDB0039034	-	pos	C20H24O6	383.146	23.0953	M+Na	-0.190305	47	41.3	2734.44	2486.15	3111.53	1718.01	2589.47	4588.63	5549.04	4276.34	12398.2	13379.5	12830.2	15375.3	28424.2	12524.3	12702.8	27563.4	36389	39922.9	37042.2	44321.2	40322.9	33300.9	32775.7	25723.5	6.4e-10	6.4e-10	6.4e-10	6.4e-10	6.4e-10	6.4e-10
1087	Ganoderic acid F	HMDB0035988	-	pos	C32H42O9	553.28	23.0953	M+H-H2O	0.713471	45.5	34.3	34683.7	28482.7	28014.9	32512.6	28654.6	16533.2	17278.8	20110.7	46169	42280.5	35752.1	39628.3	56111.3	40458.9	26638.4	45197.7	30238	49641.6	52712.7	43739.5	49502.3	48587.8	44701	42795.3	6.4e-10	6.4e-10	6.4e-10	6.4e-10	6.4e-10	6.4e-10
1088	Blumealactone C	HMDB0035357	-	pos	C17H24O6	307.154	23.0953	M+H-H2O, M+H	-0.371411	45.2	30.3	213500	184777	190181	205462	176347	151728	144974	146645	190686	174999	174568	184209	205262	177984	148523	190038	161517	187464	188431	162745	188380	187003	177567	173155	6.4e-10	6.4e-10	453.242	2308.56	6.4e-10	6.4e-10
1089	4-tert-Butylphenyl salicylate	HMDB0041314	-	pos	C17H18O3	288.159	23.0953	M+NH4	-0.565034	39.2	0.279	14383.1	14572.2	11630.8	11202.6	12604.6	10178.3	10752.9	11755.8	14044	11755.6	13403.6	10915.6	11687.9	11952.9	9557.9	14735	12002.8	12200.5	13684	17326.8	13432.3	13991.7	14154.9	12734.8	6.4e-10	6.4e-10	6.4e-10	6.4e-10	6.4e-10	6.4e-10
1090	Mollicellin H	HMDB0033344	-	pos	C21H20O6	369.133	23.1366	M+H	0.183505	45.3	33	2464.07	1812.72	677.623	3770.85	2135.03	2488.93	2563.21	6.4e-10	29012.6	34666.3	29199.5	26783	13840.5	31501.4	25407.5	25100.4	11583.6	9158.4	9525	11617.6	11246.7	7897.5	9337.66	9546.84	6.4e-10	6.4e-10	87.135	6.4e-10	6.4e-10	6.4e-10
1091	Physagulin C	HMDB0038535	-	pos	C30H38O9	565.243	23.1366	M+Na	4.91376	43.6	30.9	21574.9	18404.2	22710.9	21910.8	20078.2	17968.8	17255.7	16619.5	33911.1	28425.1	31118	30863.1	33575.9	27897	27576.9	36696.5	27345.6	31603	32413.1	32977.1	32356	32550.8	31583.1	30702.2	6.4e-10	6.4e-10	6.4e-10	6.4e-10	6.4e-10	6.4e-10
1092	Estriol	HMDB0000153	C05141	pos	C18H24O3	289.18	23.1574	M+H	-0.520961	45.8	32.1	28334.1	31183	26414.5	33303.6	28066.4	27551.5	26600	28157.6	38464.4	33687.3	29094.9	30470.6	22744.1	28661.5	26309.2	25329.7	23172.2	22779.7	28986.9	27975.6	27496.9	23020.6	24246.2	18163.1	6.4e-10	381.745	6.4e-10	6.4e-10	331.766	6.4e-10
1093	Ssioriside	HMDB0038934	-	pos	C27H38O12	577.226	23.1574	M+NH4, M+Na	0.142246	40.2	6.38	104923	116367	86169.5	120013	106824	49691.9	38793.6	50802.8	87730.9	83522.1	74152.4	82523	63405.7	85810.4	80067.4	75816.4	69896.1	75595.6	100833	104024	106064	82312.3	90832.4	61470.7	6.4e-10	6.4e-10	6.4e-10	6.4e-10	6.4e-10	6.4e-10
1094	Kievitone hydrate	HMDB0038111	C02549	pos	C20H22O7	375.144	23.1981	M+H	0.342667	41	11	6.4e-10	6.4e-10	6.4e-10	423.961	6.4e-10	6.4e-10	6.4e-10	6.4e-10	3063.05	2666.49	3270.44	3123.46	9641.72	3166.24	2889.97	14395.9	9807.27	9173.7	10203	12743.6	10692.1	7996.91	6663.06	7692.67	6.4e-10	6.4e-10	6.4e-10	6.4e-10	6.4e-10	6.4e-10
1095	5-Nonadecyl-1,3-benzenediol	HMDB0030956	-	pos	C25H44O2	399.322	23.1981	M+Na	-3.90435	37.6	0	6.4e-10	6.4e-10	6.4e-10	6.4e-10	6.4e-10	6.4e-10	6.4e-10	6.4e-10	2224.91	2956.58	2419.78	2704.04	41685.4	3455.19	2254.64	34513.6	4699.6	3205.81	5741.47	2973.14	2158.87	1586.27	1290.44	5273.76	6.4e-10	6.4e-10	6.4e-10	6.4e-10	6.4e-10	6.4e-10
1096	5',8-Dihydroxy-3',4',7-trimethoxyflavan	HMDB0040308	-	pos	C18H20O6	371.089	23.1981	M+K	-1.40814	36.6	0	1340.38	1605.61	584.618	2174.45	1932.49	12080.9	12350.6	10083.1	6224.68	5190.84	4548.48	4008.93	2798.3	4557.88	4095.85	2007.77	2456.43	3162.63	3434.84	2752.79	3579.42	2690.23	2149.21	2188.95	66.426	31.7018	45.0396	30.5061	41.5219	138.765
1097	Clusin	HMDB0029542	-	pos	C22H26O7	385.165	23.2195	M+H-H2O, M+H	-0.0282151	47.3	41.7	116768	109337	93312.1	119554	106046	113330	104673	92289.4	102590	87350.6	78336.9	78915.7	97108	87248.5	78615.9	96525	68542.1	81214.6	71722.2	84159.9	92153.6	74535.6	88644.8	76297.8	6.4e-10	6.4e-10	6.4e-10	6.4e-10	9369.82	6.4e-10
1098	3'-Deoxyoleacein	HMDB0037494	-	pos	C17H20O5	305.138	23.2195	M+H	-0.34762	44	24	60483.2	49913.1	50982.8	50390.9	45725.6	38923.1	39036.8	43758.6	42049.3	45949.9	39879.3	42148.6	42431.3	34922.4	40034	41421.3	36377.8	35526.8	38520.3	34771.2	35335.2	43342.1	40031.4	36704.3	6.4e-10	6.4e-10	6.4e-10	6.4e-10	6.4e-10	6.4e-10
1099	Eugenyl benzoate	HMDB0032056	-	pos	C17H16O3	286.144	23.2195	M+NH4	-0.831305	38.8	0	6060.19	4542.76	3831.15	4739.25	4408.73	4240.34	3897.41	3598.19	4759.04	4803.5	3930.24	3688.57	3118.4	4291.43	3619.48	3833.78	3033.58	3635.62	3506.1	4050.98	4934.1	4623.43	4515.54	4547.89	6.4e-10	6.4e-10	6.4e-10	6.4e-10	2794.3	6.4e-10
1100	Lepidine C	HMDB0032717	-	pos	C21H20N4O2	343.156	23.2195	M+H-H2O	1.72035	38	0	5941.34	6056.42	5156.09	5614.26	5669.87	17463	19184	14590	69525.9	58919.2	69463.1	59707.4	55635.6	52356.7	62094.5	57290.7	88716.6	82361.7	77000.9	85370.8	83057.2	85727.8	74284.6	80613.3	6.4e-10	6.4e-10	6.4e-10	6.4e-10	6.4e-10	6.4e-10
1101	(R)-Glabridin	HMDB0034188	C10421	pos	C20H20O4	342.17	23.262	M+NH4	0.0811311	46.1	36.3	3178.42	2410.29	3735.99	2978.16	4229.54	2700.39	2011.15	3449.34	34288.4	31411.9	32160.5	33173.1	61675	35672.5	30682	53376.3	7295.76	6593.78	7242.48	6593.12	7500.62	9049.75	9061.46	7417.42	6.4e-10	6.4e-10	6.4e-10	6.4e-10	6.4e-10	6.4e-10
1102	Octyl 4-methoxycinnamic acid	HMDB0061861	-	pos	C18H26O3	291.195	23.262	M+H-H2O, M+H	-0.399564	41.2	8.92	37785.8	42128.8	45253.6	43170.1	37078.1	33209.7	35153.2	34218.3	38205.8	37443.4	35636.8	38569.9	36657.4	35071.6	37411.3	39417.1	34223.6	33470.7	35556.5	38396.8	39550.5	38235	36196.4	37280.5	6047.91	3597.87	7846.33	3965.05	16083.8	11285.6
1103	Lucidenic acid F	HMDB0036436	-	pos	C27H36O6	495.213	23.262	M+K	-2.79395	38.3	0.708	361.738	609.848	736.902	247.748	879.109	6.4e-10	6.4e-10	415.824	6.4e-10	6.4e-10	6.4e-10	6.4e-10	6.4e-10	6.4e-10	6.4e-10	6.4e-10	9548.2	7324.4	7699.82	9042.04	10589	17167.2	13493.4	22354.3	6.4e-10	6.4e-10	6.4e-10	6.4e-10	6.4e-10	6.4e-10
1104	Xanthoxyletin	HMDB0033931	-	pos	C15H14O4	241.086	23.2826	M+H-H2O	0.477171	43.8	23.1	4062.46	4574.6	4702.31	4564.73	3455.66	3236.07	3078.75	3492.86	20777.9	23306.8	24946.8	24212.8	34862	23926.8	22068.8	36537.5	41367.5	43633.8	42398.2	48810.7	46043.6	46338.3	41068.6	43378.9	2104.59	1542.87	1674.87	1039.58	681.543	1184.94
1105	Fasciculol F	HMDB0035188	-	pos	C39H65NO11	762.421	23.3041	M+K	2.86296	39.9	5.56	2007.54	153915	2490.71	6.4e-10	8620.68	6.4e-10	6.4e-10	6.4e-10	54926.8	9665.65	6.4e-10	6.4e-10	6.4e-10	5137.78	6.4e-10	11403	6.4e-10	859.739	8233.16	6.4e-10	814.724	6.4e-10	1389.13	6.4e-10	6.4e-10	6.4e-10	6.4e-10	6.4e-10	6.4e-10	6.4e-10
1106	Lucidenic acid J	HMDB0035700	-	pos	C27H38O8	529.221	23.3256	M+K	1.39796	40.9	22.1	26350.4	28437.2	31003.5	30415.1	26850.6	18182	19395.5	20721.5	33074.9	28837.4	29385.5	28746.1	24022.5	28224.8	29506.8	26557.2	22110.7	26990.5	27195.7	25685.9	26278.9	30002.8	26722.2	29344.8	6.4e-10	6.4e-10	6.4e-10	6.4e-10	6.4e-10	6.4e-10
1107	Rubraflavone C	HMDB0030630	-	pos	C30H34O6	473.233	23.3473	M+H-H2O	1.24975	53	72.7	12351.7	13063.3	13338.5	16142.4	13242.1	11276.3	12631.4	11998.1	13854.2	11022.4	12312.4	11429	9962.15	13060.4	12973.8	13276.2	6860.78	10260.6	11641.4	11253.4	11898.5	15360.2	13687.7	15575.6	6.4e-10	6.4e-10	6.4e-10	6.4e-10	6.4e-10	6.4e-10
1108	Petasitin	HMDB0035637	-	pos	C20H28O4	350.232	23.3473	M+NH4	-0.259979	39	0	23917.4	27978.8	21973.5	23578.9	20301.8	18092.5	20645.7	16947.7	936.449	801.813	836.276	963.991	1390.15	1454.26	585.19	1648.14	413.972	6.4e-10	548.301	598.762	836.257	543.566	744.489	263.245	6.4e-10	6.4e-10	6.4e-10	6.4e-10	6.4e-10	6.4e-10
1109	Myristicanol A	HMDB0041311	-	pos	C23H30O8	417.189	23.4106	M+H-H2O	-4.7947	39.8	10.2	101.044	6.4e-10	160.369	6.4e-10	6.4e-10	6.4e-10	6.4e-10	6.4e-10	3442.96	3813.63	4108.8	3468.78	4511.08	3854.1	5200.21	8492.67	5640.99	6801.69	9742.72	10318.3	9228.75	7463.85	6826.63	7208.96	6.4e-10	6.4e-10	6.4e-10	6.4e-10	6.4e-10	6.4e-10
1110	Gnaphaliin	HMDB0030544	-	pos	C17H14O6	315.086	23.4302	M+H	-0.0367787	50.8	57.7	76906.8	76580.2	64214.1	71044.5	71712.5	55977.4	52992.5	59056.4	98869.6	104722	75308.1	81303.1	98091.5	79417.8	66175.9	105287	55745.6	59779.9	66043.4	69013.9	71352.8	61536	61825.2	52954.3	6.4e-10	6.4e-10	6.4e-10	6.4e-10	6.4e-10	6.4e-10
1111	4alpha,5alpha-Epoxy-11-eudesmen-3a-ol	HMDB0035301	-	pos	C15H24O2	237.185	23.4302	M+H	-0.173579	48.6	47.3	52228.6	50783.7	53854	51737.8	49680.8	43924.5	42188.5	42791.2	71351.8	70820.7	63559.7	67149.7	72973.4	65415.3	64118.5	76470.2	59401.1	54260.6	59927.4	60893.8	57570.2	55827.9	52791.1	56168	123616	66139.6	243921	170803	90182.1	120171
1112	(+)-Isomenthone	HMDB0034972	C11952	pos	C10H18O	137.133	23.4717	M+H-H2O	0.380942	43.3	19.7	151009	138267	136567	142820	133056	125271	112874	123965	148650	140472	124512	134110	60174.7	126857	115944	58115.5	38056.6	43747.5	44467.8	40985.9	47051.8	54999.2	59656.4	64114.2	107129	61334.2	219822	60290.1	146107	107316
1113	Glisoflavanone	HMDB0030149	-	pos	C25H28O6	442.223	23.4717	M+NH4	0.565739	42.5	16	585.263	595.442	1238.25	846.208	1280.63	547.574	239.285	844.384	43470	42368.2	40311.5	44850.9	111745	48767.8	45269.2	99275.1	21324.3	30080.2	22861.2	22579.5	26349.2	30871.1	30135.8	25867.3	6.4e-10	6.4e-10	6.4e-10	6.4e-10	2893.34	6.4e-10
1114	(S,E)-Zearalenone	HMDB0031752	C09981	pos	C18H22O5	341.136	23.4932	M+Na	0.475204	46.6	37.1	31271.6	26915.5	34367.8	28777.7	31562.5	26843.2	24679.1	26066.6	22419.2	21021.3	19463.3	21257.2	21102.1	19419.7	20697	20483.9	20294.5	22310.8	22621.8	19584.1	20889.3	26606.8	24181.6	24120.3	6.4e-10	6.4e-10	6.4e-10	6.4e-10	6.4e-10	6.4e-10
1115	Cinnatriacetin A	HMDB0033932	-	pos	C23H20O5	399.121	23.4932	M+Na	0.700166	38.7	0.562	3442.95	3319.72	3417.28	3086.22	2772.93	1942.16	2787.24	2523.21	5360.11	4181.57	5405.13	5287.05	8308.86	4899.13	4921.52	9260.17	7279.84	6931.6	5773.43	5481.06	5380.75	5790.11	5810.24	5902.03	6.4e-10	6.4e-10	6.4e-10	6.4e-10	6.4e-10	6.4e-10
1116	Curcumin II	HMDB0039610	-	pos	C22H22O5	384.181	23.4932	M+NH4	0.253099	38.4	0	3964.9	3778.23	3249.6	2388.2	4026.38	2077.12	3024.72	2169.14	9171.72	7235.42	7135.31	7802.43	12755.9	6077.15	6285.72	15435.6	8043.75	6681.63	9107.96	9630.5	9633.19	9336.72	8384.51	9793.75	6.4e-10	6.4e-10	6.4e-10	6.4e-10	6555.62	6.4e-10
1117	Cyclomammein	HMDB0030711	-	pos	C22H28O6	406.222	23.4932	M+NH4	-0.120294	38.1	0	1807.12	1645.11	1745.13	1313.2	1583.03	559.308	1461.73	593.738	3266.98	3631.69	3604.73	3419.26	5059.06	2985.22	2222.89	5534.62	3062.31	2545.87	2855.54	2883.62	2463.1	2489.91	2483.77	2770.97	6.4e-10	6.4e-10	6.4e-10	6.4e-10	6.4e-10	6.4e-10
1118	2,3-Dehydrokievitol	HMDB0038900	-	pos	C20H18O7	371.112	23.5142	M+H, M+Na, M+H-H2O	-1.92478	43.9	28.5	45669.3	39423.4	40251.6	49410.9	46464.9	45011.6	45767.2	27466.8	236444	266400	228028	223751	182880	256908	206534	306465	129789	103717	128064	151076	133001	107998	105510	123115	110221	57271.1	227202	120624	31806.5	96980.6
1119	Imperatorin	HMDB0034376	C09269	pos	C16H14O4	288.123	23.5358	M+NH4	-0.0777465	44.6	26.1	23581.8	24164	29441.6	22377.3	22355.9	21111.8	23358	17800.5	29686	34997.4	38005.5	34578.7	12213	31493.3	34010.6	17098.6	11936.8	8929.05	10702.8	14186.6	12851	12721.7	15082.6	16276.6	6.4e-10	6.4e-10	6.4e-10	6.4e-10	6.4e-10	6.4e-10
1120	cis-[8]-Shogaol	HMDB0031464	-	pos	C19H28O3	322.238	23.5358	M+NH4	0.0480039	44.5	25.6	4851.62	4613.05	4263.87	5018.6	5219.38	4785.41	3768.34	2384.58	12088.8	12691.6	12773.7	12209.8	6651.9	13005.9	11850.2	7219.67	5616.28	5012.81	6205.29	6556.55	6171.83	5522.83	5128.34	4824.26	6.4e-10	6.4e-10	6.4e-10	6.4e-10	6.4e-10	6.4e-10
1121	(S)-Nandigerine	HMDB0033362	-	pos	C18H17NO4	329.15	23.5358	M+NH4	-0.21456	38.6	0	5472.55	5328.37	7248.56	5047.44	5730.37	4382.35	4477.71	4072.88	6028.3	7040.96	7585.46	6594.61	1851.23	5598.22	6984.77	2440.09	1560.24	1076.68	1588.73	1975.58	1884.69	1850.68	2244.37	2248.96	6.4e-10	6.4e-10	6.4e-10	6.4e-10	6.4e-10	6.4e-10
1122	Farnesol	HMDB0004305	C06081	pos	C15H26O	205.195	23.5573	M+H-H2O	0.103026	39.2	0	14749.2	13676.1	14119.8	12875	13141.1	12362.1	11107.9	11837.3	12184.6	11856	11689.3	12382.9	12510.4	10851	11379.5	11517.7	12158.7	11963.4	12271.7	12005	12640.1	12328.2	12244	11891.6	29188.2	17085.3	108468	30857.4	18987.8	24011
1123	5,8-Dihydroxy-3,3',4',7-tetramethoxyflavone	HMDB0030611	-	pos	C19H18O8	375.108	23.5573	M+H, M+Na	0.165388	51.4	61.5	147436	132603	135665	142861	126827	95337.7	97580.2	102580	187529	204473	156223	156233	119994	145562	138558	124617	107785	120015	121445	125483	125102	132289	130401	146319	6.4e-10	6.4e-10	288.165	6.4e-10	357.062	6.4e-10
1124	Austalide L	HMDB0030158	-	pos	C25H32O6	446.254	23.5573	M+NH4	0.338565	42.2	13.3	41062.7	37063.4	51965.9	38871.4	48021.9	40014.6	39293.4	46207.6	390952	348567	387377	425841	947858	499455	406978	802504	124243	138755	143733	133104	159538	194720	202246	161041	6.4e-10	6.4e-10	6.4e-10	4440.71	13054.7	6.4e-10
1125	Goyaglycoside a	HMDB0038348	-	pos	C37H60O9	671.416	23.5779	M+Na	3.93534	37.7	11.1	11310.4	11960.4	14589.4	13512.1	10792.1	10287.8	7901.02	13079.8	28603	27512.8	30618.4	38731.3	22719.2	24407.9	36381.3	22371.2	10457.1	14453.6	13613.3	13187.7	15873.3	15079.3	14632.8	20771	6.4e-10	6.4e-10	6.4e-10	6.4e-10	6.4e-10	6.4e-10
1126	cis-Resveratrol 3-O-glucuronide	HMDB0041711	-	pos	C20H20O9	387.108	23.5994	M+H-H2O	0.214791	38.5	0	153.533	6.4e-10	6.4e-10	141.143	92.1937	6.4e-10	6.4e-10	6.4e-10	4412.59	4751.13	4425.65	3577.27	2292.37	4463.27	3774.84	4411.49	2699.09	1769.22	2952.99	3069.17	2541.68	2653.27	2123.76	2957.69	6.4e-10	6.4e-10	6.4e-10	6.4e-10	6.4e-10	6.4e-10
1127	(E)-Herclavine	HMDB0030242	-	pos	C19H21NO2	296.164	23.6417	M+H	-0.19691	41.8	12.4	339.581	221.846	339.17	434.204	393.272	211.775	227.132	183.329	7384.27	5982.76	5563.25	5008.52	5350.32	6585.63	3891.57	2763.66	4582.93	3007.77	5270.8	4628.17	5112.9	4713.05	4410.34	3215.84	6.4e-10	6.4e-10	6.4e-10	6.4e-10	6.4e-10	6.4e-10
1128	Persiconin	HMDB0037482	-	pos	C23H26O11	501.14	23.6417	M+Na	6.36466	36.8	0	6.4e-10	6.4e-10	6.4e-10	6.4e-10	6.4e-10	6.4e-10	6.4e-10	6.4e-10	3509.68	4194.87	4506.46	3100.59	3757.39	2833.84	4172.25	4415.62	1795.12	1635.56	2982.6	2932.38	2206.82	1760.07	1531.92	1465.76	6.4e-10	6.4e-10	6.4e-10	6.4e-10	6.4e-10	6.4e-10
1129	KB 2	HMDB0033666	C02347	pos	C25H26O8	455.17	23.6625	M+H	0.0843823	41.5	14.8	17760	12470.8	11878.3	12924.4	13374.7	15190.4	11842.3	11177.4	580.402	1423.7	446.853	216.134	401.106	352.723	377.416	6.4e-10	1246.23	656.738	1172.63	865.292	571.387	1576.59	1894.19	144.162	6.4e-10	6.4e-10	6.4e-10	6.4e-10	6.4e-10	6.4e-10
1130	Acorusnol	HMDB0030920	-	pos	C15H24O2	254.211	23.6625	M+NH4	-0.347185	50.4	59.5	6956.53	6709.01	6402.51	6414.35	6643.23	5096.01	4110.23	5150.03	6916.44	6923.07	5961.13	6476.29	5886.36	6095.61	5407.29	5339.63	4331.48	4678.78	5971.09	5784.85	6705.64	5611.45	5296.75	5704.67	1014	443.947	4592.85	720.689	979.764	1155.32
1131	Fasciculol C	HMDB0035853	-	pos	C30H52O6	531.366	23.6625	M+Na	0.591807	42.6	16.7	61951.4	50256.3	43152.7	50023.2	47335.9	34890.3	30553.2	38095.4	76985.8	80143.1	65006.3	74855.9	53183.7	66242.6	57613	47535.8	38157.5	54532.6	60124.8	60246.9	63306.7	55537.1	51752	55081.7	6.4e-10	6.4e-10	6.4e-10	6.4e-10	6.4e-10	6.4e-10
1132	Cyclokievitone hydrate	HMDB0037750	-	pos	C20H20O7	355.12	23.6625	M+H-H2O	6.83428	37.3	0	8357.21	7317.32	8549.56	7984.37	8997.38	41539.2	32301.5	28658.7	24703	23240.6	19761	17547	16702.7	16702.5	14050.7	13422.6	10933.7	12314.2	11152.4	11732.9	11833.2	10429.8	9489.49	9144.22	6.4e-10	6.4e-10	6.4e-10	6.4e-10	6.4e-10	6.4e-10
1133	Cinncassiol C3	HMDB0036859	-	pos	C20H30O7	365.196	23.6834	M+H-H2O	-0.111566	39	0.425	19286.3	16468.4	18961	17914	15628.3	12222.6	11124.1	12992.2	19251.7	18230.6	17746.8	18808.4	21295.4	17444.7	14162.5	18429.1	18428.6	19928.3	20128	19013.3	18658.3	17349.8	15883	14969	6.4e-10	6.4e-10	6.4e-10	6.4e-10	6.4e-10	6.4e-10
1134	3',8-Dihydroxy-4',5',7-trimethoxyflavone	HMDB0040321	-	pos	C18H16O7	345.097	23.7049	M+H, M+Na	0.194335	47.1	39.6	97655.9	85660.6	92504.6	95014.3	95447.9	67318.7	64440	67911.3	208450	231854	127423	127096	92719.3	141964	121669	93223.7	76234.8	88558.2	89484.8	91193.8	95898.6	92631.3	89701.2	100025	6.4e-10	6.4e-10	6.4e-10	6.4e-10	6.4e-10	6.4e-10
1135	8-Acetoxypinoresinol	HMDB0033280	C10544	pos	C22H24O8	417.154	23.7687	M+H	0.00913953	49.5	52.9	3347.72	3266.6	4049.62	4353.67	5510.19	4334.38	2688.82	661.483	42033.4	54456.7	34301.4	33380.3	17713	41595.8	29445.8	32138.7	14115.7	12250.2	13068.7	15841.4	15826.8	11976.7	13003.5	11747.2	6.4e-10	6.4e-10	6.4e-10	6.4e-10	6.4e-10	6.4e-10
1136	Demethylvestitol	HMDB0033986	-	pos	C15H14O4	259.096	23.7687	M+H	-0.309864	41.9	14.5	5821.59	4877.23	6505.76	6431.54	4831.64	4699.97	5088.92	4758.9	8428.25	7802.54	7184.92	8248.81	18267.5	8160.45	6120.05	26174.3	11780.2	10508.4	11378.1	15772.7	14438.4	9320.12	10547.5	11286.7	6.4e-10	6.4e-10	6.4e-10	6.4e-10	6.4e-10	6.4e-10
1137	Nordihydrocapsaicin	HMDB0036328	C20216	pos	C17H27NO3	276.197	23.7901	M+H-H2O	3.31535	36	0	1555.33	1319.83	1240.24	1657.21	1352.2	1146.27	702.87	1151.05	1017.14	1263.64	921.828	888.381	860.088	650.504	719.985	1171.77	1998.32	1864.78	2190.73	2580.11	2443.48	1836.7	1717.46	1142.68	6.4e-10	6.4e-10	6.4e-10	6.4e-10	6.4e-10	6.4e-10
1138	Equol	HMDB0002209	C14131	pos	C15H14O3	225.091	23.7901	M+H-H2O	0.233474	38.8	0	11487.1	11120.4	11652.9	11287	10366.9	10652.7	11747.8	10674.3	13710	14290.7	12508	13905.8	24042.9	13481.2	10861.1	29314.5	24677.6	22920.8	24061.6	28827.3	26661.8	21938.2	19748	22072.7	31687.5	19365	56956.4	92567.3	18620.9	41237.4
1139	Obacunone	HMDB0035858	C08775	pos	C26H30O7	437.194	23.7901	M+H-H2O	-4.79996	38.9	8.56	283.094	1070.68	735.441	567.271	1215.48	6.4e-10	344.235	317.483	6.4e-10	6.4e-10	6.4e-10	6.4e-10	276.975	6.4e-10	6.4e-10	6.4e-10	1061.63	329.303	269.657	810.032	617.814	1026.89	687.085	1008.16	6.4e-10	6.4e-10	6.4e-10	45920.2	574529	6.4e-10
1140	3,6,7-Trihydroxy-4'-methoxyflavone 7-rhamnoside	HMDB0041455	-	pos	C22H22O10	447.128	23.7901	M+H	-1.03168	50	60.6	51.5015	20.4893	2.85925	2.93711	8.74087	1.24936	4.67733	0.761864	1.39222	4.57456	19.113	1.78052	238.164	1.58003	0.0341258	8.02331	28.5508	15.9726	550.3	472.222	385.837	0.330552	15.6113	5.71699	885.533	396.655	169641	1183.9	47.5849	745.235
1141	Glyceollin II	HMDB0034087	C10422	pos	C20H18O5	321.112	23.8115	M+H-H2O	-0.165631	46.9	39.2	24370.3	23975.6	21677.1	24476.5	25857.7	21345.7	23874	21125.9	17801.6	13499.9	13824.1	13559.8	18014.5	18342.6	15903.9	16666.3	12302.1	13911.6	13471.4	14869.1	15858.9	12801.6	15334.5	13612.6	6.4e-10	6.4e-10	6.4e-10	6.4e-10	6.4e-10	6.4e-10
1142	beta-Santalol	HMDB0036716	C09720	pos	C15H24O	203.179	23.8115	M+H-H2O, M+H	0.158184	46.8	37	751963	734926	754479	742812	719499	653561	652477	650603	1.10975e+06	1.06047e+06	1.00656e+06	1.0208e+06	934784	1.03773e+06	951911	967889	948032	975591	1.00493e+06	1.00781e+06	1.04807e+06	920388	920581	897212	440067	347098	600981	390959	498536	551527
1143	(-)-Menthone	HMDB0035162	C00843	pos	C10H18O	137.133	23.8115	M+H-H2O	0.241917	44	21.6	285678	258552	262897	278046	253208	227855	215005	228460	288150	268988	247005	259281	90348.8	238580	212289	90103	48816.8	58343.1	61226.5	53014.5	63630.2	73160.1	82977.3	87292.4	86513.1	47736	215178	215193	45421.7	105521
1144	Xanthoxylol	HMDB0029459	-	pos	C20H20O6	339.123	23.8115	M+H-H2O, M+H	0.0526992	46.9	38.3	412478	431906	378240	417714	435719	398910	393067	369550	313140	228999	239261	246994	314913	313413	268380	284195	218248	246962	238910	257101	277615	225843	271991	242973	6.4e-10	6.4e-10	6.4e-10	19914.4	6.4e-10	6.4e-10
1145	(S)-4',5,7-Trihydroxy-6-prenylflavanone	HMDB0037247	C09832	pos	C20H20O5	341.136	23.8325	M+H	-7.21321	37.2	0	65744.7	61630.3	84082.2	70131.2	66472.4	53106	53593.6	55961.7	42138.4	37891.9	41239.8	44207.7	49906.7	42551.6	40165.1	43888.9	57021	53884.8	56947	46910.9	50627	67167.4	65229.4	62892.8	6.4e-10	6.4e-10	6.4e-10	163.072	6.4e-10	6.4e-10
1146	Agamanone	HMDB0040472	-	pos	C18H16O8	361.092	23.8325	M+H	-0.211353	47.2	41.5	10634	9084.49	7579.79	11499.6	9536.92	7216.73	8816.12	9736.29	30020.6	35928	24349	27678.9	25963.3	23661.7	18820.1	26988.6	22538.9	27401.3	25542.2	26911.9	28481.3	18985.2	15097.6	25834.9	6.4e-10	6.4e-10	6.4e-10	6.4e-10	6.4e-10	6.4e-10
1147	R-8-Hydroxywarfarin	HMDB0013885	-	pos	C19H16O5	307.096	23.8325	M+H-H2O	-0.488809	38	28.3	10575.9	10046	11651.3	11050.6	10593.5	22851.8	20619.7	17653.8	5386.37	4125.24	4719	4779.56	5072.56	5027.94	5114.23	4789.98	5972.01	5925.95	5675.74	5870.83	6309.61	5667.74	6795.71	6509.18	6.4e-10	6.4e-10	6.4e-10	6.4e-10	6.4e-10	6.4e-10
1148	Erinacine P	HMDB0036313	-	pos	C27H40O8	531.237	23.8536	M+K	4.07851	47.5	48.2	60721	64595.2	62397	64617.2	61654	44718.3	53359.8	48770.5	81139.3	77190.6	75923	76381	74176.7	74980.8	73641.9	84922.1	60115.6	66292.1	74736.8	68659.9	72732.8	78575.8	78383.9	82653	6.4e-10	6.4e-10	6.4e-10	6.4e-10	6.4e-10	6.4e-10
1149	Silibinin	HMDB0030583	C07610	pos	C25H22O10	465.118	23.8744	M+H-H2O	0.424868	54.3	77.2	30346.8	33278.5	32146.3	38865.3	32279.7	23213.2	26145.8	28153.3	44594.3	33229.1	37329.8	35217.7	28955.7	30343	36957.1	36168.5	33889.6	33936.9	40302	36687	39200.8	37760.9	36497.4	32341.3	6.4e-10	6.4e-10	6.4e-10	6.4e-10	6.4e-10	6.4e-10
1150	1-(2-Hydroxyphenylamino)-1-deoxy-beta-D-gentiobioside 1,2-carbamate	HMDB0037551	-	pos	C19H25NO12	477.176	23.8744	M+NH4	9.43349	36.4	0	6.4e-10	6.4e-10	6.4e-10	6.4e-10	6.4e-10	6.4e-10	6.4e-10	6.4e-10	6.4e-10	6.4e-10	6.4e-10	6.4e-10	6.4e-10	6.4e-10	6.4e-10	6.4e-10	11733.9	12385.8	13607.7	13063.7	10810.4	8913.23	7233.65	14451.8	6.4e-10	6.4e-10	6.4e-10	6.4e-10	2126.06	6.4e-10
1151	Curcumin I	HMDB0002269	-	pos	C23H24O6	397.167	23.896	M+H	6.74696	37.5	0	33463.2	28682.1	34632.1	38223.1	28584.7	125695	105343	75412.6	9224.97	2117.7	2716.87	4362.05	5076.92	4636.7	1800.3	3818.06	1378.76	1233.59	1051.22	823.531	1390.34	1675.4	1380.46	1150.42	6.4e-10	6.4e-10	6.4e-10	6.4e-10	6.4e-10	6.4e-10
1152	N-depropylpropafenone	HMDB0060642	-	pos	C18H21NO3	322.141	23.9171	M+Na	-0.111891	40.8	7.13	27968.2	25896.9	20726.1	25294	26726	13993.2	11687.4	13296.9	38675.1	39780.2	35853.4	34798.5	26890.6	40083.3	36002.7	30609.9	31079	26049.2	32670	32745.8	34033.5	26848.3	31546.7	28263.7	6.4e-10	6.4e-10	6.4e-10	6.4e-10	6.4e-10	6.4e-10
1153	Secoclausenamide	HMDB0032962	-	pos	C18H21NO3	282.148	23.9171	M+H-H2O, M+H	-2.24827	39.8	4.47	35984.7	33420.7	28460.9	35181.6	38233.9	29478.6	26082.2	27152.1	80783.6	76544.6	70910.9	68619.9	52235.6	77934.8	65780	60911	54717.1	48657.4	58574.9	61272.8	61740.4	49022.7	55484.8	49233.4	2970.95	813.109	3322.93	989.379	6.4e-10	547.941
1154	Istanbulin B	HMDB0036005	-	pos	C15H20O3	249.149	23.9171	M+H	0.0493505	39.3	0	53656.9	50807.5	51456.6	53051.7	48447.6	40239.9	40697.1	41245	51847.5	50107.3	47975.1	46184.2	51391.1	47335.8	40770.2	47688.7	39822.2	41756.8	44980.2	43764.5	44327.7	44704.2	44307	40523.7	9681.6	5358.3	8281.39	11837.5	1391.75	6864.45
1155	4-Methylbiphenyl	HMDB0032610	-	pos	C13H12	169.101	23.9171	M+H	0.128756	38.8	0	3923.71	4134.05	3179.2	3678.94	3810.5	3504.95	3129.24	2934.84	6463.22	6291.87	5324.49	5391.16	4803.44	6466.6	5049.71	4449.53	5133.66	4492.64	5707.62	5496.62	5654.83	4469.68	5032.88	4594.73	6.4e-10	6.4e-10	6.4e-10	6.4e-10	6.4e-10	6.4e-10
1156	Secoisolariciresinol	HMDB0013692	C18167	pos	C20H26O6	385.162	23.9593	M+NH4, M+Na	0.373291	39	0	8816.89	8819.61	9459.49	8867.46	8778.91	4426.88	5718.13	5657.73	35278.2	34297.7	35257	33749.3	54330.8	34257.2	32169	60618.3	57714.3	60070.2	66335.8	75842.6	65300.4	54782.4	51199	52266.5	6.4e-10	6.4e-10	6.4e-10	6.4e-10	6.4e-10	6.4e-10
1157	Ganolucidic acid A	HMDB0035302	-	pos	C30H44O6	523.303	23.9593	M+Na	0.968632	50.7	56.6	100247	88653.3	89574.8	97341.8	85795.5	74509.8	74725.9	70058.4	125267	119322	109764	115533	111132	110536	84501.3	127531	73002.5	112981	117709	108672	121296	116594	106087	122947	6.4e-10	6.4e-10	6.4e-10	6.4e-10	6.4e-10	6.4e-10
1158	Turmeronol B	HMDB0037563	-	pos	C15H20O2	215.143	23.9593	M+H-H2O	0.222561	48	42.3	259092	257620	276511	264080	255470	214870	215669	210858	238731	235044	218109	219739	248556	227864	210566	231353	200471	234671	238086	233162	234530	239316	218349	247493	12534.6	6706.27	23955.7	15717.8	4840.58	7842.97
1159	(6beta,8alpha)-6-Hydroxy-7(11)-eremophilen-12,8-olide	HMDB0035148	-	pos	C15H22O3	273.146	23.9593	M+H-H2O, M+Na, M+H	-0.377448	47.6	41.5	251776	251664	250180	265399	240765	211055	201704	207354	252137	246050	227501	237614	254779	233507	209125	264226	216914	252931	257828	250007	266815	256340	241163	267373	67302	39654	100983	99767.3	29153.4	51795
1160	O-Methyllycorenine	-	-	pos	C19H25NO4	354.168	24.0006	M+Na	0.68304	39.2	0	773.892	146.158	336.092	718.735	442.198	6.4e-10	284.071	255.045	3759.55	3420.44	3291.02	3297.05	10020.4	3820.31	2963.82	15975.3	5246.82	4630.83	6854.28	9077.01	7661.99	3540.22	3627.39	4227.35	6.4e-10	6.4e-10	6.4e-10	6.4e-10	6.4e-10	6.4e-10
1161	Tejedine	HMDB0033035	-	pos	C38H40N2O9	691.261	24.0006	M+Na	-2.28498	37.7	0	21726.6	23246.4	28304.3	25838.2	22266.6	20680.7	16000.5	20101.2	7271.21	6263.65	4286.88	3168.41	1986.05	1127.49	2643.93	1214.5	875.449	660.838	6.4e-10	6.4e-10	6.4e-10	6.4e-10	6.4e-10	272.073	6.4e-10	6.4e-10	6.4e-10	6.4e-10	6.4e-10	6.4e-10
1162	Osthenol	HMDB0034130	C18080	pos	C14H14O3	231.102	24.0218	M+H-H2O, M+H	0.226501	48	42.2	187216	232125	218185	182552	229978	217165	195893	165525	572225	899615	937516	823652	253534	440649	871736	365776	180700	157592	168933	194861	180054	202933	175498	194929	5150.66	2767.29	11434.8	7476.88	455.158	1963.38
1163	(R)C(S)S-Alliin	HMDB0033592	C08265	pos	C6H11NO3S	195.081	24.0218	M+NH4	4.2975	36.6	0	2415.15	2215.53	2378.24	2106.87	2367.94	2319.57	1922.62	1900.31	3148.57	4484.53	4844.62	3813.01	1866.28	2640.8	4341.14	2580.75	1838.04	1948.33	1979.02	1803.09	2035.25	2123.52	1785.76	2196.56	7616.84	4626.93	16687.5	9044.82	2534.55	3840.91
1164	Menadione	HMDB0001892	C05377	pos	C11H8O2	173.06	24.0218	M+H	0.43578	38.8	0	1689.46	2132.67	2102.26	1931.38	2247.65	2013.84	2033.65	1695.24	4523.47	7246.66	7025.31	6164.66	2451.07	3420.68	7196.58	3053.56	1740.93	1632.98	1698.61	1773.38	1845.82	1879.24	1495.6	1640.11	2905.85	1719.46	2706.59	2477.1	188.198	2073.32
1165	(E)-Arachidin II	HMDB0038784	-	pos	C19H20O3	314.175	24.0218	M+NH4	-1.06194	43	18.8	3784.28	3588.2	3617.89	4016.04	3326.44	2154.93	2307.66	2737.11	11951	11351.7	11008.5	10265.7	16637.9	10470.8	10402	22883.7	11499.2	11136	14109.1	15767.6	15650	10597.3	10869.8	11773.9	6.4e-10	6.4e-10	6.4e-10	6.4e-10	6.4e-10	6.4e-10
1166	(S)C(S)S-S-Methylcysteine sulfoxide	HMDB0029432	-	pos	C4H9NO3S	169.065	24.0218	M+NH4	4.50189	39.7	6.97	4366.36	5117.31	5048.37	4453.77	5600.44	4981.63	4714.91	3903.62	11728.7	17975.7	18036.8	15744.8	5095.49	8134.01	16735.4	7091.88	3522.28	2979.42	3498.21	3941.22	3598.15	4389.89	3464.13	4313.94	3273.43	1721.18	3554.88	1144	6.4e-10	1684.23
1167	11,12-Dimethoxy-8,11,13-abietatrien-20,7-olide	HMDB0035856	-	pos	C22H30O4	376.248	24.0218	M+NH4	0.087089	39.7	3.18	1402.6	1337.35	943.507	1308.65	1761.61	643.67	580.751	612.924	19725.2	17494.8	18357.5	17875.6	24298.3	22238.1	19628.5	25905.4	21974	18729	24233.3	25218.3	24538.3	22422.3	22057.2	21276.7	6.4e-10	6.4e-10	6.4e-10	6.4e-10	6.4e-10	6.4e-10
1168	Palmitoylethanolamide	HMDB0002100	C16512	pos	C18H37NO2	300.29	24.0429	M+H	0.267212	39.3	1.12	28.8787	51.1254	47.3602	650.59	44.9858	181.794	6.4e-10	42.1091	37.2195	44.9245	8.16533	39.9526	29.5361	15.6036	37.3377	94.6582	30.8248	52.9414	23.6604	116.539	24.4665	201.029	384.271	34.7306	6.4e-10	6.4e-10	6.4e-10	3372.04	146684	6.4e-10
1169	Isosakuranin	HMDB0029481	-	pos	C22H24O10	431.134	24.0429	M+H-H2O	0.37302	51.7	64.7	22.4455	6.4e-10	6.4e-10	6.4e-10	6.4e-10	6.4e-10	6.4e-10	6.4e-10	6.4e-10	176.527	6.4e-10	6.4e-10	6.4e-10	235.567	208.742	137.448	83.8844	4.95405	56.6194	151.757	140.542	51.4681	220.826	6.4e-10	6.4e-10	6.4e-10	6.4e-10	6.4e-10	6.4e-10	6.4e-10
1170	Carinol	HMDB0030657	-	pos	C20H26O7	401.157	24.0429	M+Na	0.331248	42.2	16.5	19185.4	18058.1	18825.5	21982.2	17243.2	18547.5	20133.6	18731.4	31930.3	28446.3	27127.4	26804.6	32727.2	26061.9	19514.6	34462.8	23418.4	20299.2	21989.2	24230.6	20594.4	18911.3	18716.1	19597.6	6.4e-10	6.4e-10	6.4e-10	6.4e-10	6.4e-10	6.4e-10
1171	ar-Artemisene	HMDB0039155	-	pos	C20H30	271.242	24.0627	M+H	-0.652557	36	0	1876.3	1766.12	1946.95	2368.41	2550.52	1554.72	1454.75	1206.06	1746.27	2154.68	2420.38	2513.07	1006.03	2264.59	2283.39	1239.55	1621.54	1684.98	1677.47	1742.64	1592.14	1303.83	1454.92	1195.5	481.681	881.21	1798.71	796.05	6.4e-10	6.4e-10
1172	Gingerenone B	HMDB0035405	-	pos	C22H26O6	369.17	24.1048	M+H-H2O	0.0418786	45.6	33	45927.4	37976.6	27890.1	42076	29784.2	38717	34920.6	29766.8	58807.4	54313.7	47031.2	49616.5	35689.8	58640.1	45093.5	43760.7	36972.2	36134.1	31309	38742.1	41943.8	32144.7	41865.5	30343	6.4e-10	6.4e-10	6.4e-10	6.4e-10	6.4e-10	6.4e-10
1173	Eupatilin	HMDB0029469	C10040	pos	C18H16O7	345.097	24.1262	M+H, M+Na	-0.110595	46.6	36.8	515337	526305	553498	523188	470065	382953	395632	400188	618005	621080	578954	592081	694056	579782	511191	660073	591752	648100	665474	652587	680125	673817	646494	655975	6.4e-10	6.4e-10	6.4e-10	6.4e-10	6.4e-10	6.4e-10
1174	Scleroglucan	HMDB0029948	-	pos	C24H40O20P2	711.169	24.1262	M+H	3.53483	48.9	58.6	3556.59	1156.76	3239.14	3119.2	1644.86	6.4e-10	6.4e-10	640.97	7661.9	7796.13	6899.43	8031.39	10546.3	6834.1	4656.6	10482.4	5994.42	8465.91	10428.5	10177.2	11034.9	8806.42	8899	7782.31	6.4e-10	6.4e-10	6.4e-10	6.4e-10	6.4e-10	6.4e-10
1175	Norcapsaicin	HMDB0036327	-	pos	C17H25NO3	274.18	24.1262	M+H-H2O	-0.0654679	44.3	26.2	10171	10080.2	8725.01	10081.1	10132.9	8853.67	7272.61	7996.6	4954.78	5162.17	4396.68	4424.03	6083.73	5156.22	4438.14	6567.36	10644.1	9732.34	10169.6	11162.2	10761.8	10531.2	9040.43	7954.85	6.4e-10	6.4e-10	6.4e-10	6.4e-10	6.4e-10	6.4e-10
1176	5-Hexenyl glucosinolate	HMDB0038416	-	pos	C13H23NO9S2	440.043	24.1262	M+K	-4.24064	37.4	5.54	4103.74	4546.85	5335.36	3913.04	5380.61	18617.6	13080.5	13170.2	14850	14532.8	12504	13280.2	13201.2	11689.9	9742.8	10734.6	10128.8	11227.3	10239.6	9402.4	9392.78	9459.4	8932.23	8330.62	6.4e-10	6.4e-10	6.4e-10	6.4e-10	6.4e-10	6.4e-10
1177	p-Menth-1-en-4-ol	HMDB0035833	C17073	pos	C10H18O	137.133	24.1468	M+H-H2O	0.280347	44	22.1	220361	186746	188989	208079	189390	171848	153792	173161	215082	224553	191772	188460	71670.1	177501	165547	69580.9	47125.6	51890.6	49406.8	48108.3	54367.5	62199	67927.7	71704.1	113744	78707	138638	116768	40214.5	49850.7
1178	Diethylstilbestrol	HMDB0014400	C07620	pos	C18H20O2	286.18	24.1683	M+NH4	-0.190458	39.5	0	3902	1907.22	2644.05	4134.56	4097.15	2929.58	2257.64	3367.58	7141.31	6378.54	6418.13	4766.03	5108.34	5302.86	6147.99	6277.03	6104.35	6068.3	4847.69	6650.87	6724.35	6148.59	5622.67	5451.76	6.4e-10	6.4e-10	6.4e-10	6.4e-10	6.4e-10	6.4e-10
1179	Grossamide	HMDB0040370	-	pos	C36H36N2O8	647.233	24.1683	M+Na	-5.20658	36.9	0	47540.3	31213.1	26315.5	29505.2	32549	27540.6	23533.1	22409.6	837.615	1132.43	660.666	868.941	6.4e-10	2689.25	1027.73	6.4e-10	766.957	1492.51	1916.09	32.4919	577.455	1449.65	3790.98	454.76	6.4e-10	6.4e-10	6.4e-10	6.4e-10	6.4e-10	6.4e-10
1180	Sativan	HMDB0030521	C10526	pos	C17H18O4	309.11	24.2928	M+Na, M+K	-0.527788	39.8	2.13	303426	317227	316051	352526	323249	306136	271798	287561	286302	329342	289546	309986	258952	256781	254626	249265	313785	387121	344700	317776	340240	312565	258777	359701	9799.72	6148.6	2559.08	8017.1	3838.14	3865.3
1181	(+)-Galeon	HMDB0031534	-	pos	C20H22O4	327.157	24.2928	M+H	-7.68441	36.3	0	13514.8	11373.9	11955.2	14446.6	11022.4	6882.78	7136.68	8485.25	9821.3	8560.93	9110.7	8776.55	9588.28	9353.1	8696.78	8079.8	8997.56	9454.32	8170.43	7118.01	8871.96	8427.91	8236.04	7106.14	6.4e-10	6.4e-10	6.4e-10	6.4e-10	6.4e-10	6.4e-10
1182	3'-Hydroxyequol	HMDB0041657	-	pos	C15H14O4	259.096	24.3142	M+H-H2O, M+H	-0.365492	39.6	3.32	5135.51	5114.83	5112.52	6888.58	5112.19	2900.98	3922.93	4546.05	17557.5	19125.6	18295.6	18644.5	31469.2	17577.4	17496.3	33128.6	38749	38807.7	37801.6	44219.4	41951.6	37004.2	33090	33268.6	1387.88	6.4e-10	6.4e-10	6.4e-10	6.4e-10	942.241
1183	[10]-Gingerdione	HMDB0029475	-	pos	C21H32O4	349.237	24.3142	M+H	-0.68787	39.6	6.05	2481.86	2850.36	4977.23	4625.22	2619.14	2068.94	2896.29	2442.11	20839.2	28214.3	28120	26948.6	16855.2	25222.8	33971.3	21578	5078.8	4226.76	5801.18	5720.99	5769.37	5536.59	5596.17	5313.94	6.4e-10	6.4e-10	6.4e-10	6.4e-10	6.4e-10	6.4e-10
1184	[8]-Dehydrogingerdione	HMDB0039277	-	pos	C19H26O4	336.217	24.3142	M+NH4	-1.01815	38.8	0	6.4e-10	6.4e-10	6.4e-10	6.4e-10	6.4e-10	6.4e-10	6.4e-10	6.4e-10	3181.47	2851.56	1873.26	2466.29	12123.4	3508.95	1657.2	18938	4230.99	3678.14	5099.43	8781.47	7228.66	947.777	3185.2	2633.07	6.4e-10	6.4e-10	6.4e-10	6.4e-10	6.4e-10	6.4e-10
1185	Gonyautoxin I	HMDB0033506	C16855	pos	C10H17N7O9S	450.042	24.3348	M+K	-4.69316	36	0	6.4e-10	6.4e-10	332.04	552.949	520.339	8465.67	7163.97	5184.86	2247.78	2883.21	2114.46	823.849	260.746	2252.73	1217.37	6.4e-10	1428.53	320.9	489.311	6.4e-10	6.4e-10	553.903	6.4e-10	565.82	6.4e-10	6.4e-10	6.4e-10	6.4e-10	6.4e-10	6.4e-10
1186	Berberine	HMDB0003409	C00757	pos	C20H18NO4+	375.088	24.3348	M+K	3.1969	36.8	0	5418.62	1764.24	6.4e-10	452.447	298.773	2243.25	1230.54	5446.88	5516.4	8009.68	8909	6562.23	7516.55	7035.77	5878.43	8107.04	7408.45	7897.19	5371.4	3681.65	3520.74	3491.14	3219.05	3619.14	6.4e-10	6.4e-10	6.4e-10	6.4e-10	6.4e-10	6.4e-10
1187	Casticin	HMDB0030660	-	pos	C19H18O8	375.107	24.3348	M+H, M+Na, M+K	-0.578293	50.1	54.9	7.85205e+06	7.21141e+06	7.68003e+06	7.73901e+06	7.16929e+06	5.5969e+06	5.66833e+06	6.00642e+06	8.98136e+06	9.38218e+06	8.60908e+06	8.6498e+06	8.51016e+06	8.20356e+06	7.84396e+06	8.35322e+06	7.31762e+06	8.07806e+06	7.84156e+06	8.02352e+06	8.3006e+06	8.14909e+06	7.92893e+06	8.39637e+06	6.4e-10	6.4e-10	6.4e-10	706.292	6.4e-10	6.4e-10
1188	alpha-Cadinol	HMDB0036452	-	pos	C15H26O	205.195	24.3348	M+H-H2O	-0.0572133	45.2	29.7	21673.9	20578.3	23544.2	20976.7	20467.5	18687.9	18553.2	19836.7	21595.3	22724.8	22034.3	23896.3	17988.7	19234.6	21546.3	16050.9	43114.1	44484.3	40683.2	42384.2	40443.1	37736.5	39053.2	43264.5	42676.9	30649.8	18313.9	32409.2	13425.8	15551.1
[truncated: 606 more rows]

## Sheet: Negative ion mode
Table S1. Identification and relative quantification of components detected in FCF, SCF and DCF by LC-MS/MS analysis
[truncated: 1,444 more rows]
