# Supplementary material for: Metabolomics and proteomics analyses of Chrysanthemi Flos: a mechanism study of changes in proteins and metabolites by processing methods
Source: Chin Med. 2024 Nov 19;19:160. doi: 10.1186/s13020-024-01013-w (PMC11575428; doi:10.1186/s13020-024-01013-w)
Supplement: Supplementary file 7 — Additional file 7. [file 13020_2024_1013_MOESM7_ESM.xlsx]

## Sheet: FCF vs SCF
Table S2. Differential metabolite accumulation in various processes of Chrysanthemi Flos
ID	m/z	Retention time (min)	Ion mode	Metabolites	Library ID	Super Class	Class	Sub Class	KEGG ID	Score	Fragmentation Score	Adducts	Formula	Mass Error (ppm)	VIP	P-value	adj.P-value	log2(FC)	FC	FCF1	FCF2	FCF3	FCF4	FCF5	FCF6	FCF7	FCF8	SCF1	SCF2	SCF3	SCF4	SCF5	SCF6	SCF7	SCF8
1.08_147.0535n	130.05	1.08147	pos	L-Glutamic acid	HMDB0000148	Organic acids and derivatives	Carboxylic acids and derivatives	Amino acids, peptides, and analogues	C00025	47	46.1	M+H-H2O, M+H	C5H9NO4	2.50433	12.9418	2.14448e-11	1.2207e-09	1.52085	2.86959	7.18886e+06	7.08808e+06	7.03687e+06	5.90806e+06	6.9108e+06	6.43335e+06	6.33804e+06	6.45132e+06	1.94613e+06	2.09024e+06	2.00242e+06	2.15011e+06	3.05484e+06	2.18164e+06	2.09644e+06	3.07155e+06
1.44_146.0218n	129.019	1.44013	pos	Oxoglutaric acid	HMDB0000208	Organic acids and derivatives	Keto acids and derivatives	Gamma-keto acids and derivatives	C00026	41.1	10.2	M+H-H2O, M+Na, M+H	C5H6O5	2.19067	1.63033	3.43925e-07	2.11435e-06	0.730743	1.65949	202755	186752	204170	199837	181913	183895	156469	148007	118486	106969	105747	108139	118674	110264	121065	92730.7
1.01_147.1128m/z	147.113	1.01235	pos	L-Lysine	HMDB0000182	Organic acids and derivatives	Carboxylic acids and derivatives	Amino acids, peptides, and analogues	C00047	49.1	52.8	M+H	C6H14N2O2	0.195743	4.4336	2.96429e-09	4.29804e-08	1.96519	3.90465	823944	864170	630912	686750	715760	618457	635569	612484	138547	156019	136728	153019	263859	157030	152434	273490
1.03_174.1117n	213.075	1.03007	pos	L-Arginine	HMDB0000517	Organic acids and derivatives	Carboxylic acids and derivatives	Amino acids, peptides, and analogues	C00062	41.4	15.6	M+Na, M+K	C6H14N4O2	0.384341	1.71349	0.00863838	0.0158292	-0.563507	0.676655	287860	274933	219885	175808	322274	283500	213485	238423	283108	329477	303744	328406	547865	366183	308327	512498
1.08_147.0764m/z	147.076	1.08147	pos	L-Glutamine	HMDB0000641	Organic acids and derivatives	Carboxylic acids and derivatives	Amino acids, peptides, and analogues	C00064	51.2	61.5	M+H	C5H10N2O3	-0.0412369	13.1206	3.11121e-09	4.46792e-08	1.22493	2.33744	8.68614e+06	8.41474e+06	8.30695e+06	6.57288e+06	8.25432e+06	7.76229e+06	7.60298e+06	8.05875e+06	2.80949e+06	3.04196e+06	2.88096e+06	3.11592e+06	4.54388e+06	3.18291e+06	3.05323e+06	4.60621e+06
1.19_426.0091m/z	426.009	1.187	pos	CDP	HMDB0001546	Nucleosides, nucleotides, and analogues	Pyrimidine nucleotides	Pyrimidine ribonucleotides	C00112	38.5	9.99	M+Na	C9H15N3O11P2	4.31955	1.0608	0.00118832	0.00270165	2.03281	4.092	27177.9	33410.6	43448.8	46140.3	38688.3	38714.7	103303	86099	12946.5	9995.13	13457.8	12708.8	10299	11521.4	20085.3	10887.8
1.12_221.0900n	204.087	1.11568	pos	N-Acetyl-D-glucosamine	HMDB0000215	Organic oxygen compounds	Organooxygen compounds	Carbohydrates and carbohydrate conjugates	C00140	46.9	39	M+H-H2O, M+H	C8H15NO6	0.1807	6.30589	3.22884e-13	6.71421e-11	2.16411	4.48191	1.32081e+06	1.36351e+06	1.50781e+06	1.4088e+06	1.29751e+06	1.25994e+06	1.18209e+06	1.20472e+06	284437	300764	300905	308816	275867	270958	354853	256234
32.84_117.0549m/z	117.055	32.8374	pos	alpha-Ketoisovaleric acid	HMDB0000019	Organic acids and derivatives	Keto acids and derivatives	Short-chain keto acids and derivatives	C00141	38.7	0	M+H	C5H8O3	2.58591	1.16519	5.27407e-08	4.38977e-07	0.601237	1.51702	109672	108857	120876	116902	106718	103842	94925.7	96362.3	64248.7	67521.9	72578.9	71375.9	76204.6	68114.4	75217.9	70424.2
1.12_136.0618m/z	136.062	1.11568	pos	Adenine	HMDB0000034	Organoheterocyclic compounds	Imidazopyrimidines	Purines and purine derivatives	C00147	41.5	9.93	M+H	C5H5N5	0.183619	9.49975	4.12231e-11	1.88321e-09	2.25224	4.76423	3.12982e+06	3.48468e+06	3.03773e+06	3.36222e+06	2.92409e+06	2.63597e+06	2.70658e+06	2.46113e+06	595737	523391	559450	576537	776443	604114	639301	708460
1.44_192.0271n	215.016	1.44013	pos	Citric acid	HMDB0000094	Organic acids and derivatives	Carboxylic acids and derivatives	Tricarboxylic acids and derivatives	C00158	40.6	4.23	M+H-H2O, M+H, M+NH4, M+Na, M+K	C6H8O7	0.457967	2.5757	0.000102566	0.000303623	0.619511	1.53635	602117	572709	696704	697561	521915	592336	458395	478822	363787	315847	343514	364630	500801	361408	412812	344684
3.35_298.0969m/z	298.097	3.35222	pos	5'-Methylthioadenosine	HMDB0001173	Nucleosides, nucleotides, and analogues	5'-deoxyribonucleosides	5'-deoxy-5'-thionucleosides	C00170	41.6	13.2	M+H	C11H15N5O3S	0.220919	2.62243	3.00354e-10	7.61536e-09	1.59553	3.02206	286594	277802	318977	265627	266271	234856	250655	258250	68075.6	97231.7	131122	85327.8	75642.2	71976.7	102377	82671.4
1.13_118.0864m/z	118.086	1.13278	pos	L-Valine	HMDB0000883	Organic acids and derivatives	Carboxylic acids and derivatives	Amino acids, peptides, and analogues	C00183	51.6	65.1	M+H	C5H11NO2	1.25426	4.09698	0.000176932	0.000492949	0.309756	1.2395	2.95273e+06	3.04709e+06	2.85768e+06	2.6264e+06	2.92931e+06	2.64598e+06	2.57358e+06	2.41967e+06	2.06899e+06	2.14168e+06	2.06519e+06	2.22323e+06	2.45947e+06	2.30758e+06	1.97793e+06	2.54734e+06
1.08_119.0587n	120.066	1.08147	pos	L-Threonine	HMDB0000167	Organic acids and derivatives	Carboxylic acids and derivatives	Amino acids, peptides, and analogues	C00188	43.3	23.9	M+H-H2O, M+H	C4H9NO3	4.23808	4.92519	1.78123e-13	4.40461e-11	1.91054	3.75949	861489	961202	886421	820611	865592	820747	788281	788026	198994	210669	199886	211813	271820	204703	240467	268373
1.61_268.1040m/z	268.104	1.61417	pos	Adenosine	HMDB0000050	Nucleosides, nucleotides, and analogues	Purine nucleosides	Unclassified	C00212	46.1	33.2	M+H	C10H13N5O4	-0.176413	6.3325	1.04417e-09	1.92278e-08	0.887779	1.85033	2.45468e+06	2.56111e+06	2.19243e+06	2.08003e+06	2.35791e+06	2.13699e+06	2.28154e+06	2.2803e+06	1.18595e+06	1.20782e+06	1.08831e+06	1.28736e+06	1.14687e+06	1.25005e+06	1.53523e+06	1.21287e+06
10.51_325.0917m/z	325.092	10.5067	pos	dCMP	HMDB0001202	Nucleosides, nucleotides, and analogues	Pyrimidine nucleotides	Pyrimidine deoxyribonucleotides	C00239	47.6	47.7	M+NH4	C9H14N3O7P	2.91174	3.3221	2.82322e-07	1.79058e-06	-0.945734	0.519165	342646	363643	299536	332241	381588	330691	259181	281873	665479	700269	610137	632333	492320	747310	535332	608293
1.70_152.0567m/z	152.057	1.69538	pos	Guanine	HMDB0000132	Organoheterocyclic compounds	Imidazopyrimidines	Purines and purine derivatives	C00242	41.8	12.7	M+H	C5H5N5O	0.385661	2.63827	1.18928e-10	3.8973e-09	1.80266	3.48862	280883	311898	229496	253500	250639	238274	244940	221454	73819.9	62637.8	62543.1	70151.1	88188.9	76329.6	71461.1	77071
32.82_107.0496m/z	107.05	32.8189	pos	Benzaldehyde	HMDB0006115	Benzenoids	Benzene and substituted derivatives	Benzoyl derivatives	C00261	46	35	M+H	C7H6O	4.02895	1.94476	0.002191	0.00464876	0.399838	1.31936	692509	534887	604041	613574	569539	477296	439853	466407	350583	353713	423555	420471	480693	462060	465774	376667
1.92_291.0702m/z	291.07	1.9161	pos	Inosine	HMDB0000195	Nucleosides, nucleotides, and analogues	Purine nucleosides	Unclassified	C00294	40.6	8.19	M+Na	C10H12N4O5	0.765283	1.01785	7.31088e-06	2.96725e-05	-3.53572	0.0862265	2739.69	3467.17	2499.94	3280.82	3445.25	3778.92	1257.12	2300.45	26402.8	29140.6	24796.1	24881.1	52736.4	35908.8	19826.7	50371.9
25.47_300.2896m/z	300.29	25.4747	pos	Sphingosine	HMDB0000252	Organic nitrogen compounds	Organonitrogen compounds	Amines	C00319	46.8	38.1	M+H	C18H37NO2	-0.500671	2.45777	6.4578e-05	0.000200907	-0.820752	0.566147	307030	297907	236528	215991	247430	230656	216506	219158	484145	355409	346755	364274	587060	459891	375513	508746
1.44_160.0373n	143.034	1.44013	pos	Oxoadipic acid	HMDB0000225	Organic acids and derivatives	Keto acids and derivatives	Medium-chain keto acids and derivatives	C00322	41.6	14.2	M+H-H2O, M+H	C6H8O5	0.524118	1.53615	8.7299e-10	1.68559e-08	1.09025	2.12912	118995	115202	137798	116016	118145	117286	105204	103980	60819.5	53903.5	50789.2	49023.6	66790.7	49087.1	56821.6	50798.8
1.10_179.0793n	162.076	1.09853	pos	Glucosamine	HMDB0001514	Organic oxygen compounds	Organooxygen compounds	Carbohydrates and carbohydrate conjugates	C00329	45.7	33.2	M+H-H2O, M+H	C6H13NO5	-0.151952	2.00696	1.23064e-08	1.32116e-07	0.765594	1.70007	244121	295765	279195	265604	274668	250248	245687	230597	141221	152112	151020	149134	178607	133088	156455	165303
1.13_277.0319m/z	277.032	1.13278	pos	6-Phosphogluconic acid	HMDB0001316	Organic oxygen compounds	Organooxygen compounds	Carbohydrates and carbohydrate conjugates	C00345	38.2	0	M+H	C6H13O10P	0.113629	1.55135	3.23294e-10	8.04947e-09	3.17394	9.0251	79788.3	61817.2	86465.4	74846.3	52852.1	74645.2	67622.5	69702.2	6596.92	15910.9	10268.8	9549.34	5757.56	4901.98	9921.25	6.4e-10
1.92_153.0409m/z	153.041	1.9161	pos	Xanthine	HMDB0000292	Organoheterocyclic compounds	Imidazopyrimidines	Purines and purine derivatives	C00385	39.9	7.7	M+H	C5H4N4O2	1.22297	1.04702	8.2488e-07	4.47836e-06	-3.15419	0.11233	4505.23	3947.03	3482.06	3933.04	3878.78	4098.63	3511.01	3712.31	29692.8	33163.9	26780.3	27574	50918.8	35817.3	23187.7	49444.7
30.32_112.0872m/z	112.087	30.3246	pos	Histamine	HMDB0000870	Organic nitrogen compounds	Organonitrogen compounds	Amines	C00388	39.2	5.58	M+H	C5H9N3	2.53232	2.29917	2.43891e-09	3.68848e-08	0.800325	1.74149	301395	307348	356457	359364	316706	347743	321076	313358	223801	164031	171687	183796	203627	180588	187309	191597
1.61_132.1020m/z	132.102	1.61417	pos	L-Isoleucine	HMDB0000172	Organic acids and derivatives	Carboxylic acids and derivatives	Amino acids, peptides, and analogues	C00407	45.8	30.9	M+H	C6H13NO2	0.925994	12.9765	3.37925e-09	4.75365e-08	1.21638	2.32363	8.59997e+06	9.40959e+06	7.5733e+06	7.40179e+06	8.10677e+06	7.34983e+06	7.18246e+06	6.97383e+06	2.81102e+06	3.13057e+06	3.07214e+06	3.19203e+06	4.01402e+06	3.3662e+06	3.08112e+06	4.27245e+06
30.32_131.1061n	114.103	30.3246	pos	N-Carbamoylputrescine	HMDB0033458	Organic acids and derivatives	Carboximidic acids and derivatives	Carboximidic acids	C00436	41.5	13.7	M+H-H2O, M+Na	C5H13N3O	1.89842	2.37573	8.21673e-10	1.61493e-08	0.876158	1.83548	307921	293244	335694	358434	316342	348132	328445	324545	221301	171606	155101	170225	189683	174640	167457	173459
1.12_175.1079m/z	175.108	1.11568	pos	N-Acetylornithine	HMDB0003357	Organic acids and derivatives	Carboxylic acids and derivatives	Amino acids, peptides, and analogues	C00437	45.7	36.2	M+H	C7H14N2O3	1.21295	2.9064	2.43227e-08	2.31138e-07	2.05706	4.16138	326920	308757	304834	244570	367119	295022	266547	265030	45395.6	54696.7	46121.4	49626.9	162587	45975.9	61121.2	106113
1.10_277.1394m/z	277.139	1.09853	pos	Saccharopine	HMDB0000279	Organic acids and derivatives	Carboxylic acids and derivatives	Amino acids, peptides, and analogues	C00449	42	20.9	M+H	C11H20N2O6	-0.0577051	1.4803	2.01651e-06	9.63876e-06	-0.54733	0.684285	140128	146582	152000	137906	135078	129539	123285	121295	178988	200619	181294	195937	219026	170323	222127	218471
1.42_666.2221n	689.211	1.42202	pos	Mannan	HMDB0029931	Organic oxygen compounds	Organooxygen compounds	Carbohydrates and carbohydrate conjugates	C00464	39.5	0	M+H-H2O, M+K, M+NH4, M+Na	C24H42O21	0.42195	5.1025	1.16648e-05	4.46282e-05	0.939125	1.91736	1.62167e+06	1.24527e+06	1.59073e+06	1.81343e+06	1.56144e+06	1.82584e+06	1.31445e+06	1.56958e+06	590367	650744	598422	785612	1.29737e+06	702023	1.0306e+06	886349
1.13_224.0683n	247.058	1.13278	pos	Sinapic acid	HMDB0032616	Phenylpropanoids and polyketides	Cinnamic acids and derivatives	Hydroxycinnamic acids and derivatives	C00482	37.6	0	M+H, M+Na	C11H12O5	-0.71437	2.45663	2.95253e-09	4.28407e-08	3.14809	8.86484	164302	160591	242626	180163	202886	185557	136480	172235	21651	25236.1	24057.9	24742.4	996.213	22886.2	42426.5	989.125
25.43_607.2539m/z	607.254	25.4337	pos	Bilirubin	HMDB0000054	Organoheterocyclic compounds	Tetrapyrroles and derivatives	Bilirubins	C00486	52.4	68.4	M+Na	C33H36N4O6	2.05679	1.0097	8.35904e-07	4.52894e-06	-0.746662	0.595981	49499.9	42286.5	50055.8	49717.3	41070.8	31409.2	35628.5	34017.9	72309	72898.2	67678.8	67537.4	72815.3	69310.8	58461.4	78882.6
1.44_169.0740n	187.108	1.44013	pos	Norepinephrine	HMDB0000216	Benzenoids	Phenols	Benzenediols	C00547	42.2	17.4	M+H, M+NH4, M+H-H2O	C8H11NO3	0.580633	1.25404	2.57061e-06	1.19377e-05	0.956481	1.94057	113611	107721	81238.1	95157.7	92295.6	90291	81876.1	71140.2	46077.4	41829.9	40158	39880	61173.3	45851.5	41971.2	60953.4
31.03_124.0870m/z	124.087	31.026	pos	L-Histidinol	HMDB0003431	Organic nitrogen compounds	Organonitrogen compounds	Amines	C00860	45.6	35.5	M+H-H2O	C6H11N3O	0.599308	17.398	2.10758e-07	1.39832e-06	0.463276	1.37867	2.63095e+07	2.80974e+07	3.02555e+07	2.93553e+07	3.2114e+07	3.30766e+07	3.07833e+07	3.27481e+07	2.37496e+07	2.216e+07	2.19668e+07	2.21398e+07	2.20193e+07	2.06062e+07	2.21034e+07	2.1323e+07
3.56_144.0808m/z	144.081	3.5577	pos	Tryptophanol	HMDB0003447	Organoheterocyclic compounds	Indoles and derivatives	Indoles	C00955	44.4	25.7	M+H-H2O	C10H11NO	0.343088	1.16394	6.60415e-05	0.000205119	-0.525164	0.69488	107255	103233	81089.7	81483.9	103418	95891.4	94788	93882.4	122049	131518	124750	126656	166158	141887	118337	163859
1.46_130.0503m/z	130.05	1.4584	pos	O-Acetylserine	HMDB0003011	Organic acids and derivatives	Carboxylic acids and derivatives	Amino acids, peptides, and analogues	C00979	45.1	35.1	M+H-H2O	C5H9NO4	2.63282	2.10418	0.0161367	0.0276282	-0.703808	0.61395	359044	337393	310418	258201	332467	316502	281488	301772	387130	394546	399818	416995	883554	428054	383207	774271
1.10_161.0921m/z	161.092	1.09853	pos	D-Alanyl-D-alanine	HMDB0003459	Organic acids and derivatives	Carboxylic acids and derivatives	Amino acids, peptides, and analogues	C00993	40.1	8.74	M+H	C6H12N2O3	0.301238	1.44298	8.68435e-09	1.01e-07	2.17067	4.50232	82413	88003.7	62529.9	82417.1	74609.5	63861.2	63111.2	53694.9	14045.7	13017.8	14597.1	15885.3	22492.2	11646	12192	22867.5
1.10_138.0550m/z	138.055	1.09853	pos	Trigonelline	HMDB0000875	Alkaloids and derivatives	Unclassified	Unclassified	C01004	41	6.46	M+H	C7H7NO2	0.0772134	3.72676	1.58225e-06	7.82723e-06	0.575367	1.49006	1.13827e+06	1.26232e+06	1.30862e+06	1.20086e+06	1.2666e+06	1.14743e+06	1.10701e+06	1.06668e+06	686471	688283	720069	762798	944445	813422	783751	974887
30.25_128.0818m/z	128.082	30.2473	pos	4-Guanidinobutanoic acid	HMDB0003464	Organic acids and derivatives	Carboxylic acids and derivatives	Amino acids, peptides, and analogues	C01035	42.3	18.3	M+H-H2O	C5H11N3O2	-0.0851031	1.03473	1.97263e-08	1.93553e-07	0.724376	1.65219	64421.8	66646.7	77631.7	78381.3	70424.5	80055.1	72235.1	71797.1	52035	37948.8	39323.8	42536.9	46877	43888.6	43393.9	46010.3
1.42_174.1006n	175.108	1.42202	pos	L-Theanine	HMDB0034365	Organic acids and derivatives	Carboxylic acids and derivatives	Amino acids, peptides, and analogues	C01047	41.4	12.9	M+H-H2O, M+H	C7H14N2O3	0.640116	1.25163	9.1865e-08	6.9665e-07	2.41349	5.32762	67527.7	68941.9	40815.8	54293.5	56209.2	48572.3	45327.8	36567.3	9875.58	7642.03	7964.85	6741.26	12894.8	11586.8	9367.45	12434.2
1.10_259.0214m/z	259.021	1.09853	pos	6-Phosphonoglucono-D-lactone	HMDB0001127	Organic oxygen compounds	Organooxygen compounds	Carbohydrates and carbohydrate conjugates	C01236	39.9	2.74	M+H	C6H11O9P	0.247058	2.401	3.51734e-05	0.000117462	0.556084	1.47027	561376	505228	658576	577153	436783	532881	579365	474748	302633	345909	354332	380009	443975	374140	333854	407534
1.13_113.0237m/z	113.024	1.13278	pos	2-Furoic acid	HMDB0000617	Organoheterocyclic compounds	Furans	Furoic acid and derivatives	C01546	41.9	16.2	M+H	C5H4O3	3.57101	2.76999	1.73954e-09	2.82164e-08	1.38383	2.60961	337469	374569	382580	341825	336531	290555	290900	269101	129085	118758	123719	115767	143595	119583	127665	127164
1.13_247.1056n	248.113	1.13278	pos	Linamarin	HMDB0033699	Organic oxygen compounds	Organooxygen compounds	Carbohydrates and carbohydrate conjugates	C01594	47.5	42	M+H-H2O, M+H	C10H17NO6	0.0101846	4.54647	6.21943e-08	5.02801e-07	-6.32037	0.0125135	7512.76	3253.87	12465.6	4660.96	10666.3	7895.65	5181.56	5531	457968	500710	499908	674441	498615	450735	907903	578195
1.33_305.0844m/z	305.084	1.32577	pos	Xylobiose	HMDB0029894	Organic oxygen compounds	Organooxygen compounds	Carbohydrates and carbohydrate conjugates	C01630	39.2	2.82	M+Na	C10H18O9	0.227819	1.11017	1.30269e-05	4.9154e-05	0.715361	1.64189	97143.6	81310.1	106172	113988	87630.3	95290.9	79747	75380.1	59267.5	53427.1	46213.1	50745.8	68553.9	48306	59629.3	62523.4
32.84_283.2631m/z	283.263	32.8374	pos	Elaidic acid	HMDB0000573	Lipids and lipid-like molecules	Fatty Acyls	Fatty acids and conjugates	C01712	45.7	33.8	M+H	C18H34O2	-0.217834	1.45312	7.37918e-05	0.000226515	0.467414	1.38263	248819	252799	270716	261697	222991	216569	189969	195722	144592	159178	174196	176096	183134	161235	175732	170580
9.22_133.1012m/z	133.101	9.2177	pos	(R)-Carvone	HMDB0035089	Lipids and lipid-like molecules	Prenol lipids	Monoterpenoids	C01767	47.8	41.9	M+H-H2O	C10H14O	0.46932	1.52202	0.000146709	0.000416439	0.438792	1.35547	286108	296975	304890	275057	273763	251888	252950	258711	176403	163734	189427	187902	254495	207030	189582	254733
1.15_164.0475n	182.081	1.1498	pos	2-Hydroxycinnamic acid	HMDB0002641	Phenylpropanoids and polyketides	Cinnamic acids and derivatives	Hydroxycinnamic acids and derivatives	C01772	46.5	39.8	M+H, M+NH4	C9H8O3	0.659261	4.81802	1.38577e-11	9.40194e-10	2.32014	4.99382	792643	901996	717737	793779	787252	663281	725071	644907	132941	135911	137022	142581	181209	142571	135216	199374
30.04_140.0818m/z	140.082	30.0378	pos	Histidinal	HMDB0012234	Organic nitrogen compounds	Organonitrogen compounds	Amines	C01929	42.5	14.7	M+H	C6H9N3O	-0.0644329	3.79955	2.8584e-07	1.80896e-06	0.504692	1.41882	1.25833e+06	1.38794e+06	1.54482e+06	1.44676e+06	1.32269e+06	1.29164e+06	1.20075e+06	1.25358e+06	910327	872799	963276	959478	1.00255e+06	916880	988691	932067
1.10_1029.2902m/z	1029.29	1.09853	pos	Maltohexaose	HMDB0012253	Organic oxygen compounds	Organooxygen compounds	Carbohydrates and carbohydrate conjugates	C01936	38.7	0	M+K	C36H62O31	-0.463244	5.91172	6.6484e-07	3.72582e-06	1.16065	2.23558	1.68544e+06	1.27856e+06	1.99386e+06	1.90156e+06	1.46185e+06	1.9719e+06	1.58069e+06	2.15783e+06	608529	628711	922811	803259	866977	833159	862586	750510
1.52_267.0588m/z	267.059	1.51722	pos	Pseudouridine	HMDB0000767	Nucleosides, nucleotides, and analogues	Nucleoside and nucleotide analogues	Unclassified	C02067	39.1	2.5	M+Na	C9H12N2O6	0.0190406	1.08802	6.07121e-07	3.44852e-06	2.58738	6.01005	49435	38839	32914.5	55768.5	26937.9	44322.6	30223	34626.4	3592.6	4551.36	3590.6	5758.07	15697.5	4107.34	6763.95	8029.16
0.07_153.0547m/z	153.055	0.0652	pos	Phenoxyacetic acid	HMDB0031609	Benzenoids	Benzene and substituted derivatives	Phenoxyacetic acid derivatives	C02181	42.7	15.9	M+H	C8H8O3	0.604435	2.11216	1.03776e-06	5.45991e-06	0.505532	1.41965	419211	446594	469856	457495	422805	403834	367239	371158	268875	272341	294266	288837	326783	291267	309791	313353
1.13_189.1234m/z	189.123	1.13278	pos	N6-Acetyl-L-lysine	HMDB0000206	Organic acids and derivatives	Carboxylic acids and derivatives	Amino acids, peptides, and analogues	C02727	45.5	32.9	M+H	C8H16N2O3	0.179701	2.31586	1.11181e-11	7.93227e-10	3.38942	10.4789	167835	187424	146053	169905	150547	140521	137855	128879	13794	14558.9	15269	16965.8	14782.8	13727.8	13897.6	14289
8.07_179.0338m/z	179.034	8.06588	pos	7,8-dihydroxy-2H-chromen-2-one	HMDB0130547	Phenylpropanoids and polyketides	Coumarins and derivatives	Hydroxycoumarins	C03093	39.5	0	M+H	C9H6O4	-0.419202	1.05754	1.91951e-07	1.29267e-06	-1.11634	0.461264	25396.8	27062.8	26244.5	29013.4	29654.4	23268.1	21844.4	25025	65479.7	65318.2	49725.2	54558.1	54141	45690.4	47571.3	67387.9
32.86_149.0449m/z	149.045	32.856	pos	L-2-Hydroxyglutaric acid	HMDB0000694	Organic acids and derivatives	Hydroxy acids and derivatives	Short-chain hydroxy acids and derivatives	C03196	39.4	7.15	M+H	C5H8O5	3.10599	1.27537	7.92981e-10	1.56433e-08	0.522124	1.43607	131166	136187	148607	144216	146217	148179	136519	137838	102624	101547	103496	98471.2	102324	89056.5	95327.4	93278.6
1.19_360.1500m/z	360.15	1.187	pos	Inulobiose	HMDB0029898	Organic oxygen compounds	Organooxygen compounds	Carbohydrates and carbohydrate conjugates	C03323	45.5	32.7	M+NH4	C12H22O11	0.0332856	1.67522	0.0170138	0.0289787	-0.316157	0.803207	476802	676038	580981	564545	477328	512912	414375	458823	571865	610949	594272	703309	644407	576190	881920	598574
32.84_113.0601m/z	113.06	32.8374	pos	3-Methyl-2-oxovaleric acid	HMDB0000491	Organic acids and derivatives	Keto acids and derivatives	Short-chain keto acids and derivatives	C03465	37.3	18.7	M+H-H2O	C6H10O3	2.6704	1.31611	0.00124135	0.00280678	0.19974	1.14849	461486	439369	481676	484026	463436	441934	418184	436709	346761	357308	391107	393107	441711	384561	439244	404101
1.08_543.1324m/z	543.132	1.08147	pos	1-Kestose	HMDB0011729	Organic oxygen compounds	Organooxygen compounds	Carbohydrates and carbohydrate conjugates	C03661	41.6	12.6	M+K	C18H32O16	0.41827	11.517	0.000147645	0.000418834	0.532006	1.44594	1.20589e+07	1.10573e+07	1.51106e+07	1.46175e+07	1.25071e+07	1.393e+07	1.23469e+07	1.48724e+07	7.20072e+06	7.30081e+06	8.87063e+06	9.78886e+06	1.18545e+07	7.98799e+06	1.08265e+07	9.82522e+06
1.12_145.0496m/z	145.05	1.11568	pos	3-Hydroxymethylglutaric acid	HMDB0000355	Lipids and lipid-like molecules	Fatty Acyls	Fatty acids and conjugates	C03761	44.4	25.3	M+H-H2O	C6H10O5	0.529833	4.19816	6.65175e-13	1.10239e-10	1.45693	2.74523	666051	774876	788232	720588	719723	678550	702652	659729	253321	238201	240252	268590	285364	236696	292330	265362
1.19_837.1299m/z	837.13	1.187	pos	Luteolin 7-O-[beta-D-glucuronosyl-(1->2)-beta-D-glucuronide]-4'-O-beta-D-glucuronide	HMDB0060296	Phenylpropanoids and polyketides	Flavonoids	Flavonoid glycosides	C04900	36.2	0.117	M+Na	C33H34O24	-4.07655	1.28787	0.00228078	0.00481647	-2.04666	0.242044	4328.67	4580.03	5802.69	3900.94	7043.31	14743.5	69649.7	44387.5	72920	93227.5	78418.5	93293.7	44909.5	74546.9	156342	24392.2
1.15_274.0921m/z	274.092	1.1498	pos	5'-Deoxyadenosine	HMDB0001983	Nucleosides, nucleotides, and analogues	5'-deoxyribonucleosides	Unclassified	C05198	45.8	38.8	M+Na	C10H13N5O3	4.19125	1.24719	1.20235e-07	8.73089e-07	-3.03125	0.122322	4960.57	7438.79	7761.24	4121.34	4971.81	5564.73	7009.12	5637.97	31873.5	41275.1	47712.1	46983.9	62935.2	40487.4	47306.3	69464.9
1.54_164.0475n	182.081	1.53655	pos	cis-p-Coumaric acid	HMDB0030677	Phenylpropanoids and polyketides	Cinnamic acids and derivatives	Hydroxycinnamic acids and derivatives	C06738	45.7	30.4	M+H, M+NH4, M+H-H2O	C9H8O3	0.676086	8.23655	9.95226e-10	1.86103e-08	2.6398	6.23245	2.57464e+06	2721773	1.82814e+06	2.09438e+06	2.1501e+06	1.91226e+06	1.97051e+06	1.74026e+06	319877	302249	304945	316295	406804	353196	331583	391439
1.12_504.1694n	527.158	1.11568	pos	Galactotriose	HMDB0029922	Organic oxygen compounds	Organooxygen compounds	Carbohydrates and carbohydrate conjugates	C07283	45.9	34.3	M+NH4, M+Na	C18H32O16	0.638652	7.24597	3.14053e-05	0.000106446	0.797515	1.7381	3.5867e+06	3.0167e+06	3.90099e+06	4.36999e+06	3.71639e+06	4.01228e+06	3.00705e+06	3.59401e+06	1.58616e+06	1.58069e+06	1.74936e+06	2.09545e+06	2.94942e+06	1.66309e+06	2.84054e+06	2.33756e+06
27.34_340.2256m/z	340.226	27.3441	pos	Propoxyphene	HMDB0014785	Phenylpropanoids and polyketides	Stilbenes	Unclassified	C07406	41.5	17.4	M+H	C22H29NO2	-4.29231	1.51477	7.98871e-07	4.35499e-06	0.971595	1.96101	152794	146646	126077	146948	146473	107403	108584	110595	79414.4	71601.6	68154.8	66774.9	58769	71466.7	67233.1	49739.7
25.92_267.1378m/z	267.138	25.9248	pos	Dienestrol	HMDB0015027	Phenylpropanoids and polyketides	Stilbenes	Unclassified	C08090	44.2	24.9	M+H	C18H18O2	-0.611038	1.30801	0.024532	0.0401465	-0.83305	0.561341	81376.2	93599.7	123059	100478	120675	117839	73341.4	70544.4	179813	251889	239566	211810	36801	197058	221471	52747.2
1.98_253.1183m/z	253.118	1.97747	pos	Hypoglycin B	HMDB0029428	Organic acids and derivatives	Carboxylic acids and derivatives	Amino acids, peptides, and analogues	C08280	43.1	19.9	M+H-H2O	C12H18N2O5	0.190028	2.14427	3.23345e-09	4.60796e-08	2.99001	7.94482	167233	182409	115475	147842	137598	128997	130649	103151	14662.9	16068	14579.4	16345.8	24602.6	16369.5	14387.4	23120.3
30.31_101.0714m/z	101.071	30.3052	pos	Gyromitrin	HMDB0033952	Organic nitrogen compounds	Organonitrogen compounds	Hydrazines and derivatives	C08305	40.3	13.2	M+H	C4H8N2O	4.62092	1.26375	1.03467e-09	1.9108e-08	0.79524	1.73537	91158.7	92690.1	102134	103110	101822	107767	97150.5	97694.6	71244.1	53076.7	52221.4	53425.2	60009.2	54337.5	57370.8	55582.8
1.13_262.1285m/z	262.128	1.13278	pos	Lotaustralin	HMDB0033865	Organic oxygen compounds	Organooxygen compounds	Carbohydrates and carbohydrate conjugates	C08334	48.2	43.4	M+H	C11H19NO6	-0.0913303	2.36931	1.48451e-11	9.88225e-10	-2.9876	0.126079	26356.4	31269.5	20341.5	17219	19702.5	15788.1	21802.1	16461.6	125291	147358	180384	171164	184452	177524	174059	179725
22.26_327.1202m/z	327.12	22.2649	pos	Humilixanthin	HMDB0039123	Organic acids and derivatives	Carboxylic acids and derivatives	Amino acids, peptides, and analogues	C08548	43.2	25.4	M+H	C14H18N2O7	4.61827	5.85522	7.82596e-05	0.000238458	0.494888	1.40921	4.17546e+06	4.00437e+06	4.02348e+06	4.1227e+06	3.69342e+06	3.17864e+06	2.96268e+06	3.04255e+06	2.83729e+06	2.77106e+06	2.71954e+06	2.70292e+06	2.40162e+06	2.52913e+06	2.38132e+06	2.38026e+06
1.05_282.0869m/z	282.087	1.04715	pos	Necatorine	HMDB0039035	Lipids and lipid-like molecules	Prenol lipids	Tetraterpenoids	C08594	42.4	19	M+NH4	C15H8N2O3	-1.41203	8.41771	1.84855e-12	2.26905e-10	6.03338	65.498	2.13449e+06	2.05693e+06	2.01401e+06	1.94757e+06	1.49122e+06	1.69172e+06	1.8864e+06	1.63501e+06	21904.2	20919.2	22991.9	31306.8	33909.8	21637.2	39653.6	34513.8
1.10_299.1270m/z	299.127	1.09853	pos	Sorgolactone	HMDB0039607	Lipids and lipid-like molecules	Prenol lipids	Terpene lactones	C09186	39.1	9.89	M+H-H2O	C18H20O5	-2.48899	1.48865	1.82802e-09	2.93332e-08	-3.0236	0.122972	5514.04	12777.6	16861	7310.08	5807.39	7041.37	5278.72	4819.15	71695.2	79142.7	71552.9	78930.6	61013.1	45882	57879.5	65810
22.15_496.2823n	497.29	22.1453	pos	Absinthin	HMDB0035742	Lipids and lipid-like molecules	Prenol lipids	Sesterterpenoids	C09286	39.2	0	M+H-H2O, M+H	C30H40O6	-0.314146	2.1921	5.48699e-05	0.000173952	-0.596966	0.661143	359438	322472	301064	339044	303295	231956	203654	226195	464452	436535	424434	442014	477629	419220	335017	460039
26.29_290.1515n	291.159	26.2928	pos	Laurenobiolide	HMDB0036771	Lipids and lipid-like molecules	Prenol lipids	Terpene lactones	C09492	42.4	15.9	M+H, M+K, M+NH4, M+Na, M+H-H2O	C17H22O4	-0.937474	3.13653	0.0425823	0.0652055	0.168377	1.12379	4.93019e+06	4.77032e+06	5.04239e+06	5.19982e+06	4.37949e+06	3.71207e+06	3.84792e+06	3.80197e+06	4.16145e+06	3.92566e+06	3.95129e+06	4.02693e+06	3.95783e+06	4.08175e+06	3.67834e+06	3.97006e+06
24.73_205.1951m/z	205.195	24.7308	pos	beta-Caryophyllene	HMDB0036792	Lipids and lipid-like molecules	Prenol lipids	Sesquiterpenoids	C09629	47.3	38.7	M+H	C15H24	-0.0346205	1.51947	7.40458e-09	8.88102e-08	1.56875	2.96647	89394.1	91517.3	110605	84752.6	84611.9	86014.5	103067	96027.9	32811.5	39289.9	33919.5	47603.6	17004.1	26833.7	37270.9	16741.1
23.81_220.1828n	203.179	23.8115	pos	beta-Santalol	HMDB0036716	Lipids and lipid-like molecules	Prenol lipids	Sesquiterpenoids	C09720	46.8	37	M+H-H2O, M+H	C15H24O	0.158184	3.37404	1.78601e-08	1.78601e-07	-0.515237	0.699678	751963	734926	754479	742812	719499	653561	652477	650603	1.10975e+06	1.06047e+06	1.00656e+06	1.0208e+06	934784	1.03773e+06	951911	967889
9.89_301.0692m/z	301.069	9.89242	pos	Diosmetin	HMDB0029676	Phenylpropanoids and polyketides	Flavonoids	O-methylated flavonoids	C10038	49.2	54.8	M+H	C16H12O6	-4.76522	1.25327	2.01342e-05	7.20098e-05	-0.430157	0.742181	131237	139569	134596	150299	146784	125812	119574	120795	197335	181770	194891	187780	150738	182734	189229	155421
24.13_344.0896n	345.097	24.1262	pos	Eupatilin	HMDB0029469	Phenylpropanoids and polyketides	Flavonoids	O-methylated flavonoids	C10040	46.6	36.8	M+H, M+Na	C18H16O7	-0.110595	2.00876	0.000661005	0.00160436	-0.366058	0.7759	515337	526305	553498	523188	470065	382953	395632	400188	618005	621080	578954	592081	694056	579782	511191	660073
30.06_178.1339m/z	178.134	30.0561	pos	Anatabine	HMDB0004476	Organic nitrogen compounds	Organonitrogen compounds	Amines	C10126	37.6	12.7	M+NH4	C10H12N2	-0.112779	1.77057	4.58657e-05	0.000148454	0.7837	1.72154	189667	185340	202090	218670	246737	266515	252985	268035	182205	171016	145306	130578	130843	104212	105596	93266.7
9.89_462.1162n	463.123	9.89242	pos	Swertiajaponin	HMDB0030569	Phenylpropanoids and polyketides	Flavonoids	Flavonoid glycosides	C10187	51.1	56.8	M+H, M+Na	C22H22O11	-0.12835	7.86489	4.1037e-05	0.000134688	-0.393352	0.761358	5.7772e+06	6.32008e+06	6.07089e+06	6.68233e+06	6.59559e+06	5.56188e+06	5.22406e+06	5.33416e+06	8.48502e+06	7.78538e+06	8.39273e+06	8.20417e+06	6.62144e+06	7.87814e+06	8.24781e+06	6.86073e+06
22.08_361.0915m/z	361.092	22.0845	pos	Majoranin	HMDB0037334	Phenylpropanoids and polyketides	Flavonoids	O-methylated flavonoids	C10191	48.3	51.1	M+H	C18H16O8	-0.713861	1.95828	8.75508e-05	0.000263969	-0.219402	0.858921	775238	696814	706931	728063	684470	688630	714636	731064	885650	893610	831965	828644	863053	798961	725570	838870
26.31_354.1100n	337.107	26.3131	pos	Cyclokievitone	HMDB0033983	Phenylpropanoids and polyketides	Isoflavonoids	Isoflavans	C10207	48.5	47.2	M+H-H2O, M+H	C20H18O6	-0.867985	3.288	0.0207434	0.0345868	0.181987	1.13445	4.36564e+06	4.40038e+06	4.01799e+06	4.68039e+06	4.63033e+06	3.73659e+06	3.7923e+06	3.50713e+06	4.1742e+06	3.65693e+06	3.64115e+06	3.64363e+06	3.19825e+06	3.92621e+06	3.59322e+06	3.37077e+06
23.26_342.1700m/z	342.17	23.262	pos	(R)-Glabridin	HMDB0034188	Phenylpropanoids and polyketides	Isoflavonoids	Pyranoisoflavonoids	C10421	46.1	36.3	M+NH4	C20H20O4	0.0811311	1.13308	5.35172e-07	3.0934e-06	-3.66139	0.0790338	3178.42	2410.29	3735.99	2978.16	4229.54	2700.39	2011.15	3449.34	34288.4	31411.9	32160.5	33173.1	61675	35672.5	30682	53376.3
8.55_337.0914m/z	337.091	8.55042	pos	Dattelic acid	HMDB0033999	Phenylpropanoids and polyketides	Cinnamic acids and derivatives	Hydroxycinnamic acids and derivatives	C10434	55.9	84.4	M+H	C16H16O8	-1.20502	1.93714	0.000917837	0.00214937	-0.223586	0.856434	751404	830514	689869	704746	859097	785791	707506	716923	800355	893047	885489	916749	792028	958775	915638	897246
3.46_266.1387m/z	266.139	3.4576	pos	Prenyl cis-caffeate	HMDB0041140	Phenylpropanoids and polyketides	Cinnamic acids and derivatives	Hydroxycinnamic acids and derivatives	C10487	45.6	32.3	M+NH4	C14H16O4	0.000557265	1.7279	2.56036e-10	6.79489e-09	-2.60239	0.164665	17641.4	12429.4	11771.7	16429.9	19539.9	17550.5	14731.9	12533.3	91446.9	107811	84835.3	87636.3	99457.1	76430.8	81175.5	115918
8.02_342.1698m/z	342.17	8.02412	pos	Phaseollinisoflavan	HMDB0034411	Phenylpropanoids and polyketides	Isoflavonoids	Pyranoisoflavonoids	C10515	45.2	30.4	M+NH4	C20H20O4	-0.682215	2.19144	5.59596e-06	2.35503e-05	-3.33658	0.0989894	13563.2	12291.3	18891.2	13839.1	17827.9	14337.1	14331.2	18113.3	113035	112179	120869	128728	259469	145932	137154	227157
23.77_417.1544m/z	417.154	23.7687	pos	8-Acetoxypinoresinol	HMDB0033280	Lignans, neolignans and related compounds	Furanoid lignans	Unclassified	C10544	49.5	52.9	M+H	C22H24O8	0.00913953	1.08264	8.052e-07	4.38348e-06	-3.33688	0.0989687	3347.72	3266.6	4049.62	4353.67	5510.19	4334.38	2688.82	661.483	42033.4	54456.7	34301.4	33380.3	17713	41595.8	29445.8	32138.7
1.13_126.0321n	127.039	1.13278	pos	Maltol	HMDB0030776	Organoheterocyclic compounds	Pyrans	Pyranones and derivatives	C11918	42.2	16.9	M+H-H2O, M+H	C6H6O3	3.17649	5.6654	5.41187e-13	9.62043e-11	1.71732	3.28824	1.17566e+06	1.31144e+06	1.2965e+06	1.1906e+06	1.20673e+06	1.11105e+06	1.13371e+06	1.06808e+06	338925	332719	339126	363233	388417	321292	443079	360393
1.54_118.0422n	136.076	1.53655	pos	Benzofuran	HMDB0032929	Organoheterocyclic compounds	Benzofurans	Unclassified	C14512	40.6	6.8	M+H, M+NH4	C8H6O	2.43675	3.55801	5.56164e-10	1.19728e-08	2.54014	5.81647	481731	508813	348747	391349	403459	362307	373619	336116	65799.5	61834.1	61853.9	63143.9	79621.4	72081.4	68663.5	78219.8
11.70_321.1703m/z	321.17	11.6992	pos	alpha-Zearalenol	HMDB0041824	Phenylpropanoids and polyketides	Macrolides and analogues	Unclassified	C14750	41.3	20.6	M+H	C18H24O5	1.9688	2.03131	0.0246535	0.0403245	0.739835	1.66998	605047	559665	276991	269872	750817	449204	350658	416483	191224	206260	160163	192371	504957	336233	230144	381507
28.91_208.0888n	209.096	28.9092	pos	Chalcone	HMDB0003066	Phenylpropanoids and polyketides	Linear 1,3-diarylpropanoids	Chalcones and dihydrochalcones	C15589	40.7	7.17	M+H-H2O, M+H	C15H12O	-0.00399731	1.11221	1.31161e-07	9.3851e-07	0.987398	1.98261	79162.2	74155.5	63886.6	75793.1	75520.7	61231.8	55084	60439.5	39206.6	39277.7	34905.6	34503.5	32430.3	34745.6	33030.9	26928.3
12.10_518.1061n	519.113	12.0976	pos	6''-Malonylgenistin	HMDB0029529	Phenylpropanoids and polyketides	Isoflavonoids	Isoflavonoid O-glycosides	C16192	51.6	61.3	M+H, M+Na, M+K	C24H22O13	0.0934712	10.7966	0.00656394	0.0123728	-0.523692	0.695589	9.20419e+06	9.46194e+06	1.63931e+07	1.05955e+07	1.01513e+07	9.07269e+06	1.09403e+07	9.25622e+06	1.43119e+07	1.48132e+07	1.16556e+07	1.25195e+07	2.08091e+07	1.23643e+07	1.66639e+07	1.91692e+07
27.74_276.2088n	277.216	27.7355	pos	Stearidonic acid	HMDB0006547	Lipids and lipid-like molecules	Fatty Acyls	Lineolic acids and derivatives	C16300	47.6	41.3	M+H-H2O, M+H	C18H28O2	-0.643065	4.87715	1.77081e-08	1.77303e-07	1.10045	2.14422	1.17203e+06	1.23792e+06	1.43296e+06	1.40008e+06	1.05251e+06	1.07902e+06	1.13343e+06	1.05988e+06	538014	506847	619258	537804	578965	482983	571186	627100
30.19_145.0972m/z	145.097	30.191	pos	5-Hydroxylysine	HMDB0000450	Organic acids and derivatives	Carboxylic acids and derivatives	Amino acids, peptides, and analogues	C16741	41.8	32.2	M+H-H2O	C6H14N2O3	0.328389	1.02428	6.21737e-09	7.69194e-08	1.15126	2.22107	46600.5	45565.3	50843.4	55726.2	49211.5	57159.1	48981.4	52580.2	33304.6	22055.3	17536.1	18781.2	20949.5	24608	24493.2	21367.3
1.73_378.0810m/z	378.081	1.7343	pos	Gonyautoxin II	HMDB0033507	Phenylpropanoids and polyketides	Saxitoxins, gonyautoxins, and derivatives	Unclassified	C16856	37	0	M+H-H2O	C10H17N7O8S	-4.13879	1.89977	1.37815e-10	4.31196e-09	3.53598	11.5994	83268.4	93155.6	116935	130065	102311	111647	85569.9	103587	7524.67	7287.88	6088.37	9191.82	13059.1	9622.22	8684.28	9798.72
28.58_220.1827n	203.179	28.5763	pos	alpha-Cyperol	HMDB0035026	Lipids and lipid-like molecules	Prenol lipids	Sesquiterpenoids	C16945	50.2	53.3	M+H-H2O, M+H	C15H24O	0.0720261	2.30662	0.0147465	0.0255005	-0.246943	0.84268	1.37768e+06	1.22788e+06	1.25605e+06	1.36206e+06	1.31516e+06	1.02689e+06	1.0107e+06	1.07618e+06	1.61731e+06	1.59476e+06	1.51709e+06	1.45957e+06	1.2584e+06	1.53143e+06	1.35582e+06	1.12027e+06
28.54_234.1619n	235.169	28.5369	pos	Dehydrocurdione	HMDB0035407	Lipids and lipid-like molecules	Prenol lipids	Sesquiterpenoids	C16949	47.8	47	M+H-H2O, M+H	C15H22O2	-0.361016	1.41833	0.000973474	0.0022625	0.357743	1.28142	326268	341247	338864	350797	357348	270848	266999	276135	270892	273532	252737	250180	220881	270632	240443	193910
25.78_307.2145n	290.211	25.7826	pos	Dihydrocapsaicin	HMDB0038457	Benzenoids	Phenols	Methoxyphenols	C16952	39.8	10.9	M+H-H2O, M+Na	C18H29NO3	-0.827027	1.06365	0.000338092	0.000878499	-7.85541	0.00431804	382.986	6.4e-10	6.4e-10	133.971	569.791	6.4e-10	6.4e-10	180.851	27816.9	28924.7	20974.5	23988.2	53416.7	29578.6	23853.9	85005.6
25.82_220.1827n	203.179	25.8248	pos	Isocyperol	HMDB0035718	Lipids and lipid-like molecules	Prenol lipids	Sesquiterpenoids	C16974	49.5	50.5	M+H-H2O, M+H	C15H24O	-0.121259	4.55501	3.05171e-07	1.90889e-06	-1.19815	0.435833	500405	460736	483327	482025	452189	396391	393974	388784	975549	974358	938741	941822	1.34544e+06	882422	869273	1.23569e+06
22.82_645.2921m/z	645.292	22.8241	pos	Isotetrandrine	HMDB0030174	Lignans, neolignans and related compounds	Unclassified	Unclassified	C17060	43	24.8	M+Na	C38H42N2O6	-2.32209	1.50456	7.94439e-08	6.15811e-07	-2.86394	0.137362	11039.7	11505	6631.02	12177.9	14089.7	9720.46	7065.27	5931.93	49649.2	56539.8	76700.7	61534.1	75962.1	73247.3	70095.1	105285
28.64_457.3675m/z	457.368	28.639	pos	Soyasapogenol A	HMDB0034505	Lipids and lipid-like molecules	Prenol lipids	Triterpenoids	C17419	43.5	25.3	M+H-H2O	C30H50O4	-0.154814	1.15002	1.61516e-09	2.67958e-08	-5.28429	0.0256608	2589.39	645.001	931.6	1371.07	6.4e-10	823.935	736.496	259.181	26744.1	31173	31671.7	34179.2	40094.2	37144.3	35266.5	50416.1
7.24_451.1212m/z	451.121	7.23662	pos	Astilbin	HMDB0033850	Phenylpropanoids and polyketides	Flavonoids	Flavonoid glycosides	C17449	37.6	0	M+H	C21H22O11	-5.15844	1.89475	1.77962e-07	1.21102e-06	-1.18118	0.440991	83634.6	95356.2	73729	86027.4	106900	82243.5	34185.2	56211.7	173815	179183	168484	170359	153381	215480	164227	177113
1.90_246.1240n	269.113	1.89595	pos	Zedoarol	HMDB0038202	Lipids and lipid-like molecules	Prenol lipids	Sesquiterpenoids	C17490	37	0	M+Na, M+K	C15H18O3	-6.39422	1.78208	8.4787e-09	9.89337e-08	2.5885	6.01474	120427	128859	83502.3	109608	97410	92327.3	94662.6	79919.7	10379.7	11068.4	11596.2	15195.7	38788.4	13564.8	15498.1	18031.9
26.31_351.2528m/z	351.253	26.3131	pos	(S)-[10]-Gingerol	HMDB0033616	Benzenoids	Phenols	Methoxyphenols	C17496	40.5	8.05	M+H	C21H34O4	-0.520071	4.01065	1.49861e-13	4.07572e-11	-3.36089	0.0973358	41648.5	40676.1	68134.8	56051.3	42590.4	29854.4	33293.6	44198.7	403692	437999	477353	466754	413157	441353	505688	516045
25.70_234.1620n	217.159	25.7008	pos	Sugeonol	HMDB0041036	Lipids and lipid-like molecules	Prenol lipids	Sesquiterpenoids	C17504	43.6	23.5	M+H-H2O, M+Na	C15H22O2	0.151294	1.33825	3.00724e-09	4.34759e-08	-1.53552	0.344956	30109.1	24685.2	26563.5	26582.6	25587.8	24165.1	21537.3	22258.8	73535.1	73454.5	68701.8	68399.4	94773.3	68833.6	60544.9	75859.3
24.02_230.0943n	231.102	24.0218	pos	Osthenol	HMDB0034130	Phenylpropanoids and polyketides	Coumarins and derivatives	Hydroxycoumarins	C18080	48	42.2	M+H-H2O, M+H	C14H14O3	0.226501	3.68936	0.000409195	0.00104215	-1.66502	0.31534	187216	232125	218185	182552	229978	217165	195893	165525	572225	899615	937516	823652	253534	440649	871736	365776
23.96_362.1731n	385.162	23.9593	pos	Secoisolariciresinol	HMDB0013692	Lignans, neolignans and related compounds	Dibenzylbutane lignans	Dibenzylbutanediol lignans	C18167	39	0	M+NH4, M+Na	C20H26O6	0.373291	1.07553	9.73968e-07	5.16786e-06	-2.4018	0.189228	8816.89	8819.61	9459.49	8867.46	8778.91	4426.88	5718.13	5657.73	35278.2	34297.7	35257	33749.3	54330.8	34257.2	32169	60618.3
3.39_346.1973m/z	346.197	3.39382	pos	N-Jasmonoylisoleucine	HMDB0029391	Organic acids and derivatives	Carboxylic acids and derivatives	Amino acids, peptides, and analogues	C18699	40.8	16.4	M+Na	C18H29NO4	-4.77204	1.44602	2.21355e-09	3.42916e-08	7.59454	193.279	63542.7	77728.3	44953.7	61204	51860.9	49923.5	53371.2	41454.1	143.922	493.532	123.919	329.008	639.093	6.4e-10	88.4487	479.473
25.00_306.1826n	307.19	24.9975	pos	Capsiate	HMDB0034780	Benzenoids	Phenols	Methoxyphenols	C20203	40.3	10.8	M+H, M+Na, M+H-H2O	C18H26O4	-1.61924	1.56163	1.30274e-07	9.32788e-07	-1.88324	0.271074	27077.5	27266.2	34682.8	33890.5	24101.7	14369.7	16070.7	21193.3	77051.7	84540.1	86833.2	87188.4	116844	74576.9	83421.8	122379
23.90_397.1672m/z	397.167	23.896	pos	Curcumin I	HMDB0002269	Benzenoids	Phenols	Methoxyphenols	-	37.5	0	M+H	C23H24O6	6.74696	1.24903	0.00132396	0.00297098	3.79966	13.9255	33463.2	28682.1	34632.1	38223.1	28584.7	125695	105343	75412.6	9224.97	2117.7	2716.87	4362.05	5076.92	4636.7	1800.3	3818.06
7.56_450.1164n	451.124	7.55765	pos	Hovetrichoside C	-	Lipids and lipid-like molecules	Polyketides	Flavonoids	-	39.2	0	M+H, M+Na	C21H22O11	0.348281	1.35326	0.00954203	0.017281	-0.214105	0.862081	458277	513746	476382	517320	514355	456598	350180	421949	549078	563420	540783	571814	460190	544234	577442	495195
5.08_245.1860m/z	245.186	5.07595	pos	Rosifoliol	HMDB0035868	Lipids and lipid-like molecules	Prenol lipids	Sesquiterpenoids	-	37.5	0	M+Na	C15H26O	-7.1171	3.73361	2.54125e-09	3.81967e-08	5.12381	34.8676	475535	491219	305736	428134	372944	344055	343661	274362	10595.7	9448.88	9349.88	9883.66	14304.2	9828.8	8487.41	15163.6
3.56_187.0633n	188.071	3.5577	pos	Indoleacrylic acid	HMDB0000734	Organoheterocyclic compounds	Indoles and derivatives	Indoles	-	44.7	24.9	M+H, M+NH4, M+H-H2O	C11H9NO2	-0.411623	13.0725	3.47278e-05	0.000116173	-0.603009	0.65838	1.12384e+07	1.09608e+07	8.33327e+06	8.40967e+06	1.09991e+07	9.82627e+06	9.95281e+06	9.69535e+06	1.33826e+07	1.45624e+07	1.36846e+07	1.38145e+07	1.80117e+07	1.53888e+07	1.30386e+07	1.87398e+07
1.12_186.0761m/z	186.076	1.11568	pos	5-Methoxysalicylic acid	HMDB0001868	Benzenoids	Benzene and substituted derivatives	Benzoic acids and derivatives	-	41.8	15.4	M+NH4	C8H8O4	0.230946	1.51249	2.60209e-13	5.7901e-11	1.2663	2.40544	94577.6	102638	109428	107881	98487.5	94595.9	97455	102289	38933.6	38018.3	43817.1	43169.2	41143.6	39792.3	45249.2	45512.8
9.60_163.0390m/z	163.039	9.59575	pos	3 Hydroxycoumarin	HMDB0002149	Phenylpropanoids and polyketides	Coumarins and derivatives	Hydroxycoumarins	-	47.5	39.7	M+H	C9H6O3	0.0120877	3.87281	3.27047e-09	4.63961e-08	-0.437814	0.738253	1.05258e+06	1.18119e+06	1.04629e+06	1.07843e+06	1.23268e+06	1.12874e+06	1.1265e+06	1.07151e+06	1.47291e+06	1.53218e+06	1.52675e+06	1.51865e+06	1.39294e+06	1.57266e+06	1.54642e+06	1.51725e+06
4.17_238.0841n	221.081	4.16702	pos	3,4,5-Trimethoxycinnamic acid	HMDB0002511	Phenylpropanoids and polyketides	Cinnamic acids and derivatives	Hydroxycinnamic acids and derivatives	-	43.8	21.7	M+H-H2O, M+H, M+Na	C12H14O5	0.0800327	1.40458	0.000529297	0.00131539	-0.346765	0.786345	266010	252453	258196	281203	244732	228062	180140	198580	316691	314740	285904	314709	300150	313043	257174	325753
29.98_292.2634m/z	292.263	29.9786	pos	Androstenol	HMDB0005935	Lipids and lipid-like molecules	Steroids and steroid derivatives	Androstane steroids	-	45.1	29.4	M+NH4	C19H30O	-0.339051	1.14455	4.96536e-05	0.000159031	0.915987	1.88686	90076	110982	98259.4	68176.9	80728	94048.6	58455.4	64881.2	47124.2	47266.1	44613.4	40998	50935.4	40356.5	48747.1	32718.6
32.14_281.2474m/z	281.247	32.1428	pos	Linoelaidic acid	HMDB0006270	Lipids and lipid-like molecules	Fatty Acyls	Lineolic acids and derivatives	-	52	67.2	M+H	C18H32O2	-0.300404	1.01998	0.000392588	0.00100468	0.485623	1.40019	123202	128487	146198	139247	110912	106322	93988.9	95783.6	71015.1	79115.6	85402.8	87684.5	93755.2	82413.4	89479.6	85427.8
2.69_243.1339m/z	243.134	2.69072	pos	gamma-Glutamylleucine	HMDB0011171	Organic acids and derivatives	Carboxylic acids and derivatives	Amino acids, peptides, and analogues	-	46	33.7	M+H-H2O	C11H20N2O5	-0.172908	1.39931	6.8878e-09	8.36846e-08	3.02773	8.15527	72481.9	79198.2	47837.5	62194.5	59655.1	51470.2	56272.9	46006.8	6306.22	5989.32	5361.38	6160.45	9713.83	6430.31	5344.39	12953
2.98_246.1215n	247.129	2.97832	pos	gamma-Glutamylvaline	HMDB0011172	Organic acids and derivatives	Carboxylic acids and derivatives	Amino acids, peptides, and analogues	-	48.4	45	M+H, M+Na	C10H18N2O5	-0.336165	2.96256	4.01439e-09	5.46823e-08	3.59712	12.1015	311707	342813	205297	267621	240450	223485	237692	197724	17655.6	18756.4	19725.5	18825	28000	19397.3	18923.8	26198.7
7.28_851.2576m/z	851.258	7.27917	pos	Maltopentaose	HMDB0012254	Organic oxygen compounds	Organooxygen compounds	Carbohydrates and carbohydrate conjugates	-	37.2	0	M+Na	C30H52O26	-7.64917	1.21194	0.000304803	0.000801328	-0.635812	0.643579	93146.5	108547	93274.5	96597.7	112087	88831.9	39918.2	57753.9	133124	129875	138357	153914	112144	129729	150900	124332
1.13_184.0373n	167.034	1.13278	pos	4-O-Methylgallic acid	HMDB0013198	Benzenoids	Benzene and substituted derivatives	Benzoic acids and derivatives	-	40	8.71	M+H-H2O, M+H	C8H8O5	0.429096	2.11119	2.33791e-08	2.23199e-07	1.23675	2.35667	218458	230627	247876	217145	215599	182362	178481	167388	85596.8	83338.6	91039.2	76570.5	112985	80882.7	83602.1	89493.2
1.83_322.1287m/z	322.129	1.83412	pos	3'-O-methyl-(-)-epicatechin	HMDB0029175	Phenylpropanoids and polyketides	Flavonoids	Flavans	-	39.2	0.386	M+NH4	C16H16O6	0.554501	1.2266	0.00210321	0.00448223	-1.51825	0.349109	29544.8	29469.8	28942.9	24083.4	34113	25956	32010.5	30054.9	46780.9	58342.1	57892.7	67313.2	134188	56585.6	92382.6	157295
22.66_478.1479n	479.155	22.6557	pos	4'-O-methyl-(-)-epicatechin-5-O-beta-glucuronide	HMDB0029181	Phenylpropanoids and polyketides	Flavonoids	Flavonoid glycosides	-	48.9	48.8	M+H, M+Na	C23H26O11	0.914152	1.8347	0.000192051	0.000530023	-3.37294	0.0965261	12217.1	12725.4	15280.2	11425.2	14236.8	8446.97	8410.47	7893.77	131274	167891	164766	177948	30185.8	69255.8	152675	44981.9
20.60_478.1478n	479.155	20.5981	pos	4'-O-methyl-(-)-epicatechin-7-O-beta-glucuronide	HMDB0029183	Unclassified	Unclassified	Unclassified	-	48.4	47.1	M+H, M+Na	C23H26O11	0.62653	2.10201	7.05547e-06	2.87606e-05	-3.17309	0.110868	16652.7	16288.4	25790.3	16800.4	15684.5	13849.8	11980	9132.4	114243	201763	172561	208726	66878.8	121215	159786	92928.1
9.60_337.0915m/z	337.091	9.59575	pos	3-Caffeoyl-1,5-quinolactone	HMDB0029287	Phenylpropanoids and polyketides	Cinnamic acids and derivatives	Hydroxycinnamic acids and derivatives	-	49.2	51.3	M+H	C16H16O8	-0.931626	1.52798	3.40811e-11	1.66074e-09	-1.1731	0.443466	44457	54859.2	44601.8	46687.4	60574.4	52712.4	40645.3	42318.3	99794.8	105574	111907	105755	104085	118421	111693	115115
8.68_499.1233m/z	499.123	8.67547	pos	3,4-Dicaffeoyl-1,5-quinolactone	HMDB0029291	Phenylpropanoids and polyketides	Cinnamic acids and derivatives	Hydroxycinnamic acids and derivatives	-	55.3	78.2	M+H	C25H22O11	-0.400366	21.1699	3.89189e-06	1.71239e-05	-0.414712	0.750169	3.84662e+07	4.12673e+07	3.50354e+07	3.62258e+07	4.42283e+07	4.07414e+07	3.45567e+07	3.53999e+07	4.6659e+07	5.26149e+07	5.29267e+07	5.27672e+07	4.47432e+07	5.39713e+07	5.35598e+07	5.05605e+07
2.12_297.1082m/z	297.108	2.12157	pos	Caffeoyl aspartic acid	HMDB0029294	Organic acids and derivatives	Carboxylic acids and derivatives	Amino acids, peptides, and analogues	-	46.6	48.1	M+NH4	C13H13NO6	0.335428	1.5641	4.16404e-08	3.60838e-07	3.13417	8.77967	94621.3	102809	59582.4	78715.8	71759.3	66302.2	70055.8	50820.6	7416.34	7102.67	7359.32	6811.68	12210.6	8040.58	7160.2	11630.8
1.10_144.0656m/z	144.066	1.09853	pos	Acetylhomoserine	HMDB0029423	Organic acids and derivatives	Carboxylic acids and derivatives	Amino acids, peptides, and analogues	-	46.9	40.5	M+H-H2O	C6H11NO4	0.482228	1.94366	2.82126e-12	3.19475e-10	1.22183	2.33242	164722	175938	194229	165455	180195	162300	163544	160699	70246.7	70657.2	71442.5	70509.7	82437.3	69294.9	75229.7	76303.3
1.13_147.0895n	130.086	1.13278	pos	(2R,3R,4R)-2-Amino-4-hydroxy-3-methylpentanoic acid	HMDB0029449	Organic acids and derivatives	Carboxylic acids and derivatives	Amino acids, peptides, and analogues	-	48.7	50.3	M+H-H2O, M+H	C6H13NO3	-0.00144057	11.7244	6.38354e-10	1.32163e-08	1.22205	2.33278	6.11502e+06	6.97283e+06	6.54473e+06	6.03366e+06	6.57664e+06	6.30239e+06	5.96223e+06	6.14224e+06	1.98683e+06	2.16996e+06	2.49617e+06	2.36052e+06	2.82674e+06	2.91612e+06	3.07369e+06	3.88211e+06
1.96_239.1026m/z	239.103	1.95735	pos	gamma-Glutaminyl-4-hydroxybenzene	HMDB0029451	Organic acids and derivatives	Carboxylic acids and derivatives	Amino acids, peptides, and analogues	-	45.8	32.3	M+H	C11H14N2O4	-0.0684369	1.73834	3.54799e-08	3.16591e-07	2.79669	6.94846	119939	130119	74954.2	100064	91371.6	84972.9	88328.8	69266.5	11704.7	12010.3	11680.9	12452.9	18922.6	12681.9	11949.6	17832.3
23.81_356.1260n	339.123	23.8115	pos	Xanthoxylol	HMDB0029459	Lignans, neolignans and related compounds	Furanoid lignans	Unclassified	-	46.9	38.3	M+H-H2O, M+H	C20H20O6	0.0526992	2.15805	6.87083e-07	3.83091e-06	0.551332	1.46544	412478	431906	378240	417714	435719	398910	393067	369550	313140	228999	239261	246994	314913	313413	268380	284195
6.13_366.0952n	389.084	6.13102	pos	Furocoumarinic acid glucoside	HMDB0029601	Organic oxygen compounds	Organooxygen compounds	Carbohydrates and carbohydrate conjugates	-	39.3	0	M+H, M+Na	C17H18O9	0.266614	3.31963	0.00986815	0.0177977	-6.59047	0.010377	6610.7	5927.02	5416.97	5641.59	5452.45	5642.17	1395.45	1845.46	167022	184778	217093	272329	996613	294994	244634	1.27793e+06
28.91_146.0733n	129.07	28.9092	pos	4-Phenyl-2-butenal	HMDB0029602	Benzenoids	Benzene and substituted derivatives	Unclassified	-	47.2	40.1	M+H-H2O, M+H	C10H10O	0.870959	1.03502	1.18806e-06	6.13414e-06	0.962213	1.9483	58173.5	56752.9	49063.6	59605.3	59476.7	83231.5	62168.6	65392.8	36252.4	36090.7	32520.8	31056.6	30533.5	31412.7	30529.5	25089.3
24.38_224.1412n	207.138	24.3761	pos	Epoxyeremopetasinorol	HMDB0029670	Organoheterocyclic compounds	Oxanes	Unclassified	-	39.3	0	M+H-H2O, M+H	C13H20O3	-0.0712326	1.86634	4.75162e-09	6.21696e-08	2.6632	6.33435	112010	113241	141699	139467	95797.6	91894.1	92849.5	92965.7	17144.3	16499	17883.4	17501.6	18031.9	16742.8	17863.6	17246.7
30.04_164.1182m/z	164.118	30.0378	pos	1H-Indole-3-methanamine	HMDB0029740	Organoheterocyclic compounds	Indoles and derivatives	Indoles	-	40.6	13	M+NH4	C9H10N2	-0.26742	1.07778	6.26085e-06	2.59266e-05	0.666995	1.58776	75123.5	73957.4	86550.6	90177.5	101694	99939.2	98894.1	104237	68381.4	64801.1	58731.9	55678.7	57908.5	52663.6	54690	47272.8
29.75_280.2402n	281.247	29.7535	pos	Mangiferic acid	HMDB0029800	Lipids and lipid-like molecules	Fatty Acyls	Lineolic acids and derivatives	-	53.5	70.7	M+H-H2O, M+H	C18H32O2	-0.214926	6.551	1.7869e-06	8.68212e-06	1.84679	3.597	943107	2.27056e+06	2.19339e+06	1.48706e+06	1.82207e+06	1.77158e+06	1.48209e+06	1.43411e+06	547215	463976	423844	462808	542459	396686	447281	442165
7.19_418.1859m/z	418.186	7.19402	pos	Hemiariensin	HMDB0029869	Lignans, neolignans and related compounds	Dibenzylbutane lignans	Unclassified	-	50.8	57.3	M+NH4	C22H24O7	-0.262572	6.53457	1.6516e-05	6.0532e-05	-3.3721	0.0965822	124219	123232	158520	125666	155646	129954	128441	143609	1.0158e+06	1.00785e+06	1.03726e+06	1.15592e+06	2.39061e+06	1.30303e+06	1.14921e+06	2.21866e+06
26.11_621.3661m/z	621.366	26.1126	pos	(1alpha,3beta,20S,22R,24S,25S)-Pubescenin	HMDB0030011	Lipids and lipid-like molecules	Prenol lipids	Sesquiterpenoids	-	48.3	52.1	M+H	C34H52O10	4.54889	1.46418	1.25161e-07	9.0166e-07	2.37423	5.1846	80089.6	85964.7	67804.9	89678.7	92374.3	50468.4	55846	58971.8	19442.9	17109.5	15046.6	12462.9	10631.9	17046.5	14032.7	6327.86
5.96_901.4831m/z	901.483	5.96203	pos	Melongoside O	HMDB0030040	Lipids and lipid-like molecules	Steroids and steroid derivatives	Steroidal glycosides	-	37.6	0	M+H-H2O	C45H74O19	4.34573	1.15259	8.3534e-07	4.52743e-06	-1.26817	0.415186	26630.2	34895.6	32853.4	28160.8	33053.9	19377.9	17080.6	18444.7	69139.5	65119.7	60418.5	51168.2	73652.6	55052.1	52826.1	79618.4
23.47_442.2227m/z	442.223	23.4717	pos	Glisoflavanone	HMDB0030149	Phenylpropanoids and polyketides	Isoflavonoids	Isoflavans	-	42.5	16	M+NH4	C25H28O6	0.565739	1.38304	4.68732e-05	0.000151284	-6.26808	0.0129754	585.263	595.442	1238.25	846.208	1280.63	547.574	239.285	844.384	43470	42368.2	40311.5	44850.9	111745	48767.8	45269.2	99275.1
23.56_446.2539m/z	446.254	23.5573	pos	Austalide L	HMDB0030158	Phenylpropanoids and polyketides	Flavonoids	Flavones	-	42.2	13.3	M+NH4	C25H32O6	0.338565	3.99597	2.61534e-05	9.06045e-05	-3.61948	0.0813632	41062.7	37063.4	51965.9	38871.4	48021.9	40014.6	39293.4	46207.6	390952	348567	387377	425841	947858	499455	406978	802504
13.95_423.2126m/z	423.213	13.9506	pos	Nevskin	HMDB0030162	Phenylpropanoids and polyketides	Coumarins and derivatives	Unclassified	-	44.9	30.8	M+Na	C24H32O5	-4.01826	1.37678	0.000167833	0.00046986	-1.45028	0.365951	33458.8	33222.1	35850.3	25550.8	56998.7	35804.9	30155.1	29192.9	88516.2	74843.4	77237.4	86970.6	158816	98811.3	55638.4	124936
1.06_354.1083m/z	354.108	1.06432	pos	Erythratine	HMDB0030181	Alkaloids and derivatives	Erythrina alkaloids	Erythrinanes	-	37.6	0	M+K	C18H21NO4	-6.19947	1.52753	0.0143748	0.0249091	0.480799	1.39552	394032	320170	410726	356219	292434	305980	330758	358459	255105	251235	259259	308336	140165	245644	405470	118839
24.98_263.1309n	264.138	24.9775	pos	(E,E)-Lansamide I	HMDB0030190	Phenylpropanoids and polyketides	Cinnamic acids and derivatives	Unclassified	-	40.4	5.69	M+H, M+Na	C18H17NO	-0.545235	1.07421	1.07617e-08	1.19608e-07	-3.96298	0.0641246	2645.25	1980.71	2201.18	2028.64	2854.76	2094.05	2312.87	797.662	38594.3	34799.9	32636.2	38807	22671.6	37295.3	38371.1	20609.7
1.10_279.1187m/z	279.119	1.09853	pos	Dihydromaleimide beta-D-glucoside	HMDB0030277	Organic oxygen compounds	Organooxygen compounds	Carbohydrates and carbohydrate conjugates	-	45.4	30.6	M+NH4	C10H15NO7	-0.0854207	3.40734	2.16753e-08	2.09829e-07	-2.5344	0.172612	68169.9	88267.2	52012.2	45748.9	81399.4	61684.3	67189.4	54200	315395	422185	367752	432829	259878	334582	506198	366024
29.67_510.3557m/z	510.356	29.6711	pos	Daphniphylline	HMDB0030291	Alkaloids and derivatives	Daphniphylline-type alkaloids	Unclassified	-	37	0	M+H-H2O	C32H49NO5	-3.94772	1.82924	3.94024e-10	9.32875e-09	-2.94849	0.129544	11373	11374.5	11072.3	35043.2	11767.2	8203.41	7659.98	7887.5	89279.6	121644	94710.7	107380	93607.6	85316.5	118154	95667.7
27.45_309.1727n	332.162	27.4462	pos	Atherosperminine	HMDB0030304	Alkaloids and derivatives	6,6a-secoaporphines	Unclassified	-	38.8	0.054	M+H, M+Na	C20H23NO2	-0.709547	1.59929	5.86582e-08	4.79206e-07	1.78438	3.4447	121199	105555	91322.5	108435	110611	79281.7	78888	87224.3	35261.4	38431.4	34747.1	31833.6	14988.2	28336.8	33981.5	9585.26
7.54_409.1838m/z	409.184	7.536	pos	Citroside A	HMDB0030370	Lipids and lipid-like molecules	Prenol lipids	Terpene glycosides	-	40.1	6.52	M+Na	C19H30O8	1.3487	1.28012	0.00110309	0.00253069	0.415097	1.33339	239612	253609	268920	208705	212116	193891	196920	212921	146807	153425	157558	182386	147251	157666	228417	166457
1.12_322.1376n	305.134	1.11568	pos	Avenic acid A	HMDB0030416	Organic acids and derivatives	Carboxylic acids and derivatives	Amino acids, peptides, and analogues	-	37.3	0	M+H-H2O, M+H	C12H22N2O8	-0.0765517	1.72187	8.39196e-08	6.45785e-07	1.67058	3.18343	136107	156173	113863	125675	116918	89859.8	108022	92430	31974.6	39294.4	32677.2	37029.8	39210	30426.5	39720.6	44647
10.89_485.2361m/z	485.236	10.8873	pos	xi-Linalool 3-[rhamnosyl-(1->6)-glucoside]	HMDB0030422	Lipids and lipid-like molecules	Fatty Acyls	Fatty acyl glycosides	-	38.8	0	M+Na	C22H38O10	0.734897	1.09895	1.09956e-06	5.73572e-06	-0.932246	0.524042	43947.9	43322.1	41820.2	44422.6	38966.7	40905.3	21193.5	24681.7	70965.7	69605.1	74098	71946	58281.6	72034.2	85405.8	68724.5
1.56_362.0860m/z	362.086	1.55598	pos	Aflatoxin GM1	HMDB0030477	Phenylpropanoids and polyketides	Coumarins and derivatives	Furanocoumarins	-	38.8	4.74	M+NH4	C17H12O8	-3.06741	1.40494	7.98051e-06	3.20672e-05	0.903245	1.87027	101496	106675	141708	148473	131598	125635	103549	114713	66996.7	47599	50444.3	58140.2	78294.6	75907.5	89553.4	53763.1
24.33_374.1000n	375.107	24.3348	pos	Casticin	HMDB0030660	Phenylpropanoids and polyketides	Flavonoids	O-methylated flavonoids	-	50.1	54.9	M+H, M+Na, M+K	C19H18O8	-0.578293	7.19704	0.000482519	0.00120839	-0.319384	0.801412	7.85205e+06	7.21141e+06	7.68003e+06	7.73901e+06	7.16929e+06	5.5969e+06	5.66833e+06	6.00642e+06	8.98136e+06	9.38218e+06	8.60908e+06	8.6498e+06	8.51016e+06	8.20356e+06	7.84396e+06	8.35322e+06
9.76_243.1015m/z	243.101	9.76457	pos	(E)-Suberenol	HMDB0030690	Phenylpropanoids and polyketides	Coumarins and derivatives	Unclassified	-	51.6	62.5	M+H-H2O	C15H16O4	-0.300517	1.24367	0.000120516	0.000350213	-0.837989	0.559423	65053.4	64770.6	65126.9	70404	58439.2	57831.8	56016.9	56469.8	93783.8	102775	98102	99830.2	150166	91472.5	94309.6	152815
26.43_245.1171m/z	245.117	26.4341	pos	Dihydrosuberenol	HMDB0030691	Phenylpropanoids and polyketides	Coumarins and derivatives	Unclassified	-	51.5	61.2	M+H-H2O	C15H18O4	-0.483642	1.44799	0.00743809	0.0138531	0.229924	1.17277	662305	604377	610814	620479	565867	502189	494301	497595	545840	514096	505472	484697	481141	478089	410891	466227
11.72_262.1438m/z	262.144	11.7183	pos	3-(1,1-Dimethylallyl)herniarin	HMDB0030731	Phenylpropanoids and polyketides	Coumarins and derivatives	Unclassified	-	42.4	15.4	M+NH4	C15H16O3	0.063339	1.57912	1.50942e-07	1.05471e-06	0.479613	1.39437	236882	253325	259067	257461	242088	239941	205539	220848	169388	160404	167127	171980	185521	171199	171891	175978
7.64_543.2413m/z	543.241	7.64195	pos	Isomorellic acid	HMDB0030734	Organoheterocyclic compounds	Benzopyrans	1-benzopyrans	-	36	0	M+H-H2O	C33H36O8	6.44898	1.4082	1.18259e-05	4.51307e-05	-0.916148	0.529922	76309.2	77234.4	76047.5	69598.7	85224.6	71961.7	27865.4	40198.6	107605	124150	121174	113357	107171	140786	146155	129257
26.64_390.2273m/z	390.227	26.6382	pos	Mammea B/AB	HMDB0030782	Phenylpropanoids and polyketides	Coumarins and derivatives	Hydroxycoumarins	-	38.9	0.0622	M+NH4	C22H28O5	-0.627205	1.53185	0.000413619	0.00105257	0.738216	1.66811	239263	229352	225733	220080	181179	154636	153409	139148	154482	133982	135116	115868	109845	107264	75682	92639.3
25.80_390.2272m/z	390.227	25.8036	pos	Mammea B/BA	HMDB0030783	Phenylpropanoids and polyketides	Coumarins and derivatives	Hydroxycoumarins	-	38.9	0.0185	M+NH4	C22H28O5	-0.921621	2.00773	1.58301e-05	5.84082e-05	0.667633	1.58846	369833	360478	367828	344142	292867	297301	263704	263676	239378	217626	220779	204382	201858	191221	162639	173629
22.24_350.1960m/z	350.196	22.2439	pos	(R)-Marmin	HMDB0030787	Phenylpropanoids and polyketides	Coumarins and derivatives	Unclassified	-	41.2	10.7	M+NH4	C19H24O5	-0.562542	3.60964	2.47512e-05	8.63388e-05	0.781169	1.71852	1.15341e+06	1.04143e+06	1.02178e+06	1.02653e+06	911185	806968	734516	746564	671677	628942	587174	580532	494958	503544	434334	429523
13.68_221.0445m/z	221.044	13.681	pos	Dracunculin	HMDB0030789	Phenylpropanoids and polyketides	Coumarins and derivatives	Unclassified	-	41.2	7.81	M+H	C11H8O5	0.0120581	1.86093	0.00201447	0.0043145	-2.34632	0.196647	26916.3	27256.6	36398.2	24076.6	39016.3	37887.6	30759.4	18048.8	104561	258150	184247	147452	22170.8	210480	256384	38847.2
6.38_453.1873m/z	453.187	6.38498	pos	Mammea E/BA	HMDB0030815	Phenylpropanoids and polyketides	Coumarins and derivatives	Hydroxycoumarins	-	38.7	8.4	M+Na	C24H30O7	-2.52428	1.08541	6.80218e-06	2.78709e-05	-0.848244	0.55546	43682	44954.2	47301.9	41585.4	45075.8	40686.3	39524	40360.9	56239.6	65291.2	73939.2	71046	92336.2	84109.6	77457	97394.3
4.21_429.1691m/z	429.169	4.20985	pos	6,7-Dimethoxy-7-epirosmanol	HMDB0030844	Lipids and lipid-like molecules	Prenol lipids	Terpene lactones	-	40.5	11	M+K	C22H30O6	4.41271	1.60032	4.22396e-06	1.84194e-05	-3.90783	0.0666232	9990.99	4151.54	4632.2	4374.47	6588.47	5759.64	2171.42	4306.23	81448.6	74174.9	93157.8	135463	52988.5	53217.1	89683.7	49901.6
6.90_243.1015m/z	243.102	6.8953	pos	(R)-Meranzin	HMDB0030853	Phenylpropanoids and polyketides	Coumarins and derivatives	Unclassified	-	45.2	30.1	M+H-H2O	C15H16O4	-0.0868728	1.08668	8.97982e-07	4.82421e-06	-0.87756	0.544287	42831.5	41079.4	45629.2	41350	38780.1	34974.9	33038.6	38454	66582.4	69590.8	70420.7	68091.4	87327.2	64603.6	63303.3	90909.3
1.46_308.1340m/z	308.134	1.4584	pos	Osmundalin	HMDB0031304	Organic oxygen compounds	Organooxygen compounds	Carbohydrates and carbohydrate conjugates	-	46.8	48	M+NH4	C12H18O8	-0.0138173	1.14365	3.89763e-06	1.71468e-05	-3.59663	0.0826618	3721.06	3837.22	2513.63	3869.94	2974.08	2887.54	3745.88	3680.41	35020.4	36177	35048.5	54137.6	30695.1	30727.6	72380.3	35224.9
32.84_158.1307n	159.138	32.8374	pos	Heptyl acetate	HMDB0031480	Organic acids and derivatives	Carboxylic acids and derivatives	Carboxylic acid derivatives	-	42.8	17	M+H-H2O, M+H	C9H18O2	-0.125274	1.15227	0.000817339	0.00193928	0.309088	1.23892	256198	232976	254119	248041	218350	210108	194510	207189	164433	161850	190519	188553	216419	174695	190914	182836
1.10_133.0742n	116.071	1.09853	pos	L-2-Amino-5-hydroxypentanoic acid	HMDB0031658	Organic acids and derivatives	Carboxylic acids and derivatives	Amino acids, peptides, and analogues	-	50.2	59.1	M+H-H2O, M+H	C5H11NO3	1.97771	25.2378	1.12666e-08	1.23878e-07	-2.10131	0.233046	4.79667e+06	4.89092e+06	6.10262e+06	5.25177e+06	5.45155e+06	5.44208e+06	4.55096e+06	5.22232e+06	1.86478e+07	1.93731e+07	1.94986e+07	1.98767e+07	2.91033e+07	2.13567e+07	2.30831e+07	2.80333e+07
14.01_448.2332m/z	448.233	14.0126	pos	Armillarilin	HMDB0031673	Lipids and lipid-like molecules	Prenol lipids	Sesquiterpenoids	-	41.4	10.2	M+NH4	C24H30O7	0.500534	1.30465	4.78945e-06	2.05724e-05	-2.57518	0.1678	9688.39	7647.69	11129.6	10016.6	11415.4	8367.82	11005.7	10827.2	48728.9	48875.5	45350.5	51159.7	101434	52184.9	52424.3	77185.8
1.59_187.0481n	210.037	1.59455	pos	1-(Malonylamino)cyclopropanecarboxylic acid	HMDB0031700	Organic acids and derivatives	Carboxylic acids and derivatives	Amino acids, peptides, and analogues	-	43.1	18.4	M+H, M+Na, M+H-H2O	C7H9NO5	0.168126	2.08233	0.000857331	0.00202331	-0.735698	0.600527	215755	260751	268354	212982	247215	218327	166258	181212	360983	408782	430941	471119	229791	328526	463969	254721
1.44_124.0395m/z	124.04	1.44013	pos	2-Hydroxy-4-imino-2,5-cyclohexadienone	HMDB0031713	Organic nitrogen compounds	Organonitrogen compounds	Quinonimines	-	40.9	8.48	M+H	C6H5NO2	1.88472	1.17547	3.77485e-09	5.19982e-08	0.726335	1.65443	94603.7	104086	91085.6	92879.7	93685.7	89727.2	88616.3	81084.9	50428	51316.8	50974	56309	62891.2	55037.1	61343.9	56426.3
2.32_148.0526n	166.086	2.32432	pos	(E)-3-(2-Hydroxyphenyl)-2-propenal	HMDB0031725	Phenylpropanoids and polyketides	Cinnamaldehydes	Unclassified	-	42.5	22.6	M+H-H2O, M+NH4, M+H	C9H8O2	0.993838	8.06329	0.00385599	0.00769747	0.288975	1.22177	1.40923e+07	1.4798e+07	1.32107e+07	1.23642e+07	1.40222e+07	1.27178e+07	1.29411e+07	1.28741e+07	1.03112e+07	9.99948e+06	9.79111e+06	9.68562e+06	1.32314e+07	1.29114e+07	8.66064e+06	1.30034e+07
21.84_402.1890n	425.178	21.838	pos	Methyl 7-epi-12-hydroxyjasmonate glucoside	HMDB0031763	Lipids and lipid-like molecules	Fatty Acyls	Fatty acyl glycosides	-	39.2	0	M+H-H2O, M+Na, M+NH4, M+H	C19H30O9	0.0914689	2.33348	0.00662558	0.0124808	0.446287	1.36253	954895	955703	954680	907228	934413	658310	523563	575326	591648	589669	575073	614948	534053	640194	583491	615130
26.82_959.4553m/z	959.455	26.8249	pos	Asparagoside E	HMDB0031838	Lipids and lipid-like molecules	Steroids and steroid derivatives	Steroidal glycosides	-	37.3	0	M+K	C45H76O19	-6.44047	1.07148	0.00484846	0.00943136	-0.746536	0.596033	106804	81288.1	79395.3	88405	68958.6	22082.1	38943.6	30170.5	143258	111037	113366	98875.2	109744	116815	67767.6	104941
1.79_265.0853m/z	265.085	1.79413	pos	gamma-Glutamyl-S-methylcysteine	HMDB0031985	Organic acids and derivatives	Carboxylic acids and derivatives	Amino acids, peptides, and analogues	-	43.5	25.7	M+H	C9H16N2O5S	0.266907	1.07258	1.53152e-09	2.58194e-08	5.00862	32.1917	39286.8	41237.6	25770.7	33360.4	30506.6	27060.7	28796.5	24424.9	1113.25	1234.19	412.983	336.395	1161.7	1002.8	935.893	1582.57
2.94_381.1638n	404.151	2.936	pos	Raphanatin	HMDB0032000	Organic oxygen compounds	Organooxygen compounds	Carbohydrates and carbohydrate conjugates	-	41.3	15.8	M+H, M+Na	C16H23N5O6	-2.60586	1.12265	8.80595e-05	0.000265296	-0.760894	0.59013	66345	63348.7	50589.9	55266.8	64660.3	59612.6	46135	48822.9	77057	79357	81685.6	93823.4	120320	88615.2	102049	127739
26.62_198.1044n	181.101	26.6172	pos	Dibenzyl ether	HMDB0032078	Benzenoids	Benzene and substituted derivatives	Benzylethers	-	40.3	3.13	M+H-H2O, M+H	C14H14O	-0.149035	4.86978	0.00411256	0.00814933	0.260407	1.19782	6.18788e+06	5.81714e+06	5.85806e+06	6.01855e+06	5.39044e+06	4.92787e+06	4.82145e+06	4.70161e+06	5.26076e+06	4.90244e+06	4.81956e+06	4.68047e+06	4.39443e+06	4.516e+06	3.78551e+06	4.1431e+06
5.01_181.0496m/z	181.05	5.0123	pos	3-(3,5-Dihydroxyphenyl)-2-propenoic acid	HMDB0032131	Phenylpropanoids and polyketides	Cinnamic acids and derivatives	Hydroxycinnamic acids and derivatives	-	48.1	45.3	M+H	C9H8O4	0.257071	1.24146	1.53296e-05	5.67791e-05	1.06993	2.09934	93063	120370	59861.9	67971	99467.3	84644.6	94806.3	72537	35426.5	38997.1	39799.3	43037	41694.7	40068	43143.7	47805.4
24.42_394.1992n	417.189	24.4187	pos	Pteroside Z	HMDB0032587	Organic oxygen compounds	Organooxygen compounds	Carbohydrates and carbohydrate conjugates	-	45.2	30.8	M+H-H2O, M+Na	C21H30O7	0.0187271	1.35732	2.56801e-09	3.85081e-08	-3.35558	0.0976947	6948.91	6158.9	5217.27	5953.82	4947.42	3998.99	4497.04	4448.91	48719	49281.2	48891.5	53435.3	63408.5	51180.2	41996.1	74752.1
1.12_168.0655m/z	168.066	1.11568	pos	4-Hydroxyphthalide	HMDB0032598	Organoheterocyclic compounds	Isocoumarans	Isobenzofuranones	-	42.9	21.4	M+NH4	C8H6O3	0.116178	1.79057	5.55696e-13	9.66243e-11	2.52552	5.75782	105069	100076	114974	106297	98840.7	89137.9	98315.1	87966.2	16253.4	16210.2	20549.8	17793.1	15582.1	15594.4	23102	13973.7
5.66_224.1049n	225.112	5.66443	pos	Acoramone	HMDB0032663	Benzenoids	Benzene and substituted derivatives	Phenylpropanes	-	40.6	6.7	M+H, M+Na, M+H-H2O	C12H16O4	0.15893	1.03535	6.34744e-05	0.000197899	-0.672006	0.627633	65169.7	61625.9	56001.3	66320.8	57478.2	52685.2	40989.7	42268.2	80172.9	81856.8	83634.7	88878.6	103604	94283	65610.1	107051
23.22_343.1560m/z	343.156	23.2195	pos	Lepidine C	HMDB0032717	Benzenoids	Benzene and substituted derivatives	Diphenylethers	-	38	0	M+H-H2O	C21H20N4O2	1.72035	1.39194	1.33121e-10	4.21485e-09	-2.60577	0.164281	5941.34	6056.42	5156.09	5614.26	5669.87	17463	19184	14590	69525.9	58919.2	69463.1	59707.4	55635.6	52356.7	62094.5	57290.7
28.91_174.0681n	175.075	28.9092	pos	4-Methoxy-1-naphthol	HMDB0032727	Benzenoids	Naphthalenes	Naphthols and derivatives	-	40.4	4.04	M+H-H2O, M+H	C11H10O2	-0.0631132	1.26468	1.22142e-08	1.31436e-07	1.06818	2.09678	83503.7	79124.4	68786.6	83113.6	81314.6	99957.8	75229.3	82341.5	45956.2	45007.5	39801.4	38577.2	37258.4	38275.6	37437.8	29292.3
1.42_291.1301m/z	291.13	1.42202	pos	N2-(3-Hydroxysuccinoyl)arginine	HMDB0032765	Organic acids and derivatives	Carboxylic acids and derivatives	Amino acids, peptides, and analogues	-	38.9	0	M+H	C10H18N4O6	0.645321	1.26533	0.000309954	0.000813555	-3.18495	0.10996	8411.24	6316.96	4100.28	5701.53	7626.98	10448.3	5730.01	4101.63	39388.8	47614.3	33768.8	44182	125098	44974.7	51777.6	90068.5
1.10_163.0845n	146.081	1.09853	pos	2-Amino-4-ethoxy-3-hydroxybutanoic acid	HMDB0032862	Organic acids and derivatives	Carboxylic acids and derivatives	Amino acids, peptides, and analogues	-	38.4	0	M+H-H2O, M+H	C6H13NO4	0.349464	1.63656	1.81325e-08	1.80757e-07	0.634591	1.5525	204481	216928	224406	192963	209778	196482	186695	176936	120926	128487	123326	139293	130427	131574	141817	120332
14.90_362.1962m/z	362.196	14.8969	pos	5-(6-Hydroxy-3,7-dimethyl-2,7-octadienyloxy)-7-methoxycoumarin	HMDB0032955	Phenylpropanoids and polyketides	Coumarins and derivatives	Unclassified	-	43.2	19.7	M+NH4	C20H24O5	-0.0515176	1.11026	3.61419e-07	2.20651e-06	-3.18223	0.110168	3742.27	3157.9	5509.86	3431.02	6072.8	4093.98	3987.24	4233.14	32033.7	27510.7	32365.6	35574.1	61845.2	41483.1	34393.9	45485.8
23.92_299.1515n	282.148	23.9171	pos	Secoclausenamide	HMDB0032962	Benzenoids	Benzene and substituted derivatives	Unclassified	-	39.8	4.47	M+H-H2O, M+H	C18H21NO3	-2.24827	1.17873	8.8799e-08	6.7736e-07	-1.12436	0.458705	35984.7	33420.7	28460.9	35181.6	38233.9	29478.6	26082.2	27152.1	80783.6	76544.6	70910.9	68619.9	52235.6	77934.8	65780	60911
7.28_324.0844n	325.092	7.27917	pos	Mahaleboside	HMDB0032984	Phenylpropanoids and polyketides	Coumarins and derivatives	Coumarin glycosides	-	39.2	0	M+H, M+Na	C15H16O8	-0.348334	2.14104	2.47006e-10	6.66078e-09	-1.06351	0.478466	113453	119657	99461.8	113781	132009	113760	88366	96233.9	215365	238859	227934	231370	204113	258360	224502	231854
6.05_261.1121m/z	261.112	6.04542	pos	7,8-Dihydroyangonin	HMDB0033016	Phenylpropanoids and polyketides	Kavalactones	Unclassified	-	46.4	33.8	M+H	C15H16O4	-0.165102	1.34341	0.000276803	0.000736012	-0.746679	0.595974	89260.1	93578.9	92796.4	91794.4	93092.8	81432.2	75400.9	77670.2	124887	126299	125656	129762	202339	130278	128462	198521
29.44_613.2795m/z	613.279	29.4447	pos	Ganoderic acid alpha	HMDB0033024	Lipids and lipid-like molecules	Prenol lipids	Triterpenoids	-	38.5	1.9	M+K	C32H46O9	3.75168	1.25809	2.6957e-11	1.43921e-09	-2.15836	0.224011	15023.5	13184.8	14398.6	16842.4	14233.3	7227.27	7534.66	6676.45	57948.1	56520.2	55787.9	55988.7	55929	48384.8	46088.3	47980.2
6.73_355.1727m/z	355.173	6.72587	pos	(1S,2S,4R)-1,8-Epoxy-p-menthan-2-ol glucoside	HMDB0033110	Organic oxygen compounds	Organooxygen compounds	Carbohydrates and carbohydrate conjugates	-	43.2	19.9	M+Na	C16H28O7	0.0212461	1.42895	0.0102171	0.0183562	0.298384	1.22977	460465	489023	501586	474891	506631	441234	318609	377447	329146	332685	324178	362736	408922	341022	355119	449089
29.98_409.3830m/z	409.383	29.9786	pos	Camelliol A	HMDB0033181	Lipids and lipid-like molecules	Prenol lipids	Sesquiterpenoids	-	54.7	80.6	M+H-H2O	C30H50O	0.400861	10.875	0.000376313	0.000967696	4.13428	17.5607	6.4472e+06	6.40168e+06	4.64467e+06	6.20097e+06	4.80294e+06	1.85895e+06	849890	1.4786e+06	288479	227084	254650	252284	251133	182278	205977	199365
7.94_422.2169m/z	422.217	7.93958	pos	Dihydroclusin	HMDB0033272	Lignans, neolignans and related compounds	Dibenzylbutane lignans	Dibenzylbutanediol lignans	-	44.6	29.9	M+NH4	C22H28O7	-1.1339	1.07876	0.0010925	0.00250873	-1.63654	0.321626	19073.2	19117.7	24573.9	20613.7	25260.9	15276.4	16486.1	19288.4	41214	45809.7	50475	42304.1	126940	65948.8	75795.8	48020.8
10.08_375.1423m/z	375.142	10.0831	pos	8-Hydroxypinoresinol	HMDB0033279	Lignans, neolignans and related compounds	Furanoid lignans	Unclassified	-	44.8	34.3	M+H	C20H22O7	-4.09992	1.01538	3.90606e-05	0.000128959	-2.50314	0.176393	5518.02	6391.35	6804.09	8420.77	7745.49	7954.75	5491.43	4817.01	26872.4	31932.3	30561.4	30541.1	53274.1	32834	27353.2	67908
9.49_388.1517n	371.148	9.49055	pos	8-Hydroxy-4'-methoxypinoresinol	HMDB0033284	Lignans, neolignans and related compounds	Furanoid lignans	Unclassified	-	44	25.8	M+H-H2O, M+H	C21H24O7	-1.29787	1.05681	9.75978e-06	3.81706e-05	-0.620104	0.650624	64789.8	62180.5	60836	63274	59071.3	59573.9	56451.3	54678.7	99411.1	103264	90008.9	92735.8	67275	105033	101636	79704.4
17.53_342.1699m/z	342.17	17.5335	pos	Moracin I	HMDB0033311	Phenylpropanoids and polyketides	2-arylbenzofuran flavonoids	Unclassified	-	41.8	13.2	M+NH4	C20H20O4	-0.204461	1.284	2.84279e-06	1.30186e-05	-3.82478	0.0705712	2974.68	2624.92	4626.84	3101.06	4273.59	3492.36	3601.78	4123.04	39117.1	35930.5	39943.5	42980.3	83374.1	50691.2	41929.6	74391.1
10.38_483.1288m/z	483.129	10.3787	pos	Isosilychristin	HMDB0033323	Phenylpropanoids and polyketides	2-arylbenzofuran flavonoids	Unclassified	-	39	0.152	M+H	C25H22O10	0.404368	1.60888	2.40137e-09	3.64212e-08	-0.953486	0.516383	71589.2	80343.2	73049.3	68411	86444.9	76598.7	61941	64793.5	119689	148581	147496	143021	127224	139599	155281	148445
3.60_237.1232m/z	237.123	3.59823	pos	Nigellimine N-oxide	HMDB0033436	Organic acids and derivatives	Carboxylic acids and derivatives	Amino acids, peptides, and analogues	-	42.5	15.5	M+NH4	C12H13NO3	-0.818452	2.21683	3.68676e-09	5.10055e-08	3.66492	12.6839	176482	182758	113444	155529	138374	130623	129449	103217	10568.2	9321.62	9238.27	8928.64	16508.6	11747.5	9320.46	13446.6
5.22_378.1912m/z	378.191	5.2246	pos	Lepidine	HMDB0033437	Benzenoids	Benzene and substituted derivatives	Diphenylethers	-	38.6	1.59	M+NH4	C21H20N4O2	-3.42495	1.50076	0.000146605	0.00041618	-4.3993	0.047389	3471.78	2348.53	4833.04	3185.22	4795.99	3122.86	2906.51	4064.96	45516.7	44734.4	50138.3	56061.4	150671	71977.3	63557.8	123578
4.06_263.1390m/z	263.139	4.0614	pos	Feruloyl-2-hydroxyputrescine	HMDB0033465	Phenylpropanoids and polyketides	Cinnamic acids and derivatives	Hydroxycinnamic acids and derivatives	-	40.6	6.4	M+H-H2O	C14H20N2O4	-0.0981161	5.22766	0.000131157	0.000377139	-3.38413	0.0957802	111196	118707	75785.6	101166	90202.8	88073.6	85861.9	63364.5	683039	623887	696061	642952	1.73956e+06	942355	675250	1.66401e+06
6.32_564.1482n	565.155	6.32228	pos	6-beta-D-Glucopyranosyl-8-beta-D-ribopyranosylapigenin	HMDB0033571	Phenylpropanoids and polyketides	Flavonoids	Flavonoid glycosides	-	51	58	M+H, M+Na	C26H28O14	0.443064	2.48035	1.73646e-06	8.47717e-06	-0.579664	0.66912	370970	380443	375854	385946	403063	351348	263955	280213	531361	596668	525993	516840	512800	532251	521982	464329
2.12_267.1339m/z	267.134	2.12157	pos	N5-(4-Methoxybenzyl)glutamine	HMDB0033598	Organic acids and derivatives	Carboxylic acids and derivatives	Amino acids, peptides, and analogues	-	41.7	11.7	M+H	C13H18N2O4	-0.0266087	1.42059	1.05598e-08	1.17734e-07	2.98548	7.91989	76733.9	79935	49723.6	67806.1	59630.6	59046.6	55472	43950.2	5846.56	5951.55	6212.04	6927.14	11654.3	7967.25	6143.46	11457.4
29.98_731.5547n	732.562	29.9786	pos	Araliacerebroside	HMDB0033621	Lipids and lipid-like molecules	Sphingolipids	Glycosphingolipids	-	39.3	0	M+H, M+Na	C40H77NO10	-0.0705115	2.87974	0.0135028	0.0235584	1.51304	2.85411	731263	793165	866245	779854	693244	93641.8	144251	151764	120528	131340	141974	125006	328767	190160	283104	169401
1.10_295.1133m/z	295.113	1.09853	pos	Decarbamoylneosaxitoxin	HMDB0033663	Phenylpropanoids and polyketides	Saxitoxins, gonyautoxins, and derivatives	Unclassified	-	42.6	22.6	M+Na	C9H16N6O4	3.0267	2.62045	3.59125e-09	5.00104e-08	-3.17787	0.110501	19586.8	22183.2	18199.6	7668.84	41957.1	24240.8	24952.5	23053.1	157133	197170	201365	197179	272462	239389	158748	222169
12.16_406.2222m/z	406.222	12.159	pos	Pyranomammea C	HMDB0033688	Phenylpropanoids and polyketides	Coumarins and derivatives	Pyranocoumarins	-	41.2	10.4	M+NH4	C22H28O6	-0.640067	1.19499	5.28865e-06	2.23962e-05	1.59371	3.01825	65685.9	59881.4	83894.2	58232.3	66109.1	50084.3	47728.7	63508.1	39709.1	34089.4	27657.6	16225.8	18413.1	12092.1	5819.51	10037
29.94_358.2739m/z	358.274	29.9381	pos	Plastoquinone 3	HMDB0033786	Lipids and lipid-like molecules	Prenol lipids	Diterpenoids	-	38.9	0.829	M+NH4	C23H32O2	-0.379277	1.09659	8.95229e-09	1.03237e-07	1.31924	2.49535	59237	58203.7	49334.1	54603.9	62443.6	52315	47953.9	45119.6	27163	27755.7	22005.9	20322.7	18324.1	20490	22129.7	13812.8
32.84_101.0602m/z	101.06	32.8374	pos	Dihydro-5-methyl-2(3H)-furanone	HMDB0033840	Organoheterocyclic compounds	Lactones	Gamma butyrolactones	-	42.3	17.9	M+H	C5H8O2	4.72204	1.53314	1.0456e-07	7.76995e-07	0.413355	1.33178	264009	262069	274277	260502	255030	247318	232820	240691	185594	191091	203500	199373	203760	175308	197145	173548
1.12_204.1110n	205.118	1.11568	pos	N6-Acetyl-5S-hydroxy-L-lysine	HMDB0033891	Organic acids and derivatives	Carboxylic acids and derivatives	Amino acids, peptides, and analogues	-	47.2	42.2	M+H-H2O, M+H	C8H16N2O4	-0.00207819	3.32367	2.36485e-10	6.47586e-09	1.45413	2.73991	477830	519018	466158	477422	474840	413742	437635	375021	139443	147608	156023	158199	203459	155530	161059	207799
22.26_226.0994n	227.107	22.2649	pos	2-Phenylethyl benzoate	HMDB0033946	Benzenoids	Benzene and substituted derivatives	Benzoic acids and derivatives	-	40.9	6.11	M+H-H2O, M+H	C15H14O2	-0.0677166	9.72514	6.75515e-05	0.00020942	0.394719	1.31469	1.39501e+07	1.2837e+07	1.28747e+07	1.3268e+07	1.20207e+07	1.08998e+07	1.08779e+07	1.08465e+07	1.03502e+07	1.01389e+07	9.77482e+06	9.73952e+06	8.71184e+06	9.04558e+06	8.11984e+06	8.33828e+06
28.74_340.1676n	323.164	28.7425	pos	4',7-Dihydroxy-2'-methoxy-3'-prenylisoflavan	HMDB0034010	Phenylpropanoids and polyketides	Isoflavonoids	O-methylated isoflavonoids	-	40.2	7.85	M+H-H2O, M+H	C21H24O4	0.303773	1.0565	7.4993e-08	5.87197e-07	1.54712	2.92234	55091	52235.1	38982.7	55056.1	50537	37911.7	38516.5	40849.5	18330.8	20251.8	15201	16580.6	12621	17750.9	15781.5	9812.53
1.54_123.0443m/z	123.044	1.53655	pos	Furfuryl acetate	HMDB0034246	Organoheterocyclic compounds	Heteroaromatic compounds	Unclassified	-	42.9	19	M+H-H2O	C7H8O3	1.84823	2.03044	2.68004e-10	7.01588e-09	1.82106	3.53341	170997	184050	140112	149176	151421	140980	138286	125956	42061.3	38707.7	37676.5	40228.5	50752.2	43153.9	41902.9	45409.5
12.10_271.0588m/z	271.059	12.0976	pos	Rhababerone	HMDB0034409	Benzenoids	Anthracenes	Anthraquinones	-	38.3	0	M+H	C15H10O5	-4.73576	1.13049	0.00361717	0.00726906	-0.560281	0.67817	85739.4	87876.1	153915	100637	97276.6	86740	112063	92530.4	145836	146125	116040	122344	202441	119492	165832	186277
15.10_509.2323m/z	509.232	15.1035	pos	Withanolide A	HMDB0034415	Lipids and lipid-like molecules	Steroids and steroid derivatives	Steroid lactones	-	46.2	42.1	M+K	C28H38O6	4.84267	1.44722	0.000176198	0.000491077	-0.69007	0.619824	114901	117544	133901	107773	131774	96861.1	82804.2	88654	139185	142596	155297	177214	219200	178870	171455	226605
29.01_423.3621m/z	423.362	29.0145	pos	Oleanolic aldehyde	HMDB0034511	Lipids and lipid-like molecules	Prenol lipids	Triterpenoids	-	47.9	45.2	M+H-H2O	C30H48O2	0.00262157	1.49122	1.9445e-06	9.32537e-06	-1.02232	0.492324	79781	76815.8	72927.9	61578.6	56392.6	44208.9	46622	53946.6	87827.6	104832	129972	133973	131250	131764	138894	141384
5.54_224.1413n	207.138	5.54092	pos	13-Oxo-9,11-tridecadienoic acid	HMDB0034564	Lipids and lipid-like molecules	Fatty Acyls	Fatty acids and conjugates	-	47.1	38.5	M+H-H2O, M+H	C13H20O3	0.191181	2.42919	0.00040594	0.00103552	0.277696	1.21226	1.14389e+06	1.1611e+06	1.22156e+06	1.10162e+06	1.11833e+06	1.01377e+06	990879	1.00134e+06	802817	811297	862379	873021	1.0094e+06	921346	916947	1.02278e+06
5.18_582.1587n	583.166	5.18208	pos	Norrubrofusarin 6-beta-gentiobioside	HMDB0034570	Organoheterocyclic compounds	Naphthopyrans	Naphthopyranones	-	39.4	0	M+H, M+Na, M+H-H2O	C26H30O15	0.447148	1.57872	0.0312727	0.0497299	0.318347	1.2469	660605	718009	606506	688088	679516	586763	407410	463710	533595	546402	520366	531483	330875	533096	500804	361429
1.17_319.0425m/z	319.042	1.16688	pos	cis-Coutaric acid	HMDB0034620	Phenylpropanoids and polyketides	Cinnamic acids and derivatives	Hydroxycinnamic acids and derivatives	-	37.4	0	M+Na	C13H12O8	0.0809106	1.46952	1.81427e-06	8.79323e-06	1.14197	2.20682	125965	123698	142116	120875	105225	101746	83475.6	85541.9	42403.5	50170.7	48275.4	49423.5	65825.8	47836.6	42384.4	56360.1
22.51_221.1898m/z	221.19	22.5115	pos	Calamendiol	HMDB0034673	Lipids and lipid-like molecules	Prenol lipids	Sesquiterpenoids	-	52.9	69.4	M+H-H2O	C15H26O2	-0.72163	1.5259	1.32412e-12	1.8274e-10	-0.982626	0.506058	62211.3	63352.3	65578.1	67061.1	63153.1	60863.3	56594.5	52938.4	126943	131582	121441	121238	118921	121239	114611	115756
28.31_633.2026m/z	633.203	28.3084	pos	cis-Ferulic acid [arabinosyl-(1->3)-[glucosyl-(1->6)]-glucosyl] ester	HMDB0034682	Organic oxygen compounds	Organooxygen compounds	Carbohydrates and carbohydrate conjugates	-	47.5	44.7	M+H-H2O	C27H38O18	0.0915095	1.88938	0.00575424	0.0110029	2.9686	7.82776	73155	61472.9	85745.9	82278.1	93305.5	371308	302975	208027	46703.2	45433.5	22781.3	15127.2	13623.6	7950.41	9944.04	1736.02
10.19_366.1313n	349.128	10.1897	pos	7-beta-D-Glucopyranosyloxybutylidenephthalide	HMDB0034752	Organic oxygen compounds	Organooxygen compounds	Carbohydrates and carbohydrate conjugates	-	39.2	0	M+H-H2O, M+H, M+Na	C18H22O8	-0.33986	1.8001	0.000555681	0.00137366	-0.660597	0.632616	234669	202665	195057	184031	207733	189429	134586	158473	235967	259053	258469	264146	391415	289919	283328	399309
22.87_354.1466n	355.154	22.8656	pos	Lansiumarin C	HMDB0034838	Phenylpropanoids and polyketides	Coumarins and derivatives	Furanocoumarins	-	47.6	42.5	M+H-H2O, M+H	C21H22O5	-0.343114	1.74007	4.90869e-05	0.00015747	0.509732	1.42379	349187	338969	266232	317007	297652	307633	287961	270202	246408	194394	169930	182917	260029	239577	195272	221592
27.80_441.3730m/z	441.373	27.7973	pos	Heliantriol B2	HMDB0035034	Lipids and lipid-like molecules	Prenol lipids	Triterpenoids	-	50.4	60.9	M+H-H2O	C30H50O3	0.701253	1.07425	0.000168225	0.000470835	-2.39184	0.190539	23992.5	25552.6	12381.7	4860.86	2687.7	6.4e-10	859.464	6.4e-10	16125.2	26153.2	41732.7	48250	61236.7	46783.8	66927.7	61925.9
25.20_352.1310n	353.138	25.2043	pos	Citrunobin	HMDB0035129	Phenylpropanoids and polyketides	Linear 1,3-diarylpropanoids	Chalcones and dihydrochalcones	-	47.7	42.8	M+H-H2O, M+H	C21H20O5	-0.338025	1.25737	0.0188224	0.0317313	-0.243652	0.844605	419363	371430	315269	429111	351800	373216	366177	326759	523347	471200	412770	431137	340914	505392	419679	392020
25.58_237.1849m/z	237.185	25.575	pos	Rishitinone	HMDB0035147	Lipids and lipid-like molecules	Prenol lipids	Sesquiterpenoids	-	38.9	0	M+H	C15H24O2	-0.0946564	1.04337	4.00511e-10	9.42623e-09	-0.790297	0.578225	42569.8	41189	43635.7	42094.8	39640	35361.5	34075.1	34852.8	71084.9	71674.1	68030.2	68844.1	65139.8	70830.7	65135.3	61296.7
14.46_403.1728m/z	403.173	14.4628	pos	Cinncassiol C	HMDB0035166	Organic oxygen compounds	Organooxygen compounds	Carbohydrates and carbohydrate conjugates	-	45.1	29.6	M+Na	C20H28O7	0.178573	1.20406	6.8536e-08	5.46023e-07	-2.41045	0.188098	10784	9053.09	11855.3	9921.68	10273.5	7738.03	7104.96	6572.25	41083.5	38938.3	41765.1	45846.3	62781	42088.5	49627.8	67576.1
7.66_525.2308m/z	525.231	7.66348	pos	Cinncassiol C1 19-glucoside	HMDB0035167	Lipids and lipid-like molecules	Prenol lipids	Terpene glycosides	-	48.3	55.1	M+H-H2O	C26H38O12	-4.1556	1.07212	0.00274177	0.00567878	-0.477438	0.718252	120539	128494	126277	123800	127076	111370	49524.6	75374	136583	135564	145067	146654	134994	162203	171048	168655
13.95_558.1972m/z	558.197	13.9506	pos	Dukunolide C	HMDB0035204	Organoheterocyclic compounds	Naphthopyrans	Unclassified	-	39	0	M+NH4	C28H28O11	0.446896	2.35749	2.11743e-05	7.53316e-05	-2.00708	0.248776	58901.8	58476.6	53826.4	51548.8	53896.3	45483.8	60203.1	54843.1	180331	209071	174805	163796	312981	177129	178640	360567
28.68_440.3654n	441.373	28.6806	pos	3beta-3-Hydroxy-18-lupen-21-one	HMDB0035355	Lipids and lipid-like molecules	Prenol lipids	Triterpenoids	-	54	74.4	M+H-H2O, M+H	C30H48O2	0.0305958	4.00211	1.10148e-05	4.24635e-05	-1.33844	0.395449	482924	503235	379511	292807	243877	167639	204144	217748	519493	583384	767363	876021	869406	855777	965447	864521
20.62_404.2069m/z	404.207	20.6162	pos	Isogingerenone B	HMDB0035404	Phenylpropanoids and polyketides	Diarylheptanoids	Linear diarylheptanoids	-	39.6	2.19	M+NH4	C22H26O6	0.251586	2.54139	2.83505e-10	7.32829e-09	-2.86143	0.137602	24239.7	21912.7	33799.9	23493.3	32554.7	26055.7	26237.7	29982.8	167197	164031	181295	197364	258509	219966	197676	200252
16.65_402.1911m/z	402.191	16.6457	pos	Glicoisoflavanone	HMDB0035427	Phenylpropanoids and polyketides	Flavonoids	Flavans	-	43.4	22	M+NH4	C22H24O6	-0.070478	1.99533	7.53643e-05	0.000230409	-5.03041	0.0305982	3975.17	3353.59	4647.34	3154.12	4541.96	4116.5	2931.61	4634.72	83971.9	90443.1	92611.5	99336.7	246331	102407	96478.1	213154
9.45_632.1965m/z	632.197	9.45017	pos	Cinchonain Id 7-glucoside	HMDB0035435	Phenylpropanoids and polyketides	Flavonoids	Flavonoid glycosides	-	37.1	0	M+NH4	C30H30O14	-1.39075	1.02846	9.31151e-12	6.92272e-10	-2.22507	0.213888	8777.66	8831.05	7026.77	7461.07	10279.5	5585.14	4705.62	7064.53	31722.6	36192.1	40205.9	32677.7	38368.9	32157.2	31318.9	36621.4
16.83_285.0743m/z	285.074	16.8329	pos	3,3',4,4'-Tetrahydroxy-2-methoxychalcone	HMDB0035616	Phenylpropanoids and polyketides	Linear 1,3-diarylpropanoids	Chalcones and dihydrochalcones	-	40.5	11.2	M+H-H2O	C16H14O6	-4.94645	2.81111	1.65654e-10	4.91708e-09	-0.518306	0.698191	457115	499062	509149	500504	508921	436275	455119	443767	696606	695001	688581	668439	645339	694063	690477	678327
17.90_438.2488m/z	438.249	17.903	pos	Armillane	HMDB0035779	Lipids and lipid-like molecules	Prenol lipids	Diterpenoids	-	40.2	5.06	M+NH4	C23H32O7	0.32501	1.01559	1.58632e-09	2.65054e-08	-3.54715	0.0855461	3358.68	3260.2	2465.89	2752.93	2753.72	2113.36	1550.42	2135.43	27303.4	31604	28227.4	28197	37950.5	24545.3	22917.9	37613.2
26.97_237.1848m/z	237.185	26.971	pos	Aubergenone	HMDB0035827	Lipids and lipid-like molecules	Prenol lipids	Sesquiterpenoids	-	46.6	39	M+H	C15H24O2	-0.60343	1.24187	9.12209e-08	6.92922e-07	-0.68739	0.620976	74006.9	72853.3	77048.4	77042.6	69430	58694.6	57352.5	58655.6	117693	121333	113864	109150	100411	109955	97646.7	107733
26.62_408.1794m/z	408.179	26.6172	pos	Mesuagin	HMDB0035876	Phenylpropanoids and polyketides	Neoflavonoids	Prenylated neoflavonoids	-	38.9	5.88	M+NH4	C24H22O5	-2.94406	1.59709	4.00323e-06	1.75628e-05	0.751492	1.68353	169334	166800	171372	180013	148667	240717	187279	175354	118569	111143	110174	105281	111197	104403	88635.2	105668
27.28_573.2850m/z	573.285	27.283	pos	Ganoderic acid L	HMDB0035885	Phenylpropanoids and polyketides	Isoflavonoids	O-methylated isoflavonoids	-	41.4	17.9	M+K	C30H46O8	4.85231	1.02381	0.0138909	0.0241601	-0.286714	0.819767	240185	227494	239483	231531	207858	143949	163715	175597	274596	236636	243500	236634	278918	251796	202266	263794
26.11_256.2271m/z	256.227	26.1126	pos	Germacrenone	HMDB0035887	Lipids and lipid-like molecules	Prenol lipids	Sesquiterpenoids	-	52.1	66.1	M+NH4	C15H26O2	-0.153068	1.14135	6.76523e-06	2.77552e-05	0.592053	1.50739	116547	124328	128908	124148	114316	96293.1	90950.7	95828.3	70850.4	69750	77069.7	71230.1	78880.2	73762.2	75170.6	74586
3.98_233.0900n	234.097	3.9766	pos	Hirsutin	HMDB0035923	Organosulfur compounds	Sulfoxides	Unclassified	-	36.7	0	M+H, M+Na, M+H-H2O	C10H19NOS2	-3.58468	1.41346	0.000567796	0.00140067	-1.83418	0.280452	26105.2	32162.2	28320.2	26845.8	29548.9	26582.4	18632	20867.8	65296.4	67056.2	70615.8	69068.8	154506	87660.5	64028.4	167224
6.73_217.1587m/z	217.159	6.72587	pos	Dihydroisoalantolactone	HMDB0035935	Lipids and lipid-like molecules	Prenol lipids	Terpene lactones	-	41.7	14	M+H-H2O	C15H22O2	0.0821008	1.01533	0.000703369	0.00169617	0.258245	1.19602	216578	226660	232665	222005	210907	203165	174559	183166	161306	164275	169680	177730	182494	176670	185659	178235
25.45_513.2273m/z	513.227	25.4548	pos	Lucidenic acid I	HMDB0035976	Lipids and lipid-like molecules	Prenol lipids	Triterpenoids	-	44.8	35.6	M+K	C27H38O7	4.9313	1.07939	9.49441e-11	3.31263e-09	-1.74062	0.299241	16102.6	13010.7	16223	17283.5	15398.1	7880.92	8137.36	9520.6	45769.3	47266.1	42096.9	47256.9	42035.1	38846.2	39967.8	42826.5
9.64_264.1360n	247.133	9.63863	pos	Abscisic acid	HMDB0036093	Lipids and lipid-like molecules	Prenol lipids	Sesquiterpenoids	-	51	60.4	M+H-H2O, M+H	C15H20O4	-0.497357	1.17561	8.45521e-08	6.50181e-07	-0.49908	0.707558	102550	101829	101831	94148.2	88876.3	82011.5	83309.8	78833.5	130238	125290	126336	133428	135859	123590	130006	131760
24.38_220.1827n	203.179	24.3761	pos	(3S,6E)-6-Caryophyllen-15-al	HMDB0036118	Lipids and lipid-like molecules	Prenol lipids	Sesquiterpenoids	-	48.1	43.2	M+H-H2O, M+H	C15H24O	0.0469121	2.08164	4.52367e-05	0.000146686	-0.392582	0.761765	483232	417182	434408	452364	426236	384740	362260	381367	599858	613900	572881	556195	501334	555427	517402	469908
1.12_201.0869m/z	201.087	1.11568	pos	N-gamma-L-Glutamyl-D-alanine	HMDB0036301	Organic acids and derivatives	Carboxylic acids and derivatives	Amino acids, peptides, and analogues	-	38.2	0	M+H-H2O	C8H14N2O5	-0.247574	1.16619	3.51589e-10	8.56628e-09	3.91475	15.082	44187.1	50064.4	35203.1	40737.2	36263.9	32114.4	36077.8	31010.4	4193.51	2993.47	2886.42	1637.63	1410.7	1169.49	1739.94	4235.29
29.26_571.2691m/z	571.269	29.2608	pos	Ganoderic acid eta	HMDB0036309	Lipids and lipid-like molecules	Prenol lipids	Triterpenoids	-	44.3	34.1	M+K	C30H44O8	4.32568	1.26539	7.35433e-05	0.000225905	-0.626441	0.647772	112818	91851	97342.1	106564	94391.8	64141.7	75201.3	77229.1	155803	143010	138111	124174	152834	124276	108826	163755
5.60_427.1479n	450.137	5.60045	pos	(S)-2-Hydroxy-2-phenylacetonitrile O-[b-D-apiosyl-(1->2)-b-D-glucoside]	HMDB0036334	Organic oxygen compounds	Organooxygen compounds	Carbohydrates and carbohydrate conjugates	-	41.8	14	M+NH4, M+Na, M+H	C19H25NO10	0.222344	1.45318	0.0199972	0.03349	-0.513122	0.700705	231892	284423	259664	204761	284185	227458	141760	193649	220118	245772	263803	308978	485498	291535	360592	432209
6.24_242.0943n	243.102	6.23743	pos	2,3-Dihydroxy-1,3-diphenyl-1-propanone	HMDB0036347	Phenylpropanoids and polyketides	Linear 1,3-diarylpropanoids	Chalcones and dihydrochalcones	-	39.7	2.42	M+H-H2O, M+H	C15H14O3	0.106624	1.19498	1.84921e-05	6.68201e-05	-0.92896	0.525237	48672.4	51077.3	53107.9	48607.9	47224.4	42806.1	42433.6	42829.1	75586.1	82920	80585.8	79256.6	119563	78269.3	81605.7	119525
25.41_284.1645m/z	284.164	25.4123	pos	3-Phenylpropyl cinnamate	HMDB0036387	Phenylpropanoids and polyketides	Cinnamic acids and derivatives	Cinnamic acid esters	-	39.8	1.4	M+NH4	C18H18O2	-0.107367	1.28364	1.96939e-05	7.05936e-05	-1.43701	0.369333	33870.7	28019.8	24060.7	31950.7	33432.6	26938.8	23953	25459.1	70769.1	72682.1	65278.3	61690.7	97698.8	67800.2	59258.3	121300
29.44_467.3885m/z	467.389	29.4447	pos	3beta-Acetoxy-19alpha-hydroxy-12-ursene	HMDB0036404	Lipids and lipid-like molecules	Prenol lipids	Triterpenoids	-	45.9	38.9	M+H-H2O	C32H52O3	0.340692	1.41498	0.0060485	0.0114993	0.688329	1.61142	242998	257816	280584	257465	185427	131112	137375	134099	94485.5	100712	103802	127643	136719	145798	154052	146383
21.53_252.1724n	275.162	21.5328	pos	Zedoarondiol	HMDB0036448	Lipids and lipid-like molecules	Prenol lipids	Sesquiterpenoids	-	41.6	10.8	M+Na, M+K, M+NH4	C15H24O3	-0.575388	3.74079	0.000127514	0.000368059	-0.289568	0.818147	2.23382e+06	2.00776e+06	2.00616e+06	2.21545e+06	1.96731e+06	1.76292e+06	1.67142e+06	1.81871e+06	2.49195e+06	2.4785e+06	2.38733e+06	2.45806e+06	2.33357e+06	2.52404e+06	2.15308e+06	2.34308e+06
29.01_318.2427m/z	318.243	29.0145	pos	Sugiol	HMDB0036564	Lipids and lipid-like molecules	Prenol lipids	Diterpenoids	-	39.1	0	M+NH4	C20H28O2	-0.334108	1.03198	1.10066e-07	8.11842e-07	1.06835	2.09703	60267.6	59688.8	53563.9	58255.1	66181.6	50143.2	48185.4	49029.2	29917.7	31963.4	28845.9	26685.5	20648.2	29997	27922.5	16375
6.75_487.2152m/z	487.215	6.7463	pos	Linalool 3,7-oxide beta-primeveroside	HMDB0036571	Organic oxygen compounds	Organooxygen compounds	Carbohydrates and carbohydrate conjugates	-	49.6	50.6	M+Na	C21H36O11	0.437769	1.30532	0.0113073	0.0201139	-0.361795	0.778196	264418	278752	275397	279997	302125	256136	137511	184846	294431	291489	285800	316264	344763	331696	282525	396328
28.47_215.1066m/z	215.107	28.4737	pos	Pterosin E	HMDB0036605	Benzenoids	Indanes	Indanones	-	47.1	38.7	M+H-H2O	C14H16O3	-0.123249	1.67811	4.68252e-05	0.000151144	-5.17786	0.0276255	2160.87	3299.77	2722.62	1760.71	2599.14	2641.03	2283.65	2075.75	97861.7	119501	103289	94430.6	47316.7	63330.9	156833	24883.5
1.68_215.1391m/z	215.139	1.67512	pos	2,4,5,7alpha-Tetrahydro-1,4,4,7a-tetramethyl-1H-inden-2-ol	HMDB0036684	Organic oxygen compounds	Organooxygen compounds	Alcohols and polyols	-	37.4	0	M+Na	C13H20O	-8.08131	4.28711	0.00275843	0.00570809	-1.75823	0.295611	359614	380728	225026	304057	287711	262207	246570	211364	629374	659190	660191	669688	1.70543e+06	802169	670770	1.90683e+06
10.72_364.2117m/z	364.212	10.719	pos	3-Epinobilin	HMDB0036690	Lipids and lipid-like molecules	Prenol lipids	Terpene lactones	-	50	54.1	M+NH4	C20H26O5	-0.400133	3.37836	2.34842e-05	8.2507e-05	-3.51737	0.0873306	27696.2	24311.5	40625.6	29199.6	42919	32006.6	31077.3	35838.6	282158	255912	286781	305601	677134	342463	296336	572880
25.49_201.1638m/z	201.164	25.4942	pos	Vulgarone A	HMDB0036733	Lipids and lipid-like molecules	Prenol lipids	Monoterpenoids	-	42.3	14.5	M+H-H2O	C15H22O	-0.0548908	1.20517	5.33485e-11	2.24543e-09	-1.07162	0.475785	38837.4	36228.1	37985.7	38540.6	35117.1	30014.5	27922.5	29814.6	76992.8	75925.8	73979.9	74148.8	69000.9	73552.4	66591.8	66665.1
19.39_247.1328m/z	247.133	19.3907	pos	Tavulin	HMDB0036773	Lipids and lipid-like molecules	Prenol lipids	Terpene lactones	-	52.2	65	M+H-H2O	C15H20O4	-0.103631	1.08582	2.6414e-05	9.14274e-05	-0.640445	0.641515	71317.4	67859.5	67260.2	68631.7	63525.3	58383.9	54053.7	56563.6	86087.2	90876.7	94329.7	95478.3	122689	91175	87619.7	122989
5.37_561.1944m/z	561.194	5.37408	pos	Diosbulbinoside F	HMDB0036783	Lipids and lipid-like molecules	Prenol lipids	Terpene glycosides	-	39.5	0	M+Na	C26H34O12	0.275629	3.19391	1.80599e-05	6.54741e-05	0.885173	1.84699	635015	764380	722747	755351	729899	704664	421060	497392	333146	328591	374744	350670	325144	364760	435398	319461
9.22_208.1463n	191.143	9.2177	pos	3-Hydroxy-beta-ionone	HMDB0036821	Lipids and lipid-like molecules	Prenol lipids	Sesquiterpenoids	-	50.2	54.5	M+H-H2O, M+H	C13H20O2	-0.175792	2.1703	0.000155629	0.000439447	0.462695	1.37811	560798	583382	599987	536830	529699	494111	490744	491136	328761	313601	363130	359002	492486	397461	362346	493760
2.04_217.1550m/z	217.155	2.04042	pos	Theaspirane	HMDB0036823	Organoheterocyclic compounds	Tetrahydrofurans	Unclassified	-	37.5	0	M+Na	C13H22O	-6.48577	2.95982	1.40355e-08	1.46621e-07	3.0892	8.51026	335878	355679	213529	281885	262405	238230	236690	196165	27108.8	27458.5	26761.3	29613.9	40366.1	32312.4	26298.2	39246.1
29.98_290.2609n	308.295	29.9786	pos	18-Deoxysagittarol	HMDB0036834	Lipids and lipid-like molecules	Prenol lipids	Diterpenoids	-	44.4	26.1	M+H-H2O, M+NH4	C20H34O	-0.15463	1.30556	0.0022879	0.00482989	0.487909	1.40241	253946	259475	240924	177071	200887	205827	153900	169715	146661	157814	147582	139574	168107	131921	180518	112743
29.49_324.2896m/z	324.29	29.4857	pos	Sagittariol	HMDB0036835	Lipids and lipid-like molecules	Prenol lipids	Diterpenoids	-	42.6	16.9	M+NH4	C20H34O2	-0.243655	3.47705	1.68899e-11	1.06003e-09	1.65929	3.15861	479490	487466	417725	487843	496146	479936	414653	422039	180240	178139	161183	152006	102047	145303	140621	107207
32.84_184.1464n	185.154	32.8374	pos	(x)-1-Nonen-3-yl acetate	HMDB0037106	Organic acids and derivatives	Carboxylic acids and derivatives	Carboxylic acid derivatives	-	42.3	14.4	M+H, M+Na, M+H-H2O	C11H20O2	0.15882	1.45971	0.0147873	0.0255641	0.266312	1.20273	595281	552339	587718	557016	500643	471897	426632	449785	342413	360025	413520	423300	533912	444638	473257	452193
27.39_283.1327m/z	283.133	27.3863	pos	Myrigalon B	HMDB0037246	Phenylpropanoids and polyketides	Linear 1,3-diarylpropanoids	Chalcones and dihydrochalcones	-	39.7	2.36	M+H-H2O	C18H20O4	-0.45851	1.84236	0.00666611	0.012549	-1.31969	0.400621	80691.5	83439.9	112127	84864.2	106617	111659	61188	60535.1	222693	342550	316902	268553	35639.3	224512	284181	55054.6
6.56_361.1258m/z	361.126	6.55502	pos	DHBOA-Glc	HMDB0037261	Organic oxygen compounds	Organooxygen compounds	Carbohydrates and carbohydrate conjugates	-	42	20.2	M+NH4	C14H17NO9	4.93331	1.55191	1.33779e-05	5.03413e-05	-1.33687	0.39588	47220.9	49529.5	54142.1	50962.1	48723.7	44325.5	36208.5	42445.8	93528.2	101335	102627	103851	163189	98064.8	111477	169545
13.64_289.0706m/z	289.071	13.6394	pos	Norartocarpanone	HMDB0037314	Phenylpropanoids and polyketides	Flavonoids	Flavans	-	49.5	50.7	M+H	C15H12O6	-0.336431	2.30076	0.00917109	0.0166823	-0.455515	0.72925	647104	678668	510101	546224	609268	513178	549135	508448	794200	772550	651863	639031	932273	755434	561508	1.14906e+06
21.20_303.1226m/z	303.123	21.2039	pos	Oleacein	HMDB0037321	Benzenoids	Phenols	Tyrosols and derivatives	-	49.1	48.7	M+H-H2O	C17H20O6	-0.375349	4.00507	0.00158971	0.0034934	0.235612	1.17741	4.20831e+06	3.95252e+06	4.08304e+06	4.19664e+06	3.80776e+06	3.43711e+06	3.33309e+06	3.39251e+06	3.47553e+06	3.35168e+06	3.27812e+06	3.22446e+06	3.19189e+06	3.22135e+06	2.80483e+06	3.28093e+06
8.66_516.1266n	517.134	8.65537	pos	2'',3''-Diacetylcosmosiin	HMDB0037343	Phenylpropanoids and polyketides	Flavonoids	Flavonoid glycosides	-	54.9	75.5	M+H, M+Na, M+K	C25H24O12	-0.4131	18.262	0.000466828	0.00117278	-0.248662	0.841677	5.82819e+07	6.3742e+07	5.54683e+07	5.56833e+07	6.61467e+07	6.08146e+07	5.1304e+07	5.37717e+07	6.18643e+07	6.91172e+07	6.95284e+07	7.10916e+07	6.26454e+07	7.38968e+07	7.34365e+07	7.11407e+07
7.66_448.1005n	449.108	7.66348	pos	Azaleatin 3-arabinoside	HMDB0037359	Phenylpropanoids and polyketides	Flavonoids	Flavonoid glycosides	-	51.4	58.8	M+H, M+Na	C21H20O11	-0.0320144	4.93242	3.40151e-05	0.000114113	-0.327174	0.797096	2.78003e+06	2.97896e+06	3.05366e+06	2.81986e+06	3.33427e+06	2.8051e+06	2.54187e+06	2.71538e+06	3.36532e+06	3.4552e+06	3.51935e+06	3.68726e+06	3.39054e+06	4.0501e+06	3.90531e+06	3.5182e+06
24.67_549.2485m/z	549.249	24.6675	pos	Withangulatin A	HMDB0037383	Lipids and lipid-like molecules	Prenol lipids	Monoterpenoids	-	37.6	0	M+Na	C30H38O8	5.00081	1.39319	8.38587e-06	3.34929e-05	-0.459542	0.727217	160176	154463	170282	176655	159245	126171	132655	125609	220166	205137	220129	218683	211576	198577	190108	192980
12.26_608.1740n	609.181	12.2619	pos	8-Galactopyranosyl-6-glucopyranosyl-4',5-dihydroxy-7-methoxyflavone	HMDB0037414	Phenylpropanoids and polyketides	Flavonoids	Flavonoid glycosides	-	46.7	34.3	M+H, M+Na	C28H32O15	-0.208882	2.18771	0.0315386	0.0501078	-0.154056	0.89872	2.37219e+06	2.10082e+06	2.06356e+06	2.04865e+06	2.18557e+06	2.17038e+06	1.73873e+06	1.69616e+06	2.10292e+06	2.36888e+06	2.14465e+06	2.15628e+06	2.39669e+06	2.15388e+06	2.4737e+06	2.42452e+06
9.09_433.1129m/z	433.113	9.09228	pos	Neocarthamin	HMDB0037476	Phenylpropanoids and polyketides	Flavonoids	Flavonoid glycosides	-	52.4	64.3	M+H-H2O	C21H22O11	-0.0952483	5.34402	0.000273189	0.000727438	-0.628321	0.646929	1.54209e+06	1.66582e+06	2.2442e+06	1.55287e+06	1.78103e+06	1.51194e+06	1.73584e+06	1.56403e+06	2.36049e+06	2.57846e+06	2.14473e+06	2.23819e+06	3.39591e+06	2.32448e+06	2.62146e+06	3.35534e+06
6.79_437.1420m/z	437.142	6.78942	pos	Trilobatin	HMDB0037505	Phenylpropanoids and polyketides	Flavonoids	Flavonoid glycosides	-	37.5	0	M+H	C21H24O10	-5.03606	1.79414	6.13391e-10	1.28493e-08	-1.56981	0.336852	43901.3	56495.2	42250.1	47895.4	52584	43687	23724.5	32504.8	104464	138923	127473	127350	116721	125544	139057	138843
24.65_201.1273m/z	201.127	24.6467	pos	Isoamyl cinnamate	HMDB0037704	Phenylpropanoids and polyketides	Cinnamic acids and derivatives	Cinnamic acid esters	-	43.4	20.3	M+H-H2O	C14H18O2	-0.241381	1.2743	1.39011e-06	7.00782e-06	-1.74916	0.297475	21317.8	19953.1	21666.2	21662.7	20168.8	17725.8	16546.3	16606.2	54888.9	57930	60909.5	57687.2	91193.5	52489.3	56882.9	91246
7.15_625.1761m/z	625.176	7.15132	pos	Isorhamnetin 3-O-[b-L-rhamnofuranosyl-(1->6)-D-glucopyranoside]	HMDB0037744	Phenylpropanoids and polyketides	Flavonoids	Flavonoid glycosides	-	49.3	56.1	M+H	C28H32O16	-0.296774	1.02751	4.70333e-09	6.18516e-08	-0.560917	0.677871	59614.9	59205.2	59351.8	65635.9	65801.4	57904.8	49997	55567.2	84229.8	85339.9	87081.7	88649.5	82832.1	89346.8	94397.8	86010.4
8.95_771.2337m/z	771.234	8.94663	pos	Isorhamnetin 3-rutinoside 4'-rhamnoside	HMDB0037748	Phenylpropanoids and polyketides	Flavonoids	Flavonoid glycosides	-	47.4	50	M+H	C34H42O20	-0.725485	1.23622	3.14684e-05	0.000106645	-12.134	0.000222478	6.4e-10	6.4e-10	6.4e-10	6.4e-10	6.4e-10	6.4e-10	6.4e-10	81.6973	41063.9	36843.1	51810.6	75744.7	14305	58396	67607.1	21444.3
9.18_435.1287m/z	435.129	9.17555	pos	Catechin 5-glucoside	HMDB0037948	Phenylpropanoids and polyketides	Flavonoids	Flavonoid glycosides	-	51	65.8	M+H-H2O	C21H24O11	0.388421	1.43071	7.80272e-05	0.000237887	-2.58747	0.166378	3717.75	5309.54	18721.1	13645.7	8167.41	27483.7	12439.5	8746.3	32390.5	117155	62737.5	53451.1	44738.1	86253.5	82967.4	110716
3.54_555.2185m/z	555.219	3.53747	pos	Eriojaposide B	HMDB0038029	Lipids and lipid-like molecules	Fatty Acyls	Fatty acyl glycosides	-	39.7	12.2	M+K	C25H40O11	-3.29573	1.31266	1.07084e-07	7.92418e-07	-5.17976	0.027589	6.4e-10	6.4e-10	6.4e-10	1009.84	2213.12	1308.38	2598.77	3642.66	34094.1	41212.3	40906.8	41499.1	73373.5	42043.8	54052.8	63290.9
4.42_749.2256m/z	749.226	4.41855	pos	Naringin 6''-rhamnoside	HMDB0038048	Phenylpropanoids and polyketides	Flavonoids	Flavonoid glycosides	-	39.5	1.28	M+Na	C33H42O18	-0.97315	1.88168	0.00617399	0.0117099	0.310753	1.24036	720972	717312	801172	758019	800095	680093	498285	670253	553688	553741	603356	613049	496394	558553	699318	473984
5.64_376.1756m/z	376.176	5.64355	pos	5-Deoxykievitone hydrate	HMDB0038113	Phenylpropanoids and polyketides	Isoflavonoids	Isoflavans	-	43.5	21.8	M+NH4	C20H22O6	0.368653	2.04928	4.28449e-05	0.000139842	-3.57824	0.0837227	10398.7	10538.4	12986.4	10192.3	14481.1	11319.3	10995	13172	98850.7	95137.7	101437	113724	252795	120587	114405	226810
4.17_202.0631n	203.07	4.16702	pos	Setarin	HMDB0038115	Phenylpropanoids and polyketides	Coumarins and derivatives	Unclassified	-	44.1	22.6	M+H-H2O, M+H	C12H10O3	0.316886	1.0792	0.000218463	0.000595314	-0.354516	0.782132	143753	135264	142271	156346	138550	125327	102875	112522	177158	176491	159118	171406	167662	174482	145086	179914
26.17_236.1774n	237.185	26.1744	pos	Petasitolone	HMDB0038144	Lipids and lipid-like molecules	Prenol lipids	Sesquiterpenoids	-	45	31.6	M+H, M+Na	C15H24O2	-0.987248	1.7906	1.29449e-09	2.27463e-08	-1.73314	0.300797	37513.2	37192.4	41396.5	41461.7	37207.3	32860.9	33042.2	27996.8	129153	153624	121969	121002	101424	116874	107555	108087
28.31_275.1228m/z	275.123	28.3084	pos	Mintsulfide	HMDB0038151	Lipids and lipid-like molecules	Prenol lipids	Sesquiterpenoids	-	39.2	0.263	M+K	C15H24S	-0.779827	1.19288	0.000182819	0.000507175	-1.73954	0.299464	6706.41	8956.59	5565.4	6325.01	6960.66	46902.1	36858.1	35235.9	66864.7	87214.6	73563.9	78120.2	38311.5	53523.2	75715.3	39302.6
28.56_405.2631m/z	405.263	28.5572	pos	Lucidone C	HMDB0038152	Lipids and lipid-like molecules	Steroids and steroid derivatives	Oxosteroids	-	48.2	52.3	M+H	C24H36O5	-1.05543	1.34215	4.46081e-08	3.81158e-07	5.28843	39.0819	54214.3	75049.5	51991.6	43002.6	53948.4	29609.8	46931	44421.8	618.81	1473.65	313.418	1084.85	2558.33	952.847	513.158	2698.6
5.60_580.2160n	603.205	5.60045	pos	(+)-7-epi-Syringaresinol 4'-glucoside	HMDB0038261	Lignans, neolignans and related compounds	Lignan glycosides	Unclassified	-	50.9	58.8	M+NH4, M+Na	C28H36O13	0.747737	2.00577	0.00254221	0.00530829	-2.18615	0.219737	53888.2	53323.3	44818.2	34387.3	56005.5	40799.5	19966.5	26642.9	188273	219470	306958	260540	25730.1	136169	320789	43098.2
9.39_536.1160n	537.123	9.38628	pos	3,5,6-Trihydroxy-3',4',7-trimethoxyflavone 3-glucuronide	HMDB0038264	Phenylpropanoids and polyketides	Flavonoids	Flavonoid glycosides	-	48.6	49.1	M+H, M+Na	C24H24O14	-1.18805	3.11002	0.00170299	0.00371338	-0.38329	0.766687	1.14144e+06	1.26423e+06	1.21974e+06	1.35762e+06	1.29495e+06	1.13525e+06	812129	940267	1.34098e+06	1.4711e+06	1.26348e+06	1.45471e+06	1.7028e+06	1.35338e+06	1.69179e+06	1.67662e+06
7.26_433.1130m/z	433.113	7.25827	pos	1-O-beta-D-Glucopyranosylaloeemodin	HMDB0038293	Benzenoids	Anthracenes	Anthraquinones	-	51.1	57.9	M+H	C21H20O10	0.0726834	1.38766	1.67759e-09	2.75443e-08	-0.526915	0.694037	117572	125048	115055	120724	122579	106601	104639	104884	171192	173317	162825	169531	155124	163904	158080	167429
28.93_483.2720m/z	483.272	28.9299	pos	Lucidenic acid N	HMDB0038352	Lipids and lipid-like molecules	Prenol lipids	Triterpenoids	-	44.8	30.8	M+Na	C27H40O6	0.599136	1.11028	3.20457e-07	1.9912e-06	-1.33624	0.396052	26713.8	23952.2	27438.7	25069.6	23482	12843.3	18016.6	20485	57014.4	59423.6	65625.6	62568.6	40540.3	55426.3	65079	43760.6
1.57_407.1161m/z	407.116	1.57447	pos	3-Methylbutyl glucosinolate	HMDB0038412	Organic oxygen compounds	Organooxygen compounds	Carbohydrates and carbohydrate conjugates	-	38.2	7.61	M+NH4	C12H23NO9S2	2.1316	1.35766	2.3084e-07	1.50952e-06	-3.71346	0.0762319	5562.53	2868.34	4597.35	5690.46	1558.58	4242.95	3800.08	5489.53	48675.3	50956.8	40920.1	48762.3	86871.5	43732.8	52851.8	70742.5
1.82_481.1064m/z	481.106	1.81512	pos	N,N'-Bis(gamma-glutamyl)cystine	HMDB0038458	Organic acids and derivatives	Carboxylic acids and derivatives	Amino acids, peptides, and analogues	-	52.1	71.8	M+H-H2O	C16H26N4O10S2	1.21501	1.05313	4.99834e-07	2.91135e-06	-0.919643	0.52864	49503.9	42382.4	29835.6	32061.3	35741.6	29708.4	30660.5	28366.1	64281.7	63887.2	62983.7	62339.9	78142.7	69594.1	55331	69808.8
26.39_296.2009m/z	296.201	26.3943	pos	Longistylin C	HMDB0038544	Phenylpropanoids and polyketides	Stilbenes	Unclassified	-	39.6	0.484	M+NH4	C20H22O	-0.073686	1.00386	3.98422e-10	9.38401e-09	-3.6029	0.0823034	1148.24	3504.22	2687.45	3444.22	4510.3	464.153	2408.98	870.014	29919.1	24365.5	23811.5	25120	35068.8	31571.6	26213.9	35239.4
27.14_263.1311n	264.138	27.1357	pos	Lansiumamide B	HMDB0038573	Phenylpropanoids and polyketides	Cinnamic acids and derivatives	Unclassified	-	39.9	4.08	M+H, M+Na	C18H17NO	0.490294	1.20475	7.74356e-08	6.02445e-07	1.243	2.36691	80462.1	73727.4	61246.2	70941.2	73604.6	62711.5	60924.3	62579.2	34763.6	36907.5	33261.6	30855.4	21045	30265.1	31300.8	12364.5
1.03_251.0308m/z	251.031	1.03007	pos	(-)-Dioxibrassinin	HMDB0038634	Organic acids and derivatives	Carboxylic acids and derivatives	Amino acids, peptides, and analogues	-	36.9	0	M+H-H2O	C11H12N2O2S2	0.124618	1.07504	0.000599971	0.00147115	-0.614606	0.653108	67984.3	68166.8	63721.7	61883.3	94172.2	79057.6	68816.4	74999.5	89029.7	106025	96886.7	92264.5	133285	111421	102923	154392
1.06_293.0632m/z	293.063	1.06432	pos	(2R)-1-O-beta-D-Galactopyranosylglycerol	HMDB0038664	Lipids and lipid-like molecules	Glycerolipids	Glycosylglycerols	-	39	0	M+K	C9H18O8	-0.310988	4.18551	1.04287e-10	3.51528e-09	2.57367	5.9532	558470	515790	666825	634970	430823	521772	503671	561172	74675.2	91270.1	105564	106123	91121.6	92121.1	109404	67726.5
1.59_276.1551m/z	276.155	1.59455	pos	(2S,2'S)-Pyrosaccharopine	HMDB0038676	Organic acids and derivatives	Carboxylic acids and derivatives	Amino acids, peptides, and analogues	-	43.9	27.3	M+NH4	C11H18N2O5	-1.14266	1.76494	4.36588e-10	1.01034e-08	4.9676	31.2893	102394	107206	74151.8	91899.1	86195.8	74798.3	74528.7	63985.2	4228.96	2232.19	1948.29	1382.22	2840.09	2654.54	1898.28	4393.38
13.72_337.1621m/z	337.162	13.7227	pos	Perilloside A	HMDB0038706	Lipids and lipid-like molecules	Prenol lipids	Terpene glycosides	-	42	13.7	M+Na	C16H26O6	-0.192758	1.61465	0.00168194	0.00367276	-0.923766	0.527131	122250	123371	113860	112526	111320	97011.3	73723.3	73316.2	151910	160015	153709	162392	271778	170919	175190	323674
5.37_451.1479n	452.155	5.37408	pos	5-O-Feruloylnigrumin	HMDB0038735	Lipids and lipid-like molecules	Fatty Acyls	Fatty acyl glycosides	-	43.6	24.7	M+H, M+Na	C21H25NO10	0.0775391	1.57576	5.458e-14	1.97494e-11	-6.03964	0.0152016	467.137	319.041	737.079	593.554	874.127	1182.82	1514.39	2177.25	54529.2	61783.3	67281.1	63916.4	64032.4	66679.7	62947.6	76237.3
29.90_355.1902m/z	355.19	29.8976	pos	Armillasin	HMDB0038742	Lipids and lipid-like molecules	Prenol lipids	Sesquiterpenoids	-	43.5	23.6	M+H-H2O	C22H28O5	-0.366119	1.24451	1.79752e-08	1.79639e-07	1.8549	3.61728	64874.3	63335.5	46936.3	63950.8	66243.4	50931.5	50386.5	54255.7	24028.8	23924.6	15139.2	17706.5	7601.79	16621.3	17460	4937.85
24.77_416.1835n	399.18	24.772	pos	10-Hydroxymelleolide	HMDB0038786	Lipids and lipid-like molecules	Prenol lipids	Sesquiterpenoids	-	52.5	67.5	M+H-H2O, M+H	C23H28O7	0.0746907	1.62185	0.0021389	0.00454915	-0.568735	0.674208	214251	196176	168002	232264	182591	198801	187249	161570	373501	342324	267439	280262	186104	347788	276618	211470
14.50_448.2334m/z	448.233	14.5034	pos	Melleolide H	HMDB0038788	Lipids and lipid-like molecules	Prenol lipids	Sesquiterpenoids	-	47	37.5	M+NH4	C24H30O7	1.00476	1.77693	3.2931e-06	1.48171e-05	-4.03795	0.0608775	6507.53	4365.06	8281.65	4945.78	5967.4	4921.88	5382.64	6966.28	72249.2	69176	75337	83117.4	164334	94302.6	81448.2	137634
25.12_358.1051n	359.112	25.1217	pos	Aflatoxin ExB2	HMDB0038805	Phenylpropanoids and polyketides	Coumarins and derivatives	Furanocoumarins	-	45.9	34.4	M+H, M+Na	C19H18O7	-0.300383	1.21195	0.00503179	0.00975077	-0.591545	0.663632	126551	113156	118786	120498	129222	85052.6	88020.1	88156.1	228349	229143	158794	160768	117805	144134	149998	121134
27.49_265.1463n	266.154	27.4872	pos	Lansiumamide C	HMDB0038838	Phenylpropanoids and polyketides	Cinnamic acids and derivatives	Unclassified	-	41.3	10.8	M+Na, M+K, M+H	C18H19NO	-1.47635	9.44519	5.54981e-07	3.18821e-06	1.10995	2.15838	5.36876e+06	4.73927e+06	3.9771e+06	4.79047e+06	4.91247e+06	4.63957e+06	4.18443e+06	4.38798e+06	2.6226e+06	2.88753e+06	2.50255e+06	2.28602e+06	1.38478e+06	2.25257e+06	2.36961e+06	836824
1.06_497.1468m/z	497.147	1.06432	pos	D-Galactopyranosyl-(1->3)-D-galactopyranosyl-(1->3)-L-arabinose	HMDB0038862	Organic oxygen compounds	Organooxygen compounds	Carbohydrates and carbohydrate conjugates	-	50	63	M+Na	C17H30O15	-1.88258	2.78907	1.03252e-06	5.43683e-06	-1.04604	0.484294	208547	196790	187526	166890	269195	278817	160203	179681	510137	435945	378910	462641	430885	478147	383121	322379
23.51_370.1045n	371.112	23.5142	pos	2,3-Dehydrokievitol	HMDB0038900	Phenylpropanoids and polyketides	Isoflavonoids	Isoflav-2-enes	-	43.9	28.5	M+H, M+Na, M+H-H2O	C20H18O7	-1.92478	2.74627	9.53017e-10	1.7997e-08	-2.49028	0.177972	45669.3	39423.4	40251.6	49410.9	46464.9	45011.6	45767.2	27466.8	236444	266400	228028	223751	182880	256908	206534	306465
24.50_370.1052n	353.102	24.5028	pos	Justisolin	HMDB0038932	Lignans, neolignans and related compounds	Furanoid lignans	Unclassified	-	43.6	21.9	M+H-H2O, M+H	C20H18O7	-0.149033	1.78557	7.11828e-09	8.5972e-08	-2.8149	0.142112	14642.4	11146.8	11316.6	13946.5	16292.2	15818.9	18313.4	9295.71	95648.8	113827	95225.9	87561.2	73394.4	102658	78865.2	132291
1.10_255.0974m/z	255.097	1.09853	pos	Methyl 2,3-dihydro-3,5-dihydroxy-2-oxo-3-indoleacetic acid	HMDB0038942	Organoheterocyclic compounds	Indoles and derivatives	Indolyl carboxylic acids and derivatives	-	40.7	8.97	M+NH4	C11H11NO5	-0.490207	3.40718	2.45721e-13	5.58391e-11	2.65842	6.31341	359230	353414	424433	337908	368017	319264	337950	343959	65707.5	54294.8	50590.1	48490.9	56869.8	60220.6	59717.6	54605.6
7.24_422.2172m/z	422.217	7.23662	pos	Fragransin B2	HMDB0038953	Lignans, neolignans and related compounds	Furanoid lignans	Tetrahydrofuran lignans	-	39.4	0.0161	M+NH4	C22H28O7	-0.37267	1.50373	0.00210467	0.00448474	-9.84334	0.00108858	147.855	10.034	14.5185	13.9242	7.53473	323.67	6.4e-10	201.734	38769.4	41298.6	48908.9	52144	187191	59595.8	55204.5	177630
1.12_152.0566m/z	152.057	1.11568	pos	3,3-Dimethyl-1,2-dithiolane	HMDB0038974	Organoheterocyclic compounds	Dithiolanes	1,2-dithiolanes	-	38.5	8	M+NH4	C5H10S2	3.12136	6.10906	2.61842e-10	6.89719e-09	3.48966	11.2329	1.21548e+06	1.32698e+06	986771	1.26075e+06	1.02182e+06	949240	963649	847114	90270.5	77737.3	74016.9	76781.1	148693	81661.8	77881.3	136053
25.74_389.1229m/z	389.123	25.742	pos	(R)-Apiumetin glucoside	HMDB0039039	Phenylpropanoids and polyketides	Coumarins and derivatives	Coumarin glycosides	-	54	74.7	M+H-H2O	C20H22O9	-0.556012	4.17161	0.00122925	0.00278178	-0.273113	0.827532	3.29311e+06	2.98606e+06	3.12004e+06	3.13012e+06	3.0923e+06	2.38734e+06	2.51058e+06	2.45531e+06	3.69259e+06	3.81969e+06	3.49118e+06	3.51321e+06	3.46087e+06	3.22905e+06	3.17752e+06	3.37898e+06
9.98_418.1628n	401.16	9.97673	pos	(R)-Byakangelicinn 2'-(3-methylbutanoate)	HMDB0039068	Phenylpropanoids and polyketides	Coumarins and derivatives	Furanocoumarins	-	48.4	47.1	M+H-H2O, M+H	C22H26O8	0.107277	1.78933	5.74623e-06	2.41029e-05	-0.799999	0.57435	126897	134780	134748	122608	141994	119883	109003	104942	216388	231265	232224	247813	164846	187027	266398	186179
6.79_251.0794n	252.087	6.78942	pos	N-Carboxyacetyl-D-phenylalanine	HMDB0039102	Organic acids and derivatives	Carboxylic acids and derivatives	Amino acids, peptides, and analogues	-	43.5	21	M+H, M+Na	C12H13NO5	-0.0827232	1.90074	5.67885e-14	1.98573e-11	-2.41317	0.187743	21920	22467.3	25264.3	24481.9	24009.5	21274.7	15759.6	16641.3	118819	110847	125641	114026	120960	108716	99113.9	117058
8.76_772.2073m/z	772.207	8.75777	pos	Delphinidin 3-sophoroside 5-glucoside	HMDB0039118	Phenylpropanoids and polyketides	Flavonoids	Flavonoid glycosides	-	37.7	0.107	M+H-H2O	C33H41O22+	2.02823	1.64933	6.16675e-13	1.02736e-10	-3.23044	0.106547	10845.7	12343.6	5448.83	5746.51	10757.4	10233.6	6308.93	5333.62	63555.5	80799.4	73450.8	77291.3	82852	88534.6	79855	82666.3
21.20_242.0943n	243.102	21.2039	pos	Citrubuntin	HMDB0039146	Phenylpropanoids and polyketides	Coumarins and derivatives	Unclassified	-	50.8	56.2	M+H-H2O, M+H	C15H14O3	0.0186428	1.65717	0.0047583	0.00928435	0.174228	1.12836	1.01687e+06	964542	998334	1.02232e+06	933866	846604	843888	869317	889073	872985	845073	822740	831143	810797	725891	845333
10.53_462.1161n	463.123	10.528	pos	2-Cinnamoyl-1-galloyl-beta-D-glucopyranose	HMDB0039189	Phenylpropanoids and polyketides	Tannins	Unclassified	-	40.8	4.96	M+H, M+K	C22H22O11	-0.345166	2.59868	4.54954e-08	3.87698e-07	-0.764326	0.588728	258651	287005	254992	274942	286040	243783	234179	244228	442717	400798	421545	452355	458856	417048	407442	538764
10.68_462.1171n	485.105	10.6761	pos	6-Cinnamoyl-1-galloylglucose	HMDB0039195	Phenylpropanoids and polyketides	Tannins	Unclassified	-	39.1	0	M+NH4, M+Na	C22H22O11	2.00131	2.29223	4.52502e-05	0.000146715	-0.989004	0.503825	180189	192851	158938	166217	232826	194812	72371.3	94184.2	249813	328709	341559	358742	239824	364127	394677	287700
6.70_621.1088m/z	621.109	6.70427	pos	Isochesnatin	HMDB0039266	Phenylpropanoids and polyketides	Tannins	Hydrolyzable tannins	-	41.1	10.3	M+H-H2O	C27H26O18	0.278586	1.61492	0.00194767	0.00418607	-3.03628	0.121896	9413.47	9632.87	11756.6	9186.26	20958.3	18251.2	15094.3	7570.1	88306.9	260858	49489.3	62974.3	129842	60435.9	85322	98425.6
9.96_666.2157n	689.205	9.95607	pos	Tetramethylquercetin 3-rutinoside	HMDB0039337	Phenylpropanoids and polyketides	Flavonoids	Flavonoid glycosides	-	39.3	0	M+NH4, M+Na	C31H38O16	-0.403929	2.73558	1.96224e-05	7.03453e-05	-1.10475	0.464982	217263	225661	215742	207480	248282	200293	98306.3	127620	373816	445130	449454	492965	285592	366876	547865	351649
22.33_478.1477n	479.155	22.3256	pos	Isolindleyin	HMDB0039378	Organic oxygen compounds	Organooxygen compounds	Carbohydrates and carbohydrate conjugates	-	42	14	M+H, M+Na	C23H26O11	0.475186	2.94657	0.000274047	0.0007296	-4.27757	0.0515611	16086	17082.3	18271.9	15308.9	19319.2	13267.6	11535.8	9760.71	314615	418841	467901	454284	65410.4	167793	359783	90970.8
3.72_396.1766m/z	396.177	3.72123	pos	N-Jasmonoyltyrosine	HMDB0039503	Organic acids and derivatives	Carboxylic acids and derivatives	Amino acids, peptides, and analogues	-	40.4	16.2	M+Na	C21H27NO5	-4.1856	1.17992	9.59257e-10	1.81041e-08	5.98212	63.2119	45274.1	50142.3	30603.2	40010.1	33701.7	32748.4	33886.2	30969.2	361.446	428.917	197.26	633.967	1139.4	593.431	464.401	884.962
12.88_243.1015m/z	243.102	12.88	pos	Pergillin	HMDB0039592	Organoheterocyclic compounds	Benzopyrans	2-benzopyrans	-	48.5	46.3	M+H-H2O	C15H16O4	-0.102063	1.67101	2.82266e-06	1.29382e-05	-1.52284	0.348	43598.7	43777.8	47142.3	42583.9	41810.4	38877.6	41896.3	41772.9	101134	103719	110674	111193	168009	101877	111086	173515
30.00_219.1743m/z	219.174	29.9984	pos	Tuberonone	HMDB0039688	Lipids and lipid-like molecules	Prenol lipids	Sesquiterpenoids	-	54.6	78.2	M+H-H2O	C15H24O2	-0.0241227	2.69048	0.000430646	0.0010911	0.636189	1.55422	824616	708573	764031	743345	681199	602041	488623	495881	481895	481636	374750	484982	381351	469469	470844	270495
26.03_322.2738m/z	322.274	26.0306	pos	Oryzalexin E	HMDB0039702	Benzenoids	Phenanthrenes and derivatives	Hydrophenanthrenes	-	41.4	12.9	M+NH4	C20H32O2	-0.763134	1.04389	1.70914e-08	1.72167e-07	-1.41292	0.375552	19453.9	22506.9	19979.1	17181.5	16963.2	14431.2	16513	14645.5	42409.4	45984.8	40688.5	43846.3	60427.8	46624.5	43177.9	54083.9
1.06_513.1228m/z	513.123	1.06432	pos	alpha-D-Xylopyranosyl-(1->6)-beta-D-glucopyranosyl-(1->4)-D-glucose	HMDB0039705	Organic oxygen compounds	Organooxygen compounds	Carbohydrates and carbohydrate conjugates	-	41	25.1	M+K	C17H30O15	2.5645	1.46943	0.000593384	0.00145623	-0.521446	0.696673	180320	133879	185351	190822	136263	180157	138717	169735	230881	260011	227722	282004	181536	283143	238755	183842
1.10_490.1770m/z	490.177	1.09853	pos	4-O-Methyl-a-D-glucosyl-(1->2)-b-D-xylosyl-(1->4)-D-xylose	HMDB0039742	Organic oxygen compounds	Organooxygen compounds	Carbohydrates and carbohydrate conjugates	-	43.4	26.6	M+NH4	C17H28O15	0.819614	8.44223	2.63179e-14	1.28836e-11	2.6221	6.15646	2.17413e+06	2.21961e+06	2.35956e+06	2.25572e+06	2.28828e+06	2.12032e+06	2.02084e+06	2.07379e+06	329331	424032	403511	456534	160208	353808	514729	202382
9.45_308.1854m/z	308.185	9.45017	pos	Oudemansin A	HMDB0039949	Benzenoids	Benzene and substituted derivatives	Styrenes	-	42.4	15.3	M+NH4	C17H22O4	-0.848659	1.45553	1.49608e-06	7.45813e-06	0.53615	1.4501	205239	201210	204297	217126	185324	168540	186035	172582	149633	139127	135334	138883	129312	140479	118913	110561
11.72_641.3334m/z	641.333	11.7183	pos	N1,N5,N10-Tris-trans-p-coumaroylspermine	HMDB0039962	Phenylpropanoids and polyketides	Cinnamic acids and derivatives	Hydroxycinnamic acids and derivatives	-	52.9	67.4	M+H	C37H44N4O6	0.064502	2.10975	0.0347493	0.0545955	0.782227	1.71978	712861	640226	289448	279562	866147	479266	345052	395596	191410	219833	163071	202161	542108	355097	244902	412036
22.41_786.3629n	787.37	22.4062	pos	N1,N5,N10,N14-Tetra-trans-p-coumaroylspermine	HMDB0039963	Phenylpropanoids and polyketides	Cinnamic acids and derivatives	Hydroxycinnamic acids and derivatives	-	53.5	69.8	M+H, M+Na	C46H50N4O8	0.0332323	3.86986	0.0303963	0.0485012	0.941652	1.92073	2.34295e+06	1.90821e+06	1.07679e+06	957299	2.60289e+06	1.07564e+06	671483	929990	503795	523961	409593	503656	1.41456e+06	951057	623319	1.09135e+06
4.40_352.0795n	353.087	4.39795	pos	Decarbamoylgonyautoxin III	HMDB0040137	Phenylpropanoids and polyketides	Saxitoxins, gonyautoxins, and derivatives	Unclassified	-	44.5	33.5	M+H, M+Na	C9H16N6O7S	-1.7775	2.11533	8.29979e-05	0.000251643	0.331333	1.25818	692864	715707	693544	663607	737125	663472	562925	627194	488116	506771	546419	562564	487113	591620	587283	487421
9.60_516.1270n	517.134	9.59575	pos	2'',4''-Diacetylafzelin	HMDB0040138	Phenylpropanoids and polyketides	Flavonoids	Flavonoid glycosides	-	48.6	44.7	M+H, M+Na	C25H24O12	0.398545	13.7601	9.99519e-10	1.86286e-08	-1.09085	0.469485	4.32693e+06	5.19805e+06	4.20521e+06	4.67037e+06	5.47678e+06	4.78473e+06	3.07297e+06	3.6036e+06	8.59073e+06	8.89822e+06	9.75746e+06	9.14201e+06	8.96706e+06	1.02056e+07	9.67487e+06	1.0035e+07
32.93_145.1223m/z	145.122	32.9335	pos	Isobutyl isobutyrate	HMDB0040252	Organic acids and derivatives	Carboxylic acids and derivatives	Carboxylic acid derivatives	-	39.6	0	M+H	C8H16O2	0.102066	1.0171	0.000158032	0.000445401	0.351059	1.2755	158378	151769	164994	161768	146749	140182	127734	136119	103037	100662	122066	125758	135446	107781	117694	118718
17.88_341.1384m/z	341.138	17.8828	pos	Morachalcone A	HMDB0040306	Phenylpropanoids and polyketides	Linear 1,3-diarylpropanoids	Chalcones and dihydrochalcones	-	44	23.9	M+H	C20H20O5	0.0181537	1.04311	3.09087e-06	1.40281e-05	-1.13565	0.455129	25895.6	29202.3	26465.1	28936.6	23109.5	27923.4	25271.1	20127.2	56377	57433.3	49596.4	46713.4	70142.3	58135	41353.9	74912.3
23.70_344.0897n	345.097	23.7049	pos	3',8-Dihydroxy-4',5',7-trimethoxyflavone	HMDB0040321	Phenylpropanoids and polyketides	Flavonoids	O-methylated flavonoids	-	47.1	39.6	M+H, M+Na	C18H16O7	0.194335	1.25134	0.00642599	0.0121451	-0.781096	0.581924	97655.9	85660.6	92504.6	95014.3	95447.9	67318.7	64440	67911.3	208450	231854	127423	127096	92719.3	141964	121669	93223.7
6.83_218.0943n	219.102	6.83117	pos	(R)-Bitalin A	HMDB0040358	Benzenoids	Benzene and substituted derivatives	Acetophenones	-	39.5	0	M+H-H2O, M+H	C13H14O3	-0.0442038	1.30487	0.00532015	0.010253	-0.979931	0.507004	63663.6	74789.9	71248.9	66869.8	69691.2	67291.1	64018.6	55990.3	114445	168786	218921	124796	56642.7	160888	149342	58564.8
24.17_647.2331m/z	647.233	24.1683	pos	Grossamide	HMDB0040370	Phenylpropanoids and polyketides	2-arylbenzofuran flavonoids	Unclassified	-	36.9	0	M+Na	C36H36N2O8	-5.20658	1.03825	5.66842e-08	4.66552e-07	5.05921	33.3405	47540.3	31213.1	26315.5	29505.2	32549	27540.6	23533.1	22409.6	837.615	1132.43	660.666	868.941	6.4e-10	2689.25	1027.73	6.4e-10
29.06_264.2322m/z	264.232	29.0556	pos	Ginsenoyne J	HMDB0040373	Lipids and lipid-like molecules	Fatty Acyls	Fatty alcohols	-	39.4	0	M+NH4	C17H26O	0.0589176	1.20216	0.0178422	0.0302504	0.478938	1.39372	280931	240473	243117	255502	224502	197595	185548	183227	218195	207564	189372	189405	80934.1	184608	163834	65415.1
21.37_619.2388m/z	619.239	21.3667	pos	Simulanoquinoline	HMDB0040379	Lipids and lipid-like molecules	Prenol lipids	Monoterpenoids	-	36	0	M+H	C37H34N2O7	-8.26767	1.33061	1.55711e-08	1.59782e-07	-4.87881	0.0339885	2716.65	2805.28	1134.11	1639.81	2933.56	1927.95	6.4e-10	231.085	35853.9	58689.9	49931.9	43228.8	58286.8	30049.3	59389.7	58480.3
26.62_344.1622n	367.151	26.6172	pos	Columbaridione	HMDB0040388	Lipids and lipid-like molecules	Prenol lipids	Terpene lactones	-	39.8	2.92	M+H-H2O, M+NH4, M+Na, M+H	C20H24O5	-0.377979	4.90047	0.00579788	0.0110764	0.366792	1.28948	4.75452e+06	4.65363e+06	4.93059e+06	4.92922e+06	4.36836e+06	3.21172e+06	3.30735e+06	3.24179e+06	3.61353e+06	3.30401e+06	3.32451e+06	3.25532e+06	3.21177e+06	3.26049e+06	2.79782e+06	3.13224e+06
3.27_367.1501m/z	367.15	3.26938	pos	Safficinolide	HMDB0040421	Phenylpropanoids and polyketides	3,4-dihydrocoumarins	Unclassified	-	42.3	22.6	M+Na	C20H24O5	-4.24028	1.68044	1.84774e-06	8.93269e-06	-1.4853	0.357173	48721.2	56475.4	42124.9	44156	50714.5	45474.8	34624.2	35532.6	87315.9	105415	107029	123010	157643	111616	140325	169466
8.24_609.1814m/z	609.181	8.23583	pos	5-Methyleriodictyol 7-[glucosyl-(1->4)-galactoside]	HMDB0040470	Phenylpropanoids and polyketides	Flavonoids	Flavonoid glycosides	-	49.4	57.9	M+H-H2O	C28H34O16	0.0585464	1.52657	4.08715e-08	3.55725e-07	-2.66366	0.157819	9734.35	12158.7	12368.9	11449.1	14979.4	12553.1	9859.49	11059.7	70496.4	70277.7	77929.5	100922	48118.2	72364.4	93148.4	63394.1
8.38_520.1945n	543.184	8.38475	pos	(7'S,8'S)-4,7'-Epoxy-3,8'-bilign-7-ene-3',5-dimethoxy-4',9,9'-triol 4'-glucoside	HMDB0040636	Phenylpropanoids and polyketides	2-arylbenzofuran flavonoids	Unclassified	-	39.7	0	M+NH4, M+Na	C26H32O11	0.131502	3.25008	0.00276887	0.00572709	0.404969	1.32406	1.55771e+06	1.85072e+06	1.8145e+06	1.73906e+06	1.70554e+06	1.51306e+06	1.0561e+06	1.22452e+06	1.18792e+06	1.08126e+06	1.13163e+06	1.11715e+06	1.18558e+06	1.32537e+06	1.2669e+06	1.11555e+06
9.32_395.2038m/z	395.204	9.32305	pos	Blumenol C glucoside	HMDB0040668	Lipids and lipid-like molecules	Fatty Acyls	Fatty acyl glycosides	-	47	40.8	M+Na	C19H32O7	-0.71794	1.27921	1.27089e-07	9.13275e-07	-1.38031	0.384138	35351.8	28283.8	35787.8	28903.3	28944.2	27540.3	17147.1	20523.4	64434.1	58284.3	65236.6	78148.7	72070.6	80560.9	67103.3	93333.6
28.43_326.1148m/z	326.115	28.4335	pos	Feruperine	HMDB0040699	Benzenoids	Phenols	Methoxyphenols	-	39.2	0.204	M+K	C17H21NO3	-1.63679	1.67997	9.59829e-05	0.00028626	-2.64388	0.159997	1569.62	2119.74	3242.09	3189.82	12534	53787.3	29345.9	27806.9	133128	113045	126919	132499	47390.7	127714	126547	27744.8
21.53_527.3346m/z	527.335	21.5328	pos	Isothankunic acid	HMDB0040772	Lipids and lipid-like molecules	Prenol lipids	Triterpenoids	-	41.9	13.1	M+Na	C30H48O6	0.530536	1.93777	2.32468e-07	1.51736e-06	-1.41177	0.375851	84691.3	59129.6	52878.3	75996.7	63101.4	49308.7	48404.8	58435	191733	189255	163598	174388	136780	190602	115311	147219
16.83_446.1204n	447.128	16.8329	pos	Kaempferide 3-rhamnoside	HMDB0040803	Lipids and lipid-like molecules	Prenol lipids	Triterpenoids	-	55.5	80.5	M+H, M+Na	C22H22O10	-1.98049	17.4444	2.41696e-11	1.34235e-09	-0.558872	0.678832	1.58415e+07	1.74691e+07	1.7749e+07	1.74089e+07	1.78506e+07	1.53761e+07	1.59166e+07	1.5652e+07	2.52851e+07	2.48986e+07	2.4756e+07	2.41851e+07	2.34636e+07	2.43528e+07	2.46472e+07	2.47249e+07
8.51_707.2152m/z	707.215	8.50935	pos	Natsudaidain 3-(4-O-3-hydroxy-3-methylglutaroylglucoside)	HMDB0040812	Phenylpropanoids and polyketides	Flavonoids	Flavonoid glycosides	-	51.8	71.1	M+H-H2O	C33H40O18	-4.07094	1.20272	0.000107626	0.000316777	-0.533574	0.690841	106034	101477	112553	94954.6	118591	93313	88842.1	93756	139014	151414	151460	154874	126782	124290	191583	132373
1.12_305.0268m/z	305.027	1.11568	pos	2-O-Caffeoyltartronic acid	HMDB0040869	Phenylpropanoids and polyketides	Cinnamic acids and derivatives	Hydroxycinnamic acids and derivatives	-	39.1	1.62	M+Na	C12H10O8	0.141205	2.33891	0.00771195	0.0142912	0.638427	1.55663	621744	598354	798822	690043	434428	546085	577449	548935	303171	305207	270699	334395	674919	315384	268388	621610
1.83_279.1012m/z	279.101	1.83412	pos	Dimethylstrobochrysin	HMDB0040873	Phenylpropanoids and polyketides	Flavonoids	O-methylated flavonoids	-	37.8	0	M+H-H2O	C18H16O4	-1.20849	1.24523	5.12285e-09	6.57996e-08	6.54632	93.4626	53245.2	56383	33616.6	43191.3	43261.2	36329.9	35973.5	30786.3	493.454	704.553	513.062	451.788	177.765	598.944	548.255	72.8271
32.86_269.2475m/z	269.247	32.856	pos	2,4-Heptadecanedione	HMDB0040888	Organooxygen compounds	Carbonyl compounds	1,3-dicarbonyl compounds	-	39	0.602	M+H	C17H32O2	-0.129657	1.48805	8.01451e-05	0.00024376	0.466868	1.38211	262311	262927	288388	273844	235066	223729	204049	203769	154725	163563	180306	182247	196998	171182	185369	179456
27.71_391.2454m/z	391.245	27.715	pos	Tussilagone	HMDB0040953	Lipids and lipid-like molecules	Prenol lipids	Sesquiterpenoids	-	37.3	0	M+H	C23H34O5	-6.29754	2.25825	1.48505e-09	2.52831e-08	-2.56164	0.169382	29065.8	29386.9	48608.2	39709.4	30293	9005.86	16750.4	16957.9	128701	142053	160701	155980	165426	152749	186212	205701
22.02_269.1147m/z	269.115	22.0219	pos	Myrigalone H	HMDB0041169	Phenylpropanoids and polyketides	Linear 1,3-diarylpropanoids	Chalcones and dihydrochalcones	-	37	0	M+H-H2O	C17H18O4	-8.6972	1.58408	4.4077e-07	2.61666e-06	0.54105	1.45503	219752	224058	235788	250402	222999	206421	202754	220965	158226	142852	163071	166853	129603	176369	154868	133658
11.24_243.1016m/z	243.102	11.2415	pos	Kanzonol Q	HMDB0041192	Phenylpropanoids and polyketides	Coumarins and derivatives	Pyranocoumarins	-	44.7	26.7	M+H-H2O	C15H16O4	-0.0683568	1.0483	0.000991363	0.00229988	-0.782962	0.581172	54186.6	52479.2	60107.9	56575	50776.7	47888.5	49888.6	50955.3	70568.1	79097.1	80426	79478.3	131864	73346.3	80331.3	132483
26.58_195.1016m/z	195.102	26.5751	pos	Methoxyeugenol	HMDB0041194	Benzenoids	Phenols	Methoxyphenols	-	43.4	19.5	M+H	C11H14O3	0.372749	2.01978	1.57217e-07	1.08905e-06	0.924852	1.89849	248388	258836	274973	262495	243065	202493	191296	201227	129726	126486	130322	123835	129699	116123	121992	113538
1.12_253.0705m/z	253.071	1.11568	pos	2-O-(Z-p-Hydroxycinnamoyl)-(x)-glyceric acid	HMDB0041195	Phenylpropanoids and polyketides	Cinnamic acids and derivatives	Hydroxycinnamic acids and derivatives	-	40.9	13.2	M+H	C12H12O6	-0.63833	2.28596	6.96161e-13	1.12999e-10	3.47518	11.1207	137311	164315	173137	152165	150815	136518	134102	136383	10772.4	11074.1	16807.8	13201.7	8018.35	9258.94	24956.3	12445.3
5.35_492.1498m/z	492.15	5.35312	pos	Betavulgarin glucoside	HMDB0041215	Phenylpropanoids and polyketides	Isoflavonoids	Isoflav-2-enes	-	45.3	34.4	M+NH4	C23H22O11	-0.517445	1.00528	7.96183e-09	9.40647e-08	-1.56113	0.338885	10606.1	12559.1	11073.9	11797.4	18158.4	14882.1	16716	13272.7	35422	43537.1	41300.9	41583.5	28754	46164.4	41595.7	43479
24.33_675.2662m/z	675.266	24.3348	pos	Secoisotetrandrine	HMDB0041246	Organoheterocyclic compounds	Isoquinolines and derivatives	Benzylisoquinolines	-	36.6	0	M+Na	C38H40N2O8	-2.31988	2.80083	1.50284e-08	1.5506e-07	1.5504	2.92898	322838	312593	367953	385931	328211	309774	267317	267774	137456	140374	120202	123668	70222.1	106622	117641	58657.1
7.68_765.1869m/z	765.187	7.68358	pos	Quercetin 3-(2Gal-apiosylrobinobioside)	HMDB0041412	Phenylpropanoids and polyketides	Flavonoids	Flavonoid glycosides	-	38.8	0	M+Na	C32H38O20	2.67823	3.97908	1.70821e-08	1.72167e-07	2.01534	4.04275	613547	745200	529595	534515	580853	521339	524127	464892	110230	124798	100835	91929	190181	140307	90643.7	267660
24.77_345.1939n	368.183	24.772	pos	Rosmaricine	HMDB0041446	Lipids and lipid-like molecules	Prenol lipids	Terpene lactones	-	41.9	14.7	M+H, M+Na	C20H27NO4	-0.353022	1.16974	2.42777e-06	1.13505e-05	0.754332	1.68685	106234	104797	83250.6	103513	107091	84425.6	79329.5	87114.7	61027.9	49016.7	50381.2	47956.9	71762.5	56919.5	52896.7	58066.1
4.84_455.1528m/z	455.153	4.84208	pos	Benzyl gentiobioside	HMDB0041515	Organic oxygen compounds	Organooxygen compounds	Carbohydrates and carbohydrate conjugates	-	43.8	25.3	M+Na	C19H28O11	0.904072	1.3699	5.46634e-09	6.92156e-08	-1.70988	0.305685	27505.6	23977.7	22936.7	22930	26559.2	20549	12517.3	18659.6	86831.2	77632	60933.2	61919	74002.1	80649	58870.2	73725.1
28.58_324.1721m/z	324.172	28.5763	pos	Nb-p-Coumaroyltryptamine	HMDB0041518	Phenylpropanoids and polyketides	Cinnamic acids and derivatives	Hydroxycinnamic acids and derivatives	-	38.6	3.14	M+NH4	C19H18N2O2	4.62068	1.39776	1.07097e-11	7.7684e-10	1.59354	3.0179	71596.1	82726.8	83297.4	77838.6	75751.7	79399.7	67214.4	66363	29311.1	24518.6	24463.1	24439	26483.4	24629.8	26870.6	19485.8
32.80_242.2245n	243.232	32.8002	pos	2,6,10-Trimethyldodecanoic acid	HMDB0041588	Lipids and lipid-like molecules	Prenol lipids	Sesquiterpenoids	-	41.2	11.1	M+H-H2O, M+H	C15H30O2	-0.205272	1.53403	0.000346987	0.000898748	0.421711	1.33951	319601	317819	353206	334434	285902	277835	244205	249922	185134	197867	225327	234531	256425	216590	233408	229664
9.26_446.0848n	447.092	9.2609	pos	Genistein 4'-O-glucuronide	HMDB0041737	Phenylpropanoids and polyketides	Isoflavonoids	Isoflavonoid O-glycosides	-	47.3	38	M+H, M+Na	C21H18O11	-0.188388	3.95627	0.00433315	0.00853224	-0.305926	0.808923	2.5943e+06	2.81673e+06	2.45916e+06	2.85986e+06	2.42941e+06	2.30989e+06	2.13206e+06	2.30192e+06	3.60738e+06	3.41481e+06	3.35617e+06	3.02749e+06	2.4705e+06	3.2652e+06	2.95825e+06	2.50494e+06
10.08_449.1079m/z	449.108	10.0831	pos	Naringenin 5-O-glucuronide	HMDB0041760	Phenylpropanoids and polyketides	Flavonoids	Flavonoid glycosides	-	40.6	6.52	M+H	C21H20O11	0.162095	1.06521	6.07782e-05	0.000190538	-0.723733	0.605529	58357.4	61109.8	54332.4	54761.6	56178.6	52207.7	43051.4	47827.5	84790.4	79075.2	78548.4	75029.6	108535	85552.6	75749.1	119254
25.45_338.9887m/z	338.989	25.4462	neg	D-Glyceraldehyde 3-phosphate	HMDB0001112	Organic oxygen compounds	Organooxygen compounds	Carbohydrates and carbohydrate conjugates	C00118	39.6	0.396	2M-H	C3H7O6P	-0.230674	1.09013	1.12088e-09	2.02205e-08	0.698022	1.62228	82897.8	82410.2	91649.4	85703.2	76514.3	80831.5	73024.5	76761.9	51006.4	49254.5	50568	48431.4	53636.1	48303.6	51823.9	47519.3
26.82_579.0272m/z	579.027	26.8157	neg	Uridine diphosphate glucuronic acid	HMDB0000935	Organoheterocyclic compounds	Lactones	Gamma butyrolactones	C00167	37.4	0	M-H	C15H22N2O18P2	0.372691	1.3166	1.05619e-07	7.83954e-07	0.363175	1.28625	195883	202251	225805	216960	195588	219784	206495	224781	159557	163168	165104	160293	172904	159179	169709	162071
1.09_193.0344m/z	193.034	1.09277	neg	D-Glucuronic acid	HMDB0000127	Organic oxygen compounds	Organooxygen compounds	Carbohydrates and carbohydrate conjugates	C00191	39.8	12.4	M-H	C6H10O7	-4.90821	2.12985	3.39215e-15	3.48188e-12	1.59172	3.01409	173487	183842	169994	173041	162851	176797	180652	168190	55951.5	51813.1	63509.2	56482.1	65707	47189.9	60746.9	59386.9
1.49_244.0693n	243.062	1.4903	neg	Uridine	HMDB0000296	Nucleosides, nucleotides, and analogues	Pyrimidine nucleosides	Unclassified	C00299	46.9	36.8	M-H, M+FA-H	C9H12N2O6	-1.14287	5.22437	7.94154e-12	6.2148e-10	3.11408	8.6583	871226	897843	681924	821374	831716	734526	906536	657830	106026	76888	82016	94494.9	112400	98272.8	77405.1	92015.5
1.43_828.2754n	873.274	1.42773	neg	Amylopectin	HMDB0003255	Organic oxygen compounds	Organooxygen compounds	Carbohydrates and carbohydrate conjugates	C00317	58.5	97.5	M-H, M+FA-H	C30H52O26	0.879358	3.24872	2.2021e-08	2.124e-07	1.36975	2.58427	432712	389707	402219	428208	552335	497558	543150	449951	163232	135517	182824	174639	254596	195084	162872	161370
1.45_191.0188m/z	191.019	1.44887	neg	D-threo-Isocitric acid	HMDB0001874	Organic acids and derivatives	Carboxylic acids and derivatives	Tricarboxylic acids and derivatives	C00451	45.2	31.9	M-H	C6H8O7	-4.88172	5.25121	4.0839e-10	9.56291e-09	0.628811	1.54629	2.02143e+06	2.00933e+06	2.12708e+06	1.92986e+06	2.0312e+06	2.03533e+06	2.17899e+06	1.95588e+06	1.44404e+06	1.18468e+06	1.22662e+06	1.23401e+06	1.44796e+06	1.39632e+06	1.3478e+06	1.25287e+06
11.82_549.2350m/z	549.235	11.8178	neg	Crocin 4	HMDB0039122	Lipids and lipid-like molecules	Prenol lipids	Diterpenoids	C00744	39.1	0.21	M+FA-H	C27H36O9	1.77089	1.15755	5.27041e-07	3.05417e-06	-0.916338	0.529852	35277.1	43259.8	34037.4	41935.2	47022.7	47143.2	44357	38428.3	83049	85469	82525.8	79461	55185.9	89213.4	80998.5	69669.2
1.16_191.0188m/z	191.019	1.16425	neg	Glucaric acid	HMDB0000663	Organic oxygen compounds	Organooxygen compounds	Carbohydrates and carbohydrate conjugates	C00818	47.1	41.9	M-H2O-H	C6H10O8	-4.40308	8.11578	4.92031e-14	1.93289e-11	1.24668	2.37294	3.00884e+06	2.98232e+06	3.09924e+06	3.03007e+06	2.85277e+06	2.68666e+06	2.80608e+06	2.8719e+06	1.25148e+06	1.0676e+06	1.21094e+06	1.26931e+06	1.33837e+06	1.17388e+06	1.31508e+06	1.20836e+06
1.09_209.0295m/z	209.03	1.09277	neg	Galactaric acid	HMDB0000639	Organic oxygen compounds	Organooxygen compounds	Carbohydrates and carbohydrate conjugates	C00879	47.5	44.6	M-H	C6H10O8	-3.60646	3.25852	2.47915e-07	1.60338e-06	0.79842	1.7392	671033	749856	684292	710370	684770	666836	619688	632796	332761	307971	396198	362788	552004	334850	390071	439534
1.47_344.0401m/z	344.04	1.46987	neg	Cyclic GMP	HMDB0001314	Nucleosides, nucleotides, and analogues	Purine nucleotides	Cyclic purine nucleotides	C00942	40.3	8.42	M-H	C10H12N5O7P	-0.174521	1.00513	8.37251e-10	1.63745e-08	2.63871	6.22775	24268.3	25394.7	32525.2	34268.4	36875.6	33103.7	36936.8	30708.9	6361.62	3378.24	3061.88	4103.62	9573.87	5577.7	3951.83	4789.53
1.11_221.0296m/z	221.03	1.10997	neg	Ascorbic acid	HMDB0000044	Organoheterocyclic compounds	Dihydrofurans	Furanones	C01041	37.8	0	M+FA-H	C6H8O6	-3.68962	1.3205	5.94924e-10	1.25534e-08	0.738687	1.66866	112231	121353	119656	115979	104732	109314	112291	109898	68614.6	58699.8	71128.7	63946.7	80259.5	62134	71108.2	66732.4
1.09_342.1162n	387.115	1.09277	neg	Trehalose	HMDB0000975	Organic oxygen compounds	Organooxygen compounds	Carbohydrates and carbohydrate conjugates	C01083	49	46.6	M-H, 2M-H, M+FA-H	C12H22O11	-0.124837	6.67724	0.0375879	0.0584672	-0.284386	0.821091	9.06746e+06	8.68415e+06	1.09248e+07	9.95495e+06	1.06269e+07	1.06272e+07	9.82395e+06	1.12206e+07	1.15914e+07	1.2633e+07	1.28025e+07	1.36878e+07	9.73692e+06	1.15842e+07	1.73992e+07	9.12898e+06
4.19_255.0874m/z	255.087	4.18848	neg	Sinapyl alcohol	HMDB0013070	Benzenoids	Phenols	Methoxyphenols	C02325	48.1	41.9	M+FA-H	C11H14O4	-0.171964	1.69533	0.00144417	0.00321083	-0.254547	0.83825	525466	494227	567506	539014	483510	504096	487341	474542	687096	666306	589598	615908	589046	617321	478082	618800
28.12_699.3817m/z	699.382	28.1196	neg	All-trans-heptaprenyl diphosphate	HMDB0012187	Lipids and lipid-like molecules	Prenol lipids	Polyprenols	C04216	52.3	68.6	M+FA-H	C35H60O7P2	3.19637	3.23763	7.05212e-09	8.53551e-08	2.26748	4.81482	372570	457786	320947	290139	291760	305558	423115	351110	60026	68580.3	70903.2	92558.4	60594.5	66350.4	101068	64153.1
1.09_289.0330m/z	289.033	1.09277	neg	D-Sedoheptulose 7-phosphate	HMDB0001068	Organic oxygen compounds	Organooxygen compounds	Carbohydrates and carbohydrate conjugates	C05382	38	0	M-H	C7H15O10P	-0.112745	1.09583	2.9762e-08	2.73786e-07	1.23796	2.35864	65538.1	53870.7	49113.4	57205.7	49925.6	62964.4	58473	50312.2	20448.1	18020.3	21939.1	18670.6	31753.2	27967.5	20178.7	30709.3
25.42_653.2614m/z	653.261	25.4245	neg	Coproporphyrin III	HMDB0000570	Organoheterocyclic compounds	Tetrapyrroles and derivatives	Porphyrins	C05770	40.9	9.3	M-H	C36H38N4O8	-0.376622	1.75192	2.5074e-06	1.16936e-05	-0.412287	0.751431	285920	239742	276413	266478	254435	253016	260582	258771	389021	375894	353828	342772	358689	335409	293372	339503
4.25_231.0871m/z	231.087	4.25317	neg	2-Oxovaleric acid	HMDB0001865	Organic acids and derivatives	Keto acids and derivatives	Short-chain keto acids and derivatives	C06255	43.5	23.1	2M-H	C5H8O3	-1.39274	1.22366	3.94978e-07	2.38214e-06	-1.63269	0.322485	18516.5	19360.5	22608.7	18551.9	18910.9	19971.2	20935.9	19913.5	50764	51630.9	58610.4	54089.9	82745.7	54770.1	57466	82252.4
1.43_666.2223n	711.221	1.42773	neg	Sesamose	HMDB0038871	Organic oxygen compounds	Organooxygen compounds	Carbohydrates and carbohydrate conjugates	C08248	55.8	82.4	M-H, M+FA-H	C24H42O21	0.692635	3.18676	2.56291e-07	1.65085e-06	1.32072	2.49791	449417	417397	369176	428123	534849	502774	602482	418661	174138	140489	175844	180575	269935	213824	158283	177310
29.77_277.1445m/z	277.145	29.7741	neg	Alantolactone	HMDB0035906	Lipids and lipid-like molecules	Prenol lipids	Terpene lactones	C09289	43.6	19.9	M+FA-H	C15H20O2	0.0576466	1.19406	0.000390387	0.000999527	0.402195	1.32152	138901	187697	215710	176995	188273	199896	184958	213598	135714	129567	141141	148685	165526	130721	159125	129142
17.51_423.1666m/z	423.167	17.5073	neg	Niveusin C	HMDB0034474	Lipids and lipid-like molecules	Prenol lipids	Terpene lactones	C09517	39.4	0	M+FA-H	C20H26O7	1.3658	2.22786	4.6567e-06	2.00645e-05	-1.67821	0.312471	65918	67598.3	67950.7	60631.7	61620.6	59857.1	67572.4	70038.9	161299	180748	174216	186211	290303	177461	191465	306252
18.69_595.1652m/z	595.165	18.6912	neg	Pinobanksin 5-[galactosyl-(1->4)-glucoside]	HMDB0037506	Phenylpropanoids and polyketides	Flavonoids	Flavonoid glycosides	C09826	50.1	58.2	M-H	C27H32O15	-2.73424	1.20925	2.1883e-06	1.03572e-05	0.451081	1.36706	164251	153788	135346	158182	160569	165600	151452	160480	133302	122997	110865	122921	93643.4	112386	110071	107939
3.91_342.0953n	341.088	3.90698	neg	1-O-Caffeoylglucose	HMDB0036937	Organooxygen compounds	Carbohydrates and carbohydrate conjugates	Monosaccharides	C10433	55.7	82.2	M-H, 2M-H	C15H18O9	0.499329	4.00237	7.24217e-09	8.7257e-08	1.87755	3.6745	597360	679009	473972	443569	655311	608736	640860	602266	133992	195979	220239	185089	86679.8	175803	193643	87954.7
14.60_487.1827m/z	487.183	14.6019	neg	Lusitanicoside	HMDB0034120	Organic oxygen compounds	Organooxygen compounds	Carbohydrates and carbohydrate conjugates	C10474	53.8	72.3	M+FA-H	C21H30O10	1.30301	1.14047	0.0106251	0.0189991	-0.143802	0.905131	508532	543213	456079	525242	516164	512819	461987	494623	623953	584547	529718	530747	542552	565617	490856	571878
18.47_535.1414m/z	535.141	18.4697	neg	Isoformononetin	HMDB0033994	Phenylpropanoids and polyketides	Isoflavonoids	O-methylated isoflavonoids	C12125	44.6	30.7	2M-H	C16H12O4	2.82733	1.34067	2.90705e-10	7.45988e-09	0.821636	1.76741	103896	110110	116609	107710	115243	112216	109321	95526.9	58840.9	59648.6	56723.6	62558.2	65781.3	55567.8	61726.2	71757.3
23.91_341.2335m/z	341.234	23.9124	neg	12,13-EpOME	HMDB0004702	Lipids and lipid-like molecules	Fatty Acyls	Fatty acids and conjugates	C14826	42.9	17.9	M+FA-H	C18H32O3	0.551063	3.21777	8.23095e-10	1.61569e-08	3.61016	12.2115	353914	273566	354051	364825	239655	285865	259925	241977	36718.6	17098	17817	22452.8	34224.7	24431.6	16651.1	24995.7
29.15_311.2231m/z	311.223	29.15	neg	9,10,13-TriHOME	HMDB0004710	Lipids and lipid-like molecules	Fatty Acyls	Fatty acids and conjugates	C14835	45.6	32.7	M-H2O-H	C18H34O5	0.839033	1.18935	0.0138956	0.0241668	-2.43959	0.184336	11450.2	12373.6	17821.6	23928.3	10724.8	12120.2	8758.98	12020.2	47091.4	44682.7	38555.4	40964.5	160806	43130.4	34792.3	182363
8.66_353.0875m/z	353.088	8.65925	neg	5-Caffeoylquinic acid	HMDB0240477	Organic oxygen compounds	Organooxygen compounds	Alcohols and polyols	C17147	56.3	86.1	M-H	C16H18O9	-0.773392	2.56353	9.41038e-06	3.70454e-05	-0.341419	0.789264	674812	726845	623565	645487	785798	786932	710916	701242	852525	955987	930552	890540	793313	936939	906089	899713
1.06_325.1253m/z	325.125	1.05758	neg	L-2-Amino-5-(methylthio)pentanoic acid	HMDB0030406	Organic acids and derivatives	Carboxylic acids and derivatives	Amino acids, peptides, and analogues	C17213	38.8	2.53	2M-H	C6H13NO2S	-2.49904	6.06511	3.13176e-12	3.40203e-10	3.10777	8.6205	1.13346e+06	1.1455e+06	988186	880207	1.09126e+06	1.06374e+06	1.06201e+06	1.22326e+06	83517	94688.4	83816.7	101277	258730	98640.9	88013.1	187504
10.86_501.1412m/z	501.141	10.8618	neg	Quercetin 5,7,3',4'-tetramethyl ether 3-galactoside	-	Lipids and lipid-like molecules	Polyketides	Flavonoids	-	38.5	0	M-H2O-H	C25H28O12	1.91401	1.13031	6.91355e-07	3.85068e-06	-13.621	7.93726e-05	2.43497	0.710213	2.70596	6.4e-10	7.21711	2.7944	3.05921	3.64159	26575.3	25094.4	25008	34568.4	43112.4	39008.9	31028.4	59876.6
16.68_649.1777m/z	649.178	16.6804	neg	Jaceidin 7-neohesperidoside	-	Lipids and lipid-like molecules	Polyketides	Flavonoids	-	38.6	0	M-H2O-H	C30H36O17	0.501202	1.41538	0.000183734	0.000509271	-1.66543	0.315251	24396.4	32719.3	30152.5	24282.5	35803.5	35819.4	24173.1	25366	90357.6	109190	103615	113224	31592.1	122965	122441	44798.2
9.35_446.0854n	445.078	9.34513	neg	apigenin-7-O-glucuronide	-	Organic acids and derivatives	Carboxylic acids and derivatives	Amino acids, peptides, and analogues	-	56.8	86.5	M-H, 2M-H	C21H18O11	0.997854	2.53704	0.00256563	0.00535088	-0.318027	0.802166	931683	986846	897477	998368	899098	905031	916052	971405	1.4135e+06	1.32281e+06	1.25491e+06	1.14533e+06	941097	1.25157e+06	1.09618e+06	931711
3.14_259.1300m/z	259.13	3.13998	neg	gamma-Glutamylisoleucine	HMDB0011170	Organic acids and derivatives	Carboxylic acids and derivatives	Amino acids, peptides, and analogues	-	51.2	58.4	M-H	C11H20N2O5	0.242682	1.59358	7.89108e-12	6.19986e-10	3.82614	14.1835	77051.3	81781.1	72155.8	82783.5	63094.1	66731.5	61452.9	60605.2	4849.63	4822.56	4423.64	4373.29	6468.59	4197.22	4476.31	6270.11
26.62_547.0210m/z	547.021	26.6215	neg	Ferulic acid 4-sulfate	HMDB0029200	Phenylpropanoids and polyketides	Cinnamic acids and derivatives	Hydroxycinnamic acids and derivatives	-	37.2	0	2M-H	C10H10O7S	-2.06869	1.51329	1.408e-09	2.42308e-08	0.453646	1.3695	216264	218597	239740	230041	209667	225476	209901	231001	165095	160120	165258	156528	170585	155459	169164	158038
22.10_363.0185m/z	363.018	22.1019	neg	hesperetin 3'-O-sulfate	HMDB0029202	Phenylpropanoids and polyketides	Flavonoids	O-methylated flavonoids	-	42.4	24.4	M-H2O-H	C16H14O9S	1.26661	1.13456	8.04964e-05	0.000244735	-2.70959	0.152874	7085.25	6658.87	7426.95	8313.92	10136	5591.76	5618.56	5696.62	38870.8	29299.2	41326.6	72144.5	46679.9	38316.8	22572.7	80557.7
6.33_563.1413m/z	563.141	6.32735	neg	Apigenin 6-C-glucoside 8-C-arabinoside	HMDB0029260	Phenylpropanoids and polyketides	Flavonoids	Flavonoid glycosides	-	55.4	80.4	M-H	C26H28O14	1.2724	1.34978	2.80412e-08	2.60138e-07	-0.508511	0.702948	108171	102724	117704	121773	123088	118953	119905	109973	175093	177654	169492	155590	157374	169233	157445	150152
1.13_134.0459m/z	134.046	1.12732	neg	(+)-threo-2-Amino-3,4-dihydroxybutanoic acid	HMDB0029389	Organic acids and derivatives	Carboxylic acids and derivatives	Amino acids, peptides, and analogues	-	39.9	5.2	M-H	C4H9NO4	0.00295134	1.96985	6.74578e-15	5.11073e-12	1.54901	2.92616	152389	158085	143160	161562	143160	151625	150656	146407	52912	47039.3	48481	48132.5	61302.9	48833.5	50255.5	55543.5
12.10_473.1091m/z	473.109	12.0976	neg	6''-O-Acetylgenistin	HMDB0029528	Phenylpropanoids and polyketides	Isoflavonoids	Isoflavonoid O-glycosides	-	57.1	88.4	M-H	C23H22O11	0.305656	3.3842	0.00922008	0.0167609	-0.498755	0.707717	913315	954264	1.67471e+06	1.1499e+06	1.01458e+06	984314	1.34181e+06	1.08548e+06	1.55344e+06	1.64309e+06	1.23167e+06	1.3093e+06	2.22935e+06	1.25026e+06	1.66596e+06	2.00114e+06
21.41_617.2248m/z	617.225	21.4144	neg	5alpha-Ethoxy-6beta-hydroxy-5,6-dihydrophysalin B	HMDB0029626	Lipids and lipid-like molecules	Steroids and steroid derivatives	Physalins and derivatives	-	52.1	64	M+FA-H	C30H36O11	1.45145	1.56234	9.9428e-09	1.11993e-07	-4.07882	0.0591768	4155.09	3856.05	2970.63	3429.15	5409.17	4488.25	4183.21	4276.31	52098.5	90314.4	66437.3	55850.7	81450.7	50051.9	74432	83092.9
15.64_549.2561m/z	549.256	15.6355	neg	(3S,7E,9R)-4,7-Megastigmadiene-3,9-diol 9-[apiosyl-(1->6)-glucoside]	HMDB0029766	Lipids and lipid-like molecules	Fatty Acyls	Fatty acyl glycosides	-	51.2	61.2	M+FA-H	C24H40O11	1.72985	1.28551	4.31603e-08	3.71379e-07	-2.75856	0.147772	7500.16	8215.33	7464.57	8940.57	7800.37	7444.12	6932.33	7791.65	43905.7	56343.6	48252.4	61152.4	46196.6	36430.2	75063.7	52824.9
5.57_386.1947n	431.192	5.56973	neg	Corchoionol C 9-glucoside	HMDB0029772	Lipids and lipid-like molecules	Fatty Acyls	Fatty acyl glycosides	-	48.6	46	M-H, M+FA-H	C19H30O8	1.51645	4.38285	4.2284e-05	0.00013821	0.287697	1.22069	3.32583e+06	3.18604e+06	3.42873e+06	3.00195e+06	3.05321e+06	3.15086e+06	3.3141e+06	3.12772e+06	2.43219e+06	2.41097e+06	2.46329e+06	2.45033e+06	2.92993e+06	2.73061e+06	2.53736e+06	3.00761e+06
13.74_359.1716m/z	359.172	13.7433	neg	(-)-trans-Carveol glucoside	HMDB0029848	Lipids and lipid-like molecules	Prenol lipids	Terpene glycosides	-	44.2	25.5	M+FA-H	C16H26O6	1.35524	1.7566	7.18438e-05	0.000221111	-1.1427	0.452913	84310.2	85029.6	81161.4	78965.9	75719.4	71585.2	81807.3	74758.5	131584	150783	150398	152239	251224	150830	157639	253668
1.09_549.1676m/z	549.168	1.09277	neg	Gentiotriose	HMDB0029910	Organic oxygen compounds	Organooxygen compounds	Carbohydrates and carbohydrate conjugates	-	56.5	88.4	M+FA-H	C18H32O16	0.684223	6.27565	1.82565e-07	1.23879e-06	0.67831	1.60026	2.53257e+06	2.50504e+06	2.9699e+06	2.75058e+06	3.00263e+06	3.06823e+06	2.82868e+06	3.16571e+06	1.5833e+06	1.67979e+06	1.78712e+06	1.7985e+06	2.12161e+06	1.59172e+06	2.0611e+06	1.63909e+06
1.09_191.0551m/z	191.055	1.09277	neg	D-Manno-2-heptulose	HMDB0029935	Unclassified	Unclassified	Unclassified	-	45.1	32.7	M-H2O-H	C7H14O7	-4.69102	7.33677	3.93883e-13	7.73664e-11	1.95932	3.8888	1.85153e+06	1.79978e+06	2.04629e+06	1.9157e+06	1.75873e+06	1.78094e+06	1.75849e+06	2.00118e+06	463772	404517	413372	371052	669273	558535	396661	557588
1.15_262.0798n	261.073	1.14603	neg	gamma-Glutamylaspartic acid	HMDB0030419	Organic acids and derivatives	Carboxylic acids and derivatives	Amino acids, peptides, and analogues	-	44.8	33.9	M-H2O-H, M-H	C9H14N2O7	-1.26179	2.06973	8.96618e-06	3.55652e-05	1.25651	2.38917	239264	237031	204295	229487	196206	211228	188735	193646	61759.1	59392.5	64301.1	62240.4	173248	75270.8	58442.7	156845
2.52_378.1344m/z	378.134	2.51873	neg	Simulansamide	HMDB0030435	Alkaloids and derivatives	Benzophenanthridine alkaloids	Secobenzophenanthridine alkaloids	-	39.8	8.21	M-H2O-H	C22H23NO6	-0.767519	1.08942	3.90211e-05	0.000128855	-6.66875	0.00982893	696.936	534.656	178.325	322.533	450.186	201.889	215.796	288.685	21187.7	29683.8	29733	25061.7	71554.7	29097.2	31865.4	55745.1
5.57_499.1801m/z	499.18	5.56973	neg	Artonol C	HMDB0030489	Organoheterocyclic compounds	Benzopyrans	1-benzopyrans	-	40.1	19.8	M-H	C30H28O7	7.81712	1.72766	1.97099e-07	1.32286e-06	0.458413	1.37403	304303	295079	325182	289384	287870	291246	304029	298833	199308	193396	207631	207206	247679	228153	211273	249077
4.42_354.0951n	353.088	4.42372	neg	Cryptochlorogenic acid	HMDB0030653	Organic oxygen compounds	Organooxygen compounds	Alcohols and polyols	-	56.1	85.2	M-H, 2M-H	C16H18O9	0.169819	8.20249	0.0253588	0.0413232	0.248771	1.18819	2.01874e+07	2.03032e+07	1.54683e+07	1.62811e+07	2.14266e+07	2.22001e+07	2.12287e+07	2.04681e+07	1.58477e+07	1.77835e+07	1.70979e+07	1.66068e+07	1.2833e+07	2.07012e+07	1.81483e+07	1.35891e+07
19.04_301.0720m/z	301.072	19.0442	neg	5,7,3'-Trihydroxy-4'-methoxyflavanone	HMDB0030746	Phenylpropanoids and polyketides	Flavonoids	O-methylated flavonoids	-	49	49	M-H	C16H14O6	0.669686	1.09138	0.00325228	0.0066194	-0.295654	0.814703	213988	190030	183663	200327	179524	190726	164363	195585	248540	268478	215862	219811	244132	213677	180429	272581
10.70_477.1043m/z	477.104	10.7031	neg	Pedaliin	HMDB0030805	Phenylpropanoids and polyketides	Flavonoids	Flavonoid glycosides	-	47	39.4	M-H	C22H22O12	0.896478	1.0866	2.30418e-08	2.20641e-07	-1.1781	0.441932	23002.8	25093.3	24129.4	21759.8	30320.6	28784.3	24137.1	23508.2	51733.5	66090.7	55200.1	57044.2	48200.1	57495.7	68926.4	49531.5
27.74_293.2125m/z	293.213	27.7442	neg	2-Hydroxylinolenic acid	HMDB0031103	Lipids and lipid-like molecules	Fatty Acyls	Lineolic acids and derivatives	-	52.2	64.9	M-H	C18H30O3	0.987907	3.33745	8.32924e-08	6.42045e-07	1.19652	2.29187	447801	577837	679006	591338	458931	545709	453492	527367	234241	216396	220219	229753	270495	197616	235363	264034
32.70_219.1749m/z	219.175	32.6984	neg	beta-Kessyl alcohol	HMDB0031384	Lipids and lipid-like molecules	Prenol lipids	Sesquiterpenoids	-	44.6	27.5	M-H2O-H	C15H26O2	-2.28909	2.24872	0.0154429	0.0265675	-8.13679	0.0035529	230.594	4204.78	120.47	196.054	149.036	526.421	511.434	0.408678	63992.7	488362	17385.4	580934	51768.6	93722.5	131012	244472
1.15_203.0189m/z	203.019	1.14603	neg	Daucic acid	HMDB0031665	Organic acids and derivatives	Hydroxy acids and derivatives	Beta hydroxy acids and derivatives	-	44.8	30.6	M-H	C7H8O7	-4.14982	3.60648	7.0747e-11	2.68957e-09	0.620004	1.53688	1.04471e+06	1.00556e+06	966462	1.00523e+06	931810	942965	892641	927882	632272	595099	643209	612056	661765	620782	642663	613535
8.06_271.1553m/z	271.155	8.06267	neg	Methyl dihydrojasmonate	HMDB0031740	Lipids and lipid-like molecules	Fatty Acyls	Lineolic acids and derivatives	-	41.5	10.3	M+FA-H	C13H22O3	0.78616	1.04082	2.19236e-08	2.11604e-07	-3.45227	0.0913612	3573.85	2349.81	2587.49	2655.5	3116.63	3517.5	2750.93	3012.75	25455.5	36132.4	27960	32240	42808.4	20004	36572.7	36753.4
13.49_459.1878m/z	459.188	13.4853	neg	Suspensolide F	HMDB0031918	Lipids and lipid-like molecules	Prenol lipids	Terpene glycosides	-	38.6	0	M-H2O-H	C21H34O12	1.36836	1.39576	7.70201e-07	4.21603e-06	-0.812529	0.569383	83573.9	72178.1	65641.7	75384.1	67717.8	71321.3	70287.5	70533.3	135920	124266	110943	117329	151405	116316	105950	150613
6.83_522.2110n	567.209	6.82733	neg	Isolariciresinol 9-O-beta-D-glucoside	HMDB0032907	Lignans, neolignans and related compounds	Lignan glycosides	Unclassified	-	42.6	18.4	M-H, M+FA-H	C26H34O11	1.62302	1.10585	2.54784e-07	1.64314e-06	0.530488	1.44442	98432.6	115469	110520	107710	106543	110792	122135	101896	90493	72334.7	70533.1	67946.7	78997.5	78659.2	71750.3	74026.3
22.38_434.1580n	479.156	22.3765	neg	Vestitone 7-glucoside	HMDB0033012	Phenylpropanoids and polyketides	Isoflavonoids	Isoflavonoid O-glycosides	-	39.5	0	M-H, M+FA-H	C22H26O9	0.668322	1.80347	0.000306585	0.000805778	-3.87408	0.0682002	7327.11	7438.51	9386.04	6231.65	9205.8	7105.26	6705.12	7636.87	125991	167560	181719	160910	23958.5	64175	134759	35885.8
7.65_461.1086m/z	461.109	7.65257	neg	(Z)-4',6-Dihydroxyaurone 6-glucoside	HMDB0033162	Phenylpropanoids and polyketides	Flavonoids	Flavonoid glycosides	-	41.5	14.9	M+FA-H	C21H20O9	-0.919625	1.28552	3.8083e-10	9.12955e-09	-1.98248	0.253054	11892.1	14242.6	11845.9	16766.4	14201.8	18100.7	15828.6	13392.7	53741.5	70595.7	57206.8	59032.1	46860.6	64362	50081.4	57590
1.09_615.1548m/z	615.155	1.09277	neg	Flazine	HMDB0033459	Alkaloids and derivatives	Harmala alkaloids	Unclassified	-	44.3	34.4	2M-H	C17H12N2O4	4.36099	2.05245	6.87693e-06	2.81265e-05	0.743032	1.67369	268773	282543	330068	251217	307223	313366	265676	354365	153771	136723	176838	173754	235882	172510	215690	152797
1.70_376.0667m/z	376.067	1.70142	neg	Gonyautoxin VI	HMDB0033512	Phenylpropanoids and polyketides	Saxitoxins, gonyautoxins, and derivatives	Unclassified	-	37.4	0.346	M-H2O-H	C10H17N7O8S	-3.59445	1.41281	5.43987e-11	2.26863e-09	3.28557	9.75115	42449.9	50154.2	60266.2	66144.4	55594.9	64609.2	62466.7	62605.8	5913.21	4397.65	4557.22	5228.96	9125.72	7331.1	5196.9	5863.24
2.99_231.1347m/z	231.135	2.98882	neg	3-[(3-Methylbutyl)nitrosoamino]-2-butanone	HMDB0033553	Organic nitrogen compounds	Organonitrogen compounds	Organic nitroso compounds	-	43.6	21.5	M+FA-H	C9H18N2O2	-1.85725	1.04301	1.8067e-12	2.22826e-10	4.43941	21.6967	33434.8	35256.2	26373.6	31402.6	27608.8	27709.7	26653.9	26824.7	1432.22	1241.75	1131.13	1158.31	2008.05	1120.08	1064.44	1687.33
23.89_953.4768m/z	953.477	23.8907	neg	28-Glucosylarjunolate 3-[rhamnosyl-(1->3)-glucuronide]	HMDB0033580	Lipids and lipid-like molecules	Prenol lipids	Terpene glycosides	-	38.7	0.0666	M-H2O-H	C48H76O20	1.71904	1.17399	3.34041e-09	4.7178e-08	-1.79178	0.288816	15796.7	12356.7	16672	13355	14045.9	15312.3	14749.4	16983.9	46130.8	49148.5	53097.6	59383.5	49479.3	39082.9	64588.7	52057
1.09_209.0659m/z	209.066	1.09277	neg	2-O-Methyl-D-xylose	HMDB0033821	Organic oxygen compounds	Organooxygen compounds	Carbohydrates and carbohydrate conjugates	-	44.1	27.4	M+FA-H	C6H12O5	-4.78611	3.41676	1.15497e-16	2.16183e-13	1.04985	2.07031	585734	582036	595622	561431	579629	580858	558396	569357	280112	271368	280498	263813	301880	260105	284936	285483
6.07_551.1054m/z	551.105	6.06715	neg	Tricin 7-glucuronoside	HMDB0033894	Phenylpropanoids and polyketides	Flavonoids	Flavonoid glycosides	-	51	60.2	M+FA-H	C23H22O13	2.28277	1.03336	6.23342e-06	2.58326e-05	-1.90508	0.267001	9875.58	9914.71	12285.7	9677.71	12256.7	11404.2	12859.9	11199.6	43753.5	53874.9	43364.5	56385	26999.4	29117.4	53446.8	28166.1
24.11_343.0825m/z	343.083	24.1101	neg	Lathycarpin	HMDB0034013	Phenylpropanoids and polyketides	Isoflavonoids	Furanoisoflavonoids	-	45.2	30.1	M-H	C18H16O7	0.56523	1.45189	0.0075559	0.0140361	-0.324874	0.798368	361927	301696	354846	372003	326246	304458	317647	301232	411704	429183	367817	368190	516590	397097	311116	505115
6.63_471.1511m/z	471.151	6.6317	neg	6-(2-Carboxyethyl)-7-hydroxy-2,2-dimethyl-4-chromanone glucoside	HMDB0034032	Organic oxygen compounds	Organooxygen compounds	Carbohydrates and carbohydrate conjugates	-	45.4	32.4	M+FA-H	C20H26O10	0.746296	1.16166	0.000205447	0.000563029	-1.47075	0.360795	20899	26685.7	22768.7	23311.4	25156.2	25672.2	25188.8	22887.1	70430.8	75765.4	86720.4	102530	30830.4	52710.2	75534.5	39212.8
18.47_671.1167m/z	671.117	18.4697	neg	Pachyrrhizin	HMDB0034049	Phenylpropanoids and polyketides	Isoflavonoids	Isoflav-3-enes	-	46.4	40.1	2M-H	C19H12O6	-4.23867	1.08257	5.62564e-10	1.20544e-08	0.869391	1.82689	63478.3	66244.4	73732.2	68269.3	71870.5	71907.1	69642.1	60436.5	35282.5	35806.8	34411.6	36617.5	41982.6	33170.6	37726	43640.9
24.33_373.0931m/z	373.093	24.3333	neg	Frenolicin B	HMDB0034109	Phenylpropanoids and polyketides	Isochromanequinones	Benzoisochromanequinones	-	52.5	66.6	M+FA-H	C18H16O6	0.500052	3.9519	4.24048e-07	2.53014e-06	-0.42519	0.744741	1.37776e+06	1.19615e+06	1.18804e+06	1.1661e+06	1.15639e+06	1.3108e+06	1.31698e+06	1.33272e+06	1.64738e+06	1.83149e+06	1.71848e+06	1.70045e+06	1.76654e+06	1.59934e+06	1.48873e+06	1.73541e+06
5.51_591.1290m/z	591.129	5.50572	neg	Gyrocyanin	HMDB0034126	Benzenoids	Phenols	1-hydroxy-2-unsubstituted benzenoids	-	44.9	28.9	2M-H	C17H12O5	-1.17399	1.15245	1.18734e-07	8.63569e-07	0.514468	1.42847	115955	117060	133090	124766	114391	114235	117230	131727	92027.5	88737.1	85874.8	86788.3	77030.8	91419.1	84340.4	71749
8.00_533.1670m/z	533.167	7.99757	neg	Egonol glucoside	HMDB0034280	Phenylpropanoids and polyketides	2-arylbenzofuran flavonoids	Unclassified	-	43.5	20.5	M+FA-H	C25H28O10	1.03502	1.68074	1.24557e-05	4.72004e-05	-1.05833	0.480187	67071	75841.2	64862.6	71900.3	93986.3	78649.3	78085.7	72111.1	160036	215696	168989	170501	105002	151585	164438	118489
4.34_261.1246m/z	261.125	4.33935	neg	Nb-Methyltetrahydroharmol	HMDB0034292	Alkaloids and derivatives	Harmala alkaloids	Unclassified	-	42	13.1	M+FA-H	C13H16N2O	0.390532	1.39714	0.000138619	0.000396268	-4.4371	0.0461637	3373.44	3630.81	3093.67	3031.17	2509.83	2987.21	3146.39	2275.3	47275.5	42188.3	46606.6	41855.3	124995	62861.5	42864.3	112279
4.30_341.0880m/z	341.088	4.29663	neg	Glucocaffeic acid	HMDB0034313	Organic oxygen compounds	Organooxygen compounds	Carbohydrates and carbohydrate conjugates	-	56.5	86.9	M-H	C15H18O9	0.605645	1.58917	0.00935079	0.0169723	0.275409	1.21034	574695	671293	507954	481240	628962	621803	654653	588057	392995	485600	540662	551014	410582	541177	557410	427451
23.65_645.2198m/z	645.22	23.6464	neg	3'-Prenylapigenin 7-[rhamnosyl-(1->6)-glucoside]	HMDB0034634	Phenylpropanoids and polyketides	Flavonoids	Flavonoid glycosides	-	50.4	58.1	M-H	C32H38O14	1.39288	1.59501	7.40469e-10	1.48467e-08	3.93586	15.3043	95305.2	63594.8	59215.7	62604.4	79906.7	82846.4	64208.9	65527.7	5126.36	6414.07	4159.81	2978.67	3702.15	8987.48	4252.38	1833.32
8.62_1031.7489m/z	1031.75	8.62047	neg	22-Acetylpriverogenin B	HMDB0034645	Lipids and lipid-like molecules	Prenol lipids	Triterpenoids	-	36.6	0	2M-H	C32H52O5	-6.53321	5.87418	8.2471e-06	3.30299e-05	-1.06301	0.478633	892554	1.06738e+06	593145	715475	1.15e+06	1.03897e+06	953091	833666	1.55953e+06	2.30908e+06	1.97993e+06	2.14064e+06	1.29784e+06	2.31788e+06	1.80852e+06	1.72194e+06
18.67_529.2655m/z	529.266	18.6706	neg	Cinncassiol D2 glucoside	HMDB0034679	Lipids and lipid-like molecules	Prenol lipids	Terpene glycosides	-	38.9	0	M-H	C26H42O11	0.128309	1.63285	1.4524e-07	1.02133e-06	-4.52076	0.0435629	5938.49	2966.47	4057.24	3042.36	3497.76	1064.87	2641.4	3291.82	66515	93400.1	72990.1	88581.3	50917.8	53393.1	113651	68877
16.19_517.1358m/z	517.136	16.193	neg	Vaccinoside	HMDB0034733	Lipids and lipid-like molecules	Prenol lipids	Terpene glycosides	-	39.2	0	M-H2O-H	C25H28O13	1.2776	1.19911	0.000108267	0.000318427	-0.737392	0.599823	61803.3	68862.3	62423.1	61509	77494.5	70325.5	61037.2	66426.9	102527	141512	119620	119475	73943.5	99055.7	135477	91786.8
25.08_293.1761m/z	293.176	25.0799	neg	Nordihydrocapsiate	HMDB0034779	Benzenoids	Phenols	Methoxyphenols	-	42.9	18.8	M-H	C17H26O4	1.01453	1.10065	2.46274e-05	8.59825e-05	0.531021	1.44495	110685	145813	126852	109090	105861	110945	98259.2	111210	76616.1	73655	85767.9	74391.5	91037	82469.7	79849.6	72024.4
8.06_357.1194m/z	357.119	8.06267	neg	3-Hydroxychavicol 1-glucoside	HMDB0034861	Organic oxygen compounds	Organooxygen compounds	Carbohydrates and carbohydrate conjugates	-	43.2	20.4	M+FA-H	C15H20O7	1.00421	1.4285	0.00943759	0.0171133	0.175889	1.12966	740118	754311	612501	764996	793701	774067	731397	781860	740415	697078	637388	656114	565257	715780	628538	629113
4.42_529.1565m/z	529.157	4.42372	neg	7-Methyl-1,4,5-naphthalenetriol 4-[xylosyl-(1->6)-glucoside]	HMDB0034909	Organic oxygen compounds	Organooxygen compounds	Carbohydrates and carbohydrate conjugates	-	39.4	0	M+FA-H	C22H28O12	0.536837	3.59591	6.82747e-08	5.44623e-07	-3.30131	0.101439	37055.8	40848.1	34848.2	29432.9	38152.4	44317.8	48711.6	44965.2	357138	318999	313698	291051	516017	471699	340907	528645
5.29_432.1637n	477.162	5.29037	neg	Zizybeoside I	HMDB0034954	Organic oxygen compounds	Organooxygen compounds	Carbohydrates and carbohydrate conjugates	-	48.2	44.2	M-H, M+FA-H	C19H28O11	1.26367	1.45794	3.4732e-10	8.51442e-09	-0.584165	0.667035	110403	110417	100165	108655	113868	116095	115064	116856	182512	175923	161987	157451	167468	165086	158134	167983
19.57_419.0989m/z	419.099	19.5724	neg	Methyl rosmarinate	HMDB0035446	Phenylpropanoids and polyketides	Cinnamic acids and derivatives	Hydroxycinnamic acids and derivatives	-	42.7	17.9	M+FA-H	C19H18O8	1.35003	1.04277	1.19349e-05	4.54758e-05	-3.43146	0.0926887	2681.55	3145.58	3452.31	1890.66	4737.24	3444.32	3337.88	3708.17	23138.6	24423.4	24158.4	32192.5	58973.2	30004.2	38123.6	53786
5.83_377.1821m/z	377.182	5.82983	neg	Betulalbuside A	HMDB0035634	Lipids and lipid-like molecules	Fatty Acyls	Fatty acyl glycosides	-	44.6	27.1	M+FA-H	C16H28O7	1.11189	1.16521	1.65973e-05	6.07951e-05	0.346878	1.27181	177757	183071	199610	181451	179466	177573	228289	194176	146528	147557	147307	154322	142739	152205	148769	156821
7.00_539.1755m/z	539.175	7.00198	neg	Oleuropein	HMDB0035872	Lipids and lipid-like molecules	Prenol lipids	Terpene glycosides	-	38.9	6	M-H	C25H32O13	-2.83589	1.11383	1.40095e-08	1.46494e-07	-0.548396	0.68378	72694.2	71061.3	79973.4	65283.2	68924	66969.6	77489.8	74741.2	101045	104716	99737.3	104483	115856	98446	106089	113667
20.90_327.2179m/z	327.218	20.9	neg	Corchorifatty acid F	HMDB0035919	Lipids and lipid-like molecules	Fatty Acyls	Lineolic acids and derivatives	-	50.6	56.9	M-H	C18H32O5	0.735875	4.10921	0.00115352	0.00263194	0.46455	1.37989	2.13741e+06	2.06354e+06	2.49972e+06	2.35785e+06	1.83059e+06	1.8729e+06	2.02852e+06	1.92973e+06	1.39003e+06	1.25455e+06	1.33064e+06	1.33662e+06	2.10767e+06	1.28061e+06	1.48053e+06	1.93646e+06
16.79_446.1215n	491.12	16.7885	neg	Rheochrysin	HMDB0035931	Benzenoids	Anthracenes	Anthraquinones	-	52.3	64.2	M+FA-H, 2M-H, M-H	C22H22O10	0.526101	11.0738	4.7841e-07	2.80971e-06	-0.376734	0.770179	1.09965e+07	1.06816e+07	1.18428e+07	1.20979e+07	1.10363e+07	1.08208e+07	1.1602e+07	1.11664e+07	1.56629e+07	1.38569e+07	1.38419e+07	1.46518e+07	1.37465e+07	1.41316e+07	1.48892e+07	1.63922e+07
14.90_675.2681m/z	675.268	14.898	neg	Acetyldeoxynivalenol	HMDB0036137	Lipids and lipid-like molecules	Prenol lipids	Sesquiterpenoids	-	46.9	54.7	2M-H	C17H22O7	3.35537	1.26328	5.17525e-09	6.62682e-08	-1.92716	0.262947	17232.9	16524.5	15560.6	15344.2	13804.4	15558	13927.4	13166.6	52940.9	56185.7	51404.5	51600.2	68724.7	64541.1	44288	70934.9
4.79_623.1239m/z	623.124	4.79138	neg	Quercetin 7-glucuronide 3-rhamnoside	HMDB0036264	Phenylpropanoids and polyketides	Flavonoids	Flavonoid glycosides	-	52.4	71.7	M-H	C27H28O17	-2.35924	1.3896	7.96153e-12	6.2148e-10	2.28323	4.86767	67291.6	72709.3	61223.9	60619	54671.4	56604.8	68041.1	62005.9	12203.7	11590.6	9774.88	9627.31	17496.4	13723.8	10805.4	18147.2
27.51_577.2691m/z	577.269	27.5145	neg	Pipercyclobutanamide B	HMDB0036361	Organoheterocyclic compounds	Benzodioxoles	Unclassified	-	37.1	0	M-H2O-H	C36H40N2O6	-2.86278	3.73182	2.23227e-09	3.45649e-08	1.45572	2.74293	656712	463797	618107	591919	616456	580959	632830	493727	206065	209058	202678	183469	277273	161788	198106	258475
4.79_557.1517m/z	557.152	4.79138	neg	3-(4-Hydroxy-3-methoxyphenyl)-1,2-propanediol 2-O-(galloyl-glucoside)	HMDB0036376	Benzenoids	Benzene and substituted derivatives	Benzoic acids and derivatives	-	40.2	4.97	M+FA-H	C23H28O13	0.919655	1.29463	4.31491e-11	1.94201e-09	1.84663	3.59659	66025.9	68124.2	58898.8	58627.8	51292.2	54003.5	65051.7	60690.5	16697.7	15105.4	14092.8	12913	21486.8	18263.6	13793.5	21861.8
23.08_325.2023m/z	325.202	23.0823	neg	Fauronyl acetate	HMDB0036422	Lipids and lipid-like molecules	Prenol lipids	Sesquiterpenoids	-	44.6	26.2	M+FA-H	C17H28O3	0.892793	1.19289	0.000580397	0.00142843	-2.2703	0.207287	11817.1	13258.6	14136.4	13705.9	9831.84	13491.9	12387.6	12515.2	43051.4	37805.2	45819.7	47300.3	116647	43033.9	50082.7	104205
3.38_326.1005n	371.099	3.38355	neg	1-O-p-Coumaroyl-beta-D-glucose	HMDB0036936	Phenylpropanoids and polyketides	Cinnamic acids and derivatives	Hydroxycinnamic acids and derivatives	-	53.5	70.8	M-H, M+FA-H	C15H18O8	1.04923	1.64229	5.49241e-08	4.5418e-07	-3.10898	0.115905	8676.97	10448.1	8728.18	9498.49	10913.4	10054.9	9111.01	9500.47	59717	66237.1	71425.9	80832.1	108334	79209	81210.9	116777
11.32_473.1093m/z	473.109	11.3232	neg	Apigenin 7-O-(6''-O-acetylglucoside)	HMDB0037342	Phenylpropanoids and polyketides	Flavonoids	Flavonoid glycosides	-	55.4	80.4	M-H	C23H22O11	0.849653	1.52114	0.0413585	0.0635516	-0.39053	0.762849	329303	340232	548112	366833	339730	347190	410695	340912	452043	493745	353393	379724	710225	390987	543504	639164
12.20_653.1730m/z	653.173	12.2048	neg	3,6-Diglucopyranosyl-5,7-dihydroxy-4'-methoxyflavone	HMDB0037413	Phenylpropanoids and polyketides	Flavonoids	Flavonoid glycosides	-	48.1	42.7	M+FA-H	C28H32O15	1.07429	1.10368	0.029767	0.0476116	-0.11513	0.923299	786679	703211	634556	654766	674303	766029	690659	684956	711212	790547	733089	712638	792509	715341	790898	813728
1.09_541.1353m/z	541.135	1.09277	neg	Apimaysin	HMDB0037421	Phenylpropanoids and polyketides	Flavonoids	Flavonoid glycosides	-	41.9	26	M-H2O-H	C27H28O13	0.354759	2.99308	2.54877e-08	2.39876e-07	0.803104	1.74485	524252	480605	558679	569302	594758	591383	561382	616731	290124	291320	343727	355518	328657	296334	401114	270556
20.14_599.1024m/z	599.102	20.143	neg	Kaempferol 7-(6''-galloylglucoside)	HMDB0037439	Phenylpropanoids and polyketides	Flavonoids	Flavonoid glycosides	-	42.2	18.2	M-H	C28H24O15	-3.12517	4.75379	1.09697e-06	5.72409e-06	0.274869	1.20988	3.35579e+06	3.53789e+06	3.90585e+06	3.71561e+06	3.50885e+06	3.69962e+06	3.56776e+06	3.68469e+06	2.87879e+06	2.87816e+06	3.05285e+06	2.86383e+06	3.03399e+06	3.00678e+06	3.29103e+06	2.94402e+06
9.86_462.1165n	507.115	9.85882	neg	Isoswertiajaponin	HMDB0037449	Phenylpropanoids and polyketides	Flavonoids	Flavonoid glycosides	-	48.6	45.1	M+FA-H, 2M-H, M-H	C22H22O11	0.684095	4.28826	0.000582785	0.00143376	-0.312562	0.805211	2.31986e+06	2.51893e+06	2.42187e+06	2.74818e+06	2.6226e+06	2.52843e+06	2.50105e+06	2.45974e+06	3.59566e+06	3.22659e+06	3.38998e+06	3.2528e+06	2.59546e+06	3.27762e+06	3.09254e+06	2.5574e+06
9.49_489.1042m/z	489.104	9.49418	neg	Spinacetin 3-glucoside	HMDB0037468	Phenylpropanoids and polyketides	Flavonoids	Flavonoid glycosides	-	50.3	57.9	M-H2O-H	C23H24O13	0.77738	2.76572	8.86756e-08	6.76819e-07	-0.462051	0.725953	502589	546092	607284	499899	578155	557270	584293	567791	739596	759993	723625	735744	773726	780694	865739	741625
9.45_461.1095m/z	461.11	9.45128	neg	Leptosin	HMDB0037473	Phenylpropanoids and polyketides	Flavonoids	Flavonoid glycosides	-	48.2	47.3	M-H	C22H22O11	1.29675	1.01736	1.05978e-07	7.85695e-07	-0.695629	0.61744	43615.4	48092.9	41056.6	45009.3	49290.1	46253.4	41955.7	43906.7	73409	84037	75163.2	75736.2	57497	73047.4	73155.2	69679.7
7.63_448.1009n	447.094	7.63103	neg	Kaempferol 5-glucoside	HMDB0037572	Phenylpropanoids and polyketides	Flavonoids	O-methylated flavonoids	-	50.4	56	M-H, 2M-H, M+FA-H	C21H20O11	0.861447	3.75747	1.9042e-05	6.85194e-05	-0.296889	0.814006	1.66195e+06	1.76752e+06	1.86552e+06	1.72093e+06	2001107	2.01363e+06	1.78684e+06	1.88078e+06	2.1638e+06	2.18489e+06	2.15599e+06	2.23599e+06	2.20099e+06	2.5544e+06	2.37493e+06	2.18573e+06
6.09_563.1412m/z	563.141	6.0889	neg	Kaempferol 3-arabinofuranoside 7-rhamnofuranoside	HMDB0037575	Phenylpropanoids and polyketides	Flavonoids	Flavonoid glycosides	-	54	72.3	M-H	C26H28O14	1.09121	1.5141	0.000572694	0.00141188	-0.301766	0.811259	330857	319932	312378	312731	324227	331135	323731	318030	451585	461944	410732	408740	330651	396652	367540	343800
8.17_807.1382m/z	807.138	8.17098	neg	3'-Galloylprodelphinidin B2	HMDB0037648	Phenylpropanoids and polyketides	Flavonoids	Biflavonoids and polyflavonoids	-	46	46.4	M+FA-H	C37H30O18	-4.26307	1.01947	5.804e-10	1.23204e-08	1.95667	3.88166	33886.8	44511.9	33906.1	35726.2	35822.2	32901.3	43554	35406.4	9426.36	10114.8	8327.43	6670.4	10286.9	9098.41	6984.95	15273.3
1.11_1249.3464m/z	1249.35	1.10997	neg	Petunidin 3-rutinoside	HMDB0038098	Organic oxygen compounds	Organooxygen compounds	Carbohydrates and carbohydrate conjugates	-	37.3	0	2M-H	C28H33O16+	0.00107177	1.64688	0.00159479	0.00350264	2.2975	4.91607	73953.8	116520	155512	77841.4	109744	219086	12466.4	187686	19066	57661.7	23772.9	15291.3	21048.5	26004.1	30970.8	6.4e-10
22.82_639.0975m/z	639.097	22.8175	neg	Eujambin	HMDB0038286	Phenylpropanoids and polyketides	Flavonoids	Flavonoid glycosides	-	38.5	0.0146	M-H2O-H	C30H26O17	-2.52682	1.06857	5.29751e-05	0.000168533	-0.229252	0.853077	221855	192327	213100	206459	191120	192129	212214	189611	227657	244126	233949	220471	256550	240882	228108	245876
7.74_925.1684m/z	925.168	7.73887	neg	Apigenin 4'-[p-coumaroyl-(->2)-glucuronyl-(1->2)-glucuronide] 7-glucuronide	HMDB0038296	Phenylpropanoids and polyketides	Flavonoids	Flavonoid glycosides	-	52.7	87.6	M-H2O-H	C42H40O25	0.446601	1.84603	0.00921046	0.0167472	-0.824309	0.564753	164073	206352	138033	204404	208511	171158	167160	150677	444745	373431	411766	324669	120364	400537	287874	133932
24.82_662.4402n	707.439	24.8225	neg	Goyaglycoside c	HMDB0038349	Lipids and lipid-like molecules	Steroids and steroid derivatives	Steroidal glycosides	-	52.8	67.2	M-H, M+FA-H	C38H62O9	1.30679	1.99579	1.01973e-09	1.89157e-08	-1.90496	0.267023	36692.4	35436.2	41618.1	34881.3	40006.1	40872.1	34791.2	42182.4	127037	124969	126675	140160	161738	137754	144549	184882
9.13_505.0946m/z	505.095	9.1305	neg	Rheidin A	HMDB0038507	Benzenoids	Anthracenes	Anthracenecarboxylic acids and derivatives	-	38	7.45	M-H2O-H	C30H20O9	3.27467	1.28635	3.25336e-07	2.0164e-06	0.752128	1.68428	101190	110840	115163	97210.4	117520	118113	106166	122210	53158.2	57062.4	61159	65587.2	88479.4	60379.3	70531.6	71117
29.29_529.3024m/z	529.302	29.2886	neg	Goshonoside F1	HMDB0038539	Lipids and lipid-like molecules	Prenol lipids	Terpene glycosides	-	42.8	18	M+FA-H	C26H44O8	1.21075	1.42336	6.61742e-08	5.29727e-07	-3.47693	0.0898131	5555.45	5537.28	5768.93	4666.57	7374.31	4426.17	6071.53	4249.1	50888.3	54886.1	49420.6	56128.5	88147.5	50167.1	54803	81560.8
28.81_529.3024m/z	529.302	28.8106	neg	Goshonoside F2	HMDB0038540	Lipids and lipid-like molecules	Prenol lipids	Terpene glycosides	-	40.5	5.68	M+FA-H	C26H44O8	1.14213	2.04067	3.52986e-07	2.1625e-06	-1.75157	0.296979	54864.7	53168.9	45684.1	54229.1	57493.1	43158.8	41552.9	41423.8	156006	147009	139918	152114	232851	145213	135817	209604
4.90_478.1693n	459.151	4.90018	neg	Kelampayoside A	HMDB0038714	Organic oxygen compounds	Organooxygen compounds	Carbohydrates and carbohydrate conjugates	-	43.3	22.3	M-H2O-H, M-H	C20H30O13	1.38784	1.50668	2.15876e-09	3.36469e-08	-1.26952	0.414798	37973.1	39780.9	38605.9	39843.2	47576.2	50502.6	41801.9	41085.9	110634	119187	102331	98048	83708	111360	91190.6	96393.9
10.14_441.1747m/z	441.175	10.1358	neg	(10S,11R)-Pterosin C 4-glucoside	HMDB0038717	Organic oxygen compounds	Organooxygen compounds	Carbohydrates and carbohydrate conjugates	-	48.7	51.7	M+FA-H	C20H28O8	-4.85955	1.14285	2.74654e-08	2.55691e-07	0.435996	1.35284	143521	136663	136187	136743	126688	140655	127677	136600	108326	107243	97192.9	102857	94209.2	105429	88233	98326.8
1.43_841.2658m/z	841.266	1.42773	neg	5-O-p-Coumaroylnigrumin	HMDB0038730	Lipids and lipid-like molecules	Fatty Acyls	Fatty acyl glycosides	-	38.6	4.73	2M-H	C20H23NO9	-1.80217	1.46706	1.04419e-05	4.04803e-05	0.82321	1.76934	148068	116372	133148	119628	176962	164222	156487	134960	82905.7	62019.3	81451.9	90318.8	96071.4	102100	77268.3	57738.5
6.74_377.1821m/z	377.182	6.74063	neg	(2E,4E,7R)-2,7-Dimethyl-2,4-octadiene-1,8-diol 8-O-b-D-glucopyranoside	HMDB0038747	Lipids and lipid-like molecules	Fatty Acyls	Fatty acyl glycosides	-	49	49.1	M+FA-H	C16H28O7	1.22958	1.06591	3.53231e-05	0.000117867	0.285189	1.21857	180499	195000	203032	187210	190552	182510	207612	191204	156318	149756	146591	154419	169280	148236	151359	185864
17.81_517.1358m/z	517.136	17.806	neg	Medicarpin 3-O-(6'-malonylglucoside)	HMDB0038776	Phenylpropanoids and polyketides	Isoflavonoids	Furanoisoflavonoids	-	54.8	77.7	M-H	C25H26O12	1.15855	1.40382	0.00231912	0.004889	-0.776935	0.583605	100917	112725	79156.4	94912.1	115586	107156	79566	94956.4	189395	225705	167214	192244	75298	196879	194253	104055
8.66_513.1056m/z	513.106	8.65925	neg	2'',6''-Diacetylorientin	HMDB0038777	Phenylpropanoids and polyketides	Flavonoids	Flavonoid glycosides	-	49.8	78.5	M-H2O-H	C25H24O13	3.32779	1.7521	8.93691e-10	1.71515e-08	-0.584181	0.667028	151268	166349	153944	159092	174675	167199	165168	160878	216973	239670	249758	231747	259335	251494	241660	256170
1.15_281.0877m/z	281.088	1.14603	neg	5-O-a-L-Arabinofuranosyl-L-arabinose	HMDB0038880	Organic oxygen compounds	Organooxygen compounds	Carbohydrates and carbohydrate conjugates	-	45.8	39.8	M-H	C10H18O9	-0.303382	1.59801	2.33043e-09	3.55716e-08	0.762437	1.69635	168183	167891	162326	164018	162337	165793	160873	162961	88293.8	89218.8	91485.3	91611.5	119787	89463.7	85995.5	118973
1.45_260.0775m/z	260.078	1.44887	neg	Pisatoside	HMDB0039127	Organic oxygen compounds	Organooxygen compounds	Carbohydrates and carbohydrate conjugates	-	49.3	46.7	M-H	C10H15NO7	-0.13692	1.03707	1.72149e-12	2.15661e-10	-3.29078	0.102183	3507.85	4557.63	1651.1	2099.37	3580.87	2981.14	4251.41	2626.85	27511.5	32085.6	27498.1	34537.5	27554.2	29545.9	35314.7	33119.6
20.46_799.2255m/z	799.226	20.4636	neg	Raphanusol A	HMDB0039175	Phenylpropanoids and polyketides	Cinnamic acids and derivatives	Hydroxycinnamic acids and derivatives	-	37.1	0	M+FA-H	C34H42O19	-6.26907	1.88899	1.11438e-06	5.79784e-06	2.27078	4.82583	184859	116842	148612	115748	142543	107061	90204.4	98863.5	26233.2	12747	36674.4	21477	15956.9	36490.9	51860.1	6759.7
5.40_583.2039m/z	583.204	5.39792	neg	Citrusin A	HMDB0039230	Lignans, neolignans and related compounds	Lignan glycosides	Unclassified	-	50.2	54.6	M+FA-H	C26H34O12	1.18705	1.98996	3.22466e-10	8.04143e-09	0.863013	1.81883	205205	239888	226721	234126	234889	243585	243040	217409	136610	123431	141491	126310	112422	120473	144944	108631
12.25_501.1619m/z	501.162	12.2476	neg	Citrusin F	HMDB0039235	Organic oxygen compounds	Organooxygen compounds	Carbohydrates and carbohydrate conjugates	-	40.9	9.85	M-H2O-H	C22H32O14	1.00695	1.52144	7.97625e-12	6.2148e-10	-1.27605	0.412924	48247.8	48502.4	36351	39855.9	46901.6	41099.8	35388.4	42018.9	99096.9	109478	104390	102569	102534	111959	98168.2	91243.1
10.16_491.1777m/z	491.178	10.1572	neg	Crosatoside B	HMDB0039253	Organic oxygen compounds	Organooxygen compounds	Carbohydrates and carbohydrate conjugates	-	39.5	0.0228	M+FA-H	C20H30O11	1.42802	1.21618	0.00651479	0.0122932	-0.877219	0.544416	71694.5	70986.7	76652.3	62923	68595.9	73559.8	71332.5	70406.8	97108.5	91893.9	105550	106484	221936	111802	99326.4	205823
7.55_537.1254m/z	537.125	7.54558	neg	3',4',5-Trihydroxy-3,7-dimethoxyflavone 5-glucoside	HMDB0039336	Phenylpropanoids and polyketides	Flavonoids	Flavonoid glycosides	-	51	56.8	M+FA-H	C23H24O12	0.937745	1.24409	1.69374e-09	2.77523e-08	-0.864335	0.5493	53245.2	49321.1	48352.3	52079.6	49768.8	50006.6	48090.3	46346.6	98454.5	97684.1	93267.8	88957.9	79470.6	99387.1	86289.9	79609.9
21.61_613.1782m/z	613.178	21.6073	neg	Piceatannol 3,4'-diglucoside	HMDB0039384	Phenylpropanoids and polyketides	Stilbenes	Stilbene glycosides	-	40.1	3.21	M+FA-H	C26H32O14	1.3608	1.25292	8.05078e-05	0.000244746	0.34984	1.27442	246080	227056	184250	228294	212405	241562	219661	231537	199885	177160	162008	181319	158216	188245	182593	155798
12.12_269.0457m/z	269.046	12.1186	neg	Rheinanthrone	HMDB0039449	Benzenoids	Anthracenes	Anthracenecarboxylic acids and derivatives	-	47.5	40.2	M-H	C15H10O5	0.384535	2.82499	0.0207996	0.0346575	-0.418373	0.748268	864919	913750	1.55052e+06	1.09435e+06	967737	932313	1.25065e+06	1.04598e+06	1.41947e+06	1.47797e+06	1.08209e+06	1.16584e+06	2.01416e+06	1.12305e+06	1.50569e+06	1.73196e+06
8.56_583.1071m/z	583.107	8.55922	neg	Isomelitric acid A	HMDB0039523	Benzenoids	Benzene and substituted derivatives	Phenylpyruvic acid derivatives	-	49.8	56.8	M+FA-H	C27H22O12	-4.08666	4.49267	2.63992e-11	1.41643e-09	0.515974	1.42996	1.6716e+06	1.76378e+06	1.78232e+06	1.72604e+06	1.68794e+06	1.78805e+06	1.7139e+06	1.81096e+06	1.12448e+06	1.17747e+06	1.21468e+06	1.17994e+06	1.2674e+06	1.21816e+06	1.24727e+06	1.32234e+06
27.73_309.2074m/z	309.207	27.7326	neg	Nerolidyl acetate	HMDB0039630	Lipids and lipid-like molecules	Prenol lipids	Sesquiterpenoids	-	41.8	12.3	M+FA-H	C17H28O2	0.978531	1.64872	2.32338e-08	2.22279e-07	1.739	3.33805	94307.1	107794	109941	129411	89078.8	124131	74830.1	102301	34212.6	30616.7	29478.1	29938.5	37267.6	25702	27337.8	34632.9
12.23_412.2100n	457.208	12.2264	neg	Abscisic alcohol 11-glucoside	HMDB0039636	Lipids and lipid-like molecules	Prenol lipids	Terpene glycosides	-	53.6	70.4	M-H, M+FA-H	C21H32O8	0.7278	1.78261	0.046506	0.0704592	-0.125198	0.916878	1.87494e+06	1.95761e+06	1.96623e+06	1.67201e+06	1.7427e+06	1.7125e+06	1.82606e+06	1.94106e+06	1.74013e+06	1.76534e+06	2.05769e+06	1.97067e+06	2.20787e+06	2.02026e+06	2.01891e+06	2.24426e+06
1.08_355.0886m/z	355.089	1.07552	neg	3-O-beta-D-Galactopyranuronosyl-D-galactose	HMDB0039726	Organic oxygen compounds	Organooxygen compounds	Carbohydrates and carbohydrate conjugates	-	43.6	30.7	M-H	C12H20O12	1.16216	1.99528	2.81196e-13	6.14245e-11	2.51915	5.73244	121132	127363	137677	131190	106216	118436	119555	130710	21988.5	17323.3	18616.6	18934.1	26645.7	14494.9	25385.6	29709.9
10.70_461.1096m/z	461.11	10.7031	neg	Tricin arabinoside	HMDB0039758	Organoheterocyclic compounds	Quinolines and derivatives	Benzoquinolines	-	40.1	3.94	M-H	C22H22O11	1.42633	2.25019	5.20497e-06	2.21036e-05	-0.890674	0.539362	170447	173176	151492	157357	194685	205472	153625	151921	287123	367839	333356	338704	230780	356068	359982	244262
9.02_601.1204m/z	601.12	9.02362	neg	Eriodictyol 7-(6-galloylglucoside)	HMDB0039921	Phenylpropanoids and polyketides	Flavonoids	Flavonoid glycosides	-	39.7	0	M-H	C28H26O15	0.775446	17.1161	3.59628e-08	3.20094e-07	-0.650641	0.636997	1.26654e+07	1.50377e+07	1.09074e+07	1.26426e+07	1.60669e+07	1.50844e+07	1.46215e+07	1.33002e+07	2.17067e+07	2.32858e+07	2.24842e+07	2.13051e+07	1.94661e+07	2.16493e+07	2.24191e+07	2.08811e+07
5.38_377.1458m/z	377.146	5.37668	neg	1-(3-Methylbutanoyl)-6-apiosylglucose	HMDB0039953	Lipids and lipid-like molecules	Fatty Acyls	Fatty acyl glycosides	-	39.2	0	M-H2O-H	C16H28O11	1.10107	1.10753	3.97029e-10	9.37896e-09	1.10202	2.14655	57170.3	56164	65535.2	53984.9	60462.3	57934.4	61315.5	69140.1	25460.2	26275.6	28561.1	29555.7	29307.2	22907.8	33310.6	29031.9
1.09_371.1197m/z	371.12	1.09277	neg	6-O-b-D-Fructofuranosyl-2-deoxy-D-glucose	HMDB0040154	Organic oxygen compounds	Organooxygen compounds	Carbohydrates and carbohydrate conjugates	-	44.5	28	M+FA-H	C12H22O10	0.522687	4.68861	1.52989e-14	9.54529e-12	3.43199	10.7928	608371	585793	710053	664863	624784	572629	582728	629636	52150.3	55223.3	47520.6	44434.8	93286.3	65049	39160.2	64489.3
24.25_307.1918m/z	307.192	24.249	neg	Ginsenoyne I	HMDB0040374	Lipids and lipid-like molecules	Fatty Acyls	Fatty alcohols	-	39.3	0	M+FA-H	C17H26O2	1.0799	1.10393	2.11053e-06	1.00377e-05	-2.26046	0.208705	8326.85	8607.57	11440.8	11193.2	7320.61	8907.8	9013.69	8803.55	35680.1	38953	40126.8	36239.3	68842.6	34918.8	38616.1	59340.9
7.33_533.1306m/z	533.131	7.32842	neg	3',5,6-Trihydroxy-3,4',7,8-tetramethoxyflavone 3-glucoside	HMDB0040506	Phenylpropanoids and polyketides	Flavonoids	Flavonoid glycosides	-	56.2	84	M-H2O-H	C25H28O14	0.916435	2.08409	3.10627e-05	0.00010546	-0.348017	0.785663	458471	465232	437001	483343	504374	489888	488786	436003	667241	654656	626341	630210	531995	596917	551699	530650
1.74_297.1192m/z	297.119	1.74453	neg	2,3-Butanediol glucoside	HMDB0040822	Organic oxygen compounds	Organooxygen compounds	Carbohydrates and carbohydrate conjugates	-	45.2	27.6	M+FA-H	C10H20O7	0.492062	1.19407	9.88868e-07	5.23644e-06	-0.773093	0.585162	60941	63442.2	52141.3	54121.2	54884.9	56595.5	63401.3	52637.9	93070.4	87266.4	89064.5	90730.5	122874	86011.9	104186	109768
26.20_721.3663m/z	721.366	26.1964	neg	(S)-Nerolidol 3-O-[a-L-Rhamnopyranosyl-(1->4)-a-L-rhamnopyranosyl-(1->2)-b-D-glucopyranoside]	HMDB0040845	Organic oxygen compounds	Organooxygen compounds	Carbohydrates and carbohydrate conjugates	-	56.3	84.2	M+FA-H	C33H56O14	1.61179	2.55946	3.8462e-09	5.28666e-08	1.36632	2.57813	298717	311944	303455	216434	296832	265161	300312	279147	116622	121423	114430	126470	82287.5	103451	141520	75057.5
25.87_676.3671n	721.366	25.8735	neg	(S)-Nerolidol 3-O-[a-L-rhamnopyranosyl-(1->4)-a-L-rhamnopyranosyl-(1->6)-b-D-glucopyranoside]	HMDB0040846	Organic oxygen compounds	Organooxygen compounds	Carbohydrates and carbohydrate conjugates	-	53.4	67.6	M-H, M+FA-H	C33H56O14	0.101794	3.66236	1.19135e-08	1.29117e-07	1.31308	2.48472	584223	648472	646199	522523	610358	546999	640172	595640	301935	226173	251966	290424	152323	248253	333743	124811
22.02_359.0776m/z	359.078	22.0206	neg	3,5,8-Trihydroxy-3',4',7-trimethoxyflavone	HMDB0040877	Phenylpropanoids and polyketides	Flavonoids	Flavones	-	47	39.9	M-H	C18H16O8	1.1124	1.12399	0.0346807	0.0545012	-0.128384	0.914856	759519	608806	640081	675843	670290	668857	616530	654367	788137	789481	655432	704861	787802	722830	664704	673777
23.26_287.2231m/z	287.223	23.2585	neg	7(14)-Farnesene-9,12-diol	HMDB0040998	Lipids and lipid-like molecules	Prenol lipids	Sesquiterpenoids	-	40.4	5.6	M+FA-H	C15H30O2	1.28029	2.72139	3.94618e-09	5.40075e-08	-2.04477	0.242362	73842.3	70934	67097.4	61049.6	59732	54972.1	55602.7	62096.4	262459	247519	325312	233443	211804	265472	320835	218167
7.67_475.2187m/z	475.219	7.674	neg	Ustiloxin D	HMDB0041054	Organic acids and derivatives	Carboxylic acids and derivatives	Amino acids, peptides, and analogues	-	44	29.7	M-H2O-H	C23H34N4O8	-2.33484	1.5336	2.51727e-05	8.76074e-05	-0.526411	0.69428	154580	155514	179313	150127	156831	158007	173324	159140	206014	210718	213701	204535	278594	223773	236790	279358
6.70_383.1352m/z	383.135	6.69725	neg	Benzyl beta-primeveroside	HMDB0041190	Organic oxygen compounds	Organooxygen compounds	Carbohydrates and carbohydrate conjugates	-	49.2	52.4	M-H2O-H	C18H26O10	1.06514	1.37326	4.15489e-06	1.81456e-05	-1.57276	0.336165	26764.3	27096.8	29455.8	26728.5	26098.7	26403.4	29069	28665.7	67751	70802.5	73337.6	73925.9	115801	67852.5	69670.8	116138
19.39_531.1514m/z	531.151	19.3895	neg	Sesaminol glucoside	HMDB0041209	Lignans, neolignans and related compounds	Lignan glycosides	Unclassified	-	48.6	48.1	M-H	C26H28O12	1.1784	1.22236	0.000453851	0.00114379	-1.03842	0.48686	45528.2	48711.3	37435.5	45299.7	57338.6	48551.8	41317.5	45890.6	99583.3	119066	117579	110041	44853.2	105071	112791	51137.4
9.20_489.1043m/z	489.104	9.19508	neg	Betavulgarin xyloside	HMDB0041214	Phenylpropanoids and polyketides	Isoflavonoids	Isoflav-2-enes	-	44.3	24.9	M+FA-H	C22H20O10	1.04746	1.52239	1.38231e-07	9.80278e-07	-0.473905	0.720013	154206	165929	178352	145106	170703	158951	170038	170084	210965	227696	203775	225325	246532	228096	246666	235037
9.11_438.1166n	437.107	9.10928	neg	Loquatoside	HMDB0041238	Phenylpropanoids and polyketides	Flavonoids	Flavonoid glycosides	-	39.1	1.25	M-H2O-H, M-H	C20H22O11	0.780568	1.30133	9.68365e-05	0.000288461	0.457415	1.37308	169348	195535	189717	163850	212920	198461	185812	205536	111761	121477	129702	136340	180263	129327	147442	151547
5.51_523.1412m/z	523.141	5.50572	neg	Persicogenin 3'-glucoside	HMDB0041398	Phenylpropanoids and polyketides	Flavonoids	Flavonoid glycosides	-	37	0	M+FA-H	C23H26O11	-9.47045	1.29873	1.28779e-06	6.56165e-06	0.379475	1.30087	204643	200490	214550	211349	194320	203112	208954	217669	175995	167379	163752	164988	135668	172201	153191	139121
15.57_435.0937m/z	435.094	15.5729	neg	Taxifolin 3-arabinoside	HMDB0041418	Phenylpropanoids and polyketides	Flavonoids	Flavonoid glycosides	-	49.8	53	M-H	C20H20O11	0.894538	1.41573	1.23453e-10	3.99216e-09	-1.08297	0.472057	39596.4	45328.5	50059.9	54373	54012.9	44452.4	45836.9	41506.8	99557.1	99005.7	102839	95536.3	97814.1	112487	100097	87412.3
1.70_161.0444m/z	161.044	1.70142	neg	D-1,5-Anhydrofructose	HMDB0041561	Organoheterocyclic compounds	Oxanes	Unclassified	-	38.1	0	M-H	C6H10O5	-6.80617	2.00302	3.28144e-09	4.64896e-08	1.06307	2.08937	184957	189742	182561	186903	204421	222266	220816	240242	96455.1	92471.5	91515.2	92080	113531	91432.8	95839.5	107726
4.21_465.1041m/z	465.104	4.20993	neg	Glucodistylin	HMDB0041597	Phenylpropanoids and polyketides	Flavonoids	Flavonoid glycosides	-	53.1	68.8	M-H	C21H22O12	0.519101	1.05658	0.00194175	0.00417475	-1.4391	0.368798	19457.5	26399.1	22600.8	19281.6	30312	26118.7	22207.6	18855.7	76799	77016.3	86420.6	87995.1	18111.5	51197.2	84168.4	20553.7
13.92_419.0989m/z	419.099	13.9229	neg	3-O-Methylrosmarinic acid	HMDB0041667	Phenylpropanoids and polyketides	Cinnamic acids and derivatives	Hydroxycinnamic acids and derivatives	-	41.1	8.76	M+FA-H	C19H18O8	1.43541	1.62801	8.11931e-05	0.000246735	-1.51712	0.349383	40883.9	49396.6	46109.2	38017.1	49063.5	40853.2	46287.4	46363.9	79866.3	95041.7	109287	111565	202564	113474	127496	182435
1.26_289.0178m/z	289.018	1.26173	neg	cis-Resveratrol 3-sulfate	HMDB0041712	Phenylpropanoids and polyketides	Stilbenes	Unclassified	-	38.3	3.6	M-H2O-H	C14H12O6S	0.478522	1.28092	0.0397132	0.0613524	0.231962	1.17443	465961	472809	603939	573249	474470	548244	564384	519964	435207	341971	391434	395542	589529	495801	415490	530827
7.52_449.1095m/z	449.109	7.52388	neg	trans-Resveratrol 4'-O-glucuronide	HMDB0041783	Phenylpropanoids and polyketides	Stilbenes	Stilbene glycosides	-	39.9	1.72	M+FA-H	C20H20O9	1.38489	2.28937	1.18885e-05	4.53155e-05	-0.366035	0.775912	477933	559184	548080	553699	550012	504151	478264	538327	737874	728287	687565	713128	579344	690355	675739	613130

## Sheet: FCF vs DCF
Table S2. Differential metabolite accumulation in various processes of Chrysanthemi Flos
ID	m/z	Retention time (min)	Ion mode	Metabolites	Library ID	Super Class	Class	Sub Class	KEGG ID	Score	Fragmentation Score	Adducts	Formula	Mass Error (ppm)	VIP	P-value	adj.P-value	log2(FC)	FC	FCF1	FCF2	FCF3	FCF4	FCF5	FCF6	FCF7	FCF8	DCF1	DCF2	DCF3	DCF4	DCF5	DCF6	DCF7	DCF8
29.24_137.1325m/z	137.133	29.2408	pos	beta-Phellandrene	HMDB0036081	Lipids and lipid-like molecules	Prenol lipids	Monoterpenoids	C19818	43.4	21.3	M+H	C10H16	0.365389	1.41886	7.86012e-10	9.9438e-09	1.83796	3.57504	140711	124172	127733	132354	127639	101293	91830.4	110438	33088.4	33658.4	33580.5	29903.7	32641.9	35364.7	34362.9	34856.7
3.39_346.1973m/z	346.197	3.39382	pos	N-Jasmonoylisoleucine	HMDB0029391	Organic acids and derivatives	Carboxylic acids and derivatives	Amino acids, peptides, and analogues	C18699	40.8	16.4	M+Na	C18H29NO4	-4.77204	1.13683	2.0883e-09	2.17613e-08	10.1098	1104.96	63542.7	77728.3	44953.7	61204	51860.9	49923.5	53371.2	41454.1	6.4e-10	117.945	146.302	137.611	6.4e-10	6.4e-10	6.4e-10	6.4e-10
23.96_362.1731n	385.162	23.9593	pos	Secoisolariciresinol	HMDB0013692	Lignans, neolignans and related compounds	Dibenzylbutane lignans	Dibenzylbutanediol lignans	C18167	39	0	M+NH4, M+Na	C20H26O6	0.373291	1.11947	6.78307e-11	1.48967e-09	-2.99747	0.12522	8816.89	8819.61	9459.49	8867.46	8778.91	4426.88	5718.13	5657.73	57714.3	60070.2	66335.8	75842.6	65300.4	54782.4	51199	52266.5
25.70_234.1620n	217.159	25.7008	pos	Sugeonol	HMDB0041036	Lipids and lipid-like molecules	Prenol lipids	Sesquiterpenoids	C17504	43.6	23.5	M+H-H2O, M+Na	C15H22O2	0.151294	1.16337	6.7502e-09	5.61921e-08	-1.73383	0.300654	30109.1	24685.2	26563.5	26582.6	25587.8	24165.1	21537.3	22258.8	74263	113114	84637.3	86755.8	85050.4	77216.8	79163.8	69970.3
26.31_351.2528m/z	351.253	26.3131	pos	(S)-[10]-Gingerol	HMDB0033616	Benzenoids	Phenols	Methoxyphenols	C17496	40.5	8.05	M+H	C21H34O4	-0.520071	1.1819	1.00215e-07	5.47536e-07	-1.25522	0.418931	41648.5	40676.1	68134.8	56051.3	42590.4	29854.4	33293.6	44198.7	111953	89694.8	114508	123837	115338	96731.7	108151	90635.7
1.90_246.1240n	269.113	1.89595	pos	Zedoarol	HMDB0038202	Lipids and lipid-like molecules	Prenol lipids	Sesquiterpenoids	C17490	37	0	M+Na, M+K	C15H18O3	-6.39422	1.14877	8.03484e-05	0.000207776	1.54348	2.91496	120427	128859	83502.3	109608	97410	92327.3	94662.6	79919.7	33280.9	8176.44	65719.5	8524.04	21230.3	21456.1	26364.9	91998.2
27.20_232.1464n	233.154	27.1992	pos	Furanogermenone	HMDB0036766	Lipids and lipid-like molecules	Prenol lipids	Sesquiterpenoids	C17488	51.4	59.4	M+H-H2O, M+H	C15H20O2	0.302834	2.2702	0.000231574	0.000546314	0.396716	1.31651	1.26584e+06	1.17501e+06	1.23947e+06	1.25254e+06	1.11529e+06	960295	964355	964783	694899	922045	867805	800134	846327	921457	875259	860929
24.15_137.1325m/z	137.133	24.1468	pos	p-Menth-1-en-4-ol	HMDB0035833	Lipids and lipid-like molecules	Prenol lipids	Monoterpenoids	C17073	44	22.1	M+H-H2O	C10H18O	0.280347	1.74789	2.25412e-10	3.71254e-09	1.72088	3.29637	220361	186746	188989	208079	189390	171848	153792	173161	47125.6	51890.6	49406.8	48108.3	54367.5	62199	67927.7	71704.1
20.09_419.1306m/z	419.131	20.0865	pos	Isoliquiritin	HMDB0037318	Phenylpropanoids and polyketides	Flavonoids	Flavonoid glycosides	C16978	37.4	0	M+H	C21H22O9	-7.31021	1.26524	0.000834152	0.00176188	-0.461813	0.726073	263104	277293	219079	266666	260504	216118	162204	197373	365748	270592	342816	358464	351053	320313	305865	250100
25.82_220.1827n	203.179	25.8248	pos	Isocyperol	HMDB0035718	Lipids and lipid-like molecules	Prenol lipids	Sesquiterpenoids	C16974	49.5	50.5	M+H-H2O, M+H	C15H24O	-0.121259	4.31469	7.66041e-11	1.62828e-09	-1.46863	0.361325	500405	460736	483327	482025	452189	396391	393974	388784	1.2528e+06	1.29506e+06	1.26618e+06	1.3676e+06	1.35841e+06	1.174e+06	1.10628e+06	1.0263e+06
28.54_234.1619n	235.169	28.5369	pos	Dehydrocurdione	HMDB0035407	Lipids and lipid-like molecules	Prenol lipids	Sesquiterpenoids	C16949	47.8	47	M+H-H2O, M+H	C15H22O2	-0.361016	1.73668	2.10689e-07	1.03651e-06	0.798136	1.73885	326268	341247	338864	350797	357348	270848	266999	276135	163103	181491	195099	164870	173423	199701	191972	184464
1.73_378.0810m/z	378.081	1.7343	pos	Gonyautoxin II	HMDB0033507	Phenylpropanoids and polyketides	Saxitoxins, gonyautoxins, and derivatives	Unclassified	C16856	37	0	M+H-H2O	C10H17N7O8S	-4.13879	1.53216	6.75496e-11	1.4875e-09	4.64099	24.9504	83268.4	93155.6	116935	130065	102311	111647	85569.9	103587	4853.03	5941.96	4181.74	2061.87	3418.83	2571.88	3641.95	6456.04
27.74_276.2088n	277.216	27.7355	pos	Stearidonic acid	HMDB0006547	Lipids and lipid-like molecules	Fatty Acyls	Lineolic acids and derivatives	C16300	47.6	41.3	M+H-H2O, M+H	C18H28O2	-0.643065	4.99239	1.3165e-11	4.23568e-10	3.00628	8.03488	1.17203e+06	1.23792e+06	1.43296e+06	1.40008e+06	1.05251e+06	1.07902e+06	1.13343e+06	1.05988e+06	177509	135293	145553	154950	143297	143515	154823	135847
12.10_518.1061n	519.113	12.0976	pos	6''-Malonylgenistin	HMDB0029529	Phenylpropanoids and polyketides	Isoflavonoids	Isoflavonoid O-glycosides	C16192	51.6	61.3	M+H, M+Na, M+K	C24H22O13	0.0934712	23.6412	4.02817e-07	1.82561e-06	-1.75058	0.297181	9.20419e+06	9.46194e+06	1.63931e+07	1.05955e+07	1.01513e+07	9.07269e+06	1.09403e+07	9.25622e+06	5.08054e+07	2.86598e+07	3.57346e+07	4.07774e+07	2.99295e+07	3.81669e+07	2.76632e+07	3.45368e+07
23.47_137.1325m/z	137.133	23.4717	pos	(+)-Isomenthone	HMDB0034972	Lipids and lipid-like molecules	Prenol lipids	Isoprenoids	C11952	43.3	19.7	M+H-H2O	C10H18O	0.380942	1.40317	3.07281e-10	4.68953e-09	1.43637	2.7064	151009	138267	136567	142820	133056	125271	112874	123965	38056.6	43747.5	44467.8	40985.9	47051.8	54999.2	59656.4	64114.2
28.70_135.1169m/z	135.117	28.7015	pos	Pinocarveol	HMDB0035743	Lipids and lipid-like molecules	Prenol lipids	Monoterpenoids	C11941	48.9	47.6	M+H-H2O	C10H16O	0.548994	1.6968	2.28117e-10	3.73643e-09	1.86129	3.63331	191122	183778	177516	196662	162054	149188	142337	146890	42325.7	50884.9	48559	39914.7	44494	49980.6	49702.2	45576.1
1.13_126.0321n	127.039	1.13278	pos	Maltol	HMDB0030776	Organoheterocyclic compounds	Pyrans	Pyranones and derivatives	C11918	42.2	16.9	M+H-H2O, M+H	C6H6O3	3.17649	3.1961	5.58713e-08	3.33801e-07	0.682231	1.60462	1.17566e+06	1.31144e+06	1.2965e+06	1.1906e+06	1.20673e+06	1.11105e+06	1.13371e+06	1.06808e+06	767045	735023	659676	695666	664743	720092	741664	932618
29.32_135.1169m/z	135.117	29.3215	pos	(1S,4S)-Dihydrocarvone	HMDB0036080	Lipids and lipid-like molecules	Prenol lipids	Monoterpenoids	C11415	48.8	46.6	M+H-H2O	C10H16O	0.486218	1.92496	6.09453e-09	5.15628e-08	1.12029	2.1739	341804	317295	325173	324454	293974	255678	248992	266141	124775	138576	139497	124648	138256	144729	141816	139524
24.81_137.1325m/z	137.133	24.8128	pos	(-)-Dihydrocarveol	HMDB0035825	Lipids and lipid-like molecules	Prenol lipids	Monoterpenoids	C11396	45.9	31.1	M+H-H2O	C10H18O	0.222588	3.03676	9.27419e-11	1.87606e-09	2.15345	4.44889	583847	543250	533603	565329	493798	465303	403795	443083	99759.3	108941	107974	93527	108948	121463	128144	137538
24.65_151.1118m/z	151.112	24.6467	pos	(+)-(S)-Carvone	HMDB0004487	Lipids and lipid-like molecules	Prenol lipids	Monoterpenoids	C11383	51	56.8	M+H	C10H14O	0.114808	4.72663	6.92874e-11	1.51319e-09	2.17212	4.50685	1.42028e+06	1.31732e+06	1.23404e+06	1.36054e+06	1.2026e+06	1.13357e+06	977768	1.0782e+06	235697	261185	264538	217863	255941	288709	306634	327105
8.55_337.0914m/z	337.091	8.55042	pos	Dattelic acid	HMDB0033999	Phenylpropanoids and polyketides	Cinnamic acids and derivatives	Hydroxycinnamic acids and derivatives	C10434	55.9	84.4	M+H	C16H16O8	-1.20502	2.86063	4.11459e-08	2.57375e-07	-0.557476	0.67949	751404	830514	689869	704746	859097	785791	707506	716923	1.12842e+06	1.16184e+06	1.10364e+06	1.16803e+06	1.1719e+06	1.04428e+06	973642	1.14588e+06
25.80_244.1098n	227.106	25.8036	pos	Batatasin IV	HMDB0032641	Phenylpropanoids and polyketides	Stilbenes	Unclassified	C10247	41.6	10.4	M+H-H2O, M+H	C15H16O3	-0.659663	8.06755	4.68239e-05	0.000127095	0.238185	1.17951	2.28232e+07	2.11976e+07	2.2122e+07	2.28282e+07	2.0294e+07	2.05321e+07	1.989e+07	1.98909e+07	1.59157e+07	1.75415e+07	1.81167e+07	1.76097e+07	1.86905e+07	1.88363e+07	1.87515e+07	1.83082e+07
26.31_354.1100n	337.107	26.3131	pos	Cyclokievitone	HMDB0033983	Phenylpropanoids and polyketides	Isoflavonoids	Isoflavans	C10207	48.5	47.2	M+H-H2O, M+H	C20H18O6	-0.867985	4.75098	2.90181e-05	8.26787e-05	0.446415	1.36265	4.36564e+06	4.40038e+06	4.01799e+06	4.68039e+06	4.63033e+06	3.73659e+06	3.7923e+06	3.50713e+06	2.81931e+06	3.25103e+06	3.00104e+06	3.16333e+06	3.48471e+06	2.99913e+06	2.98579e+06	2.60914e+06
19.82_301.0704m/z	301.07	19.8205	pos	Cajanin	HMDB0032696	Phenylpropanoids and polyketides	Isoflavonoids	O-methylated isoflavonoids	C10203	49.1	48.9	M+H	C16H12O6	-0.794561	6.10924	1.10526e-06	4.42826e-06	0.593879	1.5093	5.31647e+06	5.74354e+06	4.97377e+06	5.36098e+06	5.04779e+06	4.41919e+06	4.64278e+06	4.78917e+06	3.36289e+06	2.89873e+06	3.59195e+06	3.75584e+06	3.72184e+06	3.14637e+06	3.57364e+06	2.64569e+06
9.89_462.1162n	463.123	9.89242	pos	Swertiajaponin	HMDB0030569	Phenylpropanoids and polyketides	Flavonoids	Flavonoid glycosides	C10187	51.1	56.8	M+H, M+Na	C22H22O11	-0.12835	5.15589	4.09401e-05	0.000112828	-0.286103	0.820114	5.7772e+06	6.32008e+06	6.07089e+06	6.68233e+06	6.59559e+06	5.56188e+06	5.22406e+06	5.33416e+06	7.29089e+06	7.13488e+06	7.6768e+06	7.59752e+06	7.28809e+06	6.86106e+06	6.92718e+06	7.22303e+06
30.06_178.1339m/z	178.134	30.0561	pos	Anatabine	HMDB0004476	Organic nitrogen compounds	Organonitrogen compounds	Amines	C10126	37.6	12.7	M+NH4	C10H12N2	-0.112779	1.84841	1.13216e-08	8.69131e-08	1.50701	2.84221	189667	185340	202090	218670	246737	266515	252985	268035	97562.2	83191.5	84182.4	71835.5	74382.2	68739.2	73748.2	90237.6
24.13_344.0896n	345.097	24.1262	pos	Eupatilin	HMDB0029469	Phenylpropanoids and polyketides	Flavonoids	O-methylated flavonoids	C10040	46.6	36.8	M+H, M+Na	C18H16O7	-0.110595	1.96434	6.96646e-06	2.27918e-05	-0.469001	0.722465	515337	526305	553498	523188	470065	382953	395632	400188	591752	648100	665474	652587	680125	673817	646494	655975
29.24_196.1464n	197.154	29.2408	pos	Linalyl acetate	HMDB0039522	Lipids and lipid-like molecules	Prenol lipids	Monoterpenoids	C09863	41	9.07	M+H, M+NH4	C12H20O2	0.472448	1.05591	5.13487e-09	4.46464e-08	1.66859	3.17904	82361.3	74429.9	76916.9	79427.1	74203.5	56187.5	54769.1	63146.2	23378.2	25223.1	20622.3	19501.9	20666.9	22316.1	21756.5	23141.9
23.81_220.1828n	203.179	23.8115	pos	beta-Santalol	HMDB0036716	Lipids and lipid-like molecules	Prenol lipids	Sesquiterpenoids	C09720	46.8	37	M+H-H2O, M+H	C15H24O	0.158184	2.42614	6.14211e-08	3.62131e-07	-0.448206	0.732954	751963	734926	754479	742812	719499	653561	652477	650603	948032	975591	1.00493e+06	1.00781e+06	1.04807e+06	920388	920581	897212
29.26_205.1950m/z	205.195	29.2608	pos	alpha-Humulene	HMDB0036467	Lipids and lipid-like molecules	Prenol lipids	Sesquiterpenoids	C09684	55	76.2	M+H	C15H24	-0.133502	6.9747	2.18951e-07	1.07201e-06	0.85278	1.80598	5.63248e+06	5.09148e+06	5.13838e+06	5.51447e+06	4.95572e+06	4.20677e+06	4.016e+06	4.32231e+06	2.36352e+06	2.68015e+06	2.68165e+06	2.32649e+06	2.65415e+06	2.91095e+06	2.99293e+06	2.91734e+06
26.29_290.1515n	291.159	26.2928	pos	Laurenobiolide	HMDB0036771	Lipids and lipid-like molecules	Prenol lipids	Terpene lactones	C09492	42.4	15.9	M+H, M+K, M+NH4, M+Na, M+H-H2O	C17H22O4	-0.937474	3.58446	0.00344101	0.00647314	0.275165	1.21013	4.93019e+06	4.77032e+06	5.04239e+06	5.19982e+06	4.37949e+06	3.71207e+06	3.84792e+06	3.80197e+06	3.40753e+06	3.72027e+06	3.79083e+06	3.53672e+06	3.71879e+06	3.83151e+06	3.78333e+06	3.69883e+06
22.15_496.2823n	497.29	22.1453	pos	Absinthin	HMDB0035742	Lipids and lipid-like molecules	Prenol lipids	Sesterterpenoids	C09286	39.2	0	M+H-H2O, M+H	C30H40O6	-0.314146	1.60759	0.000219153	0.000519206	-0.549436	0.683287	359438	322472	301064	339044	303295	231956	203654	226195	308112	399496	426016	423930	470393	454723	433869	430688
29.79_330.1829n	331.19	29.7927	pos	Carnosol	HMDB0002121	Lipids and lipid-like molecules	Prenol lipids	Terpene lactones	C09069	39.6	2.23	M+H, M+K, M+NH4, M+Na, M+H-H2O	C20H26O4	-0.542032	3.48949	0.000218041	0.000516841	0.431763	1.34888	2.56195e+06	2.65724e+06	2.876e+06	2.75938e+06	2.48409e+06	2.02334e+06	2.01085e+06	2.06591e+06	1.81472e+06	1.90945e+06	1.94061e+06	1.78296e+06	1.76884e+06	1.74965e+06	1.77759e+06	1.66719e+06
1.05_282.0869m/z	282.087	1.04715	pos	Necatorine	HMDB0039035	Lipids and lipid-like molecules	Prenol lipids	Tetraterpenoids	C08594	42.4	19	M+NH4	C15H8N2O3	-1.41203	6.45703	3.78712e-12	1.70689e-10	4.10738	17.2363	2.13449e+06	2.05693e+06	2.01401e+06	1.94757e+06	1.49122e+06	1.69172e+06	1.8864e+06	1.63501e+06	91260.2	98208.7	84652.6	88693.1	86137.2	128969	111739	172319
22.26_327.1202m/z	327.12	22.2649	pos	Humilixanthin	HMDB0039123	Organic acids and derivatives	Carboxylic acids and derivatives	Amino acids, peptides, and analogues	C08548	43.2	25.4	M+H	C14H18N2O7	4.61827	5.81846	8.88214e-07	3.65202e-06	0.787807	1.72645	4.17546e+06	4.00437e+06	4.02348e+06	4.1227e+06	3.69342e+06	3.17864e+06	2.96268e+06	3.04255e+06	1.99694e+06	2.1079e+06	2.12593e+06	1.92469e+06	2.09079e+06	2.23422e+06	2.19402e+06	2.24076e+06
1.13_262.1285m/z	262.128	1.13278	pos	Lotaustralin	HMDB0033865	Organic oxygen compounds	Organooxygen compounds	Carbohydrates and carbohydrate conjugates	C08334	48.2	43.4	M+H	C11H19NO6	-0.0913303	4.65119	3.05615e-12	1.44283e-10	-5.46002	0.0227181	26356.4	31269.5	20341.5	17219	19702.5	15788.1	21802.1	16461.6	1.04685e+06	1.12315e+06	843562	923648	998448	888366	817618	794749
1.10_286.0921m/z	286.092	1.09853	pos	Gynocardin	HMDB0029913	Organic oxygen compounds	Organooxygen compounds	Carbohydrates and carbohydrate conjugates	C08331	38	0	M+H-H2O	C12H17NO8	-0.060815	1.85343	2.35115e-10	3.8307e-09	1.9335	3.81981	202606	176232	227058	169747	230599	186180	194678	197275	38049.1	47257.5	35222.5	67285.1	44339.5	49909.8	56966	75749.3
1.98_253.1183m/z	253.118	1.97747	pos	Hypoglycin B	HMDB0029428	Organic acids and derivatives	Carboxylic acids and derivatives	Amino acids, peptides, and analogues	C08280	43.1	19.9	M+H-H2O	C12H18N2O5	0.190028	1.69889	2.20416e-09	2.27863e-08	3.19664	9.16821	167233	182409	115475	147842	137598	128997	130649	103151	16779.2	14326.1	15213.6	14668.9	16042.4	15903.3	15989.2	12513.5
27.34_340.2256m/z	340.226	27.3441	pos	Propoxyphene	HMDB0014785	Phenylpropanoids and polyketides	Stilbenes	Unclassified	C07406	41.5	17.4	M+H	C22H29NO2	-4.29231	1.11153	1.7413e-06	6.62539e-06	0.821535	1.76728	152794	146646	126077	146948	146473	107403	108584	110595	71813.7	74166.4	80356.8	77608.3	78057.4	72934	74788.8	61871.1
1.12_504.1694n	527.158	1.11568	pos	Galactotriose	HMDB0029922	Organic oxygen compounds	Organooxygen compounds	Carbohydrates and carbohydrate conjugates	C07283	45.9	34.3	M+NH4, M+Na	C18H32O16	0.638652	3.15923	0.0100928	0.0173016	0.288042	1.22098	3.5867e+06	3.0167e+06	3.90099e+06	4.36999e+06	3.71639e+06	4.01228e+06	3.00705e+06	3.59401e+06	3.06089e+06	3.18064e+06	3.33572e+06	2.57401e+06	2.68563e+06	2.52736e+06	2.81721e+06	3.73708e+06
1.15_274.0921m/z	274.092	1.1498	pos	5'-Deoxyadenosine	HMDB0001983	Nucleosides, nucleotides, and analogues	5'-deoxyribonucleosides	Unclassified	C05198	45.8	38.8	M+Na	C10H13N5O3	4.19125	2.72018	1.54708e-10	2.78691e-09	-5.75266	0.0185471	4960.57	7438.79	7761.24	4121.34	4971.81	5564.73	7009.12	5637.97	364184	402395	278666	357709	342992	293806	251234	268207
1.19_837.1299m/z	837.13	1.187	pos	Luteolin 7-O-[beta-D-glucuronosyl-(1->2)-beta-D-glucuronide]-4'-O-beta-D-glucuronide	HMDB0060296	Phenylpropanoids and polyketides	Flavonoids	Flavonoid glycosides	C04900	36.2	0.117	M+Na	C33H34O24	-4.07655	2.13043	3.67014e-09	3.42995e-08	-3.47775	0.0897623	4328.67	4580.03	5802.69	3900.94	7043.31	14743.5	69649.7	44387.5	212236	197434	246340	144775	231917	196995	243470	247337
1.08_215.0169m/z	215.017	1.08147	pos	(1R,2R)-Isocitric acid	HMDB0033717	Organic acids and derivatives	Carboxylic acids and derivatives	Tricarboxylic acids and derivatives	C04617	38.2	0	M+Na	C6H8O7	3.323	1.27281	0.000123302	0.00030712	0.518916	1.43288	267232	273214	323998	304790	297310	244337	234620	218787	217447	199402	190201	210586	180518	191490	183454	137349
1.12_145.0496m/z	145.05	1.11568	pos	3-Hydroxymethylglutaric acid	HMDB0000355	Lipids and lipid-like molecules	Fatty Acyls	Fatty acids and conjugates	C03761	44.4	25.3	M+H-H2O	C6H10O5	0.529833	2.65656	1.84629e-09	1.97542e-08	0.791101	1.73039	666051	774876	788232	720588	719723	678550	702652	659729	435442	424802	381395	383627	375595	386817	415922	496457
32.84_113.0601m/z	113.06	32.8374	pos	3-Methyl-2-oxovaleric acid	HMDB0000491	Organic acids and derivatives	Keto acids and derivatives	Short-chain keto acids and derivatives	C03465	37.3	18.7	M+H-H2O	C6H10O3	2.6704	1.22749	1.07894e-05	3.38113e-05	0.245909	1.18584	461486	439369	481676	484026	463436	441934	418184	436709	412658	389574	362355	366459	366539	375211	377340	408304
1.19_360.1500m/z	360.15	1.187	pos	Inulobiose	HMDB0029898	Organic oxygen compounds	Organooxygen compounds	Carbohydrates and carbohydrate conjugates	C03323	45.5	32.7	M+NH4	C12H22O11	0.0332856	3.86936	2.26604e-06	8.35327e-06	-1.21836	0.429771	476802	676038	580981	564545	477328	512912	414375	458823	1.19297e+06	1.10365e+06	1.14984e+06	1.01208e+06	1.11103e+06	1.1488e+06	1.17487e+06	1.79052e+06
1.13_189.1234m/z	189.123	1.13278	pos	N6-Acetyl-L-lysine	HMDB0000206	Organic acids and derivatives	Carboxylic acids and derivatives	Amino acids, peptides, and analogues	C02727	45.5	32.9	M+H	C8H16N2O3	0.179701	1.12824	2.49281e-06	9.09541e-06	0.696256	1.62029	167835	187424	146053	169905	150547	140521	137855	128879	106694	93406.1	94797	105224	99207.4	96134.6	78123.9	84929.2
21.07_151.1118m/z	151.112	21.0668	pos	Perillyl aldehyde	HMDB0003647	Lipids and lipid-like molecules	Prenol lipids	Monoterpenoids	C02576	46.3	35.3	M+H	C10H14O	0.147806	3.27814	5.32865e-12	2.16224e-10	2.0074	4.02057	689850	612760	607909	658906	603199	568486	496187	575041	139046	138574	147000	128853	142721	164240	169594	166903
0.07_153.0547m/z	153.055	0.0652	pos	Phenoxyacetic acid	HMDB0031609	Benzenoids	Benzene and substituted derivatives	Phenoxyacetic acid derivatives	C02181	42.7	15.9	M+H	C8H8O3	0.604435	1.5005	4.68107e-06	1.59991e-05	0.411802	1.33035	419211	446594	469856	457495	422805	403834	367239	371158	334863	321711	297225	296892	306080	306341	326694	334495
1.10_1029.2902m/z	1029.29	1.09853	pos	Maltohexaose	HMDB0012253	Organic oxygen compounds	Organooxygen compounds	Carbohydrates and carbohydrate conjugates	C01936	38.7	0	M+K	C36H62O31	-0.463244	1.92259	0.0451433	0.0667841	0.27048	1.20621	1.68544e+06	1.27856e+06	1.99386e+06	1.90156e+06	1.46185e+06	1.9719e+06	1.58069e+06	2.15783e+06	1.38138e+06	1.86315e+06	1.21806e+06	1.18022e+06	1.40568e+06	1.39107e+06	1.43163e+06	1.76169e+06
30.04_140.0818m/z	140.082	30.0378	pos	Histidinal	HMDB0012234	Organic nitrogen compounds	Organonitrogen compounds	Amines	C01929	42.5	14.7	M+H	C6H9N3O	-0.0644329	2.29765	5.84954e-05	0.000155395	0.309853	1.23958	1.25833e+06	1.38794e+06	1.54482e+06	1.44676e+06	1.32269e+06	1.29164e+06	1.20075e+06	1.25358e+06	1.10499e+06	1.06115e+06	989671	1.0483e+06	1.02594e+06	1.09387e+06	1.15905e+06	1.15423e+06
1.15_164.0475n	182.081	1.1498	pos	2-Hydroxycinnamic acid	HMDB0002641	Phenylpropanoids and polyketides	Cinnamic acids and derivatives	Hydroxycinnamic acids and derivatives	C01772	46.5	39.8	M+H, M+NH4	C9H8O3	0.659261	1.33296	0.00671777	0.0119352	-0.20223	0.869206	792643	901996	717737	793779	787252	663281	725071	644907	893062	874496	830221	972387	901031	856597	813711	792028
32.84_283.2631m/z	283.263	32.8374	pos	Elaidic acid	HMDB0000573	Lipids and lipid-like molecules	Fatty Acyls	Fatty acids and conjugates	C01712	45.7	33.8	M+H	C18H34O2	-0.217834	1.02521	0.000261952	0.000611541	0.385461	1.30628	248819	252799	270716	261697	222991	216569	189969	195722	191879	177371	168941	170101	166902	176830	182407	188914
1.33_305.0844m/z	305.084	1.32577	pos	Xylobiose	HMDB0029894	Organic oxygen compounds	Organooxygen compounds	Carbohydrates and carbohydrate conjugates	C01630	39.2	2.82	M+Na	C10H18O9	0.227819	1.14982	1.95332e-08	1.37055e-07	1.4142	2.66513	97143.6	81310.1	106172	113988	87630.3	95290.9	79747	75380.1	38524.2	35786.1	42205.4	31479.6	33249.3	27076	30897.5	37190
1.13_247.1056n	248.113	1.13278	pos	Linamarin	HMDB0033699	Organic oxygen compounds	Organooxygen compounds	Carbohydrates and carbohydrate conjugates	C01594	47.5	42	M+H-H2O, M+H	C10H17NO6	0.0101846	4.66713	2.60659e-12	1.28194e-10	-7.01026	0.00775716	7512.76	3253.87	12465.6	4660.96	10666.3	7895.65	5181.56	5531	883337	909563	746652	826635	965075	914458	983529	1.14043e+06
1.13_113.0237m/z	113.024	1.13278	pos	2-Furoic acid	HMDB0000617	Organoheterocyclic compounds	Furans	Furoic acid and derivatives	C01546	41.9	16.2	M+H	C5H4O3	3.57101	2.04836	1.01821e-08	7.94299e-08	1.16053	2.2354	337469	374569	382580	341825	336531	290555	290900	269101	168654	152454	147464	141831	127331	135876	141595	158425
24.65_109.0652m/z	109.065	24.6467	pos	o-Cresol	HMDB0002055	Benzenoids	Phenols	Cresols	C01542	44.9	29.7	M+H	C7H8O	3.46915	2.62095	2.7432e-10	4.28515e-09	2.2552	4.774	442076	406666	374692	418738	365226	340155	294353	315796	66258.3	73161.9	77527.1	62645.8	72336.3	83468.3	90391.1	93755.2
4.40_181.0495m/z	181.049	4.39795	pos	3,4-Dihydroxy-trans-cinnamate	HMDB0003501	Phenylpropanoids and polyketides	Cinnamic acids and derivatives	Hydroxycinnamic acids and derivatives	C01481	49.5	49.9	M+H	C9H8O4	-0.234696	1.52528	5.45558e-09	4.7013e-08	-0.672418	0.627454	177416	178358	157062	154409	192662	172460	154517	161684	278406	288309	261815	278713	271798	250737	236119	283371
21.07_109.0652m/z	109.065	21.0668	pos	p-Cresol	HMDB0001858	Benzenoids	Phenols	Cresols	C01468	45	30.2	M+H	C7H8O	3.65832	3.66786	1.41683e-11	4.49935e-10	2.55017	5.85705	800293	704375	698464	764526	689377	643161	553937	617437	91291.5	101000	113622	92982.9	114524	132191	144423	144152
1.10_259.0214m/z	259.021	1.09853	pos	6-Phosphonoglucono-D-lactone	HMDB0001127	Organic oxygen compounds	Organooxygen compounds	Carbohydrates and carbohydrate conjugates	C01236	39.9	2.74	M+H	C6H11O9P	0.247058	1.72022	5.8416e-05	0.000155197	0.454984	1.37077	561376	505228	658576	577153	436783	532881	579365	474748	381187	360522	408894	376113	397463	390956	404858	435982
1.42_174.1006n	175.108	1.42202	pos	L-Theanine	HMDB0034365	Organic acids and derivatives	Carboxylic acids and derivatives	Amino acids, peptides, and analogues	C01047	41.4	12.9	M+H-H2O, M+H	C7H14N2O3	0.640116	1.03966	2.41617e-08	1.6365e-07	3.36899	10.3316	67527.7	68941.9	40815.8	54293.5	56209.2	48572.3	45327.8	36567.3	3311.52	2175.26	4656.58	4951.79	5827.78	5716.03	9821.93	4022.17
1.10_138.0550m/z	138.055	1.09853	pos	Trigonelline	HMDB0000875	Alkaloids and derivatives	Unclassified	Unclassified	C01004	41	6.46	M+H	C7H7NO2	0.0772134	1.79877	0.000238589	0.000561489	0.218474	1.1635	1.13827e+06	1.26232e+06	1.30862e+06	1.20086e+06	1.2666e+06	1.14743e+06	1.10701e+06	1.06668e+06	1.06685e+06	999685	976468	983086	966873	1.04718e+06	1.04562e+06	1.07735e+06
1.46_130.0503m/z	130.05	1.4584	pos	O-Acetylserine	HMDB0003011	Organic acids and derivatives	Carboxylic acids and derivatives	Amino acids, peptides, and analogues	C00979	45.1	35.1	M+H-H2O	C5H9NO4	2.63282	2.6361	5.52458e-10	7.49327e-09	-0.963841	0.51269	359044	337393	310418	258201	332467	316502	281488	301772	701225	641794	610399	565474	621853	569480	587802	572923
3.56_144.0808m/z	144.081	3.5577	pos	Tryptophanol	HMDB0003447	Organoheterocyclic compounds	Indoles and derivatives	Indoles	C00955	44.4	25.7	M+H-H2O	C10H11NO	0.343088	1.07166	9.67889e-09	7.62144e-08	-0.60436	0.657763	107255	103233	81089.7	81483.9	103418	95891.4	94788	93882.4	135041	138326	147657	140732	153716	147054	151289	143200
31.03_124.0870m/z	124.087	31.026	pos	L-Histidinol	HMDB0003431	Organic nitrogen compounds	Organonitrogen compounds	Amines	C00860	45.6	35.5	M+H-H2O	C6H11N3O	0.599308	13.9411	4.80541e-07	2.13239e-06	0.488484	1.40297	2.63095e+07	2.80974e+07	3.02555e+07	2.93553e+07	3.2114e+07	3.30766e+07	3.07833e+07	3.27481e+07	2.37292e+07	2.33217e+07	1.90813e+07	1.99545e+07	2.13896e+07	2.18126e+07	2.18855e+07	2.18441e+07
23.81_137.1325m/z	137.133	23.8115	pos	(-)-Menthone	HMDB0035162	Lipids and lipid-like molecules	Prenol lipids	Monoterpenoids	C00843	44	21.6	M+H-H2O	C10H18O	0.241917	2.09326	3.95664e-11	9.81295e-10	1.92711	3.80293	285678	258552	262897	278046	253208	227855	215005	228460	48816.8	58343.1	61226.5	53014.5	63630.2	73160.1	82977.3	87292.4
1.44_169.0740n	187.108	1.44013	pos	Norepinephrine	HMDB0000216	Benzenoids	Phenols	Benzenediols	C00547	42.2	17.4	M+H, M+NH4, M+H-H2O	C8H11NO3	0.580633	1.14449	1.82782e-08	1.29477e-07	1.40812	2.65391	113611	107721	81238.1	95157.7	92295.6	90291	81876.1	71140.2	34863.4	31851.7	36642	32967.5	34628.2	32069.2	36182.2	37117.1
1.13_224.0683n	247.058	1.13278	pos	Sinapic acid	HMDB0032616	Phenylpropanoids and polyketides	Cinnamic acids and derivatives	Hydroxycinnamic acids and derivatives	C00482	37.6	0	M+H, M+Na	C11H12O5	-0.71437	1.74859	2.47726e-08	1.67182e-07	1.93296	3.81838	164302	160591	242626	180163	202886	185557	136480	172235	42987.3	44315	40137.2	35949.3	38799.2	46457.3	57731.6	72013.7
1.42_666.2221n	689.211	1.42202	pos	Mannan	HMDB0029931	Organic oxygen compounds	Organooxygen compounds	Carbohydrates and carbohydrate conjugates	C00464	39.5	0	M+H-H2O, M+K, M+NH4, M+Na	C24H42O21	0.42195	2.63815	0.00272583	0.00522902	0.443096	1.35952	1.62167e+06	1.24527e+06	1.59073e+06	1.81343e+06	1.56144e+06	1.82584e+06	1.31445e+06	1.56958e+06	1.1468e+06	1.05615e+06	1.37237e+06	947255	1.06206e+06	880069	1.1108e+06	1.65011e+06
1.12_175.1079m/z	175.108	1.11568	pos	N-Acetylornithine	HMDB0003357	Organic acids and derivatives	Carboxylic acids and derivatives	Amino acids, peptides, and analogues	C00437	45.7	36.2	M+H	C7H14N2O3	1.21295	1.74237	2.80139e-07	1.32669e-06	0.883378	1.84469	326920	308757	304834	244570	367119	295022	266547	265030	179058	164626	155419	163243	160301	178123	159976	128793
30.32_131.1061n	114.103	30.3246	pos	N-Carbamoylputrescine	HMDB0033458	Organic acids and derivatives	Carboximidic acids and derivatives	Carboximidic acids	C00436	41.5	13.7	M+H-H2O, M+Na	C5H13N3O	1.89842	1.83343	8.08728e-09	6.55804e-08	0.847569	1.79947	307921	293244	335694	358434	316342	348132	328445	324545	211028	174749	187033	154938	167475	154675	173306	228756
30.32_112.0872m/z	112.087	30.3246	pos	Histamine	HMDB0000870	Organic nitrogen compounds	Organonitrogen compounds	Amines	C00388	39.2	5.58	M+H	C5H9N3	2.53232	1.56703	1.50593e-07	7.74879e-07	0.578983	1.4938	301395	307348	356457	359364	316706	347743	321076	313358	242961	210165	217272	198094	204106	201962	220251	261419
1.44_160.0373n	143.034	1.44013	pos	Oxoadipic acid	HMDB0000225	Organic acids and derivatives	Keto acids and derivatives	Medium-chain keto acids and derivatives	C00322	41.6	14.2	M+H-H2O, M+H	C6H8O5	0.524118	1.02764	1.08348e-07	5.86332e-07	0.734469	1.66379	118995	115202	137798	116016	118145	117286	105204	103980	75505.4	65588.1	70515	59715.4	64707.2	62878.1	77434.9	84200.2
25.47_300.2896m/z	300.29	25.4747	pos	Sphingosine	HMDB0000252	Organic nitrogen compounds	Organonitrogen compounds	Amines	C00319	46.8	38.1	M+H	C18H37NO2	-0.500671	1.23791	0.00193281	0.00381313	0.639266	1.55754	307030	297907	236528	215991	247430	230656	216506	219158	148270	94791.8	125335	123455	140724	196498	270541	165978
32.82_107.0496m/z	107.05	32.8189	pos	Benzaldehyde	HMDB0006115	Benzenoids	Benzene and substituted derivatives	Benzoyl derivatives	C00261	46	35	M+H	C7H6O	4.02895	1.80587	0.000131244	0.000325196	0.519599	1.43356	692509	534887	604041	613574	569539	477296	439853	466407	393289	374903	355261	368853	364029	382073	390862	438699
1.70_152.0567m/z	152.057	1.69538	pos	Guanine	HMDB0000132	Organoheterocyclic compounds	Imidazopyrimidines	Purines and purine derivatives	C00242	41.8	12.7	M+H	C5H5N5O	0.385661	1.44496	2.02205e-06	7.54918e-06	0.687866	1.6109	280883	311898	229496	253500	250639	238274	244940	221454	157293	144054	168511	184445	179928	145951	153495	127162
10.51_325.0917m/z	325.092	10.5067	pos	dCMP	HMDB0001202	Nucleosides, nucleotides, and analogues	Pyrimidine nucleotides	Pyrimidine deoxyribonucleotides	C00239	47.6	47.7	M+NH4	C9H14N3O7P	2.91174	1.08276	0.00351052	0.00658946	-0.281216	0.822897	342646	363643	299536	332241	381588	330691	259181	281873	355548	396606	441406	419024	445442	345602	372560	372929
1.08_119.0587n	120.066	1.08147	pos	L-Threonine	HMDB0000167	Organic acids and derivatives	Carboxylic acids and derivatives	Amino acids, peptides, and analogues	C00188	43.3	23.9	M+H-H2O, M+H	C4H9NO3	4.23808	2.26616	1.10645e-07	5.96961e-07	0.446994	1.3632	861489	961202	886421	820611	865592	820747	788281	788026	653288	640579	591434	571143	618973	622462	655454	629345
1.13_118.0864m/z	118.086	1.13278	pos	L-Valine	HMDB0000883	Organic acids and derivatives	Carboxylic acids and derivatives	Amino acids, peptides, and analogues	C00183	51.6	65.1	M+H	C5H11NO2	1.25426	2.93183	0.000198292	0.000474164	-0.215721	0.861116	2.95273e+06	3.04709e+06	2.85768e+06	2.6264e+06	2.92931e+06	2.64598e+06	2.57358e+06	2.41967e+06	3.13193e+06	3.05844e+06	3.17074e+06	3.05653e+06	3.26098e+06	3.2278e+06	3.41874e+06	3.28399e+06
1.12_136.0618m/z	136.062	1.11568	pos	Adenine	HMDB0000034	Organoheterocyclic compounds	Imidazopyrimidines	Purines and purine derivatives	C00147	41.5	9.93	M+H	C5H5N5	0.183619	7.23145	8.35973e-11	1.72844e-09	1.97189	3.92282	3.12982e+06	3.48468e+06	3.03773e+06	3.36222e+06	2.92409e+06	2.63597e+06	2.70658e+06	2.46113e+06	773412	622061	755838	789632	788024	779374	860307	683682
1.12_221.0900n	204.087	1.11568	pos	N-Acetyl-D-glucosamine	HMDB0000215	Organic oxygen compounds	Organooxygen compounds	Carbohydrates and carbohydrate conjugates	C00140	46.9	39	M+H-H2O, M+H	C8H15NO6	0.1807	1.96133	0.00262696	0.00505167	0.270546	1.20626	1.32081e+06	1.36351e+06	1.50781e+06	1.4088e+06	1.29751e+06	1.25994e+06	1.18209e+06	1.20472e+06	1.2229e+06	1.0983e+06	956531	1.01004e+06	1.01445e+06	1.02231e+06	1.04785e+06	1.36965e+06
1.08_147.0764m/z	147.076	1.08147	pos	L-Glutamine	HMDB0000641	Organic acids and derivatives	Carboxylic acids and derivatives	Amino acids, peptides, and analogues	C00064	51.2	61.5	M+H	C5H10N2O3	-0.0412369	5.98418	3.3494e-05	9.41253e-05	0.358209	1.28183	8.68614e+06	8.41474e+06	8.30695e+06	6.57288e+06	8.25432e+06	7.76229e+06	7.60298e+06	8.05875e+06	6.51671e+06	5.92037e+06	5.62402e+06	5.49995e+06	6.25923e+06	6.78521e+06	6.83268e+06	6.22431e+06
1.01_147.1128m/z	147.113	1.01235	pos	L-Lysine	HMDB0000182	Organic acids and derivatives	Carboxylic acids and derivatives	Amino acids, peptides, and analogues	C00047	49.1	52.8	M+H	C6H14N2O2	0.195743	2.68901	3.0956e-07	1.44898e-06	0.899646	1.86561	823944	864170	630912	686750	715760	618457	635569	612484	355887	340528	345164	356733	386917	390378	411415	408273
1.08_147.0535n	130.05	1.08147	pos	L-Glutamic acid	HMDB0000148	Organic acids and derivatives	Carboxylic acids and derivatives	Amino acids, peptides, and analogues	C00025	47	46.1	M+H-H2O, M+H	C5H9NO4	2.50433	6.64305	7.70513e-08	4.36647e-07	0.497663	1.41192	7.18886e+06	7.08808e+06	7.03687e+06	5.90806e+06	6.9108e+06	6.43335e+06	6.33804e+06	6.45132e+06	4.91219e+06	4.71233e+06	4.26688e+06	4.30987e+06	4.72729e+06	5.05644e+06	5.03304e+06	4.77108e+06
23.90_397.1672m/z	397.167	23.896	pos	Curcumin I	HMDB0002269	Benzenoids	Phenols	Methoxyphenols	-	37.5	0	M+H	C23H24O6	6.74696	1.01896	0.000854047	0.00180008	5.54267	46.6133	33463.2	28682.1	34632.1	38223.1	28584.7	125695	105343	75412.6	1378.76	1233.59	1051.22	823.531	1390.34	1675.4	1380.46	1150.42
7.56_450.1164n	451.124	7.55765	pos	Hovetrichoside C	-	Lipids and lipid-like molecules	Polyketides	Flavonoids	-	39.2	0	M+H, M+Na	C21H22O11	0.348281	2.3467	4.09083e-05	0.00011275	-0.662635	0.631724	458277	513746	476382	517320	514355	456598	350180	421949	950626	697864	821520	757469	698279	642994	560984	741197
1.57_314.1233m/z	314.123	1.57447	pos	5'-O-beta-D-Glucosylpyridoxine	-	Unclassified	Unclassified	Unclassified	-	39	0	M+H-H2O	C14H21NO8	-0.246035	1.87348	5.44052e-12	2.18032e-10	-6.4677	0.0112987	3116.49	3107.52	500.821	6.4e-10	4629.69	1094.49	987.803	6.4e-10	156349	158849	134953	148901	170885	135444	113603	170255
7.94_697.1605m/z	697.16	7.93958	pos	Kaempferol 3-(6''-malonylglucoside)-7-glucoside	-	Lipids and lipid-like molecules	Polyketides	Flavonoids	-	38.9	0	M+H	C30H32O19	-0.816575	1.13716	4.7405e-09	4.18891e-08	-0.848854	0.555225	77143.9	72385.3	74362.1	66048.2	74747.9	71183.6	49238.1	71184	142273	115995	122996	131673	124496	128270	119906	116313
5.08_245.1860m/z	245.186	5.07595	pos	Rosifoliol	HMDB0035868	Lipids and lipid-like molecules	Prenol lipids	Sesquiterpenoids	-	37.5	0	M+Na	C15H26O	-7.1171	2.92582	2.56875e-09	2.58582e-08	5.07102	33.6147	475535	491219	305736	428134	372944	344055	343661	274362	9884.51	9390	11138.1	11078.4	13336.4	12682.5	13244.5	9552.63
3.56_187.0633n	188.071	3.5577	pos	Indoleacrylic acid	HMDB0000734	Organoheterocyclic compounds	Indoles and derivatives	Indoles	-	44.7	24.9	M+H, M+NH4, M+H-H2O	C11H9NO2	-0.411623	12.1415	2.50321e-08	1.6854e-07	-0.717283	0.608242	1.12384e+07	1.09608e+07	8.33327e+06	8.40967e+06	1.09991e+07	9.82627e+06	9.95281e+06	9.69535e+06	1.44145e+07	1.5244e+07	1.64527e+07	1.56719e+07	1.7927e+07	1.69667e+07	1.75365e+07	1.63526e+07
9.60_163.0390m/z	163.039	9.59575	pos	3 Hydroxycoumarin	HMDB0002149	Phenylpropanoids and polyketides	Coumarins and derivatives	Hydroxycoumarins	-	47.5	39.7	M+H	C9H6O3	0.0120877	3.87242	2.54747e-09	2.56846e-08	-0.656246	0.634527	1.05258e+06	1.18119e+06	1.04629e+06	1.07843e+06	1.23268e+06	1.12874e+06	1.1265e+06	1.07151e+06	1.8619e+06	1.75697e+06	1.81222e+06	1.85921e+06	1.81254e+06	1.64747e+06	1.51221e+06	1.7919e+06
4.17_238.0841n	221.081	4.16702	pos	3,4,5-Trimethoxycinnamic acid	HMDB0002511	Phenylpropanoids and polyketides	Cinnamic acids and derivatives	Hydroxycinnamic acids and derivatives	-	43.8	21.7	M+H-H2O, M+H, M+Na	C12H14O5	0.0800327	1.0312	0.00086761	0.00182637	-0.316649	0.802933	266010	252453	258196	281203	244732	228062	180140	198580	270103	279683	311680	319541	314410	283593	311166	287826
32.84_143.1067m/z	143.107	32.8374	pos	(R)-3-Hydroxyoctanoic acid	HMDB0010722	Organic acids and derivatives	Hydroxy acids and derivatives	Medium-chain hydroxy acids and derivatives	-	46	32.3	M+H-H2O	C8H16O3	0.320067	2.78562	1.1306e-05	3.52799e-05	0.80531	1.74752	703304	713803	739224	760328	920958	944834	979635	1.1289e+06	541421	498245	474416	464363	462316	488668	501582	512278
2.69_243.1339m/z	243.134	2.69072	pos	gamma-Glutamylleucine	HMDB0011171	Organic acids and derivatives	Carboxylic acids and derivatives	Amino acids, peptides, and analogues	-	46	33.7	M+H-H2O	C11H20N2O5	-0.172908	1.13572	2.38535e-09	2.42963e-08	3.92387	15.1776	72481.9	79198.2	47837.5	62194.5	59655.1	51470.2	56272.9	46006.8	2355.17	2504.66	2994.31	4662.39	6296.73	3783.28	4816.65	3890.65
2.98_246.1215n	247.129	2.97832	pos	gamma-Glutamylvaline	HMDB0011172	Organic acids and derivatives	Carboxylic acids and derivatives	Amino acids, peptides, and analogues	-	48.4	45	M+H, M+Na	C10H18N2O5	-0.336165	2.35681	2.72616e-09	2.7066e-08	4.13164	17.5286	311707	342813	205297	267621	240450	223485	237692	197724	14043.3	12040.6	14159.7	13488.4	14068.5	13904.8	15975.1	17947.2
1.13_184.0373n	167.034	1.13278	pos	4-O-Methylgallic acid	HMDB0013198	Benzenoids	Benzene and substituted derivatives	Benzoic acids and derivatives	-	40	8.71	M+H-H2O, M+H	C8H8O5	0.429096	1.73561	5.56324e-09	4.7734e-08	1.41904	2.67408	218458	230627	247876	217145	215599	182362	178481	167388	92014.9	80154.8	82175.7	74621.7	64846.8	71741.2	71259.3	83187.9
1.83_322.1287m/z	322.129	1.83412	pos	3'-O-methyl-(-)-epicatechin	HMDB0029175	Phenylpropanoids and polyketides	Flavonoids	Flavans	-	39.2	0.386	M+NH4	C16H16O6	0.554501	1.2277	3.12697e-06	1.11497e-05	-1.76087	0.295069	29544.8	29469.8	28942.9	24083.4	34113	25956	32010.5	30054.9	90951.7	80433.1	67875	82218.1	88934.7	114094	121286	147836
9.60_337.0915m/z	337.091	9.59575	pos	3-Caffeoyl-1,5-quinolactone	HMDB0029287	Phenylpropanoids and polyketides	Cinnamic acids and derivatives	Hydroxycinnamic acids and derivatives	-	49.2	51.3	M+H	C16H16O8	-0.931626	1.64489	4.55717e-10	6.42771e-09	-1.75494	0.296286	44457	54859.2	44601.8	46687.4	60574.4	52712.4	40645.3	42318.3	173385	177683	173196	180477	177951	147143	123344	152504
8.68_499.1233m/z	499.123	8.67547	pos	3,4-Dicaffeoyl-1,5-quinolactone	HMDB0029291	Phenylpropanoids and polyketides	Cinnamic acids and derivatives	Hydroxycinnamic acids and derivatives	-	55.3	78.2	M+H	C25H22O11	-0.400366	19.0649	2.98718e-07	1.40464e-06	-0.507404	0.703487	3.84662e+07	4.12673e+07	3.50354e+07	3.62258e+07	4.42283e+07	4.07414e+07	3.45567e+07	3.53999e+07	5.50171e+07	55319812	5.46219e+07	5.82501e+07	5.71096e+07	5.17608e+07	4.69135e+07	5.58707e+07
2.12_297.1082m/z	297.108	2.12157	pos	Caffeoyl aspartic acid	HMDB0029294	Organic acids and derivatives	Carboxylic acids and derivatives	Amino acids, peptides, and analogues	-	46.6	48.1	M+NH4	C13H13NO6	0.335428	1.26872	1.73673e-08	1.24158e-07	4.13019	17.511	94621.3	102809	59582.4	78715.8	71759.3	66302.2	70055.8	50820.6	4522.18	3018.84	4462.53	3557.09	4015.87	4693.85	4850.43	4838.8
21.66_305.1383m/z	305.138	21.6551	pos	p-HPEA-EDA	HMDB0029305	Benzenoids	Phenols	Tyrosols and derivatives	-	49.8	52.7	M+H	C17H20O5	-0.323324	1.27998	0.000144565	0.000355685	-0.345575	0.786994	334023	321662	346037	366998	298900	269131	265144	266082	340236	401578	411348	409852	405446	386390	390051	391051
5.44_352.0793n	375.068	5.43687	pos	Chlorogenoquinone	HMDB0029383	Organic oxygen compounds	Organooxygen compounds	Alcohols and polyols	-	39.1	0	M+H, M+Na	C16H16O9	-0.363649	1.11591	5.33904e-07	2.33459e-06	-1.54357	0.343035	33040.1	37829	22733.8	25560.2	36119	31681.8	21348.3	24145.8	85390.5	69122.8	72932.9	99130.1	91262	78568	65288.2	115956
3.02_247.0691m/z	247.069	3.0192	pos	L-Nicotianine	HMDB0029397	Organic acids and derivatives	Carboxylic acids and derivatives	Amino acids, peptides, and analogues	-	40.8	7.55	M+Na	C10H12N2O4	0.575638	1.15792	1.96733e-10	3.35119e-09	-46.3361	1.12576e-14	6.4e-10	6.4e-10	6.4e-10	6.4e-10	6.4e-10	6.4e-10	6.4e-10	6.4e-10	54525.6	56236.2	50759.3	53690.8	74115.1	60458.9	64664	40354.5
1.13_147.0895n	130.086	1.13278	pos	(2R,3R,4R)-2-Amino-4-hydroxy-3-methylpentanoic acid	HMDB0029449	Organic acids and derivatives	Carboxylic acids and derivatives	Amino acids, peptides, and analogues	-	48.7	50.3	M+H-H2O, M+H	C6H13NO3	-0.00144057	5.97733	1.23594e-07	6.5448e-07	0.411843	1.33038	6.11502e+06	6.97283e+06	6.54473e+06	6.03366e+06	6.57664e+06	6.30239e+06	5.96223e+06	6.14224e+06	4.83231e+06	5.13838e+06	4.86006e+06	4.30774e+06	4.52434e+06	4.86935e+06	5.07987e+06	4.45947e+06
1.96_239.1026m/z	239.103	1.95735	pos	gamma-Glutaminyl-4-hydroxybenzene	HMDB0029451	Organic acids and derivatives	Carboxylic acids and derivatives	Amino acids, peptides, and analogues	-	45.8	32.3	M+H	C11H14N2O4	-0.0684369	1.44663	7.87729e-09	6.40244e-08	4.47679	22.2664	119939	130119	74954.2	100064	91371.6	84972.9	88328.8	69266.5	5220.77	3548.48	4868.54	2711.23	3459.4	4924.73	4257.62	5097.2
23.81_356.1260n	339.123	23.8115	pos	Xanthoxylol	HMDB0029459	Lignans, neolignans and related compounds	Furanoid lignans	Unclassified	-	46.9	38.3	M+H-H2O, M+H	C20H20O6	0.0526992	1.91499	1.25231e-09	1.44641e-08	0.709678	1.63544	412478	431906	378240	417714	435719	398910	393067	369550	218248	246962	238910	257101	277615	225843	271991	242973
24.38_224.1412n	207.138	24.3761	pos	Epoxyeremopetasinorol	HMDB0029670	Organoheterocyclic compounds	Oxanes	Unclassified	-	39.3	0	M+H-H2O, M+H	C13H20O3	-0.0712326	1.48363	3.67636e-09	3.43357e-08	2.83263	7.12373	112010	113241	141699	139467	95797.6	91894.1	92849.5	92965.7	17163	15755.5	13983	14817.9	14557.8	15503.2	16042.7	15697.2
29.75_280.2402n	281.247	29.7535	pos	Mangiferic acid	HMDB0029800	Lipids and lipid-like molecules	Fatty Acyls	Lineolic acids and derivatives	-	53.5	70.7	M+H-H2O, M+H	C18H32O2	-0.214926	5.77063	2.37393e-07	1.14965e-06	3.08181	8.46675	943107	2.27056e+06	2.19339e+06	1.48706e+06	1.82207e+06	1.77158e+06	1.48209e+06	1.43411e+06	496333	172489	145255	157725	139807	144332	166833	160358
7.19_418.1859m/z	418.186	7.19402	pos	Hemiariensin	HMDB0029869	Lignans, neolignans and related compounds	Dibenzylbutane lignans	Unclassified	-	50.8	57.3	M+NH4	C22H24O7	-0.262572	2.78834	9.47208e-08	5.21445e-07	-1.81467	0.284268	124219	123232	158520	125666	155646	129954	128441	143609	361466	403586	405581	411798	518892	603905	606267	520398
22.31_296.2350n	297.242	22.306	pos	Avenoleic acid	HMDB0029978	Lipids and lipid-like molecules	Fatty Acyls	Lineolic acids and derivatives	-	46.8	38.1	M+H-H2O, M+H	C18H32O3	-0.573567	1.10376	3.44526e-14	5.93064e-12	-1.79133	0.288906	24025.8	24635.9	23484.7	23059.1	18678.5	18501.5	15587.1	17231.1	77831.7	72220.1	68197.5	73338.6	71919.7	70409	68648	69261
32.84_127.1118m/z	127.112	32.8374	pos	Hexyl acetate	HMDB0029980	Organic acids and derivatives	Carboxylic acids and derivatives	Carboxylic acid derivatives	-	43	17.3	M+H-H2O	C8H16O2	0.536655	1.11384	1.46701e-08	1.07682e-07	0.644644	1.56335	140724	135309	141753	139184	163220	162262	161778	152349	106391	93057.3	90704.7	88754.7	90519.2	97299.4	97462.8	101204
3.27_366.1429n	349.14	3.26938	pos	Tetrahydropentoxyline	HMDB0029992	Alkaloids and derivatives	Harmala alkaloids	Unclassified	-	50	56.6	M+H-H2O, M+Na	C17H22N2O7	0.601786	1.19384	2.50163e-10	4.00868e-09	-13.6981	7.52422e-05	5.1754	7.80418	4.51988	8.99227	0.843355	1.91692	7.14804	6.4e-10	61732.7	76224.9	61266.5	59635	74916.8	53413.1	50670.8	45912
26.11_621.3661m/z	621.366	26.1126	pos	(1alpha,3beta,20S,22R,24S,25S)-Pubescenin	HMDB0030011	Lipids and lipid-like molecules	Prenol lipids	Sesquiterpenoids	-	48.3	52.1	M+H	C34H52O10	4.54889	1.05856	7.37486e-07	3.10221e-06	1.72831	3.3134	80089.6	85964.7	67804.9	89678.7	92374.3	50468.4	55846	58971.8	14864.1	22834.9	25413.6	20985.7	25871.4	20975.8	27180.9	17282.1
29.26_426.3497n	427.357	29.2608	pos	7-Oxostigmasterol	HMDB0030015	Lipids and lipid-like molecules	Steroids and steroid derivatives	Stigmastanes and derivatives	-	38.8	0	M+H-H2O, M+H	C29H46O2	-0.0776124	1.03099	1.60364e-05	4.84133e-05	-3.69953	0.0769718	1148.38	4371.31	3867.15	2712.76	9947.31	1667.98	4665.9	5607.13	103841	47753.7	61457.6	55174.4	57560.3	40276.1	28347.3	47153.3
23.56_446.2539m/z	446.254	23.5573	pos	Austalide L	HMDB0030158	Phenylpropanoids and polyketides	Flavonoids	Flavones	-	42.2	13.3	M+NH4	C25H32O6	0.338565	1.61893	2.25898e-08	1.54614e-07	-1.87624	0.272392	41062.7	37063.4	51965.9	38871.4	48021.9	40014.6	39293.4	46207.6	124243	138755	143733	133104	159538	194720	202246	161041
13.95_423.2126m/z	423.213	13.9506	pos	Nevskin	HMDB0030162	Phenylpropanoids and polyketides	Coumarins and derivatives	Unclassified	-	44.9	30.8	M+Na	C24H32O5	-4.01826	1.1981	1.79191e-07	9.00278e-07	-1.49565	0.354622	33458.8	33222.1	35850.3	25550.8	56998.7	35804.9	30155.1	29192.9	85617	93073.4	99540	82979.4	102383	124887	120023	81729
1.06_354.1083m/z	354.108	1.06432	pos	Erythratine	HMDB0030181	Alkaloids and derivatives	Erythrina alkaloids	Erythrinanes	-	37.6	0	M+K	C18H21NO4	-6.19947	3.92214	1.00316e-09	1.20319e-08	-1.53646	0.344731	394032	320170	410726	356219	292434	305980	330758	358459	1.02116e+06	1.06171e+06	991333	726761	1.12674e+06	970920	1.03027e+06	1.10281e+06
4.63_374.1731m/z	374.173	4.63102	pos	Marmeline	HMDB0030192	Benzenoids	Phenol ethers	Unclassified	-	36.8	0	M+Na	C22H25NO3	1.32549	2.02154	1.68359e-10	2.98118e-09	-2.85905	0.137828	29459.2	31611.6	29032.2	28265	28659.5	24405.3	26592.2	23702.8	254238	175021	218145	224148	190010	201434	161881	183846
1.10_279.1187m/z	279.119	1.09853	pos	Dihydromaleimide beta-D-glucoside	HMDB0030277	Organic oxygen compounds	Organooxygen compounds	Carbohydrates and carbohydrate conjugates	-	45.4	30.6	M+NH4	C10H15NO7	-0.0854207	7.45331	3.28084e-11	8.5152e-10	-5.21461	0.0269307	68169.9	88267.2	52012.2	45748.9	81399.4	61684.3	67189.4	54200	2.44147e+06	2.32458e+06	1.95214e+06	1.94149e+06	2.621e+06	2.51554e+06	2.41174e+06	3.05157e+06
29.67_510.3557m/z	510.356	29.6711	pos	Daphniphylline	HMDB0030291	Alkaloids and derivatives	Daphniphylline-type alkaloids	Unclassified	-	37	0	M+H-H2O	C32H49NO5	-3.94772	2.25069	3.90372e-10	5.67265e-09	-4.12912	0.0571492	11373	11374.5	11072.3	35043.2	11767.2	8203.41	7659.98	7887.5	234956	253678	222521	221918	234361	198712	163736	296584
13.80_442.1477n	465.137	13.8039	pos	1-O-E-Cinnamoyl-(6-arabinosylglucose)	HMDB0030294	Phenylpropanoids and polyketides	Cinnamic acids and derivatives	Cinnamic acid esters	-	39.4	0	M+NH4, M+Na	C20H26O11	0.340658	1.00768	0.0139547	0.0232117	-0.314123	0.80434	355235	310770	290704	290599	335616	301817	166666	211011	314618	314718	340489	373286	389647	346321	381014	352670
27.45_309.1727n	332.162	27.4462	pos	Atherosperminine	HMDB0030304	Alkaloids and derivatives	6,6a-secoaporphines	Unclassified	-	38.8	0.054	M+H, M+Na	C20H23NO2	-0.709547	1.32703	2.38111e-09	2.42751e-08	2.1527	4.4466	121199	105555	91322.5	108435	110611	79281.7	78888	87224.3	16192.5	23755.6	21710.4	20838.3	23797.6	25171.2	25295.5	19219.9
1.12_146.1176m/z	146.118	1.11568	pos	1-Methoxy-3-methylene-2-pentanone	HMDB0030330	Organic oxygen compounds	Organooxygen compounds	Carbohydrates and carbohydrate conjugates	-	39	0	M+NH4	C7H12O2	0.380452	1.33432	2.10805e-08	1.45759e-07	-1.34366	0.39402	59487.4	39524.7	46885.3	51192.3	48129.7	52796.5	44559.5	58699.2	127675	122428	143511	146071	148200	120061	115210	95256.4
10.17_369.1884m/z	369.188	10.1687	pos	9-(beta-D-Ribofuranosyl)zeatin	HMDB0030388	Nucleosides, nucleotides, and analogues	Purine nucleosides	Unclassified	-	39.2	0	M+NH4	C15H21N5O5	0.955949	1.72791	8.62366e-08	4.80485e-07	-1.15137	0.450199	128223	131838	125025	101895	112699	101854	74115.2	85723.2	224638	208639	205267	233399	235646	256005	248581	301140
1.56_362.0860m/z	362.086	1.55598	pos	Aflatoxin GM1	HMDB0030477	Phenylpropanoids and polyketides	Coumarins and derivatives	Furanocoumarins	-	38.8	4.74	M+NH4	C17H12O8	-3.06741	1.04693	0.000554678	0.00121238	0.934967	1.91185	101496	106675	141708	148473	131598	125635	103549	114713	70463.3	37392	53325.1	35194.1	39584.1	71188.3	134399	67828.7
1.08_696.2242m/z	696.224	1.08147	pos	alpha-Viniferin	HMDB0030603	Phenylpropanoids and polyketides	2-arylbenzofuran flavonoids	Unclassified	-	36.5	0	M+NH4	C42H30O9	2.02248	5.38843	4.4192e-13	3.56901e-11	-50.7516	5.27513e-16	6.4e-10	6.4e-10	6.4e-10	6.4e-10	6.4e-10	6.4e-10	6.4e-10	6.4e-10	1.22676e+06	1.16527e+06	1.20453e+06	1.14326e+06	1.21936e+06	1.10799e+06	1.10967e+06	1.5291e+06
28.06_351.1566m/z	351.157	28.063	pos	Sclareapinone	HMDB0030645	Benzenoids	Naphthalenes	Naphthoquinones	-	41.8	13.8	M+Na	C20H24O4	-0.158929	1.02507	4.78083e-07	2.12318e-06	-2.55221	0.170494	10809.8	11447.5	9286.8	12011.2	10105.3	7290.77	8752.04	7749.48	55525.8	77966.8	70153.7	65172.4	60770.6	42404.6	31327.7	50963.2
24.33_374.1000n	375.107	24.3348	pos	Casticin	HMDB0030660	Phenylpropanoids and polyketides	Flavonoids	O-methylated flavonoids	-	50.1	54.9	M+H, M+Na, M+K	C19H18O8	-0.578293	4.2401	0.00662104	0.0117772	-0.221455	0.8577	7.85205e+06	7.21141e+06	7.68003e+06	7.73901e+06	7.16929e+06	5.5969e+06	5.66833e+06	6.00642e+06	7.31762e+06	8.07806e+06	7.84156e+06	8.02352e+06	8.3006e+06	8.14909e+06	7.92893e+06	8.39637e+06
9.76_243.1015m/z	243.101	9.76457	pos	(E)-Suberenol	HMDB0030690	Phenylpropanoids and polyketides	Coumarins and derivatives	Unclassified	-	51.6	62.5	M+H-H2O	C15H16O4	-0.300517	1.47208	8.03035e-13	5.4121e-11	-1.30114	0.405806	65053.4	64770.6	65126.9	70404	58439.2	57831.8	56016.9	56469.8	137436	150043	148983	166162	158264	156134	143164	157423
26.43_245.1171m/z	245.117	26.4341	pos	Dihydrosuberenol	HMDB0030691	Phenylpropanoids and polyketides	Coumarins and derivatives	Unclassified	-	51.5	61.2	M+H-H2O	C15H18O4	-0.483642	1.96437	2.26174e-06	8.3384e-06	0.540119	1.45409	662305	604377	610814	620479	565867	502189	494301	497595	384824	393007	397019	386306	404275	401286	394667	373168
11.72_262.1438m/z	262.144	11.7183	pos	3-(1,1-Dimethylallyl)herniarin	HMDB0030731	Phenylpropanoids and polyketides	Coumarins and derivatives	Unclassified	-	42.4	15.4	M+NH4	C15H16O3	0.063339	1.21849	2.07191e-07	1.02214e-06	0.463809	1.37918	236882	253325	259067	257461	242088	239941	205539	220848	188273	177024	165472	169611	171387	169460	176779	170612
7.64_543.2413m/z	543.241	7.64195	pos	Isomorellic acid	HMDB0030734	Organoheterocyclic compounds	Benzopyrans	1-benzopyrans	-	36	0	M+H-H2O	C33H36O8	6.44898	1.18113	3.84589e-06	1.34155e-05	-0.987105	0.504489	76309.2	77234.4	76047.5	69598.7	85224.6	71961.7	27865.4	40198.6	109959	107135	136537	141544	144416	123908	138027	138022
26.53_232.1463n	233.153	26.5343	pos	Pterosin O	HMDB0030761	Benzenoids	Indanes	Indanones	-	48.5	45	M+H-H2O, M+H	C15H20O2	-0.304128	2.07276	5.5095e-12	2.19965e-10	-1.09037	0.469639	174703	170243	180936	184930	150926	132450	143102	142253	326560	353412	344342	338776	334096	333893	327034	366411
26.64_390.2273m/z	390.227	26.6382	pos	Mammea B/AB	HMDB0030782	Phenylpropanoids and polyketides	Coumarins and derivatives	Hydroxycoumarins	-	38.9	0.0622	M+NH4	C22H28O5	-0.627205	1.82343	8.04694e-08	4.53996e-07	2.05351	4.15114	239263	229352	225733	220080	181179	154636	153409	139148	60818.3	52600.7	49149.9	44066.6	41822.7	42539.3	41289.8	39369.3
25.80_390.2272m/z	390.227	25.8036	pos	Mammea B/BA	HMDB0030783	Phenylpropanoids and polyketides	Coumarins and derivatives	Hydroxycoumarins	-	38.9	0.0185	M+NH4	C22H28O5	-0.921621	2.15504	7.82643e-09	6.36761e-08	1.42451	2.68424	369833	360478	367828	344142	292867	297301	263704	263676	129604	133622	128783	113551	114054	112880	112415	108742
22.24_350.1960m/z	350.196	22.2439	pos	(R)-Marmin	HMDB0030787	Phenylpropanoids and polyketides	Coumarins and derivatives	Unclassified	-	41.2	10.7	M+NH4	C19H24O5	-0.562542	3.74967	2.39306e-08	1.62223e-07	1.55473	2.93778	1.15341e+06	1.04143e+06	1.02178e+06	1.02653e+06	911185	806968	734516	746564	334449	343176	326878	287565	304452	316154	305221	315442
29.79_202.1358n	185.132	29.7927	pos	Feniculin	HMDB0030838	Benzenoids	Phenol ethers	Unclassified	-	43.7	20.7	M+H-H2O, M+H	C14H18O	-0.0600175	1.0879	0.000135396	0.000334781	0.350273	1.2748	303088	286814	312033	317843	280878	249303	243647	245159	218788	225438	241259	216259	227468	213754	212965	200236
4.21_429.1691m/z	429.169	4.20985	pos	6,7-Dimethoxy-7-epirosmanol	HMDB0030844	Lipids and lipid-like molecules	Prenol lipids	Terpene lactones	-	40.5	11	M+K	C22H30O6	4.41271	1.0462	5.06996e-10	6.99593e-09	-3.30565	0.101135	9990.99	4151.54	4632.2	4374.47	6588.47	5759.64	2171.42	4306.23	47570.9	42826.7	44939.4	48547.2	53562	65189.1	64156.5	48247.4
28.74_278.2246n	279.232	28.7425	pos	Punicic acid	HMDB0030963	Lipids and lipid-like molecules	Fatty Acyls	Lineolic acids and derivatives	-	52.5	65	M+H, M+NH4, M+H-H2O	C18H30O2	0.170074	5.6635	5.88081e-11	1.33663e-09	1.81144	3.50993	1.82802e+06	1.89581e+06	2.06216e+06	2.2599e+06	1.69386e+06	2.04068e+06	1.73494e+06	1.64497e+06	593089	535462	546860	581173	583006	524169	498547	456965
21.53_296.2220m/z	296.222	21.5328	pos	8-Acetoxy-4-acoren-3-one	HMDB0030974	Organic oxygen compounds	Organooxygen compounds	Carbonyl compounds	-	39.6	0	M+NH4	C17H26O3	-0.146807	1.15117	3.32725e-07	1.54357e-06	0.930597	1.90606	147596	136055	136516	140304	124217	111066	100917	102302	65668.9	73907.7	68421.7	64635.6	67529.4	60168.9	62393.5	61376.1
1.46_308.1340m/z	308.134	1.4584	pos	Osmundalin	HMDB0031304	Organic oxygen compounds	Organooxygen compounds	Carbohydrates and carbohydrate conjugates	-	46.8	48	M+NH4	C12H18O8	-0.0138173	1.87619	2.39862e-16	1.62392e-13	-5.45596	0.0227821	3721.06	3837.22	2513.63	3869.94	2974.08	2887.54	3745.88	3680.41	146035	139956	140574	153077	155796	146020	145228	168540
24.59_284.0682n	285.075	24.5861	pos	Farnisin	HMDB0031428	Phenylpropanoids and polyketides	Flavonoids	O-methylated flavonoids	-	41.1	9.29	M+H, M+Na	C16H12O5	-1.04211	19.7811	5.96348e-11	1.34867e-09	1.24083	2.36335	2.9569e+07	3.19335e+07	3.00354e+07	3.03134e+07	2.75829e+07	2.66978e+07	2.68878e+07	2.62387e+07	1.2409e+07	1.04379e+07	1.18915e+07	1.49042e+07	1.30476e+07	1.14225e+07	1.32022e+07	9.69088e+06
29.26_149.1325m/z	149.133	29.2608	pos	Dihydrojasmone	HMDB0031565	Organic oxygen compounds	Organooxygen compounds	Carbonyl compounds	-	39.7	0	M+H-H2O	C11H18O	0.248985	1.79779	6.95604e-07	2.94689e-06	0.829531	1.77711	383613	355488	362699	380313	349464	275513	270486	295923	168128	186888	188546	165383	186289	201712	207060	200405
1.10_133.0742n	116.071	1.09853	pos	L-2-Amino-5-hydroxypentanoic acid	HMDB0031658	Organic acids and derivatives	Carboxylic acids and derivatives	Amino acids, peptides, and analogues	-	50.2	59.1	M+H-H2O, M+H	C5H11NO3	1.97771	6.00288	4.14638e-05	0.000114063	-0.422852	0.745948	4.79667e+06	4.89092e+06	6.10262e+06	5.25177e+06	5.45155e+06	5.44208e+06	4.55096e+06	5.22232e+06	6.63937e+06	6.43887e+06	6.13966e+06	6.36248e+06	7.10624e+06	7.35539e+06	8.0837e+06	7.78819e+06
1.59_187.0481n	210.037	1.59455	pos	1-(Malonylamino)cyclopropanecarboxylic acid	HMDB0031700	Organic acids and derivatives	Carboxylic acids and derivatives	Amino acids, peptides, and analogues	-	43.1	18.4	M+H, M+Na, M+H-H2O	C7H9NO5	0.168126	1.00594	0.0014314	0.00288839	0.429493	1.34676	215755	260751	268354	212982	247215	218327	166258	181212	206853	156009	163775	150958	147191	164658	168791	156665
2.32_148.0526n	166.086	2.32432	pos	(E)-3-(2-Hydroxyphenyl)-2-propenal	HMDB0031725	Phenylpropanoids and polyketides	Cinnamaldehydes	Unclassified	-	42.5	22.6	M+H-H2O, M+NH4, M+H	C9H8O2	0.993838	11.7041	3.16238e-07	1.47439e-06	-0.543855	0.685935	1.40923e+07	1.4798e+07	1.32107e+07	1.23642e+07	1.40222e+07	1.27178e+07	1.29411e+07	1.28741e+07	1.86432e+07	1.73334e+07	1.81483e+07	1.77921e+07	2.02816e+07	2.07775e+07	2.18128e+07	2.12322e+07
19.82_655.0522m/z	655.052	19.8205	pos	Vescalin	HMDB0031746	Phenylpropanoids and polyketides	Tannins	Hydrolyzable tannins	-	48.3	48.8	M+Na	C27H20O18	-3.16524	1.12876	5.95125e-09	5.05792e-08	3.68799	12.8883	58197.2	63629	43527.1	52743.7	51379.9	53301.3	78682.3	75695.2	8591.95	4944.87	4344.87	4566.46	6723.97	2990.83	4737.64	121.863
13.72_527.2467m/z	527.247	13.7227	pos	Blumenol C O-[apiosyl-(1->6)-glucoside]	HMDB0031936	Lipids and lipid-like molecules	Fatty Acyls	Fatty acyl glycosides	-	39.3	0	M+Na	C24H40O11	0.753888	1.42047	1.1297e-05	3.5263e-05	-0.790474	0.578154	152233	152468	164616	144440	154744	133997	65904.9	77308.7	218866	199412	218246	250614	241435	228497	226194	225444
26.62_198.1044n	181.101	26.6172	pos	Dibenzyl ether	HMDB0032078	Benzenoids	Benzene and substituted derivatives	Benzylethers	-	40.3	3.13	M+H-H2O, M+H	C14H14O	-0.149035	7.12086	4.84419e-08	2.96199e-07	0.753814	1.68624	6.18788e+06	5.81714e+06	5.85806e+06	6.01855e+06	5.39044e+06	4.92787e+06	4.82145e+06	4.70161e+06	3.27498e+06	3.39879e+06	3.41371e+06	3.16223e+06	3.1482e+06	3.2556e+06	3.17397e+06	3.10174e+06
5.01_181.0496m/z	181.05	5.0123	pos	3-(3,5-Dihydroxyphenyl)-2-propenoic acid	HMDB0032131	Phenylpropanoids and polyketides	Cinnamic acids and derivatives	Hydroxycinnamic acids and derivatives	-	48.1	45.3	M+H	C9H8O4	0.257071	1.1851	3.35466e-07	1.55424e-06	1.87824	3.67625	93063	120370	59861.9	67971	99467.3	84644.6	94806.3	72537	24313.5	26705.9	23202.6	27899.4	24970.1	20766.8	18999.6	21573.2
24.42_394.1992n	417.189	24.4187	pos	Pteroside Z	HMDB0032587	Organic oxygen compounds	Organooxygen compounds	Carbohydrates and carbohydrate conjugates	-	45.2	30.8	M+H-H2O, M+Na	C21H30O7	0.0187271	1.20744	4.28718e-09	3.86892e-08	-3.68674	0.077657	6948.91	6158.9	5217.27	5953.82	4947.42	3998.99	4497.04	4448.91	60921.2	66835.7	78565.9	92732.1	77369.3	57259	57031	52330.9
1.12_168.0655m/z	168.066	1.11568	pos	4-Hydroxyphthalide	HMDB0032598	Organoheterocyclic compounds	Isocoumarans	Isobenzofuranones	-	42.9	21.4	M+NH4	C8H6O3	0.116178	1.15427	2.46832e-10	3.97278e-09	1.19684	2.29236	105069	100076	114974	106297	98840.7	89137.9	98315.1	87966.2	47972.6	44442.1	37902.9	45191.4	36305.4	42277.3	45105.6	50081.9
24.81_308.1986n	309.206	24.8128	pos	Corchorifatty acid A	HMDB0032664	Lipids and lipid-like molecules	Fatty Acyls	Lineolic acids and derivatives	-	44.8	29.1	M+H, M+Na, M+H-H2O	C18H28O4	-0.528102	1.18705	2.47023e-07	1.19113e-06	1.87767	3.67481	88601.4	91794.7	111633	114592	78184.2	66478.5	66151.4	72169.7	24820.3	21660.7	23498.4	28112.7	24906.7	22410.1	20682.3	21566.3
23.22_343.1560m/z	343.156	23.2195	pos	Lepidine C	HMDB0032717	Benzenoids	Benzene and substituted derivatives	Diphenylethers	-	38	0	M+H-H2O	C21H20N4O2	1.72035	1.31502	2.19062e-13	2.09936e-11	-3.04399	0.121246	5941.34	6056.42	5156.09	5614.26	5669.87	17463	19184	14590	88716.6	82361.7	77000.9	85370.8	83057.2	85727.8	74284.6	80613.3
6.05_261.1121m/z	261.112	6.04542	pos	7,8-Dihydroyangonin	HMDB0033016	Phenylpropanoids and polyketides	Kavalactones	Unclassified	-	46.4	33.8	M+H	C15H16O4	-0.165102	1.33702	1.78155e-11	5.28321e-10	-0.899601	0.536035	89260.1	93578.9	92796.4	91794.4	93092.8	81432.2	75400.9	77670.2	157983	146861	157874	172531	168842	166743	165560	160211
1.03_266.1598m/z	266.16	1.03007	pos	(E)-2-Methyl-2-buten-1-ol O-beta-D-Glucopyranoside	HMDB0033064	Lipids and lipid-like molecules	Fatty Acyls	Fatty acyl glycosides	-	39	2.02	M+NH4	C11H20O6	0.0189965	1.62858	3.27978e-08	2.11775e-07	0.997444	1.99646	258433	273829	232545	229753	243240	213125	210503	202869	130914	126891	117219	135120	132849	104374	95246.6	91186.7
6.73_355.1727m/z	355.173	6.72587	pos	(1S,2S,4R)-1,8-Epoxy-p-menthan-2-ol glucoside	HMDB0033110	Organic oxygen compounds	Organooxygen compounds	Carbohydrates and carbohydrate conjugates	-	43.2	19.9	M+Na	C16H28O7	0.0212461	1.46267	0.000388014	0.000874839	-0.326781	0.797313	460465	489023	501586	474891	506631	441234	318609	377447	562930	552756	557046	558660	569773	532688	541899	601640
7.66_935.1836m/z	935.184	7.66348	pos	Sennoside E	HMDB0033144	Benzenoids	Anthracenes	Anthracenecarboxylic acids and derivatives	-	43.8	36.3	M+H	C44H38O23	-4.39983	1.47532	4.99576e-10	6.91453e-09	-2.0922	0.234522	26801.6	25970	38833.7	34357	40322.9	38514.6	5493.6	16937.8	125984	115163	128669	142217	106995	129598	108374	111911
29.98_409.3830m/z	409.383	29.9786	pos	Camelliol A	HMDB0033181	Lipids and lipid-like molecules	Prenol lipids	Sesquiterpenoids	-	54.7	80.6	M+H-H2O	C30H50O	0.400861	6.58741	0.00653378	0.0116375	1.63847	3.11336	6.4472e+06	6.40168e+06	4.64467e+06	6.20097e+06	4.80294e+06	1.85895e+06	849890	1.4786e+06	277925	286333	1.07185e+06	1.38453e+06	1.51972e+06	1.59183e+06	2.1414e+06	2.22469e+06
7.94_422.2169m/z	422.217	7.93958	pos	Dihydroclusin	HMDB0033272	Lignans, neolignans and related compounds	Dibenzylbutane lignans	Dibenzylbutanediol lignans	-	44.6	29.9	M+NH4	C22H28O7	-1.1339	1.02732	1.22004e-07	6.47604e-07	-1.74317	0.298712	19073.2	19117.7	24573.9	20613.7	25260.9	15276.4	16486.1	19288.4	54897.1	64388.6	64851.5	50713.3	69945.7	58733.6	83135.3	87931.4
19.27_579.2050m/z	579.205	19.268	pos	8-Acetoxypinoresinol 4-glucoside	HMDB0033283	Lignans, neolignans and related compounds	Lignan glycosides	Unclassified	-	44.3	29.9	M+H	C28H34O13	-3.83485	1.1107	7.57836e-08	4.30229e-07	-1.29505	0.407521	49672.6	50342.5	45190.6	37266.9	36596	32060.8	23590.6	23920	75142.9	84588.6	94293.1	87363.8	90468.7	91488.6	96902.6	112573
3.60_237.1232m/z	237.123	3.59823	pos	Nigellimine N-oxide	HMDB0033436	Organic acids and derivatives	Carboxylic acids and derivatives	Amino acids, peptides, and analogues	-	42.5	15.5	M+NH4	C12H13NO3	-0.818452	1.74819	3.03561e-09	2.95209e-08	3.86922	14.6134	176482	182758	113444	155529	138374	130623	129449	103217	9913.65	9666.85	10787.9	10187.4	7675.32	10459.2	8500.94	10126.4
4.06_263.1390m/z	263.139	4.0614	pos	Feruloyl-2-hydroxyputrescine	HMDB0033465	Phenylpropanoids and polyketides	Cinnamic acids and derivatives	Hydroxycinnamic acids and derivatives	-	40.6	6.4	M+H-H2O	C14H20N2O4	-0.0981161	1.29274	1.98101e-08	1.38662e-07	2.27781	4.84941	111196	118707	75785.6	101166	90202.8	88073.6	85861.9	63364.5	18804.6	16546.1	17770	17477.4	21284.7	19685.8	20324.1	19539.6
6.32_564.1482n	565.155	6.32228	pos	6-beta-D-Glucopyranosyl-8-beta-D-ribopyranosylapigenin	HMDB0033571	Phenylpropanoids and polyketides	Flavonoids	Flavonoid glycosides	-	51	58	M+H, M+Na	C26H28O14	0.443064	1.72658	7.02045e-06	2.29472e-05	-0.484265	0.714861	370970	380443	375854	385946	403063	351348	263955	280213	505232	464556	493083	534372	504210	464913	503336	463638
2.12_267.1339m/z	267.134	2.12157	pos	N5-(4-Methoxybenzyl)glutamine	HMDB0033598	Organic acids and derivatives	Carboxylic acids and derivatives	Amino acids, peptides, and analogues	-	41.7	11.7	M+H	C13H18N2O4	-0.0266087	1.13561	5.37613e-09	4.64229e-08	3.39983	10.5548	76733.9	79935	49723.6	67806.1	59630.6	59046.6	55472	43950.2	5384.78	5111.21	5613.21	5529.45	6214	5499.63	7259.25	6030.52
9.94_261.0605m/z	261.06	9.93538	pos	D-Erythroascorbic acid 1'-a-D-xylopyranoside	HMDB0033626	Organic oxygen compounds	Organooxygen compounds	Carbohydrates and carbohydrate conjugates	-	44.6	25.2	M+H-H2O	C10H14O9	-0.134233	1.2992	1.97396e-06	7.39306e-06	-0.682401	0.623127	122664	148478	112939	126575	155960	136535	110135	104970	222084	191304	211012	228338	210431	190517	163620	216800
1.10_295.1133m/z	295.113	1.09853	pos	Decarbamoylneosaxitoxin	HMDB0033663	Phenylpropanoids and polyketides	Saxitoxins, gonyautoxins, and derivatives	Unclassified	-	42.6	22.6	M+Na	C9H16N6O4	3.0267	3.74194	2.04377e-11	5.91391e-10	-4.75244	0.0370999	19586.8	22183.2	18199.6	7668.84	41957.1	24240.8	24952.5	23053.1	666919	684274	636553	647120	699137	568540	562865	436010
12.16_406.2222m/z	406.222	12.159	pos	Pyranomammea C	HMDB0033688	Phenylpropanoids and polyketides	Coumarins and derivatives	Pyranocoumarins	-	41.2	10.4	M+NH4	C22H28O6	-0.640067	1.17136	9.26765e-10	1.13204e-08	4.22505	18.7011	65685.9	59881.4	83894.2	58232.3	66109.1	50084.3	47728.7	63508.1	7958.88	6632.16	1033.78	1660.56	523.766	4268.54	4108.12	289.844
25.60_265.1223m/z	265.122	25.5965	pos	Cinnamyl cinnamate	HMDB0033832	Phenylpropanoids and polyketides	Cinnamic acids and derivatives	Cinnamic acid esters	-	44.4	24.6	M+H	C18H16O2	-0.212355	1.3514	2.65142e-07	1.26413e-06	1.31821	2.49357	122865	126811	161923	153872	160002	154391	106845	104998	49720.3	59722.9	50047.5	67016.8	61894.5	57627.3	49377.1	42402.6
32.84_101.0602m/z	101.06	32.8374	pos	Dihydro-5-methyl-2(3H)-furanone	HMDB0033840	Organoheterocyclic compounds	Lactones	Gamma butyrolactones	-	42.3	17.9	M+H	C5H8O2	4.72204	1.35653	2.8704e-09	2.81989e-08	0.535383	1.44933	264009	262069	274277	260502	255030	247318	232820	240691	196298	174199	160640	168792	172144	179315	177597	176300
18.59_271.0599m/z	271.06	18.5877	pos	8-Hydroxydaidzein	HMDB0033860	Phenylpropanoids and polyketides	Isoflavonoids	Isoflav-2-enes	-	40.9	7.73	M+H	C15H10O5	-0.743179	5.57829	4.04595e-06	1.40334e-05	1.16875	2.24817	2.79652e+06	2.99114e+06	3.14289e+06	2.5063e+06	2.32645e+06	2.17152e+06	2.59606e+06	2.2543e+06	1.41418e+06	891152	951379	2.13519e+06	1.04579e+06	918553	1.06995e+06	819168
1.12_204.1110n	205.118	1.11568	pos	N6-Acetyl-5S-hydroxy-L-lysine	HMDB0033891	Organic acids and derivatives	Carboxylic acids and derivatives	Amino acids, peptides, and analogues	-	47.2	42.2	M+H-H2O, M+H	C8H16N2O4	-0.00207819	2.31588	1.08524e-09	1.28755e-08	1.01143	2.01591	477830	519018	466158	477422	474840	413742	437635	375021	220704	213487	225736	243375	218201	235357	222204	227400
1.13_337.1240m/z	337.124	1.13278	pos	3-Hydroxymugineic acid	HMDB0033927	Organic acids and derivatives	Carboxylic acids and derivatives	Amino acids, peptides, and analogues	-	41.7	19	M+H	C12H20N2O9	-0.408173	2.61006	1.77111e-11	5.26626e-10	-3.55197	0.085261	41292.7	29696.7	26479.4	19336.3	36006.1	22755.3	19437.3	19186.3	389625	283892	314480	358940	287559	321098	277353	279222
22.26_226.0994n	227.107	22.2649	pos	2-Phenylethyl benzoate	HMDB0033946	Benzenoids	Benzene and substituted derivatives	Benzoic acids and derivatives	-	40.9	6.11	M+H-H2O, M+H	C15H14O2	-0.0677166	10.7588	2.03626e-08	1.41781e-07	0.771104	1.70658	1.39501e+07	1.2837e+07	1.28747e+07	1.3268e+07	1.20207e+07	1.08998e+07	1.08779e+07	1.08465e+07	6.64663e+06	7.09345e+06	7.1428e+06	6.69105e+06	7.14371e+06	7.58345e+06	7.35093e+06	7.52372e+06
3.52_356.1341m/z	356.134	3.51732	pos	alpha-Hydrojuglone 4-O-b-D-glucoside	HMDB0034242	Organic oxygen compounds	Organooxygen compounds	Carbohydrates and carbohydrate conjugates	-	44.9	30.7	M+NH4	C16H18O8	0.370945	1.29339	9.59981e-15	2.26271e-12	-6.02866	0.0153177	1157.11	1634.52	1266.37	759.789	1151.28	1022.19	799.042	877.247	78232.5	73121.9	73609	76732.1	69049.3	70003.9	62503.8	62600.3
1.08_176.0918m/z	176.092	1.08147	pos	2-Aminoheptanedioic acid	HMDB0034252	Organic acids and derivatives	Carboxylic acids and derivatives	Amino acids, peptides, and analogues	-	39.1	0	M+H	C7H13NO4	0.245955	1.23421	2.57911e-06	9.37028e-06	-1.34685	0.39315	56283.3	53484.7	43604.2	51388.5	39828.4	42524.3	39112.7	35536.2	132102	128005	101446	122932	137051	89886	70401.9	138342
1.01_156.0768m/z	156.077	1.01235	pos	L-2-Amino-3-(1-pyrazolyl)propanoic acid	HMDB0034267	Organic acids and derivatives	Carboxylic acids and derivatives	Amino acids, peptides, and analogues	-	46.2	39.9	M+H	C6H9N3O2	0.42166	2.0353	0.000756954	0.00161026	-0.238921	0.847379	1.31405e+06	1.37105e+06	1.23403e+06	1.07537e+06	1.46236e+06	1.23185e+06	1.16435e+06	1.18558e+06	1.51298e+06	1.4156e+06	1.39756e+06	1.37161e+06	1.48737e+06	1.63164e+06	1.52864e+06	1.50131e+06
12.10_271.0588m/z	271.059	12.0976	pos	Rhababerone	HMDB0034409	Benzenoids	Anthracenes	Anthraquinones	-	38.3	0	M+H	C15H10O5	-4.73576	2.38682	3.43491e-07	1.58703e-06	-1.80963	0.285264	85739.4	87876.1	153915	100637	97276.6	86740	112063	92530.4	507335	282022	361635	408136	296679	381725	275863	349847
15.10_509.2323m/z	509.232	15.1035	pos	Withanolide A	HMDB0034415	Lipids and lipid-like molecules	Steroids and steroid derivatives	Steroid lactones	-	46.2	42.1	M+K	C28H38O6	4.84267	1.43799	5.50021e-05	0.000146969	-0.952895	0.516595	114901	117544	133901	107773	131774	96861.1	82804.2	88654	165035	172302	191993	173829	197587	241821	253591	296101
29.01_423.3621m/z	423.362	29.0145	pos	Oleanolic aldehyde	HMDB0034511	Lipids and lipid-like molecules	Prenol lipids	Triterpenoids	-	47.9	45.2	M+H-H2O	C30H48O2	0.00262157	1.50522	4.67495e-07	2.08226e-06	-1.41292	0.375552	79781	76815.8	72927.9	61578.6	56392.6	44208.9	46622	53946.6	227861	184212	155764	161380	157756	150134	131112	142581
5.54_224.1413n	207.138	5.54092	pos	13-Oxo-9,11-tridecadienoic acid	HMDB0034564	Lipids and lipid-like molecules	Fatty Acyls	Fatty acids and conjugates	-	47.1	38.5	M+H-H2O, M+H	C13H20O3	0.191181	1.703	0.00036544	0.000828227	-0.19023	0.876466	1.14389e+06	1.1611e+06	1.22156e+06	1.10162e+06	1.11833e+06	1.01377e+06	990879	1.00134e+06	1.25804e+06	1.19047e+06	1.19529e+06	1.24091e+06	1.2459e+06	1.26471e+06	1.27759e+06	1.31321e+06
5.18_582.1587n	583.166	5.18208	pos	Norrubrofusarin 6-beta-gentiobioside	HMDB0034570	Organoheterocyclic compounds	Naphthopyrans	Naphthopyranones	-	39.4	0	M+H, M+Na, M+H-H2O	C26H30O15	0.447148	2.21734	3.87458e-05	0.000107432	0.740972	1.6713	660605	718009	606506	688088	679516	586763	407410	463710	325070	317158	367850	358434	381705	341851	382840	403452
1.17_319.0425m/z	319.042	1.16688	pos	cis-Coutaric acid	HMDB0034620	Phenylpropanoids and polyketides	Cinnamic acids and derivatives	Hydroxycinnamic acids and derivatives	-	37.4	0	M+Na	C13H12O8	0.0809106	1.49721	2.96589e-09	2.89959e-08	2.91158	7.52441	125965	123698	142116	120875	105225	101746	83475.6	85541.9	17972.9	11705.7	13760.2	12020.7	13053.5	15445.2	18210	15933
22.51_221.1898m/z	221.19	22.5115	pos	Calamendiol	HMDB0034673	Lipids and lipid-like molecules	Prenol lipids	Sesquiterpenoids	-	52.9	69.4	M+H-H2O	C15H26O2	-0.72163	1.35051	9.18598e-13	5.90501e-11	-1.16453	0.446108	62211.3	63352.3	65578.1	67061.1	63153.1	60863.3	56594.5	52938.4	137735	144533	137206	145172	146393	135127	132878	123272
28.31_633.2026m/z	633.203	28.3084	pos	cis-Ferulic acid [arabinosyl-(1->3)-[glucosyl-(1->6)]-glucosyl] ester	HMDB0034682	Organic oxygen compounds	Organooxygen compounds	Carbohydrates and carbohydrate conjugates	-	47.5	44.7	M+H-H2O	C27H38O18	0.0915095	1.65354	0.00207437	0.00406719	47.827	249661708031250	73155	61472.9	85745.9	82278.1	93305.5	371308	302975	208027	6.4e-10	6.4e-10	6.4e-10	6.4e-10	6.4e-10	6.4e-10	6.4e-10	6.4e-10
7.34_355.1726m/z	355.173	7.3434	pos	(1R,3S,4S)-1,8-Epoxy-p-menthan-3-ol glucoside	HMDB0034772	Organic oxygen compounds	Organooxygen compounds	Carbohydrates and carbohydrate conjugates	-	42.7	17.8	M+Na	C16H28O7	-0.340433	1.42471	0.00125119	0.00255144	-0.276819	0.825409	578268	622447	588240	575831	581864	510452	413674	445610	650956	667300	656062	696837	663800	624043	604259	666135
22.87_354.1466n	355.154	22.8656	pos	Lansiumarin C	HMDB0034838	Phenylpropanoids and polyketides	Coumarins and derivatives	Furanocoumarins	-	47.6	42.5	M+H-H2O, M+H	C21H22O5	-0.343114	1.45565	5.11987e-06	1.73442e-05	0.569645	1.48416	349187	338969	266232	317007	297652	307633	287961	270202	191786	211518	176086	217693	247700	176505	227866	191402
25.74_370.1415n	353.138	25.742	pos	Xanthohumol B	HMDB0034867	Phenylpropanoids and polyketides	Linear 1,3-diarylpropanoids	Chalcones and dihydrochalcones	-	51.8	63.8	M+H-H2O, M+H	C21H22O6	-0.430995	2.59881	4.88784e-05	0.000132086	0.44021	1.3568	1.41053e+06	1.39547e+06	1.17329e+06	1.41295e+06	1.29184e+06	1.18537e+06	1.23995e+06	1.03333e+06	870515	991507	864584	1.00509e+06	1.0718e+06	865905	988785	817282
6.07_446.1425n	469.132	6.06713	pos	Lucuminic acid	HMDB0035007	Organic oxygen compounds	Organooxygen compounds	Carbohydrates and carbohydrate conjugates	-	39.4	0	M+NH4, M+Na	C19H26O12	0.118997	1.3253	5.49007e-05	0.000146715	-0.657149	0.63413	168915	153656	151692	134202	202082	180511	87675.6	111806	196100	232127	249241	246661	266797	221685	237357	227469
14.46_403.1728m/z	403.173	14.4628	pos	Cinncassiol C	HMDB0035166	Organic oxygen compounds	Organooxygen compounds	Carbohydrates and carbohydrate conjugates	-	45.1	29.6	M+Na	C20H28O7	0.178573	1.20283	3.62312e-14	6.15337e-12	-2.92096	0.13204	10784	9053.09	11855.3	9921.68	10273.5	7738.03	7104.96	6572.25	64354.9	72150.8	73185.3	77476.1	73280.3	65943.4	66196.7	62569.6
7.66_525.2308m/z	525.231	7.66348	pos	Cinncassiol C1 19-glucoside	HMDB0035167	Lipids and lipid-like molecules	Prenol lipids	Terpene glycosides	-	48.3	55.1	M+H-H2O	C26H38O12	-4.1556	1.08466	0.000161467	0.000393707	-0.638154	0.642535	120539	128494	126277	123800	127076	111370	49524.6	75374	145706	144987	164958	167970	180296	170763	179949	187641
29.79_248.1411n	231.138	29.7927	pos	(S)-Pterosin D	HMDB0035223	Benzenoids	Indanes	Indanones	-	51.2	58.5	M+H-H2O, M+H	C15H20O3	-0.615557	3.98751	0.000554432	0.00121201	0.295752	1.22752	5.18356e+06	4.85956e+06	5.17332e+06	5.13102e+06	4.596e+06	4.13035e+06	4.01171e+06	4.04253e+06	3.70369e+06	3.86391e+06	4.06591e+06	3.73405e+06	3.91336e+06	3.73911e+06	3.75915e+06	3.4671e+06
27.78_424.3705n	425.378	27.7776	pos	Anhydrosophoradiol	HMDB0035265	Lipids and lipid-like molecules	Prenol lipids	Triterpenoids	-	48	45.6	M+H-H2O, M+H	C30H48O	-0.0974716	4.50196	0.000118393	0.000296098	-0.710082	0.611285	2.63479e+06	1.69457e+06	1.76252e+06	1.684e+06	1.40638e+06	1.17529e+06	1.13916e+06	1.34538e+06	2.2494e+06	2.94867e+06	2.78068e+06	2.68638e+06	2.65629e+06	2.89944e+06	2.52728e+06	2.26021e+06
28.68_440.3654n	441.373	28.6806	pos	3beta-3-Hydroxy-18-lupen-21-one	HMDB0035355	Lipids and lipid-like molecules	Prenol lipids	Triterpenoids	-	54	74.4	M+H-H2O, M+H	C30H48O2	0.0305958	4.40531	1.32384e-06	5.20633e-06	-1.94849	0.259087	482924	503235	379511	292807	243877	167639	204144	217748	1.80923e+06	1.41192e+06	1.19912e+06	1.11466e+06	1.13965e+06	1.02007e+06	944686	978607
16.65_402.1911m/z	402.191	16.6457	pos	Glicoisoflavanone	HMDB0035427	Phenylpropanoids and polyketides	Flavonoids	Flavans	-	43.4	22	M+NH4	C22H24O6	-0.070478	1.07767	3.5549e-11	9.04934e-10	-3.75688	0.073972	3975.17	3353.59	4647.34	3154.12	4541.96	4116.5	2931.61	4634.72	44141.2	54350.1	47041.2	43570.5	52931.6	62500.1	62403.6	56938.4
16.83_285.0743m/z	285.074	16.8329	pos	3,3',4,4'-Tetrahydroxy-2-methoxychalcone	HMDB0035616	Phenylpropanoids and polyketides	Linear 1,3-diarylpropanoids	Chalcones and dihydrochalcones	-	40.5	11.2	M+H-H2O	C16H14O6	-4.94645	2.67667	4.34272e-10	6.1745e-09	-0.7152	0.609121	457115	499062	509149	500504	508921	436275	455119	443767	861372	756311	803617	823499	754051	756054	709248	790619
26.29_248.1411n	231.138	26.2928	pos	8-Epiisoivangustin	HMDB0035708	Lipids and lipid-like molecules	Prenol lipids	Terpene lactones	-	53.7	71.3	M+H-H2O, M+H	C15H20O3	-0.68219	6.31311	0.00220837	0.00430843	0.212373	1.15859	1.85855e+07	1.82104e+07	1.8531e+07	1.87498e+07	1.69422e+07	1.51588e+07	1.53593e+07	1.53899e+07	1.3242e+07	1.48287e+07	1.47774e+07	1.43185e+07	1.53277e+07	1.57783e+07	1.51948e+07	1.47163e+07
26.29_212.1201n	213.127	26.2928	pos	11,12-Dihydrolactaroviolin	HMDB0035736	Lipids and lipid-like molecules	Prenol lipids	Sesquiterpenoids	-	44.1	22.5	M+H-H2O, M+H	C15H16O	-0.0155253	1.95988	0.00158277	0.00316736	0.224001	1.16797	1.66982e+06	1.60708e+06	1.66029e+06	1.69107e+06	1.53355e+06	1.35689e+06	1.38428e+06	1.38483e+06	1.16487e+06	1.32982e+06	1.29907e+06	1.27384e+06	1.36048e+06	1.41292e+06	1.36308e+06	1.31661e+06
29.55_205.1951m/z	205.195	29.5468	pos	Shyobunol	HMDB0035811	Lipids and lipid-like molecules	Prenol lipids	Sesquiterpenoids	-	53	66.7	M+H-H2O	C15H26O	-0.0357371	2.84971	1.28194e-06	5.05513e-06	0.57517	1.48985	1.28253e+06	1.22987e+06	1.1942e+06	1.22646e+06	1.1115e+06	998622	1.01287e+06	967160	663945	771638	768182	713208	777541	791994	798809	771118
19.64_463.1963m/z	463.196	19.6362	pos	13-Hydroxy-5'-O-methylmelledonal	HMDB0035864	Lipids and lipid-like molecules	Prenol lipids	Sesquiterpenoids	-	49.3	50	M+H	C24H30O9	0.164992	1.16453	1.72074e-09	1.86112e-08	-1.24975	0.420521	46238.4	45071.3	50619.5	40890.4	41930.5	37329.7	39688.8	36549.4	92527.3	96488.9	105148	101020	89133.4	93250	102570	124385
26.62_408.1794m/z	408.179	26.6172	pos	Mesuagin	HMDB0035876	Phenylpropanoids and polyketides	Neoflavonoids	Prenylated neoflavonoids	-	38.9	5.88	M+NH4	C24H22O5	-2.94406	1.66592	5.61369e-09	4.80957e-08	1.58419	2.99839	169334	166800	171372	180013	148667	240717	187279	175354	62654.4	59499.4	63437.5	64228.7	58444.8	57000.8	57394.3	57443.2
3.98_233.0900n	234.097	3.9766	pos	Hirsutin	HMDB0035923	Organosulfur compounds	Sulfoxides	Unclassified	-	36.7	0	M+H, M+Na, M+H-H2O	C10H19NOS2	-3.58468	1.64854	1.90184e-15	7.38006e-13	-2.41197	0.187899	26105.2	32162.2	28320.2	26845.8	29548.9	26582.4	18632	20867.8	135665	132511	144407	136457	146309	144313	146169	126812
9.64_264.1360n	247.133	9.63863	pos	Abscisic acid	HMDB0036093	Lipids and lipid-like molecules	Prenol lipids	Sesquiterpenoids	-	51	60.4	M+H-H2O, M+H	C15H20O4	-0.497357	1.01036	3.40502e-08	2.18531e-07	-0.571637	0.672853	102550	101829	101831	94148.2	88876.3	82011.5	83309.8	78833.5	126008	132005	133643	144825	136829	137322	134581	144758
24.38_220.1827n	203.179	24.3761	pos	(3S,6E)-6-Caryophyllen-15-al	HMDB0036118	Lipids and lipid-like molecules	Prenol lipids	Sesquiterpenoids	-	48.1	43.2	M+H-H2O, M+H	C15H24O	0.0469121	1.36024	5.81153e-05	0.000154543	-0.283823	0.821411	483232	417182	434408	452364	426236	384740	362260	381367	487348	524170	514181	525517	541615	500006	485619	489896
5.64_264.1362n	265.143	5.64355	pos	3-Epiarmefolin	HMDB0036135	Lipids and lipid-like molecules	Prenol lipids	Terpene lactones	-	51.1	59	M+H-H2O, M+H	C15H20O4	-0.0122376	1.315	1.75602e-09	1.89477e-08	-0.646754	0.638716	132088	139757	147516	130641	135994	126415	115421	120669	202747	184341	203242	199737	203872	212409	211771	223458
3.15_295.2017m/z	295.202	3.14532	pos	Dinorcapsaicin	HMDB0036325	Benzenoids	Phenols	Methoxyphenols	-	39.4	0.541	M+NH4	C16H23NO3	0.419098	1.32787	9.5243e-10	1.15409e-08	-0.712592	0.610223	120823	124680	106711	120552	134436	116098	107061	109717	195844	187194	199617	206164	207620	184464	181236	178410
5.60_427.1479n	450.137	5.60045	pos	(S)-2-Hydroxy-2-phenylacetonitrile O-[b-D-apiosyl-(1->2)-b-D-glucoside]	HMDB0036334	Organic oxygen compounds	Organooxygen compounds	Carbohydrates and carbohydrate conjugates	-	41.8	14	M+NH4, M+Na, M+H	C19H25NO10	0.222344	2.01119	6.9532e-06	2.27507e-05	-0.873897	0.545671	231892	284423	259664	204761	284185	227458	141760	193649	412423	385737	334226	382787	393148	460844	448773	531684
6.24_242.0943n	243.102	6.23743	pos	2,3-Dihydroxy-1,3-diphenyl-1-propanone	HMDB0036347	Phenylpropanoids and polyketides	Linear 1,3-diarylpropanoids	Chalcones and dihydrochalcones	-	39.7	2.42	M+H-H2O, M+H	C15H14O3	0.106624	1.29321	7.65097e-14	9.8965e-12	-1.31052	0.403175	48672.4	51077.3	53107.9	48607.9	47224.4	42806.1	42433.6	42829.1	110661	110094	113867	124965	121356	113432	118652	121452
25.41_284.1645m/z	284.164	25.4123	pos	3-Phenylpropyl cinnamate	HMDB0036387	Phenylpropanoids and polyketides	Cinnamic acids and derivatives	Cinnamic acid esters	-	39.8	1.4	M+NH4	C18H18O2	-0.107367	1.14326	1.33421e-09	1.51949e-08	-1.56435	0.338131	33870.7	28019.8	24060.7	31950.7	33432.6	26938.8	23953	25459.1	82028.9	76968.4	86526	102203	96964.7	78452.4	78924.6	71297.8
21.53_252.1724n	275.162	21.5328	pos	Zedoarondiol	HMDB0036448	Lipids and lipid-like molecules	Prenol lipids	Sesquiterpenoids	-	41.6	10.8	M+Na, M+K, M+NH4	C15H24O3	-0.575388	1.65092	0.0364473	0.0551056	-0.147572	0.902768	2.23382e+06	2.00776e+06	2.00616e+06	2.21545e+06	1.96731e+06	1.76292e+06	1.67142e+06	1.81871e+06	1.83216e+06	2.23269e+06	2.18019e+06	2.26612e+06	2.36056e+06	2.13646e+06	2.2683e+06	2.09625e+06
6.75_487.2152m/z	487.215	6.7463	pos	Linalool 3,7-oxide beta-primeveroside	HMDB0036571	Organic oxygen compounds	Organooxygen compounds	Carbohydrates and carbohydrate conjugates	-	49.6	50.6	M+Na	C21H36O11	0.437769	1.19514	0.00209347	0.00410237	-0.416867	0.749049	264418	278752	275397	279997	302125	256136	137511	184846	293114	298714	336042	321114	336563	328675	355133	372903
29.34_424.3705n	425.378	29.3428	pos	alpha-Amyrone	HMDB0036659	Lipids and lipid-like molecules	Prenol lipids	Triterpenoids	-	51.9	64.4	M+H-H2O, M+H	C30H48O	0.0661094	4.69872	0.00896276	0.0155428	-0.417737	0.748598	6.91693e+06	4.46502e+06	4.74068e+06	4.34836e+06	3.57872e+06	3.31736e+06	3.10473e+06	3.67192e+06	5.05459e+06	6.33588e+06	6.27867e+06	5.67742e+06	5.69355e+06	6.23657e+06	5.41972e+06	4.91382e+06
10.13_175.1481m/z	175.148	10.1261	pos	5,7alpha-Dihydro-1,4,4,7a-tetramethyl-4H-indene	HMDB0036683	Hydrocarbons	Unsaturated hydrocarbons	Branched unsaturated hydrocarbons	-	45.4	28.7	M+H	C13H18	0.0606052	1.03152	8.41743e-06	2.70767e-05	-0.298069	0.81334	214728	220870	248233	211303	214223	197486	230160	220838	276726	251352	247941	268718	267627	279365	277268	292265
1.68_215.1391m/z	215.139	1.67512	pos	2,4,5,7alpha-Tetrahydro-1,4,4,7a-tetramethyl-1H-inden-2-ol	HMDB0036684	Organic oxygen compounds	Organooxygen compounds	Alcohols and polyols	-	37.4	0	M+Na	C13H20O	-8.08131	2.29226	4.20782e-08	2.62259e-07	2.39935	5.27567	359614	380728	225026	304057	287711	262207	246570	211364	54242.4	46880.3	56663.4	55990.2	59754.4	52793.6	55092.2	50240.5
10.72_364.2117m/z	364.212	10.719	pos	3-Epinobilin	HMDB0036690	Lipids and lipid-like molecules	Prenol lipids	Terpene lactones	-	50	54.1	M+NH4	C20H26O5	-0.400133	1.3355	1.5666e-07	8.02078e-07	-1.76629	0.293964	27696.2	24311.5	40625.6	29199.6	42919	32006.6	31077.3	35838.6	84193.7	101436	101183	88943.4	112198	142991	141741	124276
29.32_330.1829n	353.172	29.3215	pos	Momilactone B	HMDB0036749	Organoheterocyclic compounds	Naphthopyrans	Unclassified	-	42.5	17.1	M+H, M+Na, M+NH4	C20H26O4	-0.485476	1.1532	0.00145218	0.0029255	0.37398	1.29592	379492	359961	382902	382086	335166	253620	273309	284892	255849	254209	265466	246105	267878	258815	257928	239727
19.39_247.1328m/z	247.133	19.3907	pos	Tavulin	HMDB0036773	Lipids and lipid-like molecules	Prenol lipids	Terpene lactones	-	52.2	65	M+H-H2O	C15H20O4	-0.103631	1.19922	8.02504e-12	2.91836e-10	-0.963729	0.51273	71317.4	67859.5	67260.2	68631.7	63525.3	58383.9	54053.7	56563.6	116700	123355	120924	129460	132900	125874	121423	119351
5.37_561.1944m/z	561.194	5.37408	pos	Diosbulbinoside F	HMDB0036783	Lipids and lipid-like molecules	Prenol lipids	Terpene glycosides	-	39.5	0	M+Na	C26H34O12	0.275629	1.49776	0.0074924	0.013187	0.361375	1.28465	635015	764380	722747	755351	729899	704664	421060	497392	483845	513963	517639	544731	513618	459180	495046	543522
2.04_217.1550m/z	217.155	2.04042	pos	Theaspirane	HMDB0036823	Organoheterocyclic compounds	Tetrahydrofurans	Unclassified	-	37.5	0	M+Na	C13H22O	-6.48577	2.39942	5.9476e-09	5.05617e-08	4.03626	16.4073	335878	355679	213529	281885	262405	238230	236690	196165	16445.8	14893.9	15578.9	14385.8	15666.1	18389.2	17551.1	16328.5
22.78_294.2195n	295.227	22.7829	pos	Sterebin D	HMDB0036832	Lipids and lipid-like molecules	Prenol lipids	Sesquiterpenoids	-	39.4	0	M+H-H2O, M+H	C18H30O3	-0.0738405	2.46021	1.19639e-08	9.10309e-08	1.74199	3.34496	387566	387600	486318	433157	346983	322547	323252	304809	117793	103044	99498.7	115589	112630	109300	108603	128092
29.49_324.2896m/z	324.29	29.4857	pos	Sagittariol	HMDB0036835	Lipids and lipid-like molecules	Prenol lipids	Diterpenoids	-	42.6	16.9	M+NH4	C20H34O2	-0.243655	2.69885	1.89522e-12	1.02911e-10	1.57452	2.97835	479490	487466	417725	487843	496146	479936	414653	422039	141610	143623	165727	163910	174358	147937	162074	138121
29.98_232.1464n	233.154	29.9786	pos	Germacrone-13-al	HMDB0036881	Lipids and lipid-like molecules	Prenol lipids	Sesquiterpenoids	-	51.9	62.6	M+H-H2O, M+H	C15H20O2	0.0925613	1.40684	3.68428e-08	2.3428e-07	-1.22383	0.428144	77251	70547.4	75971.5	76269.7	66470.4	58981.9	46741.2	48230.5	139337	168265	176911	177108	129982	142958	145854	135215
15.88_441.1732m/z	441.173	15.8817	pos	3-Hydroxychavicol 1-[rhamnosyl-(1->6)-glucoside]	HMDB0037108	Organic oxygen compounds	Organooxygen compounds	Carbohydrates and carbohydrate conjugates	-	37.7	0	M+H-H2O	C21H30O11	-5.05504	1.30359	0.000239576	0.000563605	-0.562942	0.676921	204217	220962	205217	210045	220692	184130	104224	126881	231706	240122	272829	280572	278261	280103	292931	304483
6.56_361.1258m/z	361.126	6.55502	pos	DHBOA-Glc	HMDB0037261	Organic oxygen compounds	Organooxygen compounds	Carbohydrates and carbohydrate conjugates	-	42	20.2	M+NH4	C14H17NO9	4.93331	1.83396	3.31345e-16	2.15171e-13	-1.99672	0.250569	47220.9	49529.5	54142.1	50962.1	48723.7	44325.5	36208.5	42445.8	190517	194024	176316	184493	184737	195573	175964	189215
21.20_303.1226m/z	303.123	21.2039	pos	Oleacein	HMDB0037321	Benzenoids	Phenols	Tyrosols and derivatives	-	49.1	48.7	M+H-H2O	C17H20O6	-0.375349	3.02302	0.0018701	0.00369837	0.217906	1.16304	4.20831e+06	3.95252e+06	4.08304e+06	4.19664e+06	3.80776e+06	3.43711e+06	3.33309e+06	3.39251e+06	3.0217e+06	3.18565e+06	3.27728e+06	3.18418e+06	3.42614e+06	3.47059e+06	3.33673e+06	3.24549e+06
8.66_516.1266n	517.134	8.65537	pos	2'',3''-Diacetylcosmosiin	HMDB0037343	Phenylpropanoids and polyketides	Flavonoids	Flavonoid glycosides	-	54.9	75.5	M+H, M+Na, M+K	C25H24O12	-0.4131	25.1821	2.30729e-08	1.57111e-07	-0.558747	0.678892	5.82819e+07	6.3742e+07	5.54683e+07	5.56833e+07	6.61467e+07	6.08146e+07	5.1304e+07	5.37717e+07	8.67227e+07	8.80224e+07	8.47974e+07	9.04632e+07	8.88939e+07	8.17355e+07	7.60461e+07	8.85717e+07
7.66_448.1005n	449.108	7.66348	pos	Azaleatin 3-arabinoside	HMDB0037359	Phenylpropanoids and polyketides	Flavonoids	Flavonoid glycosides	-	51.4	58.8	M+H, M+Na	C21H20O11	-0.0320144	7.56274	1.26393e-08	9.52463e-08	-0.89746	0.536831	2.78003e+06	2.97896e+06	3.05366e+06	2.81986e+06	3.33427e+06	2.8051e+06	2.54187e+06	2.71538e+06	6.36019e+06	5.18305e+06	5.36181e+06	5.74473e+06	4.98371e+06	5.2514e+06	4.49452e+06	5.51889e+06
24.67_549.2485m/z	549.249	24.6675	pos	Withangulatin A	HMDB0037383	Lipids and lipid-like molecules	Prenol lipids	Monoterpenoids	-	37.6	0	M+Na	C30H38O8	5.00081	1.0903	9.33821e-06	2.96875e-05	-0.455549	0.729233	160176	154463	170282	176655	159245	126171	132655	125609	185844	202083	212497	202826	209448	219870	196918	223287
12.26_608.1740n	609.181	12.2619	pos	8-Galactopyranosyl-6-glucopyranosyl-4',5-dihydroxy-7-methoxyflavone	HMDB0037414	Phenylpropanoids and polyketides	Flavonoids	Flavonoid glycosides	-	46.7	34.3	M+H, M+Na	C28H32O15	-0.208882	3.34796	2.36169e-05	6.86293e-05	-0.336344	0.792046	2.37219e+06	2.10082e+06	2.06356e+06	2.04865e+06	2.18557e+06	2.17038e+06	1.73873e+06	1.69616e+06	2.4959e+06	2.44218e+06	2.52909e+06	2.67341e+06	2.71142e+06	2.57331e+06	2.65946e+06	2.59089e+06
13.23_548.1165n	549.124	13.2291	pos	Chrysoeriol 7-O-(6''-malonyl-glucoside)	HMDB0037455	Phenylpropanoids and polyketides	Flavonoids	Flavonoid glycosides	-	56.7	84	M+H, M+Na, M+K	C25H24O14	-0.155961	8.21833	0.00580231	0.0104428	-0.15356	0.899029	3.73976e+07	4.10414e+07	4.00759e+07	4.3072e+07	4.06475e+07	3.59825e+07	3.34282e+07	3.39677e+07	4.15725e+07	4.07714e+07	4.25887e+07	4.24952e+07	4.22611e+07	4.19586e+07	4.3718e+07	4.45711e+07
9.09_433.1129m/z	433.113	9.09228	pos	Neocarthamin	HMDB0037476	Phenylpropanoids and polyketides	Flavonoids	Flavonoid glycosides	-	52.4	64.3	M+H-H2O	C21H22O11	-0.0952483	9.11332	7.89812e-07	3.29511e-06	-1.68637	0.310707	1.54209e+06	1.66582e+06	2.2442e+06	1.55287e+06	1.78103e+06	1.51194e+06	1.73584e+06	1.56403e+06	8.02595e+06	4.62926e+06	5.62223e+06	6.25274e+06	4.60004e+06	5.53189e+06	4.00509e+06	5.09691e+06
24.65_201.1273m/z	201.127	24.6467	pos	Isoamyl cinnamate	HMDB0037704	Phenylpropanoids and polyketides	Cinnamic acids and derivatives	Cinnamic acid esters	-	43.4	20.3	M+H-H2O	C14H18O2	-0.241381	1.34677	1.32193e-15	5.92447e-13	-2.28274	0.205507	21317.8	19953.1	21666.2	21662.7	20168.8	17725.8	16546.3	16606.2	88664.4	92465.3	91761.6	102527	99274	95558.4	88838.2	98290.3
7.73_464.0951n	465.102	7.7264	pos	Quercetin 4'-glucoside	HMDB0037932	Phenylpropanoids and polyketides	Flavonoids	Flavonoid glycosides	-	49.7	50.9	M+H, M+NH4	C21H20O12	-0.74842	6.02283	6.29092e-06	2.08063e-05	0.615421	1.532	4.63615e+06	5.51445e+06	5.041e+06	5.71438e+06	5.47693e+06	4.71058e+06	4.07542e+06	4.00094e+06	3.10225e+06	3.09638e+06	3.57012e+06	3.45008e+06	3.21053e+06	2.91983e+06	3.05391e+06	3.1646e+06
6.53_610.1535n	611.161	6.5346	pos	Quercetin 7-rutinoside	HMDB0037934	Phenylpropanoids and polyketides	Flavonoids	Flavonoid glycosides	-	51.3	57.6	M+H, M+Na	C27H30O16	0.161298	1.10591	9.52253e-07	3.87923e-06	-1.2972	0.406914	47032.8	39319.9	32562.1	36348.6	41301	47071.7	24135.4	34000.8	108431	86380.9	104327	88631.2	99434.1	87062.3	57309.9	110036
9.18_435.1287m/z	435.129	9.17555	pos	Catechin 5-glucoside	HMDB0037948	Phenylpropanoids and polyketides	Flavonoids	Flavonoid glycosides	-	51	65.8	M+H-H2O	C21H24O11	0.388421	1.70494	5.62304e-05	0.000149958	-3.67221	0.0784434	3717.75	5309.54	18721.1	13645.7	8167.41	27483.7	12439.5	8746.3	159926	292261	180254	182950	99452.1	178514	67241.6	91654.5
4.46_795.1950m/z	795.195	4.46092	pos	Quercetin 3-(2G-glucosylrutinoside)	HMDB0037960	Phenylpropanoids and polyketides	Flavonoids	Flavans	-	45.3	38.1	M+Na	C33H40O21	-0.510611	1.05521	2.34702e-05	6.82589e-05	2.06219	4.1762	78580.6	78901.8	95997.4	89889.4	74120.4	59962.5	34866.8	50187.3	34258.3	33297.2	27079.3	18521.9	4091.08	5628.18	5723.71	6093.73
4.42_749.2256m/z	749.226	4.41855	pos	Naringin 6''-rhamnoside	HMDB0038048	Phenylpropanoids and polyketides	Flavonoids	Flavonoid glycosides	-	39.5	1.28	M+Na	C33H42O18	-0.97315	1.38066	0.00542534	0.00982384	0.266896	1.20322	720972	717312	801172	758019	800095	680093	498285	670253	560812	632786	542922	603972	566427	560064	602919	622686
25.51_236.1774n	259.167	25.5148	pos	Curcumol	HMDB0038122	Lipids and lipid-like molecules	Prenol lipids	Sesquiterpenoids	-	48.2	46	M+Na, M+K, M+H-H2O	C15H24O2	-0.819813	2.18632	0.0106	0.0180987	0.221647	1.16606	2.65273e+06	2.32447e+06	2.35621e+06	2.53101e+06	2.31652e+06	2.03475e+06	1.8553e+06	2.01931e+06	1.63107e+06	1.99055e+06	1.9115e+06	1.90621e+06	2.05531e+06	2.01055e+06	2.11686e+06	1.89192e+06
10.00_303.1226m/z	303.123	9.99805	pos	(±)-Sphaerosin	HMDB0038128	Phenylpropanoids and polyketides	Isoflavonoids	O-methylated isoflavonoids	-	39.5	0.733	M+H	C17H18O5	-0.349969	1.1996	4.2834e-12	1.86709e-10	-1.9577	0.257438	23144.7	21948.1	25547	22377.7	20205	18994.6	17208	17690.5	77874.5	83053.6	81664	94850.5	86544.7	79811.1	70550	74799.9
3.39_559.1925m/z	559.193	3.39382	pos	Calamin	HMDB0038143	Lipids and lipid-like molecules	Steroids and steroid derivatives	Steroid lactones	-	39.5	4.21	M+K	C27H36O10	-2.85043	2.48733	1.21075e-06	4.80342e-06	-48.6283	2.29831e-15	6.4e-10	6.4e-10	6.4e-10	6.4e-10	6.4e-10	6.4e-10	6.4e-10	6.4e-10	124603	144550	276502	307684	409789	346961	299150	318488
26.17_236.1774n	237.185	26.1744	pos	Petasitolone	HMDB0038144	Lipids and lipid-like molecules	Prenol lipids	Sesquiterpenoids	-	45	31.6	M+H, M+Na	C15H24O2	-0.987248	1.04169	4.99351e-09	4.36949e-08	-1.20142	0.434848	37513.2	37192.4	41396.5	41461.7	37207.3	32860.9	33042.2	27996.8	98052.8	86085.6	89376.3	89205	79231.6	79690.8	69431.6	72769.5
28.31_275.1228m/z	275.123	28.3084	pos	Mintsulfide	HMDB0038151	Lipids and lipid-like molecules	Prenol lipids	Sesquiterpenoids	-	39.2	0.263	M+K	C15H24S	-0.779827	2.05855	6.40571e-07	2.74186e-06	-3.4504	0.0914801	6706.41	8956.59	5565.4	6325.01	6960.66	46902.1	36858.1	35235.9	238331	272273	228437	240218	220185	145702	89439.2	243488
28.56_405.2631m/z	405.263	28.5572	pos	Lucidone C	HMDB0038152	Lipids and lipid-like molecules	Steroids and steroid derivatives	Oxosteroids	-	48.2	52.3	M+H	C24H36O5	-1.05543	1.06663	3.27787e-08	2.11694e-07	8.08151	270.879	54214.3	75049.5	51991.6	43002.6	53948.4	29609.8	46931	44421.8	217.68	6.4e-10	6.4e-10	151.348	6.4e-10	6.4e-10	408.422	696.154
9.39_536.1160n	537.123	9.38628	pos	3,5,6-Trihydroxy-3',4',7-trimethoxyflavone 3-glucuronide	HMDB0038264	Phenylpropanoids and polyketides	Flavonoids	Flavonoid glycosides	-	48.6	49.1	M+H, M+Na	C24H24O14	-1.18805	7.02746	3.33579e-07	1.54686e-06	-1.55248	0.340924	1.14144e+06	1.26423e+06	1.21974e+06	1.35762e+06	1.29495e+06	1.13525e+06	812129	940267	4.66172e+06	2.64005e+06	3.46082e+06	3.76323e+06	2.87346e+06	3.32635e+06	2.65423e+06	3.50483e+06
7.26_433.1130m/z	433.113	7.25827	pos	1-O-beta-D-Glucopyranosylaloeemodin	HMDB0038293	Benzenoids	Anthracenes	Anthraquinones	-	51.1	57.9	M+H	C21H20O10	0.0726834	1.32324	2.76921e-08	1.83423e-07	-0.737316	0.599854	117572	125048	115055	120724	122579	106601	104639	104884	219692	171260	195169	213634	191027	178765	173726	185602
13.09_351.1049m/z	351.105	13.0851	pos	Dihydromelilotoside	HMDB0038334	Organic oxygen compounds	Organooxygen compounds	Carbohydrates and carbohydrate conjugates	-	51	60	M+Na	C15H20O8	-0.421757	1.21198	4.40314e-07	1.97753e-06	-8.74204	0.00233551	6.4e-10	204.31	515.97	212.625	295.529	6.4e-10	6.4e-10	6.4e-10	27698.2	39007.7	66994.3	72818.3	73057.5	79592.5	79960.3	86851.1
27.43_262.1205n	245.117	27.4268	pos	Enokipodin D	HMDB0038399	Lipids and lipid-like molecules	Prenol lipids	Quinone and hydroquinone lipids	-	48.6	45.1	M+H-H2O, M+H	C15H18O4	0.0241214	2.46894	0.000556404	0.0012159	0.243936	1.18422	2.43866e+06	2.25545e+06	2.21245e+06	2.20151e+06	2.16664e+06	1.94825e+06	1.85313e+06	2.0433e+06	1.71407e+06	1.88185e+06	1.8089e+06	1.76707e+06	1.88299e+06	1.96809e+06	1.78646e+06	1.64686e+06
1.57_407.1161m/z	407.116	1.57447	pos	3-Methylbutyl glucosinolate	HMDB0038412	Organic oxygen compounds	Organooxygen compounds	Carbohydrates and carbohydrate conjugates	-	38.2	7.61	M+NH4	C12H23NO9S2	2.1316	1.12401	2.25993e-08	1.54614e-07	-3.81645	0.0709797	5562.53	2868.34	4597.35	5690.46	1558.58	4242.95	3800.08	5489.53	88192.5	51704	65941.4	43132.8	56724	49823.6	55154.4	65658.7
4.15_322.0665n	323.074	4.14542	pos	L-gamma-Glutamyl-S-allylthio-L-cysteine	HMDB0038515	Organic acids and derivatives	Carboxylic acids and derivatives	Amino acids, peptides, and analogues	-	40.7	16.5	M+H, M+Na	C11H18N2O5S2	2.47569	1.53673	0.000952865	0.00199043	-0.505948	0.704197	350926	321560	377238	301834	383231	344119	155593	234548	351002	456903	462908	443348	492390	429739	444653	425245
1.06_293.0632m/z	293.063	1.06432	pos	(2R)-1-O-beta-D-Galactopyranosylglycerol	HMDB0038664	Lipids and lipid-like molecules	Glycerolipids	Glycosylglycerols	-	39	0	M+K	C9H18O8	-0.310988	2.37584	5.20807e-07	2.28549e-06	0.896139	1.86108	558470	515790	666825	634970	430823	521772	503671	561172	300905	263614	269997	255797	311326	305437	288142	365508
1.59_276.1551m/z	276.155	1.59455	pos	(2S,2'S)-Pyrosaccharopine	HMDB0038676	Organic acids and derivatives	Carboxylic acids and derivatives	Amino acids, peptides, and analogues	-	43.9	27.3	M+NH4	C11H18N2O5	-1.14266	1.40837	2.74486e-10	4.28564e-09	13.2403	9676.85	102394	107206	74151.8	91899.1	86195.8	74798.3	74528.7	63985.2	6.4e-10	6.4e-10	6.4e-10	69.316	6.4e-10	6.4e-10	6.4e-10	0.45449
13.72_337.1621m/z	337.162	13.7227	pos	Perilloside A	HMDB0038706	Lipids and lipid-like molecules	Prenol lipids	Terpene glycosides	-	42	13.7	M+Na	C16H26O6	-0.192758	2.59209	2.25797e-13	2.13835e-11	-1.89293	0.269259	122250	123371	113860	112526	111320	97011.3	73723.3	73316.2	369720	404553	380807	397658	386987	348056	368431	416584
29.90_355.1902m/z	355.19	29.8976	pos	Armillasin	HMDB0038742	Lipids and lipid-like molecules	Prenol lipids	Sesquiterpenoids	-	43.5	23.6	M+H-H2O	C22H28O5	-0.366119	1.05939	1.02189e-10	2.0134e-09	2.52734	5.76507	64874.3	63335.5	46936.3	63950.8	66243.4	50931.5	50386.5	54255.7	8643.13	11752.8	11611	11425.9	11014.6	8708.93	9776.96	7016.13
7.73_487.0847m/z	487.085	7.7264	pos	Luteolin 3'-(3''-acetylglucuronide)	HMDB0038808	Phenylpropanoids and polyketides	Flavonoids	Flavonoid glycosides	-	47.1	44.8	M+H-H2O	C23H20O13	-4.70665	2.07103	0.0171202	0.0280071	0.404179	1.32334	1.24605e+06	1.44806e+06	1.40657e+06	1.55533e+06	1.43392e+06	1.29319e+06	658237	866397	920514	925945	987804	987599	924386	861772	917300	961635
27.49_265.1463n	266.154	27.4872	pos	Lansiumamide C	HMDB0038838	Phenylpropanoids and polyketides	Cinnamic acids and derivatives	Unclassified	-	41.3	10.8	M+Na, M+K, M+H	C18H19NO	-1.47635	7.96741	2.22672e-10	3.67726e-09	1.26741	2.40728	5.36876e+06	4.73927e+06	3.9771e+06	4.79047e+06	4.91247e+06	4.63957e+06	4.18443e+06	4.38798e+06	1.62706e+06	2.11392e+06	1.95651e+06	1.82093e+06	1.95929e+06	2.0618e+06	2.14287e+06	1.68766e+06
1.06_497.1468m/z	497.147	1.06432	pos	D-Galactopyranosyl-(1->3)-D-galactopyranosyl-(1->3)-L-arabinose	HMDB0038862	Organic oxygen compounds	Organooxygen compounds	Carbohydrates and carbohydrate conjugates	-	50	63	M+Na	C17H30O15	-1.88258	3.54265	2.11943e-09	2.20465e-08	-1.84996	0.277401	208547	196790	187526	166890	269195	278817	160203	179681	754430	724741	761113	573340	921190	797572	765017	642194
23.51_370.1045n	371.112	23.5142	pos	2,3-Dehydrokievitol	HMDB0038900	Phenylpropanoids and polyketides	Isoflavonoids	Isoflav-2-enes	-	43.9	28.5	M+H, M+Na, M+H-H2O	C20H18O7	-1.92478	1.36826	3.91141e-09	3.58574e-08	-1.53285	0.345594	45669.3	39423.4	40251.6	49410.9	46464.9	45011.6	45767.2	27466.8	129789	103717	128064	151076	133001	107998	105510	123115
1.10_255.0974m/z	255.097	1.09853	pos	Methyl 2,3-dihydro-3,5-dihydroxy-2-oxo-3-indoleacetic acid	HMDB0038942	Organoheterocyclic compounds	Indoles and derivatives	Indolyl carboxylic acids and derivatives	-	40.7	8.97	M+NH4	C11H11NO5	-0.490207	2.47498	4.93557e-12	2.05026e-10	1.84807	3.60017	359230	353414	424433	337908	368017	319264	337950	343959	112572	83671.6	96914.5	93675.8	87384.7	91570.6	123391	100829
7.24_422.2172m/z	422.217	7.23662	pos	Fragransin B2	HMDB0038953	Lignans, neolignans and related compounds	Furanoid lignans	Tetrahydrofuran lignans	-	39.4	0.0161	M+NH4	C22H28O7	-0.37267	1.02074	9.1426e-11	1.85653e-09	-8.93865	0.00203797	147.855	10.034	14.5185	13.9242	7.53473	323.67	6.4e-10	201.734	34970.4	39577	36665.3	43692.3	49163.9	55617.4	51229.1	42019.4
1.12_152.0566m/z	152.057	1.11568	pos	3,3-Dimethyl-1,2-dithiolane	HMDB0038974	Organoheterocyclic compounds	Dithiolanes	1,2-dithiolanes	-	38.5	8	M+NH4	C5H10S2	3.12136	4.70445	3.95508e-10	5.72569e-09	3.04951	8.27931	1.21548e+06	1.32698e+06	986771	1.26075e+06	1.02182e+06	949240	963649	847114	155232	118631	133073	171553	136722	100096	109075	110945
11.70_406.2226m/z	406.223	11.6992	pos	Pyranomammea B	HMDB0039029	Phenylpropanoids and polyketides	Coumarins and derivatives	Pyranocoumarins	-	40.1	7.12	M+NH4	C22H28O6	0.443554	1.51412	9.41678e-10	1.14411e-08	-10.0076	0.000971453	548.971	6.4e-10	128.86	6.4e-10	83.8879	6.4e-10	6.4e-10	6.4e-10	73166.6	76120	99463.5	86674.2	93859.6	125515	120339	108964
25.74_389.1229m/z	389.123	25.742	pos	(R)-Apiumetin glucoside	HMDB0039039	Phenylpropanoids and polyketides	Coumarins and derivatives	Coumarin glycosides	-	54	74.7	M+H-H2O	C20H22O9	-0.556012	2.83741	0.004179	0.0077361	-0.227124	0.854336	3.29311e+06	2.98606e+06	3.12004e+06	3.13012e+06	3.0923e+06	2.38734e+06	2.51058e+06	2.45531e+06	2.96301e+06	3.31233e+06	3.262e+06	3.38736e+06	3.48045e+06	3.49277e+06	3.44906e+06	3.54506e+06
21.20_242.0943n	243.102	21.2039	pos	Citrubuntin	HMDB0039146	Phenylpropanoids and polyketides	Coumarins and derivatives	Unclassified	-	50.8	56.2	M+H-H2O, M+H	C15H14O3	0.0186428	1.22228	0.00527588	0.00957827	0.15292	1.11182	1.01687e+06	964542	998334	1.02232e+06	933866	846604	843888	869317	793366	830712	852684	828403	877367	883693	849591	826059
10.53_462.1161n	463.123	10.528	pos	2-Cinnamoyl-1-galloyl-beta-D-glucopyranose	HMDB0039189	Phenylpropanoids and polyketides	Tannins	Unclassified	-	40.8	4.96	M+H, M+K	C22H22O11	-0.345166	1.35804	0.0479233	0.0704513	-0.650621	0.637006	258651	287005	254992	274942	286040	243783	234179	244228	355913	337017	334862	346397	388511	881453	329468	297650
10.68_462.1171n	485.105	10.6761	pos	6-Cinnamoyl-1-galloylglucose	HMDB0039195	Phenylpropanoids and polyketides	Tannins	Unclassified	-	39.1	0	M+NH4, M+Na	C22H22O11	2.00131	1.21863	0.00134162	0.00272068	-0.596703	0.661264	180189	192851	158938	166217	232826	194812	72371.3	94184.2	199818	232464	259939	258342	280183	249246	230868	243562
6.70_621.1088m/z	621.109	6.70427	pos	Isochesnatin	HMDB0039266	Phenylpropanoids and polyketides	Tannins	Hydrolyzable tannins	-	41.1	10.3	M+H-H2O	C27H26O18	0.278586	1.85331	2.90807e-05	8.28273e-05	-3.81711	0.0709474	9413.47	9632.87	11756.6	9186.26	20958.3	18251.2	15094.3	7570.1	252036	126198	179046	325325	122153	149361	87938.4	193697
9.96_666.2157n	689.205	9.95607	pos	Tetramethylquercetin 3-rutinoside	HMDB0039337	Phenylpropanoids and polyketides	Flavonoids	Flavonoid glycosides	-	39.3	0	M+NH4, M+Na	C31H38O16	-0.403929	1.55542	0.000311565	0.000717278	-0.727768	0.603837	217263	225661	215742	207480	248282	200293	98306.3	127620	264147	248536	273255	333571	333320	339196	343226	416176
9.45_561.1577m/z	561.158	9.45017	pos	Chrysophanol 8-gentiobioside	HMDB0039488	Benzenoids	Anthracenes	Anthraquinones	-	40.6	13.9	M+H-H2O	C27H30O14	-4.42419	1.79706	2.15732e-07	1.05739e-06	-0.889156	0.53993	166704	188456	204233	160730	223858	172570	102552	131221	330640	318524	316439	271617	308572	320556	300881	333698
4.99_386.1578n	409.147	4.99073	pos	Methylsyringin	HMDB0039570	Organic oxygen compounds	Organooxygen compounds	Carbohydrates and carbohydrate conjugates	-	39.1	0	M+NH4, M+Na	C18H26O9	0.383285	1.51784	0.00128534	0.00261558	-0.489	0.712519	385155	379289	350907	362685	358659	317578	154235	251007	359999	406590	458039	462705	485142	456203	491803	471727
12.88_243.1015m/z	243.102	12.88	pos	Pergillin	HMDB0039592	Organoheterocyclic compounds	Benzopyrans	2-benzopyrans	-	48.5	46.3	M+H-H2O	C15H16O4	-0.102063	1.78962	4.69874e-17	5.39244e-14	-2.03932	0.243278	43598.7	43777.8	47142.3	42583.9	41810.4	38877.6	41896.3	41772.9	172680	179351	168812	186644	179213	181828	166910	168139
30.00_219.1743m/z	219.174	29.9984	pos	Tuberonone	HMDB0039688	Lipids and lipid-like molecules	Prenol lipids	Sesquiterpenoids	-	54.6	78.2	M+H-H2O	C15H24O2	-0.0241227	2.79623	1.90137e-06	7.15064e-06	1.12014	2.17369	824616	708573	764031	743345	681199	602041	488623	495881	285989	385128	327706	301587	240118	296053	305619	299876
1.06_513.1228m/z	513.123	1.06432	pos	alpha-D-Xylopyranosyl-(1->6)-beta-D-glucopyranosyl-(1->4)-D-glucose	HMDB0039705	Organic oxygen compounds	Organooxygen compounds	Carbohydrates and carbohydrate conjugates	-	41	25.1	M+K	C17H30O15	2.5645	1.65922	1.47073e-07	7.58499e-07	-0.802568	0.573328	180320	133879	185351	190822	136263	180157	138717	169735	281650	272238	297055	236972	307179	276524	325938	296497
1.10_490.1770m/z	490.177	1.09853	pos	4-O-Methyl-a-D-glucosyl-(1->2)-b-D-xylosyl-(1->4)-D-xylose	HMDB0039742	Organic oxygen compounds	Organooxygen compounds	Carbohydrates and carbohydrate conjugates	-	43.4	26.6	M+NH4	C17H28O15	0.819614	2.14376	0.00263447	0.00506427	-0.169777	0.88898	2.17413e+06	2.21961e+06	2.35956e+06	2.25572e+06	2.28828e+06	2.12032e+06	2.02084e+06	2.07379e+06	2.53e+06	2.52717e+06	2.44833e+06	2.39253e+06	2.27195e+06	2.42323e+06	2.27415e+06	2.83191e+06
26.47_238.1931n	221.19	26.4732	pos	(2E,6E,9xi)-Farnesol	HMDB0039745	Lipids and lipid-like molecules	Prenol lipids	Sesquiterpenoids	-	46.6	37.2	M+H-H2O, M+H, M+Na	C15H26O2	-0.712758	1.54032	0.00164739	0.00328692	0.299863	1.23103	878568	767049	755808	793473	754234	653469	598122	646926	511714	610825	589178	567429	623368	611726	638157	597818
16.40_475.1238m/z	475.124	16.4006	pos	3''-O-Acetylafzelin	HMDB0039747	Phenylpropanoids and polyketides	Flavonoids	Flavonoid glycosides	-	50.5	56.6	M+H	C23H22O11	0.656387	1.11455	1.17659e-06	4.6799e-06	-5.78402	0.0181483	1229.28	936.113	2500.73	812.119	1434.39	623.749	235.922	613.61	93618.1	56464.2	67244	70958.5	47561.4	57240.6	34645.2	34344.7
9.45_308.1854m/z	308.185	9.45017	pos	Oudemansin A	HMDB0039949	Benzenoids	Benzene and substituted derivatives	Styrenes	-	42.4	15.3	M+NH4	C17H22O4	-0.848659	1.26841	4.12021e-08	2.57675e-07	0.657735	1.5776	205239	201210	204297	217126	185324	168540	186035	172582	121361	116731	115664	120366	117900	132965	116826	134575
4.40_352.0795n	353.087	4.39795	pos	Decarbamoylgonyautoxin III	HMDB0040137	Phenylpropanoids and polyketides	Saxitoxins, gonyautoxins, and derivatives	Unclassified	-	44.5	33.5	M+H, M+Na	C9H16N6O7S	-1.7775	1.85091	3.36895e-05	9.46244e-05	-0.322691	0.799577	692864	715707	693544	663607	737125	663472	562925	627194	855556	945429	776117	828995	786717	819508	797167	889602
9.60_516.1270n	517.134	9.59575	pos	2'',4''-Diacetylafzelin	HMDB0040138	Phenylpropanoids and polyketides	Flavonoids	Flavonoid glycosides	-	48.6	44.7	M+H, M+Na	C25H24O12	0.398545	15.35	2.90826e-10	4.49228e-09	-1.70607	0.306493	4.32693e+06	5.19805e+06	4.20521e+06	4.67037e+06	5.47678e+06	4.78473e+06	3.07297e+06	3.6036e+06	1.52384e+07	1.59759e+07	1.51633e+07	1.58422e+07	1.53167e+07	1.31462e+07	1.14746e+07	1.31427e+07
17.88_341.1384m/z	341.138	17.8828	pos	Morachalcone A	HMDB0040306	Phenylpropanoids and polyketides	Linear 1,3-diarylpropanoids	Chalcones and dihydrochalcones	-	44	23.9	M+H	C20H20O5	0.0181537	1.10243	3.3668e-06	1.19022e-05	-1.66611	0.315102	25895.6	29202.3	26465.1	28936.6	23109.5	27923.4	25271.1	20127.2	93501.8	84879.9	94688.6	110265	97138.9	63181.4	66209.9	46845.6
29.06_264.2322m/z	264.232	29.0556	pos	Ginsenoyne J	HMDB0040373	Lipids and lipid-like molecules	Fatty Acyls	Fatty alcohols	-	39.4	0	M+NH4	C17H26O	0.0589176	1.90207	7.12536e-09	5.88295e-08	1.69491	3.23758	280931	240473	243117	255502	224502	197595	185548	183227	66583.7	74595.3	71429.8	55366.4	62727.7	78546.8	79146.2	70940.8
26.62_344.1622n	367.151	26.6172	pos	Columbaridione	HMDB0040388	Lipids and lipid-like molecules	Prenol lipids	Terpene lactones	-	39.8	2.92	M+H-H2O, M+NH4, M+Na, M+H	C20H24O5	-0.377979	5.72207	4.73144e-05	0.000128262	0.701907	1.62665	4.75452e+06	4.65363e+06	4.93059e+06	4.92922e+06	4.36836e+06	3.21172e+06	3.30735e+06	3.24179e+06	2.63168e+06	2.6496e+06	2.63786e+06	2.55177e+06	2.50102e+06	2.56843e+06	2.54299e+06	2.44788e+06
3.27_367.1501m/z	367.15	3.26938	pos	Safficinolide	HMDB0040421	Phenylpropanoids and polyketides	3,4-dihydrocoumarins	Unclassified	-	42.3	22.6	M+Na	C20H24O5	-4.24028	4.33526	8.85707e-11	1.80938e-09	-4.22993	0.0532921	48721.2	56475.4	42124.9	44156	50714.5	45474.8	34624.2	35532.6	900539	1.03449e+06	821823	868668	973101	766422	671323	678009
8.38_520.1945n	543.184	8.38475	pos	(7'S,8'S)-4,7'-Epoxy-3,8'-bilign-7-ene-3',5-dimethoxy-4',9,9'-triol 4'-glucoside	HMDB0040636	Phenylpropanoids and polyketides	2-arylbenzofuran flavonoids	Unclassified	-	39.7	0	M+NH4, M+Na	C26H32O11	0.131502	3.93171	1.59997e-05	4.83164e-05	0.92131	1.89383	1.55771e+06	1.85072e+06	1.8145e+06	1.73906e+06	1.70554e+06	1.51306e+06	1.0561e+06	1.22452e+06	1.02244e+06	1.01991e+06	911717	833151	734703	619963	773545	664453
21.53_527.3346m/z	527.335	21.5328	pos	Isothankunic acid	HMDB0040772	Lipids and lipid-like molecules	Prenol lipids	Triterpenoids	-	41.9	13.1	M+Na	C30H48O6	0.530536	1.06047	0.000101326	0.000256785	-0.934111	0.523365	84691.3	59129.6	52878.3	75996.7	63101.4	49308.7	48404.8	58435	63982.7	118385	129601	141060	149126	113024	125109	99679
16.83_446.1204n	447.128	16.8329	pos	Kaempferide 3-rhamnoside	HMDB0040803	Lipids and lipid-like molecules	Prenol lipids	Triterpenoids	-	55.5	80.5	M+H, M+Na	C22H22O10	-1.98049	16.8413	1.45526e-10	2.66369e-09	-0.784779	0.580441	1.58415e+07	1.74691e+07	1.7749e+07	1.74089e+07	1.78506e+07	1.53761e+07	1.59166e+07	1.5652e+07	3.14153e+07	2.78049e+07	2.96054e+07	3.0404e+07	2.77287e+07	2.75825e+07	2.5892e+07	2.91579e+07
1.12_305.0268m/z	305.027	1.11568	pos	2-O-Caffeoyltartronic acid	HMDB0040869	Phenylpropanoids and polyketides	Cinnamic acids and derivatives	Hydroxycinnamic acids and derivatives	-	39.1	1.62	M+Na	C12H10O8	0.141205	2.96677	2.01387e-07	9.95882e-07	1.51088	2.84983	621744	598354	798822	690043	434428	546085	577449	548935	191341	190067	162312	162674	229412	207064	244641	302366
32.86_269.2475m/z	269.247	32.856	pos	2,4-Heptadecanedione	HMDB0040888	Organooxygen compounds	Carbonyl compounds	1,3-dicarbonyl compounds	-	39	0.602	M+H	C17H32O2	-0.129657	1.01747	0.0004004	0.000900151	0.36549	1.28832	262311	262927	288388	273844	235066	223729	204049	203769	202384	188390	179709	181270	180509	187854	194764	201890
22.02_269.1147m/z	269.115	22.0219	pos	Myrigalone H	HMDB0041169	Phenylpropanoids and polyketides	Linear 1,3-diarylpropanoids	Chalcones and dihydrochalcones	-	37	0	M+H-H2O	C17H18O4	-8.6972	1.45147	2.48111e-08	1.67407e-07	0.767317	1.7021	219752	224058	235788	250402	222999	206421	202754	220965	104770	124814	126873	115105	124606	152622	145302	153519
11.24_243.1016m/z	243.102	11.2415	pos	Kanzonol Q	HMDB0041192	Phenylpropanoids and polyketides	Coumarins and derivatives	Pyranocoumarins	-	44.7	26.7	M+H-H2O	C15H16O4	-0.0683568	1.46176	2.77142e-13	2.50289e-11	-1.42542	0.372311	54186.6	52479.2	60107.9	56575	50776.7	47888.5	49888.6	50955.3	140977	146399	136011	155509	151678	138576	128535	138079
26.58_195.1016m/z	195.102	26.5751	pos	Methoxyeugenol	HMDB0041194	Benzenoids	Phenols	Methoxyphenols	-	43.4	19.5	M+H	C11H14O3	0.372749	1.75039	3.60461e-08	2.29673e-07	1.21089	2.3148	248388	258836	274973	262495	243065	202493	191296	201227	126808	118726	101756	94962	93084.4	96914.2	92540.2	88573.5
1.12_253.0705m/z	253.071	1.11568	pos	2-O-(Z-p-Hydroxycinnamoyl)-(x)-glyceric acid	HMDB0041195	Phenylpropanoids and polyketides	Cinnamic acids and derivatives	Hydroxycinnamic acids and derivatives	-	40.9	13.2	M+H	C12H12O6	-0.63833	1.50739	2.39501e-10	3.88102e-09	1.51406	2.85613	137311	164315	173137	152165	150815	136518	134102	136383	60061.4	47036.5	44216.1	48353.2	42052.4	50343.9	53638.2	69106.3
1.48_344.1342m/z	344.134	1.4765	pos	De-O-methylsimmondsin	HMDB0041208	Organic oxygen compounds	Organooxygen compounds	Carbohydrates and carbohydrate conjugates	-	51.8	63.5	M+H-H2O	C15H23NO9	0.701392	3.25604	1.27658e-09	1.46699e-08	-5.79275	0.0180388	12268.6	10261.9	4542.53	6741.25	10088.9	5715.32	9661.71	7364.38	570486	531220	465937	504429	540894	403825	354499	323222
1.10_432.1712m/z	432.171	1.09853	pos	a-L-Arabinofuranosyl-(1->3)-[a-L-arabinofuranosyl-(1r5)]-L-arabinose	HMDB0041223	Organic oxygen compounds	Organooxygen compounds	Carbohydrates and carbohydrate conjugates	-	53.7	72	M+NH4	C15H26O13	0.0515601	8.34283	4.62664e-13	3.68972e-11	-3.40192	0.0946064	339778	328195	301062	371984	263385	291900	263092	278367	3.51243e+06	3.23833e+06	3.10434e+06	3.20804e+06	2.81878e+06	3.05115e+06	2.98505e+06	3.8493e+06
24.33_675.2662m/z	675.266	24.3348	pos	Secoisotetrandrine	HMDB0041246	Organoheterocyclic compounds	Isoquinolines and derivatives	Benzylisoquinolines	-	36.6	0	M+Na	C38H40N2O8	-2.31988	2.24912	1.78597e-09	1.92121e-08	1.62755	3.08988	322838	312593	367953	385931	328211	309774	267317	267774	88045.6	91077.4	99943	89163.1	100986	117505	133673	108892
6.56_416.1685n	439.158	6.55502	pos	Phenylethyl primeveroside	HMDB0041274	Organic oxygen compounds	Organooxygen compounds	Carbohydrates and carbohydrate conjugates	-	39.5	0	M+Na, M+K, M+NH4	C19H28O10	0.487918	1.29704	0.0176538	0.0288	-0.27497	0.826468	598976	647028	622822	655918	653619	586090	314256	437819	665726	667283	666417	695723	712387	692644	689518	675159
12.22_470.2176m/z	470.218	12.2208	pos	Heteroartonin A	HMDB0041323	Phenylpropanoids and polyketides	Flavonoids	Flavones	-	43.7	28.4	M+NH4	C26H28O7	0.530273	1.2972	1.92829e-05	5.72153e-05	-0.908196	0.532851	98225.1	97407.5	112641	82595.9	105564	77211.8	86336.9	79663	148324	154314	155641	133973	158871	227816	211602	197550
7.68_765.1869m/z	765.187	7.68358	pos	Quercetin 3-(2Gal-apiosylrobinobioside)	HMDB0041412	Phenylpropanoids and polyketides	Flavonoids	Flavonoid glycosides	-	38.8	0	M+Na	C32H38O20	2.67823	3.1441	1.81837e-09	1.95013e-08	2.00701	4.01947	613547	745200	529595	534515	580853	521339	524127	464892	158721	125779	141902	173825	146848	122583	149149	104242
26.31_319.0962m/z	319.096	26.3131	pos	Musanolone F	HMDB0041451	Benzenoids	Naphthalenes	Phenylnaphthalenes	-	50.7	58.8	M+H	C20H14O4	-0.832435	1.25325	0.000106452	0.000268706	0.434004	1.35098	331438	330166	287536	348591	348610	282328	272711	261024	213252	246199	224961	230168	267379	230748	221772	188204
28.58_324.1721m/z	324.172	28.5763	pos	Nb-p-Coumaroyltryptamine	HMDB0041518	Phenylpropanoids and polyketides	Cinnamic acids and derivatives	Hydroxycinnamic acids and derivatives	-	38.6	3.14	M+NH4	C19H18N2O2	4.62068	1.10704	8.37412e-12	3.0109e-10	1.64774	3.13341	71596.1	82726.8	83297.4	77838.6	75751.7	79399.7	67214.4	66363	29121	27398.4	23475.8	20530.1	22545.3	22883.2	24334.9	22532.2
32.80_242.2245n	243.232	32.8002	pos	2,6,10-Trimethyldodecanoic acid	HMDB0041588	Lipids and lipid-like molecules	Prenol lipids	Sesquiterpenoids	-	41.2	11.1	M+H-H2O, M+H	C15H30O2	-0.205272	1.03185	0.00122491	0.00250284	0.320992	1.24919	319601	317819	353206	334434	285902	277835	244205	249922	258042	243203	222707	227451	223050	241158	244004	247961
9.68_465.1005m/z	465.101	9.68007	pos	(-)-Epigallocatechin 3-glucuronide	HMDB0041639	Phenylpropanoids and polyketides	Flavonoids	Flavonoid glycosides	-	43.3	37.6	M+H-H2O	C21H22O13	-4.65743	1.58242	0.000455006	0.00101141	-0.587765	0.665373	374358	271876	230719	308744	252129	296716	144190	215809	327072	341447	412156	432867	461266	397568	391889	383654
18.36_273.0756m/z	273.076	18.3597	pos	6-Hydroxydihydrodaidzein	HMDB0041698	Phenylpropanoids and polyketides	Isoflavonoids	Isoflavans	-	47	38.6	M+H	C15H12O5	-0.43298	1.06291	0.000657174	0.00141532	0.70463	1.62973	150186	155854	215790	166380	141974	129439	175314	127648	134097	83801.2	96362.7	138793	96097.8	79654.5	87909.3	58006.7
9.26_446.0848n	447.092	9.2609	pos	Genistein 4'-O-glucuronide	HMDB0041737	Phenylpropanoids and polyketides	Isoflavonoids	Isoflavonoid O-glycosides	-	47.3	38	M+H, M+Na	C21H18O11	-0.188388	3.54147	4.2309e-05	0.000116088	-0.319173	0.801529	2.5943e+06	2.81673e+06	2.45916e+06	2.85986e+06	2.42941e+06	2.30989e+06	2.13206e+06	2.30192e+06	3.24593e+06	2.87372e+06	3.31454e+06	3.06395e+06	3.22434e+06	2.93097e+06	3.05417e+06	3.1241e+06
26.17_285.0755m/z	285.076	26.1744	pos	Stevenin	HMDB0041776	Phenylpropanoids and polyketides	Neoflavonoids	Neoflavones	-	40.2	4.23	M+H	C16H12O5	-0.728233	1.76069	3.34682e-07	1.55129e-06	1.02168	2.03029	286817	317712	312875	307190	272377	232574	222350	230104	158654	120326	125911	157148	140253	125125	139488	107818
1.06_325.1253m/z	325.125	1.05758	neg	L-2-Amino-5-(methylthio)pentanoic acid	HMDB0030406	Organic acids and derivatives	Carboxylic acids and derivatives	Amino acids, peptides, and analogues	C17213	38.8	2.53	2M-H	C6H13NO2S	-2.49904	4.24265	3.55468e-11	9.04934e-10	1.78199	3.43899	1.13346e+06	1.1455e+06	988186	880207	1.09126e+06	1.06374e+06	1.06201e+06	1.22326e+06	312694	280964	244190	247816	313183	394634	371503	332152
1.68_360.1282m/z	360.128	1.6799	neg	Neosaxitoxin	HMDB0029369	Phenylpropanoids and polyketides	Saxitoxins, gonyautoxins, and derivatives	Unclassified	C17208	41.5	13	M+FA-H	C10H17N7O5	2.75335	1.27959	8.98619e-12	3.17359e-10	-6.35688	0.0122008	908.845	1919	205.705	537.252	866.773	663.856	1000.49	695.868	77767	81520.9	64528	67056.3	82085.2	60050.5	57480.7	66668.7
8.66_353.0875m/z	353.088	8.65925	neg	5-Caffeoylquinic acid	HMDB0240477	Organic oxygen compounds	Organooxygen compounds	Alcohols and polyols	C17147	56.3	86.1	M-H	C16H18O9	-0.773392	2.20484	5.94799e-06	1.98079e-05	-0.40011	0.7578	674812	726845	623565	645487	785798	786932	710916	701242	958662	997165	963364	989934	947440	882675	787013	936924
23.91_341.2335m/z	341.234	23.9124	neg	12,13-EpOME	HMDB0004702	Lipids and lipid-like molecules	Fatty Acyls	Fatty acids and conjugates	C14826	42.9	17.9	M+FA-H	C18H32O3	0.551063	2.60114	3.4601e-10	5.15055e-09	5.073	33.661	353914	273566	354051	364825	239655	285865	259925	241977	8186.85	7615.89	8196.86	8346.41	9260.08	8789.86	9681.56	10442.7
28.76_295.2279m/z	295.228	28.759	neg	9,10-Epoxyoctadecenoic acid	HMDB0004701	Lipids and lipid-like molecules	Fatty Acyls	Fatty acids and conjugates	C14825	50.4	54.4	M-H	C18H32O3	0.0767726	3.68249	1.80237e-10	3.14702e-09	1.39675	2.63308	889878	972768	1.03208e+06	1.09517e+06	881060	872400	831730	847665	342023	311768	381800	373907	403479	343920	347936	314207
18.50_270.0530n	269.046	18.5011	neg	6-Hydroxydaidzein	HMDB0031715	Phenylpropanoids and polyketides	Isoflavonoids	Isoflav-2-enes	C14314	41.4	10.4	M-H, 2M-H	C15H10O5	0.577579	6.68215	5.2616e-08	3.17392e-07	1.49084	2.81053	2.95385e+06	3.22289e+06	3.79301e+06	2.90849e+06	2.76925e+06	2.75859e+06	3.11959e+06	2.73184e+06	1.53801e+06	824907	857183	1.83972e+06	941439	826847	1.00448e+06	798362
3.91_342.0953n	341.088	3.90698	neg	1-O-Caffeoylglucose	HMDB0036937	Organooxygen compounds	Carbohydrates and carbohydrate conjugates	Monosaccharides	C10433	55.7	82.2	M-H, 2M-H	C15H18O9	0.499329	3.14189	2.55872e-09	2.57735e-08	1.85608	3.62022	597360	679009	473972	443569	655311	608736	640860	602266	136709	162692	140355	134736	151959	173018	164263	234831
17.51_423.1666m/z	423.167	17.5073	neg	Niveusin C	HMDB0034474	Lipids and lipid-like molecules	Prenol lipids	Terpene lactones	C09517	39.4	0	M+FA-H	C20H26O7	1.3658	2.46565	8.22768e-16	4.29188e-13	-2.28455	0.205249	65918	67598.3	67950.7	60631.7	61620.6	59857.1	67572.4	70038.9	319514	323866	300894	340876	327045	334122	293046	299934
29.77_277.1445m/z	277.145	29.7741	neg	Alantolactone	HMDB0035906	Lipids and lipid-like molecules	Prenol lipids	Terpene lactones	C09289	43.6	19.9	M+FA-H	C15H20O2	0.0576466	1.05863	0.000278895	0.000647817	0.530189	1.44412	138901	187697	215710	176995	188273	199896	184958	213598	169422	163016	135312	111216	109976	125933	119656	108340
28.75_363.2156m/z	363.216	28.7457	neg	Ineketone	HMDB0036698	Lipids and lipid-like molecules	Prenol lipids	Diterpenoids	C09110	37.7	0	M+FA-H	C20H30O3	-6.48237	1.32288	2.62784e-10	4.14976e-09	1.46891	2.76813	106881	121191	131421	138940	110199	111631	106165	104628	40239.1	35959.9	45019.9	43060.2	48016.9	42355.5	42331	39365.7
5.61_427.1490n	472.146	5.613	neg	Lucuminoside	HMDB0029900	Organic oxygen compounds	Organooxygen compounds	Carbohydrates and carbohydrate conjugates	C08335	42	14.9	M-H, M+FA-H	C19H25NO10	2.69223	1.11327	2.05488e-05	6.05093e-05	-0.491608	0.711232	139541	157141	148895	121319	158042	140175	159114	152778	206935	199979	171844	189941	195801	233217	211386	245780
1.43_666.2223n	711.221	1.42773	neg	Sesamose	HMDB0038871	Organic oxygen compounds	Organooxygen compounds	Carbohydrates and carbohydrate conjugates	C08248	55.8	82.4	M-H, M+FA-H	C24H42O21	0.692635	1.58382	0.00313628	0.00594026	0.57271	1.48731	449417	417397	369176	428123	534849	502774	602482	418661	252539	355995	214532	292386	369994	267206	245616	504819
28.12_699.3817m/z	699.382	28.1196	neg	All-trans-heptaprenyl diphosphate	HMDB0012187	Lipids and lipid-like molecules	Prenol lipids	Polyprenols	C04216	52.3	68.6	M+FA-H	C35H60O7P2	3.19637	2.57917	4.38485e-09	3.93919e-08	2.43538	5.40906	372570	457786	320947	290139	291760	305558	423115	351110	58463.5	53953.7	53333.1	55158.9	60593.1	79786.7	71999.7	86761.6
20.19_283.0612m/z	283.061	20.1853	neg	Xenognosin B	HMDB0031720	Phenylpropanoids and polyketides	Isoflavonoids	O-methylated isoflavonoids	C02920	57.6	90.2	M-H	C16H12O5	0.0143374	12.0087	2.54845e-09	2.56863e-08	-0.399501	0.758121	1.83325e+07	1.8729e+07	2.06333e+07	1.95984e+07	1.98116e+07	1.93897e+07	1.97483e+07	1.93343e+07	2.67466e+07	2.52446e+07	2.63007e+07	2.63062e+07	2.40112e+07	2.64312e+07	2.39322e+07	2.62413e+07
5.61_387.1152m/z	387.115	5.613	neg	Sakebiose	HMDB0029882	Organic oxygen compounds	Organooxygen compounds	Carbohydrates and carbohydrate conjugates	C01518	46.2	37.9	M+FA-H	C12H22O11	2.20571	1.80755	4.84829e-13	3.77901e-11	-3.61842	0.0814227	11028.2	10150.7	13427.8	10003.2	14142.7	11944.6	12714	13289	150597	152229	130765	145766	166748	136664	132540	172323
1.09_342.1162n	387.115	1.09277	neg	Trehalose	HMDB0000975	Organic oxygen compounds	Organooxygen compounds	Carbohydrates and carbohydrate conjugates	C01083	49	46.6	M-H, 2M-H, M+FA-H	C12H22O11	-0.124837	30.7023	4.06499e-12	1.79401e-10	-2.29812	0.203327	9.06746e+06	8.68415e+06	1.09248e+07	9.95495e+06	1.06269e+07	1.06272e+07	9.82395e+06	1.12206e+07	5.10818e+07	5.27701e+07	4.38774e+07	4.69118e+07	4.61802e+07	4.89284e+07	4.78319e+07	6.04465e+07
1.09_209.0295m/z	209.03	1.09277	neg	Galactaric acid	HMDB0000639	Organic oxygen compounds	Organooxygen compounds	Carbohydrates and carbohydrate conjugates	C00879	47.5	44.6	M-H	C6H10O8	-3.60646	3.01668	1.51553e-10	2.7514e-09	1.20775	2.30977	671033	749856	684292	710370	684770	666836	619688	632796	333941	262840	252239	262839	233751	341721	379481	279583
1.16_191.0188m/z	191.019	1.16425	neg	Glucaric acid	HMDB0000663	Organic oxygen compounds	Organooxygen compounds	Carbohydrates and carbohydrate conjugates	C00818	47.1	41.9	M-H2O-H	C6H10O8	-4.40308	1.84211	0.0206814	0.0332448	0.12525	1.0907	3.00884e+06	2.98232e+06	3.09924e+06	3.03007e+06	2.85277e+06	2.68666e+06	2.80608e+06	2.8719e+06	2.93672e+06	2.76443e+06	2.63581e+06	2.9481e+06	2.69697e+06	2.59059e+06	2.58007e+06	2.24452e+06
24.59_283.0612m/z	283.061	24.5876	neg	Biochanin A	HMDB0002338	Phenylpropanoids and polyketides	Isoflavonoids	O-methylated isoflavonoids	C00814	56.3	83.9	M-H	C16H12O5	0.127884	15.4949	6.42308e-13	4.53176e-11	1.27585	2.42142	1.64468e+07	1.80617e+07	1.77176e+07	1.75011e+07	1.57846e+07	1.7158e+07	1.70499e+07	1.69926e+07	7.63155e+06	6.22067e+06	6.90163e+06	8.43547e+06	7.52053e+06	6.4883e+06	7.58532e+06	5.67613e+06
18.21_271.0614m/z	271.061	18.2108	neg	Naringenin	HMDB0002670	Phenylpropanoids and polyketides	Flavonoids	Flavans	C00509	49.9	53.2	M-H	C15H12O5	0.905277	1.39826	0.00036336	0.000824041	0.723277	1.65093	255134	253259	354622	267362	223214	220372	298410	212932	212839	139993	159967	215334	160289	137132	144593	92965.9
1.45_191.0188m/z	191.019	1.44887	neg	D-threo-Isocitric acid	HMDB0001874	Organic acids and derivatives	Carboxylic acids and derivatives	Tricarboxylic acids and derivatives	C00451	45.2	31.9	M-H	C6H8O7	-4.88172	2.97029	3.27114e-05	9.20966e-05	-0.276691	0.825482	2.02143e+06	2.00933e+06	2.12708e+06	1.92986e+06	2.0312e+06	2.03533e+06	2.17899e+06	1.95588e+06	2.77024e+06	2.49133e+06	2.48783e+06	2.41326e+06	2.62419e+06	2.44787e+06	2.36134e+06	2.13677e+06
1.43_828.2754n	873.274	1.42773	neg	Amylopectin	HMDB0003255	Organic oxygen compounds	Organooxygen compounds	Carbohydrates and carbohydrate conjugates	C00317	58.5	97.5	M-H, M+FA-H	C30H52O26	0.879358	1.45332	0.00342259	0.00644114	0.473062	1.38805	432712	389707	402219	428208	552335	497558	543150	449951	264155	363720	238595	306057	370122	308575	303884	507502
1.49_244.0693n	243.062	1.4903	neg	Uridine	HMDB0000296	Nucleosides, nucleotides, and analogues	Pyrimidine nucleosides	Unclassified	C00299	46.9	36.8	M-H, M+FA-H	C9H12N2O6	-1.14287	4.02805	1.33365e-11	4.28221e-10	2.77788	6.85846	871226	897843	681924	821374	831716	734526	906536	657830	116157	111460	104621	126357	142745	99747.7	101791	130710
1.09_193.0344m/z	193.034	1.09277	neg	D-Glucuronic acid	HMDB0000127	Organic oxygen compounds	Organooxygen compounds	Carbohydrates and carbohydrate conjugates	C00191	39.8	12.4	M-H	C6H10O7	-4.90821	1.55186	4.66339e-14	7.02215e-12	1.24595	2.37175	173487	183842	169994	173041	162851	176797	180652	168190	69678.8	75546.3	64032.8	68422.8	72605.5	76211.5	72474.1	86610.5
1.47_611.1451m/z	611.145	1.46987	neg	Oxidized glutathione	HMDB0003337	Organic acids and derivatives	Carboxylic acids and derivatives	Amino acids, peptides, and analogues	C00127	53	74.2	M-H	C20H32N6O12S2	0.647585	1.28666	1.88201e-07	9.38647e-07	-0.707862	0.612227	131005	135709	93080.8	91775.3	127589	113998	135356	101293	205904	172027	187639	177990	187158	191557	192114	204339
24.80_427.2341m/z	427.234	24.8007	neg	Sarcostin	-	Unclassified	Unclassified	Unclassified	-	39.1	0	M+FA-H	C21H34O6	0.959157	1.3679	1.03172e-12	6.42454e-11	-6.07301	0.014854	1545.42	1002.36	1134.18	722.9	1199.84	1199.13	1480.42	1174.88	89964.6	88171.9	87189.2	85676.6	78495.3	70122.8	67855	69334.3
9.35_446.0854n	445.078	9.34513	neg	apigenin-7-O-glucuronide	-	Organic acids and derivatives	Carboxylic acids and derivatives	Amino acids, peptides, and analogues	-	56.8	86.5	M-H, 2M-H	C21H18O11	0.997854	2.16051	5.46052e-06	1.83711e-05	-0.301754	0.811265	931683	986846	897477	998368	899098	905031	916052	971405	1.24004e+06	1.11153e+06	1.27441e+06	1.16809e+06	1.19271e+06	1.0514e+06	1.08534e+06	1.12864e+06
3.14_259.1300m/z	259.13	3.13998	neg	gamma-Glutamylisoleucine	HMDB0011170	Organic acids and derivatives	Carboxylic acids and derivatives	Amino acids, peptides, and analogues	-	51.2	58.4	M-H	C11H20N2O5	0.242682	1.27555	4.43681e-12	1.90783e-10	4.86957	29.2338	77051.3	81781.1	72155.8	82783.5	63094.1	66731.5	61452.9	60605.2	2163.49	1861.07	2329.89	2551.79	2236.4	2768.31	2895.6	2542.78
26.62_547.0210m/z	547.021	26.6215	neg	Ferulic acid 4-sulfate	HMDB0029200	Phenylpropanoids and polyketides	Cinnamic acids and derivatives	Hydroxycinnamic acids and derivatives	-	37.2	0	2M-H	C10H10O7S	-2.06869	1.03086	3.1079e-07	1.45325e-06	0.342496	1.26795	216264	218597	239740	230041	209667	225476	209901	231001	186460	178737	164709	166657	164801	174519	191373	177128
1.13_134.0459m/z	134.046	1.12732	neg	(+)-threo-2-Amino-3,4-dihydroxybutanoic acid	HMDB0029389	Organic acids and derivatives	Carboxylic acids and derivatives	Amino acids, peptides, and analogues	-	39.9	5.2	M-H	C4H9NO4	0.00295134	1.57504	8.72097e-16	4.40478e-13	1.65586	3.15112	152389	158085	143160	161562	143160	151625	150656	146407	54847.5	46496.9	46680.5	48916	46810.2	47878.2	47431	43992.3
19.76_300.0635n	299.056	19.7599	neg	3,3',7-Trihydroxy-4'-methoxyflavone	HMDB0029492	Phenylpropanoids and polyketides	Flavonoids	Flavones	-	48.1	43.5	M-H, 2M-H, M+FA-H	C16H12O6	0.24607	5.99652	1.33499e-07	6.9879e-07	0.686594	1.60948	4.31988e+06	4.77667e+06	3.97648e+06	4.72173e+06	3.99599e+06	4.06405e+06	3.80998e+06	3.98153e+06	2.54339e+06	2.42136e+06	2.8679e+06	2.92811e+06	2.80822e+06	2.4509e+06	2.79475e+06	2.09047e+06
12.10_473.1091m/z	473.109	12.0976	neg	6''-O-Acetylgenistin	HMDB0029528	Phenylpropanoids and polyketides	Isoflavonoids	Isoflavonoid O-glycosides	-	57.1	88.4	M-H	C23H22O11	0.305656	7.79682	1.83824e-06	6.94028e-06	-1.78767	0.289639	913315	954264	1.67471e+06	1.1499e+06	1.01458e+06	984314	1.34181e+06	1.08548e+06	5.81435e+06	3.05787e+06	4.18688e+06	4.55558e+06	3.14961e+06	4.15155e+06	2.79589e+06	3.77009e+06
5.57_386.1947n	431.192	5.56973	neg	Corchoionol C 9-glucoside	HMDB0029772	Lipids and lipid-like molecules	Fatty Acyls	Fatty acyl glycosides	-	48.6	46	M-H, M+FA-H	C19H30O8	1.51645	3.01078	5.21858e-06	1.76486e-05	-0.178576	0.883575	3.32583e+06	3.18604e+06	3.42873e+06	3.00195e+06	3.05321e+06	3.15086e+06	3.3141e+06	3.12772e+06	3.72767e+06	3.51597e+06	3.65395e+06	3.61436e+06	3.67707e+06	3.66408e+06	3.48593e+06	3.62111e+06
18.73_499.2191m/z	499.219	18.7313	neg	6S,9R-Dihydroxy-4,7E-megastigmadien-3-one 9-[apiosyl-(1->6)-glucoside]	HMDB0029773	Lipids and lipid-like molecules	Fatty Acyls	Fatty acyl glycosides	-	50.1	56.9	M-H2O-H	C24H38O12	1.14296	1.39677	6.50321e-10	8.58284e-09	-1.45379	0.365062	51749.6	46817.2	50129.7	44200.3	42911.8	44782.9	51478.7	50620	124731	133333	129797	135952	122665	118649	117270	165890
13.74_359.1716m/z	359.172	13.7433	neg	(-)-trans-Carveol glucoside	HMDB0029848	Lipids and lipid-like molecules	Prenol lipids	Terpene glycosides	-	44.2	25.5	M+FA-H	C16H26O6	1.35524	2.68167	3.6073e-17	5.36923e-14	-2.25331	0.209743	84310.2	85029.6	81161.4	78965.9	75719.4	71585.2	81807.3	74758.5	371835	400011	384623	382721	378741	357513	352513	391637
1.13_623.2043m/z	623.204	1.12732	neg	Sambubiose	HMDB0029883	Organic oxygen compounds	Organooxygen compounds	Carbohydrates and carbohydrate conjugates	-	45.9	35.9	2M-H	C11H20O10	0.377336	1.65322	2.75533e-10	4.29778e-09	-1.68165	0.311726	36493.1	46395.8	60728.2	41432.7	63069.2	54094	71024.3	47405.2	176816	179997	171123	169640	167447	154912	135856	193609
1.09_549.1676m/z	549.168	1.09277	neg	Gentiotriose	HMDB0029910	Organic oxygen compounds	Organooxygen compounds	Carbohydrates and carbohydrate conjugates	-	56.5	88.4	M+FA-H	C18H32O16	0.684223	3.18004	0.000589713	0.0012813	-0.253385	0.838926	2.53257e+06	2.50504e+06	2.9699e+06	2.75058e+06	3.00263e+06	3.06823e+06	2.82868e+06	3.16571e+06	3.53329e+06	3.59137e+06	3.05268e+06	3.55279e+06	3.26698e+06	3.34834e+06	3.09294e+06	3.76704e+06
1.09_191.0551m/z	191.055	1.09277	neg	D-Manno-2-heptulose	HMDB0029935	Unclassified	Unclassified	Unclassified	-	45.1	32.7	M-H2O-H	C7H14O7	-4.69102	4.78471	1.65609e-11	5.03312e-10	1.05228	2.0738	1.85153e+06	1.79978e+06	2.04629e+06	1.9157e+06	1.75873e+06	1.78094e+06	1.75849e+06	2.00118e+06	965214	854150	948746	1.01232e+06	905536	932625	821995	750374
1.15_262.0798n	261.073	1.14603	neg	gamma-Glutamylaspartic acid	HMDB0030419	Organic acids and derivatives	Carboxylic acids and derivatives	Amino acids, peptides, and analogues	-	44.8	33.9	M-H2O-H, M-H	C9H14N2O7	-1.26179	1.35087	7.65776e-07	3.20787e-06	0.709536	1.63528	239264	237031	204295	229487	196206	211228	188735	193646	147956	138157	128393	134839	136343	137878	130898	85048.6
4.42_354.0951n	353.088	4.42372	neg	Cryptochlorogenic acid	HMDB0030653	Organic oxygen compounds	Organooxygen compounds	Alcohols and polyols	-	56.1	85.2	M-H, 2M-H	C16H18O9	0.169819	17.3752	1.08922e-07	5.89038e-07	-0.742511	0.597698	2.01874e+07	2.03032e+07	1.54683e+07	1.62811e+07	2.14266e+07	2.22001e+07	2.12287e+07	2.04681e+07	3.36308e+07	3.60321e+07	3.36502e+07	3.4554e+07	3.39989e+07	3.16858e+07	2.64419e+07	3.36233e+07
6.72_625.1418m/z	625.142	6.71902	neg	Isocarlinoside	HMDB0030721	Phenylpropanoids and polyketides	Flavonoids	Flavonoid glycosides	-	52.4	64.3	M+FA-H	C26H28O15	1.29372	1.17779	1.30263e-06	5.13244e-06	0.732553	1.66158	156324	151028	152004	198639	155313	163936	137559	159043	84609.9	102574	113959	109323	104447	82684.3	92077.6	76973.4
18.41_455.1928m/z	455.193	18.4065	neg	Pteroside A	HMDB0030758	Organic oxygen compounds	Organooxygen compounds	Carbohydrates and carbohydrate conjugates	-	47.1	39.8	M+FA-H	C21H30O8	1.25061	1.22125	2.30161e-12	1.17367e-10	-2.79605	0.143981	10117.4	10174.3	13147.2	9260.09	9463.68	9325.02	11855	10702.1	71726.1	75619.9	80956.2	75901.7	68280.7	68996.2	58940.2	83299.7
27.74_293.2125m/z	293.213	27.7442	neg	2-Hydroxylinolenic acid	HMDB0031103	Lipids and lipid-like molecules	Fatty Acyls	Lineolic acids and derivatives	-	52.2	64.9	M-H	C18H30O3	0.987907	3.30341	2.00998e-10	3.40508e-09	2.88383	7.38105	447801	577837	679006	591338	458931	545709	453492	527367	70552.7	63058.5	80843.2	82282.1	78370.1	67879.2	65068.2	72009.8
32.70_219.1749m/z	219.175	32.6984	neg	beta-Kessyl alcohol	HMDB0031384	Lipids and lipid-like molecules	Prenol lipids	Sesquiterpenoids	-	44.6	27.5	M-H2O-H	C15H26O2	-2.28909	1.66789	0.0227592	0.0362026	-8.09132	0.00366665	230.594	4204.78	120.47	196.054	149.036	526.421	511.434	0.408678	104051	451200	41063.3	136080	69137.4	639312	11695.8	167250
1.15_203.0189m/z	203.019	1.14603	neg	Daucic acid	HMDB0031665	Organic acids and derivatives	Hydroxy acids and derivatives	Beta hydroxy acids and derivatives	-	44.8	30.6	M-H	C7H8O7	-4.14982	2.9107	3.23327e-10	4.88522e-09	0.672982	1.59436	1.04471e+06	1.00556e+06	966462	1.00523e+06	931810	942965	892641	927882	644697	562260	592570	619441	591268	608365	674916	546818
5.96_433.2083m/z	433.208	5.95897	neg	5a,6a-Epoxy-7E-megastigmene-3a,9e-diol 3-glucoside	HMDB0031676	Organic oxygen compounds	Organooxygen compounds	Carbohydrates and carbohydrate conjugates	-	48.2	46.2	M+FA-H	C19H32O8	1.0689	1.42865	1.73951e-06	6.62017e-06	-0.320263	0.800924	370440	370149	423195	359886	370353	352447	395431	375556	523286	470393	476065	465187	483459	460619	441122	447340
3.51_365.1361m/z	365.136	3.5074	neg	Semilepidinoside B	HMDB0033108	Organic oxygen compounds	Organooxygen compounds	Carbohydrates and carbohydrate conjugates	-	48.9	50.9	M-H	C17H22N2O7	1.71604	1.2818	1.58354e-09	1.74691e-08	-3.57966	0.0836405	7708.07	7566.55	5207.96	6431.51	6369.32	6445.78	6014.06	5760.98	87822.3	101242	74014.7	83095.9	79607.2	71532.8	64102.3	54364.4
1.09_615.1548m/z	615.155	1.09277	neg	Flazine	HMDB0033459	Alkaloids and derivatives	Harmala alkaloids	Unclassified	-	44.3	34.4	2M-H	C17H12N2O4	4.36099	1.251	0.022129	0.035299	-0.483035	0.715471	268773	282543	330068	251217	307223	313366	265676	354365	492453	281705	313386	345475	311359	467998	649132	455513
1.70_376.0667m/z	376.067	1.70142	neg	Gonyautoxin VI	HMDB0033512	Phenylpropanoids and polyketides	Saxitoxins, gonyautoxins, and derivatives	Unclassified	-	37.4	0.346	M-H2O-H	C10H17N7O8S	-3.59445	1.14764	2.06103e-11	5.95118e-10	4.46746	22.1228	42449.9	50154.2	60266.2	66144.4	55594.9	64609.2	62466.7	62605.8	2750.46	4221.13	1536.09	2040.93	2465.08	1123.6	3709.98	3139.77
1.68_289.0569m/z	289.057	1.6799	neg	D-Erythroascorbic acid 1'-a-D-glucoside	HMDB0033627	Organic oxygen compounds	Organooxygen compounds	Carbohydrates and carbohydrate conjugates	-	44.6	28.5	M-H2O-H	C11H16O10	1.22963	1.00323	8.97508e-09	7.14861e-08	-12.4702	0.000176233	6.4e-10	61.6477	6.4e-10	6.4e-10	6.4e-10	6.4e-10	6.4e-10	6.4e-10	51195.4	30045.5	33778.8	34711.1	43428.6	44600.1	53573.7	58474.5
1.85_330.1177m/z	330.118	1.8518	neg	N'-Hydroxyneosaxitoxin	HMDB0033665	Phenylpropanoids and polyketides	Saxitoxins, gonyautoxins, and derivatives	Unclassified	-	40.9	11.7	M-H	C10H17N7O6	2.86793	1.02343	5.73724e-10	7.73484e-09	-3.99794	0.0625893	3013.36	3474.72	2400.85	2627.15	3637.86	2930.9	3298.07	2430.26	45060.8	48020.6	40419.5	39659.6	52018.9	45319.6	43867.2	66101.2
5.18_581.1519m/z	581.152	5.1819	neg	Salviaflaside methyl ester	HMDB0033706	Organic oxygen compounds	Organooxygen compounds	Carbohydrates and carbohydrate conjugates	-	54.1	73.6	M+FA-H	C25H28O13	1.3835	1.71923	9.57047e-12	3.33819e-10	0.788799	1.72764	289444	310869	273300	306768	307666	292320	297902	286666	157397	157293	185562	180476	178269	156615	176010	177264
29.83_619.4221m/z	619.422	29.8253	neg	alpha-Spinasterol 3-glucoside	HMDB0033775	Lipids and lipid-like molecules	Steroids and steroid derivatives	Stigmastanes and derivatives	-	39.2	0	M+FA-H	C35H58O6	1.00519	1.07715	0.0413838	0.0617333	-0.997516	0.500862	134955	149574	166217	47585.3	59172.9	62272.1	51256.4	56385.5	39778.7	51539.7	108836	188666	303128	236656	244670	279061
1.09_209.0659m/z	209.066	1.09277	neg	2-O-Methyl-D-xylose	HMDB0033821	Organic oxygen compounds	Organooxygen compounds	Carbohydrates and carbohydrate conjugates	-	44.1	27.4	M+FA-H	C6H12O5	-4.78611	2.10701	4.16103e-12	1.83063e-10	0.563037	1.47738	585734	582036	595622	561431	579629	580858	558396	569357	402861	387409	369689	410386	379120	362887	385012	425105
6.07_551.1054m/z	551.105	6.06715	neg	Tricin 7-glucuronoside	HMDB0033894	Phenylpropanoids and polyketides	Flavonoids	Flavonoid glycosides	-	51	60.2	M+FA-H	C23H22O13	2.28277	1.1235	8.92022e-08	4.9552e-07	-2.58129	0.167091	9875.58	9914.71	12285.7	9677.71	12256.7	11404.2	12859.9	11199.6	92374.2	52355.1	70970.8	85993.4	55462.8	63697.3	48642.7	65984.3
20.90_531.1806m/z	531.181	20.9	neg	7-Methoxy-2-methylisoflavone	HMDB0033980	Phenylpropanoids and polyketides	Isoflavonoids	O-methylated isoflavonoids	-	39	0	2M-H	C17H14O3	-1.35939	1.14749	8.19467e-11	1.70875e-09	1.96723	3.91017	76145.6	71825	91745.6	81240.8	66914.6	66991.2	73696	69971.7	18529.5	16456.4	16240.3	20080.2	18039.8	17613.4	18125.8	27984.7
24.11_343.0825m/z	343.083	24.1101	neg	Lathycarpin	HMDB0034013	Phenylpropanoids and polyketides	Isoflavonoids	Furanoisoflavonoids	-	45.2	30.1	M-H	C18H16O7	0.56523	1.76029	4.55693e-06	1.56235e-05	-0.517988	0.698345	361927	301696	354846	372003	326246	304458	317647	301232	397347	450607	532483	500600	489517	513378	413298	483214
24.33_373.0931m/z	373.093	24.3333	neg	Frenolicin B	HMDB0034109	Phenylpropanoids and polyketides	Isochromanequinones	Benzoisochromanequinones	-	52.5	66.6	M+FA-H	C18H16O6	0.500052	2.97809	2.80629e-07	1.32881e-06	-0.393218	0.761429	1.37776e+06	1.19615e+06	1.18804e+06	1.1661e+06	1.15639e+06	1.3108e+06	1.31698e+06	1.33272e+06	1.45661e+06	1.71314e+06	1.66776e+06	1.62463e+06	1.68082e+06	1.69814e+06	1.63574e+06	1.71537e+06
14.29_286.0479n	285.041	14.2925	neg	Cernuine	HMDB0034150	Phenylpropanoids and polyketides	Aurone flavonoids	Unclassified	-	42.3	14.9	M-H, 2M-H	C15H10O6	0.581637	5.3804	3.94336e-05	0.000109159	0.630727	1.54835	4.75655e+06	4.51401e+06	3.92618e+06	3.55998e+06	3.82557e+06	3.47189e+06	4.13964e+06	3.90914e+06	3.09802e+06	2.28936e+06	2.59749e+06	3.6131e+06	2.47017e+06	2.39468e+06	2.25596e+06	2.01494e+06
4.30_341.0880m/z	341.088	4.29663	neg	Glucocaffeic acid	HMDB0034313	Organic oxygen compounds	Organooxygen compounds	Carbohydrates and carbohydrate conjugates	-	56.5	86.9	M-H	C15H18O9	0.605645	1.56831	0.000380283	0.000859357	0.363283	1.28635	574695	671293	507954	481240	628962	621803	654653	588057	468591	473845	436686	461638	459944	429481	399448	546394
23.65_645.2198m/z	645.22	23.6464	neg	3'-Prenylapigenin 7-[rhamnosyl-(1->6)-glucoside]	HMDB0034634	Phenylpropanoids and polyketides	Flavonoids	Flavonoid glycosides	-	50.4	58.1	M-H	C32H38O14	1.39288	1.21883	1.40604e-09	1.59105e-08	3.21172	9.26453	95305.2	63594.8	59215.7	62604.4	79906.7	82846.4	64208.9	65527.7	7258.93	5316.72	7121.67	6784.17	6023.9	11486.3	11381.2	6498.51
8.62_1031.7489m/z	1031.75	8.62047	neg	22-Acetylpriverogenin B	HMDB0034645	Lipids and lipid-like molecules	Prenol lipids	Triterpenoids	-	36.6	0	2M-H	C32H52O5	-6.53321	4.4924	2.45623e-05	7.10897e-05	-1.04346	0.485162	892554	1.06738e+06	593145	715475	1.15e+06	1.03897e+06	953091	833666	1.74253e+06	1.88349e+06	2.22408e+06	2.16857e+06	2.27725e+06	1.49996e+06	1.12104e+06	2.01475e+06
9.49_511.0866m/z	511.087	9.49418	neg	BL IV	HMDB0034709	Lipids and lipid-like molecules	Prenol lipids	Diterpenoids	-	44.2	29.6	M+FA-H	C24H18O10	-3.32814	1.58227	7.9617e-09	6.46279e-08	-0.985202	0.505155	99212.9	109811	122127	105117	114502	112549	110831	112418	266175	221700	223415	227738	200134	214927	180879	220073
4.42_529.1565m/z	529.157	4.42372	neg	7-Methyl-1,4,5-naphthalenetriol 4-[xylosyl-(1->6)-glucoside]	HMDB0034909	Organic oxygen compounds	Organooxygen compounds	Carbohydrates and carbohydrate conjugates	-	39.4	0	M+FA-H	C22H28O12	0.536837	1.31792	2.02071e-12	1.07884e-10	-1.4992	0.35375	37055.8	40848.1	34848.2	29432.9	38152.4	44317.8	48711.6	44965.2	117724	111518	113866	114493	123303	110417	107312	101244
23.56_405.1559m/z	405.156	23.565	neg	Taraxinic acid glucosyl ester	HMDB0035249	Lipids and lipid-like molecules	Prenol lipids	Terpene lactones	-	43.4	23.6	M-H2O-H	C21H28O9	0.970295	1.17924	1.351e-08	1.00488e-07	-2.63523	0.160959	12049.4	11099.1	10982	11812.2	11539.9	10969.4	11893.7	11865.9	75412.2	64234.9	68664.8	98532.6	79667.5	60359.1	49899	76117.4
12.01_475.1255m/z	475.126	12.012	neg	Pimentol	HMDB0035442	Organic oxygen compounds	Organooxygen compounds	Carbohydrates and carbohydrate conjugates	-	45.6	32.4	M-H2O-H	C23H26O12	1.94581	2.36817	2.3437e-05	6.81686e-05	-2.24247	0.211325	48416.1	51721	130370	75917.9	62295.2	60237.5	100206	53664	583305	219949	381728	438978	287436	312017	227790	306765
20.90_327.2179m/z	327.218	20.9	neg	Corchorifatty acid F	HMDB0035919	Lipids and lipid-like molecules	Fatty Acyls	Lineolic acids and derivatives	-	50.6	56.9	M-H	C18H32O5	0.735875	6.04956	6.37097e-11	1.41964e-09	1.94166	3.84147	2.13741e+06	2.06354e+06	2.49972e+06	2.35785e+06	1.83059e+06	1.8729e+06	2.02852e+06	1.92973e+06	543037	481084	468806	574390	525945	509459	515514	734334
16.79_446.1215n	491.12	16.7885	neg	Rheochrysin	HMDB0035931	Benzenoids	Anthracenes	Anthraquinones	-	52.3	64.2	M+FA-H, 2M-H, M-H	C22H22O10	0.526101	12.0395	1.91422e-09	2.03714e-08	-0.633116	0.644782	1.09965e+07	1.06816e+07	1.18428e+07	1.20979e+07	1.10363e+07	1.08208e+07	1.1602e+07	1.11664e+07	1.9545e+07	1.68992e+07	1.76982e+07	1.70043e+07	1.82096e+07	1.6568e+07	1.57372e+07	1.82992e+07
4.79_623.1239m/z	623.124	4.79138	neg	Quercetin 7-glucuronide 3-rhamnoside	HMDB0036264	Phenylpropanoids and polyketides	Flavonoids	Flavonoid glycosides	-	52.4	71.7	M-H	C27H28O17	-2.35924	1.1073	1.6136e-12	9.11986e-11	2.44412	5.44193	67291.6	72709.3	61223.9	60619	54671.4	56604.8	68041.1	62005.9	13224.2	11192.1	11679	13099.7	11655.1	11692.8	12272.3	7645.85
27.51_577.2691m/z	577.269	27.5145	neg	Pipercyclobutanamide B	HMDB0036361	Organoheterocyclic compounds	Benzodioxoles	Unclassified	-	37.1	0	M-H2O-H	C36H40N2O6	-2.86278	3.07093	1.46386e-08	1.07501e-07	1.74495	3.35183	656712	463797	618107	591919	616456	580959	632830	493727	170439	113443	121852	154418	139957	172050	344415	172073
4.79_557.1517m/z	557.152	4.79138	neg	3-(4-Hydroxy-3-methoxyphenyl)-1,2-propanediol 2-O-(galloyl-glucoside)	HMDB0036376	Benzenoids	Benzene and substituted derivatives	Benzoic acids and derivatives	-	40.2	4.97	M+FA-H	C23H28O13	0.919655	1.02368	1.17639e-11	3.88305e-10	1.89157	3.71038	66025.9	68124.2	58898.8	58627.8	51292.2	54003.5	65051.7	60690.5	18155.7	16245.3	17742.2	18698.8	16077.1	15755.4	15753.7	11670.4
24.46_665.4281m/z	665.428	24.4619	neg	Fasciculic acid A	HMDB0036439	Lipids and lipid-like molecules	Prenol lipids	Triterpenoids	-	41.9	14	M+FA-H	C36H60O8	1.66217	1.12663	1.75437e-11	5.25156e-10	-4.73478	0.037557	2624.29	2646.96	1839.17	1739.33	1312.74	2003.42	2018.68	2496.73	64587.2	61258.5	60315.6	58741.7	59823.9	48505.1	43266.3	47662.4
20.27_931.2889m/z	931.289	20.2696	neg	Agnuside	HMDB0036561	Lipids and lipid-like molecules	Prenol lipids	Terpene glycosides	-	40.5	17	2M-H	C22H26O11	1.19321	1.06883	2.03762e-09	2.13576e-08	-2.42459	0.186263	9676.83	12506.6	8120.63	7486	12772.9	12513.5	17215.3	9212.15	62264.8	59482.4	71862.1	72376.5	65638.2	50374.5	47215.2	51311.4
8.60_191.0538m/z	191.054	8.60132	neg	2-(Methylthiomethyl)-3-phenyl-2-propenal	HMDB0037166	Phenylpropanoids and polyketides	Cinnamaldehydes	Unclassified	-	37.8	0	M-H	C11H12OS	0.79602	1.06993	3.1493e-05	8.90604e-05	-0.341876	0.789015	198214	212519	187764	178809	221515	224488	215764	209534	268864	279252	267578	271756	276832	247291	218171	259706
12.01_519.1151m/z	519.115	12.012	neg	Apigenin 7-O-(2''-O-acetylglucoside)	HMDB0037341	Phenylpropanoids and polyketides	Flavonoids	Flavonoid glycosides	-	44.2	27.4	M+FA-H	C23H22O11	1.41812	2.40357	2.33212e-05	6.78876e-05	-2.19168	0.218896	52652.6	52364.2	144859	84850.9	64474	61813.1	108588	57883.3	596339	216911	388394	454565	292555	350685	237117	330024
11.32_473.1093m/z	473.109	11.3232	neg	Apigenin 7-O-(6''-O-acetylglucoside)	HMDB0037342	Phenylpropanoids and polyketides	Flavonoids	Flavonoid glycosides	-	55.4	80.4	M-H	C23H22O11	0.849653	4.15685	1.93033e-06	7.24756e-06	-1.63503	0.321965	329303	340232	548112	366833	339730	347190	410695	340912	1.66147e+06	979819	1.08463e+06	1.46882e+06	900734	1.28257e+06	869935	1.14127e+06
5.83_551.1413m/z	551.141	5.82983	neg	Caryatin glucoside	HMDB0037352	Phenylpropanoids and polyketides	Flavonoids	O-methylated flavonoids	-	54	72.8	M+FA-H	C24H26O12	1.28167	1.54084	4.21766e-10	6.02631e-09	0.87866	1.83867	214266	230069	195057	227208	227761	223859	246981	211871	103392	120025	133722	128501	133431	110006	122439	114985
12.20_653.1730m/z	653.173	12.2048	neg	3,6-Diglucopyranosyl-5,7-dihydroxy-4'-methoxyflavone	HMDB0037413	Phenylpropanoids and polyketides	Flavonoids	Flavonoid glycosides	-	48.1	42.7	M+FA-H	C28H32O15	1.07429	1.32562	0.000654271	0.00140973	-0.183072	0.880825	786679	703211	634556	654766	674303	766029	690659	684956	779726	765672	824929	842730	804970	789505	802214	742431
1.09_541.1353m/z	541.135	1.09277	neg	Apimaysin	HMDB0037421	Phenylpropanoids and polyketides	Flavonoids	Flavonoid glycosides	-	41.9	26	M-H2O-H	C27H28O13	0.354759	1.96098	9.92246e-06	3.13569e-05	0.565005	1.47939	524252	480605	558679	569302	594758	591383	561382	616731	401147	443111	366376	494261	350594	313820	309869	360645
9.86_462.1165n	507.115	9.85882	neg	Isoswertiajaponin	HMDB0037449	Phenylpropanoids and polyketides	Flavonoids	Flavonoid glycosides	-	48.6	45.1	M+FA-H, 2M-H, M-H	C22H22O11	0.684095	2.85298	4.99597e-05	0.000134665	-0.214083	0.862094	2.31986e+06	2.51893e+06	2.42187e+06	2.74818e+06	2.6226e+06	2.52843e+06	2.50105e+06	2.45974e+06	2.88731e+06	2.94488e+06	3.1889e+06	3.01414e+06	2.8055e+06	2.98606e+06	2.79981e+06	2.71268e+06
9.49_489.1042m/z	489.104	9.49418	neg	Spinacetin 3-glucoside	HMDB0037468	Phenylpropanoids and polyketides	Flavonoids	Flavonoid glycosides	-	50.3	57.9	M-H2O-H	C23H24O13	0.77738	3.94213	1.66233e-07	8.43355e-07	-1.16672	0.445432	502589	546092	607284	499899	578155	557270	584293	567791	1.6337e+06	1.17817e+06	1.2991e+06	1.37628e+06	1.10411e+06	1.18553e+06	953760	1.24478e+06
7.63_448.1009n	447.094	7.63103	neg	Kaempferol 5-glucoside	HMDB0037572	Phenylpropanoids and polyketides	Flavonoids	O-methylated flavonoids	-	50.4	56	M-H, 2M-H, M+FA-H	C21H20O11	0.861447	5.83078	8.94556e-08	4.96507e-07	-0.862242	0.550097	1.66195e+06	1.76752e+06	1.86552e+06	1.72093e+06	2001107	2.01363e+06	1.78684e+06	1.88078e+06	4.14082e+06	3.28676e+06	3.46086e+06	3.57108e+06	3.08834e+06	3.19819e+06	2.76526e+06	3.2081e+06
1.11_1249.3464m/z	1249.35	1.10997	neg	Petunidin 3-rutinoside	HMDB0038098	Organic oxygen compounds	Organooxygen compounds	Carbohydrates and carbohydrate conjugates	-	37.3	0	2M-H	C28H33O16+	0.00107177	1.49562	0.000224635	0.000530888	5.6948	51.797	73953.8	116520	155512	77841.4	109744	219086	12466.4	187686	6.4e-10	6.4e-10	6.4e-10	6.4e-10	6.4e-10	18395.1	6.4e-10	6.4e-10
24.82_662.4402n	707.439	24.8225	neg	Goyaglycoside c	HMDB0038349	Lipids and lipid-like molecules	Steroids and steroid derivatives	Steroidal glycosides	-	52.8	67.2	M-H, M+FA-H	C38H62O9	1.30679	1.70719	5.92846e-11	1.34272e-09	-2.07736	0.236947	36692.4	35436.2	41618.1	34881.3	40006.1	40872.1	34791.2	42182.4	193043	176427	169257	168100	161920	137419	135433	151855
25.32_469.2446m/z	469.245	25.3168	neg	alpha-Ionol O-[arabinosyl-(1->6)-glucoside]	HMDB0038732	Lipids and lipid-like molecules	Fatty Acyls	Fatty acyl glycosides	-	38.7	0	M-H2O-H	C24H40O10	0.604446	1.64912	9.76072e-10	1.17602e-08	-3.04702	0.120992	16439.7	15511.5	17456.5	13620.7	14105	13420	19209.9	18265.3	158798	138308	157058	148604	136201	111095	103222	104874
1.09_357.1039m/z	357.104	1.09277	neg	4-O-beta-D-Galactopyranosyl-D-xylose	HMDB0038864	Organic oxygen compounds	Organooxygen compounds	Carbohydrates and carbohydrate conjugates	-	47.6	50.8	M+FA-H	C11H20O10	0.00706506	1.088	2.54368e-12	1.26074e-10	0.878607	1.8386	103417	113244	117074	113431	109951	103473	103469	106456	52860.4	60699.3	60596.5	60583.3	58446.9	57452.4	58498.6	64329.7
1.15_281.0877m/z	281.088	1.14603	neg	5-O-a-L-Arabinofuranosyl-L-arabinose	HMDB0038880	Organic oxygen compounds	Organooxygen compounds	Carbohydrates and carbohydrate conjugates	-	45.8	39.8	M-H	C10H18O9	-0.303382	1.40917	9.96285e-16	4.73161e-13	1.00513	2.00713	168183	167891	162326	164018	162337	165793	160873	162961	87555.1	80558.4	77283.8	87209.7	76916.1	85901.4	85253.8	74178.9
14.21_453.1772m/z	453.177	14.2126	neg	3-O-Methylniveusin A	HMDB0039084	Lipids and lipid-like molecules	Prenol lipids	Terpene lactones	-	38.8	0	M+FA-H	C21H28O8	1.33139	1.31919	3.22647e-13	2.82828e-11	-2.795	0.144086	15257.2	14075.5	11962	10514.1	10078.1	9301.85	13894.5	12847.2	72772.4	86184.6	83951.1	87994.6	81698.5	81666.3	85306.7	100095
1.45_260.0775m/z	260.078	1.44887	neg	Pisatoside	HMDB0039127	Organic oxygen compounds	Organooxygen compounds	Carbohydrates and carbohydrate conjugates	-	49.3	46.7	M-H	C10H15NO7	-0.13692	1.79492	9.99752e-10	1.19955e-08	-5.47472	0.0224877	3507.85	4557.63	1651.1	2099.37	3580.87	2981.14	4251.41	2626.85	130317	147577	111862	108735	171689	142723	125122	185090
20.46_799.2255m/z	799.226	20.4636	neg	Raphanusol A	HMDB0039175	Phenylpropanoids and polyketides	Cinnamic acids and derivatives	Hydroxycinnamic acids and derivatives	-	37.1	0	M+FA-H	C34H42O19	-6.26907	1.35553	2.48187e-05	7.17611e-05	1.77212	3.41555	184859	116842	148612	115748	142543	107061	90204.4	98863.5	34998.7	13612.7	19642.7	12374.2	22991.8	65229.1	85747.7	39567.3
5.40_583.2039m/z	583.204	5.39792	neg	Citrusin A	HMDB0039230	Lignans, neolignans and related compounds	Lignan glycosides	Unclassified	-	50.2	54.6	M+FA-H	C26H34O12	1.18705	1.21243	1.36196e-07	7.09871e-07	0.48205	1.39673	205205	239888	226721	234126	234889	243585	243040	217409	147736	157948	171709	183797	179889	154519	152858	172391
7.63_515.0809m/z	515.081	7.63103	neg	2'-Hydroxygenistein 7-(6''-malonylglucoside)	HMDB0039247	Phenylpropanoids and polyketides	Isoflavonoids	Isoflavonoid O-glycosides	-	55.7	88.9	M-H2O-H	C24H22O14	-4.07288	1.62939	8.00499e-08	4.5187e-07	-0.821422	0.565884	139046	148886	157398	144331	163659	167015	149396	153724	332927	275022	277539	280622	245752	263879	224886	261398
21.61_613.1782m/z	613.178	21.6073	neg	Piceatannol 3,4'-diglucoside	HMDB0039384	Phenylpropanoids and polyketides	Stilbenes	Stilbene glycosides	-	40.1	3.21	M+FA-H	C26H32O14	1.3608	1.24031	1.46575e-06	5.69406e-06	0.552389	1.46651	246080	227056	184250	228294	212405	241562	219661	231537	130008	151494	165837	162562	179511	152760	142785	136202
12.12_269.0457m/z	269.046	12.1186	neg	Rheinanthrone	HMDB0039449	Benzenoids	Anthracenes	Anthracenecarboxylic acids and derivatives	-	47.5	40.2	M-H	C15H10O5	0.384535	7.0766	2.77169e-06	1.00013e-05	-1.65729	0.317035	864919	913750	1.55052e+06	1.09435e+06	967737	932313	1.25065e+06	1.04598e+06	5.0864e+06	2.64167e+06	3.51368e+06	3.89422e+06	2.71875e+06	3.57492e+06	2.52157e+06	3.23893e+06
20.19_488.1320n	533.13	20.1853	neg	6''-O-Acetylglycitin	HMDB0039489	Phenylpropanoids and polyketides	Isoflavonoids	Isoflavonoid O-glycosides	-	40	1.7	M-H, M+FA-H	C24H24O11	0.232891	5.76175	1.8354e-06	6.93287e-06	-0.249952	0.840924	7.66159e+06	7.74677e+06	8.61691e+06	8.15265e+06	8.17753e+06	8.16455e+06	8.0394e+06	7.82594e+06	9.9226e+06	9.25566e+06	1.02639e+07	9.93351e+06	9.12325e+06	9.70284e+06	8.93345e+06	9.42977e+06
27.73_309.2074m/z	309.207	27.7326	neg	Nerolidyl acetate	HMDB0039630	Lipids and lipid-like molecules	Prenol lipids	Sesquiterpenoids	-	41.8	12.3	M+FA-H	C17H28O2	0.978531	1.38134	3.97495e-09	3.63143e-08	2.25619	4.77728	94307.1	107794	109941	129411	89078.8	124131	74830.1	102301	20120.4	18798.8	23435.3	22253	24960.6	21254.3	23343.6	19949
12.23_412.2100n	457.208	12.2264	neg	Abscisic alcohol 11-glucoside	HMDB0039636	Lipids and lipid-like molecules	Prenol lipids	Terpene glycosides	-	53.6	70.4	M-H, M+FA-H	C21H32O8	0.7278	2.67928	0.000145017	0.00035663	-0.264054	0.832745	1.87494e+06	1.95761e+06	1.96623e+06	1.67201e+06	1.7427e+06	1.7125e+06	1.82606e+06	1.94106e+06	2.23056e+06	2.06879e+06	2.10935e+06	2.04143e+06	2.07054e+06	2.29708e+06	2.30675e+06	2.51967e+06
1.08_355.0886m/z	355.089	1.07552	neg	3-O-beta-D-Galactopyranuronosyl-D-galactose	HMDB0039726	Organic oxygen compounds	Organooxygen compounds	Carbohydrates and carbohydrate conjugates	-	43.6	30.7	M-H	C12H20O12	1.16216	1.57021	2.01218e-11	5.8366e-10	2.60389	6.07922	121132	127363	137677	131190	106216	118436	119555	130710	13991.3	18628.3	10370.3	16908.4	4297.85	28241.9	30308.1	40478.3
1.22_497.1128m/z	497.113	1.22142	neg	b-D-Glucuronopyranosyl-(1->3)-a-D-galacturonopyranosyl-(1->2)-L-rhamnose	HMDB0039728	Organic oxygen compounds	Organooxygen compounds	Carbohydrates and carbohydrate conjugates	-	41.3	25.3	M-H2O-H	C18H28O17	-3.98755	1.22801	1.84809e-07	9.2361e-07	-1.73581	0.30024	26488.1	24124.4	31095.1	28615.3	28566.5	33751.1	26317	30684.1	91848	96162.7	79695	89852.9	98798.5	83399.4	83401.1	141703
9.02_601.1204m/z	601.12	9.02362	neg	Eriodictyol 7-(6-galloylglucoside)	HMDB0039921	Phenylpropanoids and polyketides	Flavonoids	Flavonoid glycosides	-	39.7	0	M-H	C28H26O15	0.775446	16.6042	1.36688e-07	7.12085e-07	-0.911644	0.531579	1.26654e+07	1.50377e+07	1.09074e+07	1.26426e+07	1.60669e+07	1.50844e+07	1.46215e+07	1.33002e+07	2.87552e+07	2.52534e+07	2.87098e+07	2.888e+07	2.65694e+07	2.42525e+07	1.96513e+07	2.54727e+07
1.09_371.1197m/z	371.12	1.09277	neg	6-O-b-D-Fructofuranosyl-2-deoxy-D-glucose	HMDB0040154	Organic oxygen compounds	Organooxygen compounds	Carbohydrates and carbohydrate conjugates	-	44.5	28	M+FA-H	C12H22O10	0.522687	3.32338	1.47342e-13	1.5786e-11	1.94682	3.85523	608371	585793	710053	664863	624784	572629	582728	629636	160101	146600	157374	181716	163229	156732	168552	157151
13.49_288.0636n	287.056	13.4853	neg	2,4',5,7-Tetrahydroxyflavanone	HMDB0040314	Phenylpropanoids and polyketides	Flavonoids	Hydroxyflavonoids	-	39.3	0	M-H, 2M-H, M+FA-H	C15H12O6	0.79409	1.56461	0.0069165	0.0122547	0.350133	1.27468	847818	852833	608499	720700	732466	711539	731962	684626	655422	536042	701350	699450	659604	483640	493824	391790
7.76_463.0884m/z	463.088	7.75993	neg	6-Hydroxykaempferol 3-glucoside	HMDB0040478	Phenylpropanoids and polyketides	Flavonoids	Flavonoid glycosides	-	50.7	55.6	M-H	C21H20O12	0.420295	5.67522	5.54371e-07	2.41579e-06	0.548219	1.46228	4.20122e+06	4.84042e+06	4.35275e+06	5.09462e+06	4.95496e+06	4.62938e+06	4.49305e+06	4.1993e+06	3.11868e+06	3.11004e+06	3.69327e+06	3.51938e+06	3.22312e+06	2.74964e+06	2.85337e+06	2.87522e+06
9.02_491.1200m/z	491.12	9.02362	neg	3',7-Dimethoxy-4',5,8-trihydroxyflavone 8-glucoside	HMDB0040479	Phenylpropanoids and polyketides	Flavonoids	Flavonoid glycosides	-	46.6	40.5	M-H	C23H24O12	0.96671	1.13304	1.98676e-06	7.43575e-06	-1.64294	0.320203	25919.1	29356.4	27810.8	27036.8	29469.3	27338	28414.4	27020.3	123229	69626.7	104603	101491	69624.7	84009	59150	82717.3
9.13_434.1216n	433.114	9.1305	neg	(2R,3R)-3,3',4',7-Tetrahydroxyflavanone 7-O-alpha-L-Rhamnopyranoside	HMDB0040536	Phenylpropanoids and polyketides	Flavonoids	Flavonoid glycosides	-	40.5	7.45	M-H, M+FA-H	C21H22O10	0.772965	1.58751	1.42685e-06	5.56468e-06	-2.5123	0.175275	19196.1	19081.1	28150.4	21333.9	25321.1	30574.4	29000.2	23606.1	207022	160717	150449	173445	114798	122102	78924.7	112284
26.20_721.3663m/z	721.366	26.1964	neg	(S)-Nerolidol 3-O-[a-L-Rhamnopyranosyl-(1->4)-a-L-rhamnopyranosyl-(1->2)-b-D-glucopyranoside]	HMDB0040845	Organic oxygen compounds	Organooxygen compounds	Carbohydrates and carbohydrate conjugates	-	56.3	84.2	M+FA-H	C33H56O14	1.61179	1.81532	8.33588e-09	6.72705e-08	1.00542	2.00753	298717	311944	303455	216434	296832	265161	300312	279147	140891	150790	123925	138643	145737	139300	162637	129821
25.87_676.3671n	721.366	25.8735	neg	(S)-Nerolidol 3-O-[a-L-rhamnopyranosyl-(1->4)-a-L-rhamnopyranosyl-(1->6)-b-D-glucopyranoside]	HMDB0040846	Organic oxygen compounds	Organooxygen compounds	Carbohydrates and carbohydrate conjugates	-	53.4	67.6	M-H, M+FA-H	C33H56O14	0.101794	3.09892	3.72122e-12	1.68434e-10	1.60841	3.04915	584223	648472	646199	522523	610358	546999	640172	595640	181072	180547	166589	183649	206017	214683	243110	196767
23.26_287.2231m/z	287.223	23.2585	neg	7(14)-Farnesene-9,12-diol	HMDB0040998	Lipids and lipid-like molecules	Prenol lipids	Sesquiterpenoids	-	40.4	5.6	M+FA-H	C15H30O2	1.28029	2.64735	1.98611e-15	7.61422e-13	-2.48992	0.178016	73842.3	70934	67097.4	61049.6	59732	54972.1	55602.7	62096.4	379862	328024	334837	346161	336758	375482	361164	376369
7.67_475.2187m/z	475.219	7.674	neg	Ustiloxin D	HMDB0041054	Organic acids and derivatives	Carboxylic acids and derivatives	Amino acids, peptides, and analogues	-	44	29.7	M-H2O-H	C23H34N4O8	-2.33484	1.6163	3.67748e-11	9.27973e-10	-0.755469	0.592354	154580	155514	179313	150127	156831	158007	173324	159140	294164	248254	261662	276969	266516	270890	283519	270439
6.70_383.1352m/z	383.135	6.69725	neg	Benzyl beta-primeveroside	HMDB0041190	Organic oxygen compounds	Organooxygen compounds	Carbohydrates and carbohydrate conjugates	-	49.2	52.4	M-H2O-H	C18H26O10	1.06514	1.43169	1.62149e-17	4.9675e-14	-2.03016	0.244828	26764.3	27096.8	29455.8	26728.5	26098.7	26403.4	29069	28665.7	105298	115597	109498	117018	112854	114808	108076	116595
9.20_489.1043m/z	489.104	9.19508	neg	Betavulgarin xyloside	HMDB0041214	Phenylpropanoids and polyketides	Isoflavonoids	Isoflav-2-enes	-	44.3	24.9	M+FA-H	C22H20O10	1.04746	2.14851	3.02718e-07	1.42177e-06	-1.17614	0.442535	154206	165929	178352	145106	170703	158951	170038	170084	501575	334482	381361	406739	336322	350202	288492	368663
1.70_161.0444m/z	161.044	1.70142	neg	D-1,5-Anhydrofructose	HMDB0041561	Organoheterocyclic compounds	Oxanes	Unclassified	-	38.1	0	M-H	C6H10O5	-6.80617	1.16734	2.20951e-06	8.17235e-06	0.53005	1.44398	184957	189742	182561	186903	204421	222266	220816	240242	147178	147231	128581	133110	135712	144549	140250	153535
10.16_475.0886m/z	475.089	10.1572	neg	Daidzein 7-O-glucuronide	HMDB0041718	Phenylpropanoids and polyketides	Isoflavonoids	Isoflavonoid O-glycosides	-	48.3	47.2	M+FA-H	C21H18O10	0.864626	1.00846	1.99277e-05	5.88709e-05	0.225425	1.16912	332289	322145	325365	350438	336868	360478	330213	331569	291670	271068	291095	265827	291576	279062	323684	286346
7.52_449.1095m/z	449.109	7.52388	neg	trans-Resveratrol 4'-O-glucuronide	HMDB0041783	Phenylpropanoids and polyketides	Stilbenes	Stilbene glycosides	-	39.9	1.72	M+FA-H	C20H20O9	1.38489	2.62373	4.19436e-06	1.44897e-05	-0.68686	0.621204	477933	559184	548080	553699	550012	504151	478264	538327	1.03784e+06	812673	961425	935579	791656	755393	674150	807874

## Sheet: SCF vs DCF
Table S2. Differential metabolite accumulation in various processes of Chrysanthemi Flos
ID	m/z	Retention time (min)	Ion mode	Metabolites	Library ID	Super Class	Class	Sub Class	KEGG ID	Score	Fragmentation Score	Adducts	Formula	Mass Error (ppm)	VIP	P-value	adj.P-value	log2(FC)	FC	SCF1	SCF2	SCF3	SCF4	SCF5	SCF6	SCF7	SCF8	DCF1	DCF2	DCF3	DCF4	DCF5	DCF6	DCF7	DCF8
1.08_147.0535n	130.05	1.08147	pos	L-Glutamic acid	HMDB0000148	Organic acids and derivatives	Carboxylic acids and derivatives	Amino acids, peptides, and analogues	C00025	47	46.1	M+H-H2O, M+H	C5H9NO4	2.50433	8.75326	6.58952e-09	1.5636e-07	-1.02318	0.49203	1.94613e+06	2.09024e+06	2.00242e+06	2.15011e+06	3.05484e+06	2.18164e+06	2.09644e+06	3.07155e+06	4.91219e+06	4.71233e+06	4.26688e+06	4.30987e+06	4.72729e+06	5.05644e+06	5.03304e+06	4.77108e+06
1.01_147.1128m/z	147.113	1.01235	pos	L-Lysine	HMDB0000182	Organic acids and derivatives	Carboxylic acids and derivatives	Amino acids, peptides, and analogues	C00047	49.1	52.8	M+H	C6H14N2O2	0.195743	2.45369	4.3312e-07	4.57565e-06	-1.06555	0.477791	138547	156019	136728	153019	263859	157030	152434	273490	355887	340528	345164	356733	386917	390378	411415	408273
1.03_174.1117n	213.075	1.03007	pos	L-Arginine	HMDB0000517	Organic acids and derivatives	Carboxylic acids and derivatives	Amino acids, peptides, and analogues	C00062	41.4	15.6	M+Na, M+K	C6H14N4O2	0.384341	1.77619	0.00236737	0.00589526	0.644333	1.56302	283108	329477	303744	328406	547865	366183	308327	512498	237971	230139	235268	248756	236497	262674	254927	200089
1.08_147.0764m/z	147.076	1.08147	pos	L-Glutamine	HMDB0000641	Organic acids and derivatives	Carboxylic acids and derivatives	Amino acids, peptides, and analogues	C00064	51.2	61.5	M+H	C5H10N2O3	-0.0412369	9.29072	3.66229e-07	3.9868e-06	-0.866718	0.548393	2.80949e+06	3.04196e+06	2.88096e+06	3.11592e+06	4.54388e+06	3.18291e+06	3.05323e+06	4.60621e+06	6.51671e+06	5.92037e+06	5.62402e+06	5.49995e+06	6.25923e+06	6.78521e+06	6.83268e+06	6.22431e+06
1.19_426.0091m/z	426.009	1.187	pos	CDP	HMDB0001546	Nucleosides, nucleotides, and analogues	Pyrimidine nucleotides	Pyrimidine ribonucleotides	C00112	38.5	9.99	M+Na	C9H15N3O11P2	4.31955	1.36029	2.27833e-10	1.25427e-08	-2.4495	0.183074	12946.5	9995.13	13457.8	12708.8	10299	11521.4	20085.3	10887.8	65808.1	63372	56636.7	63306.3	72985.8	78891.8	86354.4	69260.1
1.12_221.0900n	204.087	1.11568	pos	N-Acetyl-D-glucosamine	HMDB0000215	Organic oxygen compounds	Organooxygen compounds	Carbohydrates and carbohydrate conjugates	C00140	46.9	39	M+H-H2O, M+H	C8H15NO6	0.1807	5.09844	2.06074e-10	1.16074e-08	-1.89357	0.26914	284437	300764	300905	308816	275867	270958	354853	256234	1.2229e+06	1.0983e+06	956531	1.01004e+06	1.01445e+06	1.02231e+06	1.04785e+06	1.36965e+06
1.12_136.0618m/z	136.062	1.11568	pos	Adenine	HMDB0000034	Organoheterocyclic compounds	Imidazopyrimidines	Purines and purine derivatives	C00147	41.5	9.93	M+H	C5H5N5	0.183619	1.7388	0.0041305	0.00954554	-0.280351	0.823391	595737	523391	559450	576537	776443	604114	639301	708460	773412	622061	755838	789632	788024	779374	860307	683682
1.44_192.0271n	215.016	1.44013	pos	Citric acid	HMDB0000094	Organic acids and derivatives	Carboxylic acids and derivatives	Tricarboxylic acids and derivatives	C00158	40.6	4.23	M+H-H2O, M+H, M+NH4, M+Na, M+K	C6H8O7	0.457967	2.69797	2.11925e-05	0.000110981	-0.751487	0.593991	363787	315847	343514	364630	500801	361408	412812	344684	815011	616279	764779	602009	587608	566630	580792	530069
3.35_298.0969m/z	298.097	3.35222	pos	5'-Methylthioadenosine	HMDB0001173	Nucleosides, nucleotides, and analogues	5'-deoxyribonucleosides	5'-deoxy-5'-thionucleosides	C00170	41.6	13.2	M+H	C11H15N5O3S	0.220919	2.70123	1.7329e-10	1.03086e-08	-1.81311	0.284577	68075.6	97231.7	131122	85327.8	75642.2	71976.7	102377	82671.4	265353	346136	289904	317192	319939	297896	302810	371248
1.13_118.0864m/z	118.086	1.13278	pos	L-Valine	HMDB0000883	Organic acids and derivatives	Carboxylic acids and derivatives	Amino acids, peptides, and analogues	C00183	51.6	65.1	M+H	C5H11NO2	1.25426	5.5709	1.25991e-08	2.5699e-07	-0.525477	0.694729	2.06899e+06	2.14168e+06	2.06519e+06	2.22323e+06	2.45947e+06	2.30758e+06	1.97793e+06	2.54734e+06	3.13193e+06	3.05844e+06	3.17074e+06	3.05653e+06	3.26098e+06	3.2278e+06	3.41874e+06	3.28399e+06
1.08_119.0587n	120.066	1.08147	pos	L-Threonine	HMDB0000167	Organic acids and derivatives	Carboxylic acids and derivatives	Amino acids, peptides, and analogues	C00188	43.3	23.9	M+H-H2O, M+H	C4H9NO3	4.23808	3.6188	2.13128e-13	1.15586e-10	-1.46354	0.362602	198994	210669	199886	211813	271820	204703	240467	268373	653288	640579	591434	571143	618973	622462	655454	629345
1.61_268.1040m/z	268.104	1.61417	pos	Adenosine	HMDB0000050	Nucleosides, nucleotides, and analogues	Purine nucleosides	Unclassified	C00212	46.1	33.2	M+H	C10H13N5O4	-0.176413	6.13103	5.6763e-10	2.38915e-08	-0.949245	0.517903	1.18595e+06	1.20782e+06	1.08831e+06	1.28736e+06	1.14687e+06	1.25005e+06	1.53523e+06	1.21287e+06	2.12424e+06	2.39514e+06	2.24136e+06	2.31289e+06	2.5432e+06	2.37671e+06	2.47454e+06	2.67538e+06
10.51_325.0917m/z	325.092	10.5067	pos	dCMP	HMDB0001202	Nucleosides, nucleotides, and analogues	Pyrimidine nucleotides	Pyrimidine deoxyribonucleotides	C00239	47.6	47.7	M+NH4	C9H14N3O7P	2.91174	2.6036	5.22993e-06	3.50424e-05	0.664518	1.58504	665479	700269	610137	632333	492320	747310	535332	608293	355548	396606	441406	419024	445442	345602	372560	372929
1.70_152.0567m/z	152.057	1.69538	pos	Guanine	HMDB0000132	Organoheterocyclic compounds	Imidazopyrimidines	Purines and purine derivatives	C00242	41.8	12.7	M+H	C5H5N5O	0.385661	1.6419	1.75019e-08	3.37112e-07	-1.11479	0.461758	73819.9	62637.8	62543.1	70151.1	88188.9	76329.6	71461.1	77071	157293	144054	168511	184445	179928	145951	153495	127162
25.47_300.2896m/z	300.29	25.4747	pos	Sphingosine	HMDB0000252	Organic nitrogen compounds	Organonitrogen compounds	Amines	C00319	46.8	38.1	M+H	C18H37NO2	-0.500671	2.86816	2.6138e-06	1.9993e-05	1.46002	2.75112	484145	355409	346755	364274	587060	459891	375513	508746	148270	94791.8	125335	123455	140724	196498	270541	165978
1.10_179.0793n	162.076	1.09853	pos	Glucosamine	HMDB0001514	Organic oxygen compounds	Organooxygen compounds	Carbohydrates and carbohydrate conjugates	C00329	45.7	33.2	M+H-H2O, M+H	C6H13NO5	-0.151952	1.86337	8.91417e-09	1.96705e-07	-0.771577	0.585777	141221	152112	151020	149134	178607	133088	156455	165303	256540	242631	258400	246891	266502	257414	254886	311287
1.13_277.0319m/z	277.032	1.13278	pos	6-Phosphogluconic acid	HMDB0001316	Organic oxygen compounds	Organooxygen compounds	Carbohydrates and carbohydrate conjugates	C00345	38.2	0	M+H	C6H13O10P	0.113629	1.34508	2.2374e-09	6.67863e-08	-3.01832	0.123422	6596.92	15910.9	10268.8	9549.34	5757.56	4901.98	9921.25	6.4e-10	58809.9	67578.4	55199.1	49036	76781.7	63593.8	58006	80681.3
1.61_132.1020m/z	132.102	1.61417	pos	L-Isoleucine	HMDB0000172	Organic acids and derivatives	Carboxylic acids and derivatives	Amino acids, peptides, and analogues	C00407	45.8	30.9	M+H	C6H13NO2	0.925994	12.5058	1.41847e-11	1.79823e-09	-1.27231	0.413998	2.81102e+06	3.13057e+06	3.07214e+06	3.19203e+06	4.01402e+06	3.3662e+06	3.08112e+06	4.27245e+06	7.8676e+06	7.58609e+06	7.69934e+06	7.84111e+06	8.48907e+06	8.69554e+06	8.78423e+06	8.10874e+06
1.12_175.1079m/z	175.108	1.11568	pos	N-Acetylornithine	HMDB0003357	Organic acids and derivatives	Carboxylic acids and derivatives	Amino acids, peptides, and analogues	C00437	45.7	36.2	M+H	C7H14N2O3	1.21295	1.58022	5.82528e-05	0.000256519	-1.17369	0.443288	45395.6	54696.7	46121.4	49626.9	162587	45975.9	61121.2	106113	179058	164626	155419	163243	160301	178123	159976	128793
1.10_277.1394m/z	277.139	1.09853	pos	Saccharopine	HMDB0000279	Organic acids and derivatives	Carboxylic acids and derivatives	Amino acids, peptides, and analogues	C00449	42	20.9	M+H	C11H20N2O6	-0.0577051	1.43431	9.47837e-07	8.63199e-06	0.606291	1.52234	178988	200619	181294	195937	219026	170323	222127	218471	118457	128078	121468	117834	133120	136793	133819	152764
1.42_666.2221n	689.211	1.42202	pos	Mannan	HMDB0029931	Organic oxygen compounds	Organooxygen compounds	Carbohydrates and carbohydrate conjugates	C00464	39.5	0	M+H-H2O, M+K, M+NH4, M+Na	C24H42O21	0.42195	2.57014	0.0166776	0.0322073	-0.496029	0.709056	590367	650744	598422	785612	1.29737e+06	702023	1.0306e+06	886349	1.1468e+06	1.05615e+06	1.37237e+06	947255	1.06206e+06	880069	1.1108e+06	1.65011e+06
2.92_167.0704m/z	167.07	2.91558	pos	Phosphorylcholine	HMDB0001565	Organic nitrogen compounds	Organonitrogen compounds	Quaternary ammonium salts	C00588	40.9	7.7	M+H-H2O	C5H15NO4P+	-1.06086	1.23751	0.000655555	0.00194533	-0.512171	0.701166	143866	141449	141802	147247	124301	146294	158058	132983	166204	166583	175002	201400	195784	204541	278797	231847
23.81_137.1325m/z	137.133	23.8115	pos	(-)-Menthone	HMDB0035162	Lipids and lipid-like molecules	Prenol lipids	Monoterpenoids	C00843	44	21.6	M+H-H2O	C10H18O	0.241917	1.98171	0.000137507	0.0005278	1.6812	3.20694	288150	268988	247005	259281	90348.8	238580	212289	90103	48816.8	58343.1	61226.5	53014.5	63630.2	73160.1	82977.3	87292.4
1.10_138.0550m/z	138.055	1.09853	pos	Trigonelline	HMDB0000875	Alkaloids and derivatives	Unclassified	Unclassified	C01004	41	6.46	M+H	C7H7NO2	0.0772134	2.46974	0.000104925	0.000421025	-0.356892	0.780845	686471	688283	720069	762798	944445	813422	783751	974887	1.06685e+06	999685	976468	983086	966873	1.04718e+06	1.04562e+06	1.07735e+06
21.07_109.0652m/z	109.065	21.0668	pos	p-Cresol	HMDB0001858	Benzenoids	Phenols	Cresols	C01468	45	30.2	M+H	C7H8O	3.65832	3.27779	0.00029034	0.000985768	2.17491	4.51556	744123	743904	637060	645924	153537	617322	524715	151790	91291.5	101000	113622	92982.9	114524	132191	144423	144152
4.40_181.0495m/z	181.049	4.39795	pos	3,4-Dihydroxy-trans-cinnamate	HMDB0003501	Phenylpropanoids and polyketides	Cinnamic acids and derivatives	Hydroxycinnamic acids and derivatives	C01481	49.5	49.9	M+H	C9H8O4	-0.234696	1.39312	9.25428e-06	5.61753e-05	-0.409384	0.752945	171350	204436	208554	216306	178603	224744	227910	186379	278406	288309	261815	278713	271798	250737	236119	283371
24.65_109.0652m/z	109.065	24.6467	pos	o-Cresol	HMDB0002055	Benzenoids	Phenols	Cresols	C01542	44.9	29.7	M+H	C7H8O	3.46915	2.31551	0.000372323	0.00121126	1.8758	3.67006	408578	387591	355686	343319	90565.4	319961	273712	94348	66258.3	73161.9	77527.1	62645.8	72336.3	83468.3	90391.1	93755.2
1.13_247.1056n	248.113	1.13278	pos	Linamarin	HMDB0033699	Organic oxygen compounds	Organooxygen compounds	Carbohydrates and carbohydrate conjugates	C01594	47.5	42	M+H-H2O, M+H	C10H17NO6	0.0101846	3.0852	0.000155044	0.000584565	-0.689888	0.619902	457968	500710	499908	674441	498615	450735	907903	578195	883337	909563	746652	826635	965075	914458	983529	1.14043e+06
9.22_133.1012m/z	133.101	9.2177	pos	(R)-Carvone	HMDB0035089	Lipids and lipid-like molecules	Prenol lipids	Monoterpenoids	C01767	47.8	41.9	M+H-H2O	C10H14O	0.46932	1.59075	7.25617e-06	4.59668e-05	-0.510651	0.701906	176403	163734	189427	187902	254495	207030	189582	254733	305885	286670	281276	292024	292755	292095	277560	284447
1.15_164.0475n	182.081	1.1498	pos	2-Hydroxycinnamic acid	HMDB0002641	Phenylpropanoids and polyketides	Cinnamic acids and derivatives	Hydroxycinnamic acids and derivatives	C01772	46.5	39.8	M+H, M+NH4	C9H8O3	0.659261	4.87095	1.43285e-14	3.09239e-11	-2.52237	0.174056	132941	135911	137022	142581	181209	142571	135216	199374	893062	874496	830221	972387	901031	856597	813711	792028
30.04_140.0818m/z	140.082	30.0378	pos	Histidinal	HMDB0012234	Organic nitrogen compounds	Organonitrogen compounds	Amines	C01929	42.5	14.7	M+H	C6H9N3O	-0.0644329	1.92076	0.000128125	0.000497369	-0.194839	0.873671	910327	872799	963276	959478	1.00255e+06	916880	988691	932067	1.10499e+06	1.06115e+06	989671	1.0483e+06	1.02594e+06	1.09387e+06	1.15905e+06	1.15423e+06
1.10_1029.2902m/z	1029.29	1.09853	pos	Maltohexaose	HMDB0012253	Organic oxygen compounds	Organooxygen compounds	Carbohydrates and carbohydrate conjugates	C01936	38.7	0	M+K	C36H62O31	-0.463244	4.44288	5.21331e-06	3.49458e-05	-0.890166	0.539552	608529	628711	922811	803259	866977	833159	862586	750510	1.38138e+06	1.86315e+06	1.21806e+06	1.18022e+06	1.40568e+06	1.39107e+06	1.43163e+06	1.76169e+06
21.07_151.1118m/z	151.112	21.0668	pos	Perillyl aldehyde	HMDB0003647	Lipids and lipid-like molecules	Prenol lipids	Monoterpenoids	C02576	46.3	35.3	M+H	C10H14O	0.147806	2.95496	0.000173591	0.000641688	1.67102	3.18439	638450	628573	557057	569999	197008	552656	479925	187823	139046	138574	147000	128853	142721	164240	169594	166903
1.13_189.1234m/z	189.123	1.13278	pos	N6-Acetyl-L-lysine	HMDB0000206	Organic acids and derivatives	Carboxylic acids and derivatives	Amino acids, peptides, and analogues	C02727	45.5	32.9	M+H	C8H16N2O3	0.179701	1.62589	1.26501e-12	3.92735e-10	-2.69316	0.154624	13794	14558.9	15269	16965.8	14782.8	13727.8	13897.6	14289	106694	93406.1	94797	105224	99207.4	96134.6	78123.9	84929.2
1.19_360.1500m/z	360.15	1.187	pos	Inulobiose	HMDB0029898	Organic oxygen compounds	Organooxygen compounds	Carbohydrates and carbohydrate conjugates	C03323	45.5	32.7	M+NH4	C12H22O11	0.0332856	4.01528	2.8937e-05	0.000144119	-0.902202	0.535069	571865	610949	594272	703309	644407	576190	881920	598574	1.19297e+06	1.10365e+06	1.14984e+06	1.01208e+06	1.11103e+06	1.1488e+06	1.17487e+06	1.79052e+06
9.15_273.0755m/z	273.075	9.15495	pos	Leucopelargonidin	HMDB0032322	Phenylpropanoids and polyketides	Flavonoids	Flavans	C03648	51.4	62.4	M+H-H2O	C15H14O6	-0.922686	1.0109	5.01964e-06	3.39407e-05	-1.83994	0.279334	12177.6	16312.4	10868.7	10118	16431.5	11761.9	12840.4	16946.1	75434	37721.5	51634.2	56804.7	39898.1	47062.2	32833.3	43300.5
1.08_543.1324m/z	543.132	1.08147	pos	1-Kestose	HMDB0011729	Organic oxygen compounds	Organooxygen compounds	Carbohydrates and carbohydrate conjugates	C03661	41.6	12.6	M+K	C18H32O16	0.41827	8.71513	0.000600147	0.00181166	-0.406108	0.754657	7.20072e+06	7.30081e+06	8.87063e+06	9.78886e+06	1.18545e+07	7.98799e+06	1.08265e+07	9.82522e+06	1.24194e+07	1.36198e+07	1.12612e+07	1.14756e+07	1.22075e+07	1.13305e+07	1.17384e+07	1.35485e+07
1.12_145.0496m/z	145.05	1.11568	pos	3-Hydroxymethylglutaric acid	HMDB0000355	Lipids and lipid-like molecules	Fatty Acyls	Fatty acids and conjugates	C03761	44.4	25.3	M+H-H2O	C6H10O5	0.529833	2.17397	2.05532e-07	2.48576e-06	-0.665826	0.630328	253321	238201	240252	268590	285364	236696	292330	265362	435442	424802	381395	383627	375595	386817	415922	496457
1.19_837.1299m/z	837.13	1.187	pos	Luteolin 7-O-[beta-D-glucuronosyl-(1->2)-beta-D-glucuronide]-4'-O-beta-D-glucuronide	HMDB0060296	Phenylpropanoids and polyketides	Flavonoids	Flavonoid glycosides	C04900	36.2	0.117	M+Na	C33H34O24	-4.07655	2.00498	3.95898e-06	2.81005e-05	-1.43109	0.370851	72920	93227.5	78418.5	93293.7	44909.5	74546.9	156342	24392.2	212236	197434	246340	144775	231917	196995	243470	247337
1.15_274.0921m/z	274.092	1.1498	pos	5'-Deoxyadenosine	HMDB0001983	Nucleosides, nucleotides, and analogues	5'-deoxyribonucleosides	Unclassified	C05198	45.8	38.8	M+Na	C10H13N5O3	4.19125	2.95488	1.47301e-09	4.88749e-08	-2.72142	0.151625	31873.5	41275.1	47712.1	46983.9	62935.2	40487.4	47306.3	69464.9	364184	402395	278666	357709	342992	293806	251234	268207
1.54_164.0475n	182.081	1.53655	pos	cis-p-Coumaric acid	HMDB0030677	Phenylpropanoids and polyketides	Cinnamic acids and derivatives	Hydroxycinnamic acids and derivatives	C06738	45.7	30.4	M+H, M+NH4, M+H-H2O	C9H8O3	0.676086	8.29116	6.93509e-15	1.94059e-11	-2.82614	0.141009	319877	302249	304945	316295	406804	353196	331583	391439	2.65324e+06	2.34361e+06	2.53676e+06	2.48366e+06	2.53134e+06	2.32669e+06	2.34057e+06	2.11895e+06
1.12_504.1694n	527.158	1.11568	pos	Galactotriose	HMDB0029922	Organic oxygen compounds	Organooxygen compounds	Carbohydrates and carbohydrate conjugates	C07283	45.9	34.3	M+NH4, M+Na	C18H32O16	0.638652	4.52589	0.00284864	0.00690304	-0.509473	0.702479	1.58616e+06	1.58069e+06	1.74936e+06	2.09545e+06	2.94942e+06	1.66309e+06	2.84054e+06	2.33756e+06	3.06089e+06	3.18064e+06	3.33572e+06	2.57401e+06	2.68563e+06	2.52736e+06	2.81721e+06	3.73708e+06
25.92_267.1378m/z	267.138	25.9248	pos	Dienestrol	HMDB0015027	Phenylpropanoids and polyketides	Stilbenes	Unclassified	C08090	44.2	24.9	M+H	C18H18O2	-0.611038	1.74842	0.000937066	0.00265421	1.7677	3.4051	179813	251889	239566	211810	36801	197058	221471	52747.2	48445.3	55757.4	44371.3	62384.1	56690.9	51865.1	48722.9	40313.7
1.10_286.0921m/z	286.092	1.09853	pos	Gynocardin	HMDB0029913	Organic oxygen compounds	Organooxygen compounds	Carbohydrates and carbohydrate conjugates	C08331	38	0	M+H-H2O	C12H17NO8	-0.060815	1.88672	3.24625e-09	8.92019e-08	1.65138	3.14134	144323	157051	157503	158192	191028	139478	162244	193142	38049.1	47257.5	35222.5	67285.1	44339.5	49909.8	56966	75749.3
1.13_262.1285m/z	262.128	1.13278	pos	Lotaustralin	HMDB0033865	Organic oxygen compounds	Organooxygen compounds	Carbohydrates and carbohydrate conjugates	C08334	48.2	43.4	M+H	C11H19NO6	-0.0913303	4.98665	4.00214e-11	3.75603e-09	-2.47242	0.180189	125291	147358	180384	171164	184452	177524	174059	179725	1.04685e+06	1.12315e+06	843562	923648	998448	888366	817618	794749
22.26_327.1202m/z	327.12	22.2649	pos	Humilixanthin	HMDB0039123	Organic acids and derivatives	Carboxylic acids and derivatives	Amino acids, peptides, and analogues	C08548	43.2	25.4	M+H	C14H18N2O7	4.61827	3.68066	2.59514e-05	0.000131555	0.292919	1.22512	2.83729e+06	2.77106e+06	2.71954e+06	2.70292e+06	2.40162e+06	2.52913e+06	2.38132e+06	2.38026e+06	1.99694e+06	2.1079e+06	2.12593e+06	1.92469e+06	2.09079e+06	2.23422e+06	2.19402e+06	2.24076e+06
1.05_282.0869m/z	282.087	1.04715	pos	Necatorine	HMDB0039035	Lipids and lipid-like molecules	Prenol lipids	Tetraterpenoids	C08594	42.4	19	M+NH4	C15H8N2O3	-1.41203	1.54073	4.30407e-06	3.00803e-05	-1.926	0.263158	21904.2	20919.2	22991.9	31306.8	33909.8	21637.2	39653.6	34513.8	91260.2	98208.7	84652.6	88693.1	86137.2	128969	111739	172319
29.67_395.3673m/z	395.367	29.6711	pos	Fucosterol	HMDB0030021	Lipids and lipid-like molecules	Steroids and steroid derivatives	Stigmastanes and derivatives	C08817	40.5	8.02	M+H-H2O	C29H48O	0.212033	1.59326	0.033205	0.0583521	-0.614839	0.653003	188260	174646	323125	202809	285203	438943	242682	165658	324094	179707	222115	429063	548270	455694	463664	472824
29.79_330.1829n	331.19	29.7927	pos	Carnosol	HMDB0002121	Lipids and lipid-like molecules	Prenol lipids	Terpene lactones	C09069	39.6	2.23	M+H, M+K, M+NH4, M+Na, M+H-H2O	C20H26O4	-0.542032	3.67947	5.4027e-05	0.000240708	0.3438	1.2691	2.62627e+06	2.38691e+06	2.2234e+06	2.1426e+06	2.32375e+06	2.41865e+06	1.8617e+06	2.30569e+06	1.81472e+06	1.90945e+06	1.94061e+06	1.78296e+06	1.76884e+06	1.74965e+06	1.77759e+06	1.66719e+06
1.10_299.1270m/z	299.127	1.09853	pos	Sorgolactone	HMDB0039607	Lipids and lipid-like molecules	Prenol lipids	Terpene lactones	C09186	39.1	9.89	M+H-H2O	C18H20O5	-2.48899	1.399	9.66835e-10	3.51195e-08	3.40141	10.5664	71695.2	79142.7	71552.9	78930.6	61013.1	45882	57879.5	65810	10179.6	10808.3	5671.09	10815	2742.62	2125.17	3624.54	4373.23
26.29_290.1515n	291.159	26.2928	pos	Laurenobiolide	HMDB0036771	Lipids and lipid-like molecules	Prenol lipids	Terpene lactones	C09492	42.4	15.9	M+H, M+K, M+NH4, M+Na, M+H-H2O	C17H22O4	-0.937474	2.61525	0.00137398	0.00369085	0.106788	1.07683	4.16145e+06	3.92566e+06	3.95129e+06	4.02693e+06	3.95783e+06	4.08175e+06	3.67834e+06	3.97006e+06	3.40753e+06	3.72027e+06	3.79083e+06	3.53672e+06	3.71879e+06	3.83151e+06	3.78333e+06	3.69883e+06
24.73_205.1951m/z	205.195	24.7308	pos	beta-Caryophyllene	HMDB0036792	Lipids and lipid-like molecules	Prenol lipids	Sesquiterpenoids	C09629	47.3	38.7	M+H	C15H24	-0.0346205	1.39509	1.67913e-09	5.36985e-08	-1.54923	0.341692	32811.5	39289.9	33919.5	47603.6	17004.1	26833.7	37270.9	16741.1	98954.8	95332.4	90591.5	96324.3	90585.6	85475.6	80835	97868.3
29.26_205.1950m/z	205.195	29.2608	pos	alpha-Humulene	HMDB0036467	Lipids and lipid-like molecules	Prenol lipids	Sesquiterpenoids	C09684	55	76.2	M+H	C15H24	-0.133502	5.86648	0.000736047	0.00215108	0.595281	1.51077	4.89984e+06	4.68096e+06	4.65192e+06	4.44646e+06	2.91373e+06	4.49477e+06	3.84206e+06	2.59282e+06	2.36352e+06	2.68015e+06	2.68165e+06	2.32649e+06	2.65415e+06	2.91095e+06	2.99293e+06	2.91734e+06
30.06_178.1339m/z	178.134	30.0561	pos	Anatabine	HMDB0004476	Organic nitrogen compounds	Organonitrogen compounds	Amines	C10126	37.6	12.7	M+NH4	C10H12N2	-0.112779	1.15477	0.000588735	0.00178381	0.723312	1.65097	182205	171016	145306	130578	130843	104212	105596	93266.7	97562.2	83191.5	84182.4	71835.5	74382.2	68739.2	73748.2	90237.6
22.08_361.0915m/z	361.092	22.0845	pos	Majoranin	HMDB0037334	Phenylpropanoids and polyketides	Flavonoids	O-methylated flavonoids	C10191	48.3	51.1	M+H	C18H16O8	-0.713861	1.24575	0.00714339	0.0153702	0.132789	1.09641	885650	893610	831965	828644	863053	798961	725570	838870	669918	768113	765025	762918	795394	784939	760394	773429
19.82_301.0704m/z	301.07	19.8205	pos	Cajanin	HMDB0032696	Phenylpropanoids and polyketides	Isoflavonoids	O-methylated isoflavonoids	C10203	49.1	48.9	M+H	C16H12O6	-0.794561	8.64182	0.00013196	0.000509645	0.866736	1.82353	6.34491e+06	6.07219e+06	4.93205e+06	5.46011e+06	7.91199e+06	4.9749e+06	4.52678e+06	8.45984e+06	3.36289e+06	2.89873e+06	3.59195e+06	3.75584e+06	3.72184e+06	3.14637e+06	3.57364e+06	2.64569e+06
26.31_354.1100n	337.107	26.3131	pos	Cyclokievitone	HMDB0033983	Phenylpropanoids and polyketides	Isoflavonoids	Isoflavans	C10207	48.5	47.2	M+H-H2O, M+H	C20H18O6	-0.867985	3.88807	0.000740256	0.0021614	0.264427	1.20116	4.1742e+06	3.65693e+06	3.64115e+06	3.64363e+06	3.19825e+06	3.92621e+06	3.59322e+06	3.37077e+06	2.81931e+06	3.25103e+06	3.00104e+06	3.16333e+06	3.48471e+06	2.99913e+06	2.98579e+06	2.60914e+06
25.80_244.1098n	227.106	25.8036	pos	Batatasin IV	HMDB0032641	Phenylpropanoids and polyketides	Stilbenes	Unclassified	C10247	41.6	10.4	M+H-H2O, M+H	C15H16O3	-0.659663	7.29097	0.000962743	0.00271624	0.163874	1.12029	2.15602e+07	2.07186e+07	2.05316e+07	2.09705e+07	1.95393e+07	2.02435e+07	1.79938e+07	1.95068e+07	1.59157e+07	1.75415e+07	1.81167e+07	1.76097e+07	1.86905e+07	1.88363e+07	1.87515e+07	1.83082e+07
8.55_337.0914m/z	337.091	8.55042	pos	Dattelic acid	HMDB0033999	Phenylpropanoids and polyketides	Cinnamic acids and derivatives	Hydroxycinnamic acids and derivatives	C10434	55.9	84.4	M+H	C16H16O8	-1.20502	2.61286	4.91004e-06	3.34412e-05	-0.333891	0.793394	800355	893047	885489	916749	792028	958775	915638	897246	1.12842e+06	1.16184e+06	1.10364e+06	1.16803e+06	1.1719e+06	1.04428e+06	973642	1.14588e+06
3.46_266.1387m/z	266.139	3.4576	pos	Prenyl cis-caffeate	HMDB0041140	Phenylpropanoids and polyketides	Cinnamic acids and derivatives	Hydroxycinnamic acids and derivatives	C10487	45.6	32.3	M+NH4	C14H16O4	0.000557265	1.67335	5.51667e-11	4.65624e-09	3.63972	12.4642	91446.9	107811	84835.3	87636.3	99457.1	76430.8	81175.5	115918	7898.92	7459.88	8611.98	8181.92	8955.62	6637.2	6012.16	5990.26
8.02_342.1698m/z	342.17	8.02412	pos	Phaseollinisoflavan	HMDB0034411	Phenylpropanoids and polyketides	Isoflavonoids	Pyranoisoflavonoids	C10515	45.2	30.4	M+NH4	C20H20O4	-0.682215	1.74051	8.13292e-05	0.000339184	1.78185	3.43868	113035	112179	120869	128728	259469	145932	137154	227157	34043.5	38062.9	38145	35038.8	46675.9	57715.4	59077.3	53159.7
24.29_286.1204n	309.11	24.2928	pos	Sativan	HMDB0030521	Phenylpropanoids and polyketides	Isoflavonoids	O-methylated isoflavonoids	C10526	39.8	2.13	M+Na, M+K	C17H18O4	-0.527788	1.01472	0.0109456	0.022282	-0.237473	0.84823	286302	329342	289546	309986	258952	256781	254626	249265	313785	387121	344700	317776	340240	312565	258777	359701
24.65_151.1118m/z	151.112	24.6467	pos	(+)-(S)-Carvone	HMDB0004487	Lipids and lipid-like molecules	Prenol lipids	Monoterpenoids	C11383	51	56.8	M+H	C10H14O	0.114808	4.21832	0.000290501	0.00098621	1.81511	3.51886	1.35181e+06	1.26804e+06	1.16168e+06	1.14481e+06	328490	1.06375e+06	936162	337806	235697	261185	264538	217863	255941	288709	306634	327105
24.81_137.1325m/z	137.133	24.8128	pos	(-)-Dihydrocarveol	HMDB0035825	Lipids and lipid-like molecules	Prenol lipids	Monoterpenoids	C11396	45.9	31.1	M+H-H2O	C10H18O	0.222588	2.88949	0.000373553	0.00121489	1.94415	3.84812	658228	580367	517018	543888	136453	491361	418006	142212	99759.3	108941	107974	93527	108948	121463	128144	137538
29.32_135.1169m/z	135.117	29.3215	pos	(1S,4S)-Dihydrocarvone	HMDB0036080	Lipids and lipid-like molecules	Prenol lipids	Monoterpenoids	C11415	48.8	46.6	M+H-H2O	C10H16O	0.486218	1.73017	0.000431023	0.00137069	0.890621	1.85397	318564	307892	284373	290795	148019	290639	248088	135837	124775	138576	139497	124648	138256	144729	141816	139524
1.13_126.0321n	127.039	1.13278	pos	Maltol	HMDB0030776	Organoheterocyclic compounds	Pyrans	Pyranones and derivatives	C11918	42.2	16.9	M+H-H2O, M+H	C6H6O3	3.17649	3.46752	2.07442e-08	3.87371e-07	-1.03509	0.487987	338925	332719	339126	363233	388417	321292	443079	360393	767045	735023	659676	695666	664743	720092	741664	932618
28.70_135.1169m/z	135.117	28.7015	pos	Pinocarveol	HMDB0035743	Lipids and lipid-like molecules	Prenol lipids	Monoterpenoids	C11941	48.9	47.6	M+H-H2O	C10H16O	0.548994	1.42828	0.000635671	0.00189694	1.45431	2.74025	173382	166661	146027	158442	48142.3	154006	127678	43491.9	42325.7	50884.9	48559	39914.7	44494	49980.6	49702.2	45576.1
23.47_137.1325m/z	137.133	23.4717	pos	(+)-Isomenthone	HMDB0034972	Lipids and lipid-like molecules	Prenol lipids	Isoprenoids	C11952	43.3	19.7	M+H-H2O	C10H18O	0.380942	1.30861	0.000185748	0.000679682	1.2092	2.31209	148650	140472	124512	134110	60174.7	126857	115944	58115.5	38056.6	43747.5	44467.8	40985.9	47051.8	54999.2	59656.4	64114.2
1.54_118.0422n	136.076	1.53655	pos	Benzofuran	HMDB0032929	Organoheterocyclic compounds	Benzofurans	Unclassified	C14512	40.6	6.8	M+H, M+NH4	C8H6O	2.43675	3.55059	5.74634e-15	1.82849e-11	-2.7061	0.153244	65799.5	61834.1	61853.9	63143.9	79621.4	72081.4	68663.5	78219.8	491895	438017	473130	461670	467392	434064	436614	394218
11.70_321.1703m/z	321.17	11.6992	pos	alpha-Zearalenol	HMDB0041824	Phenylpropanoids and polyketides	Macrolides and analogues	Unclassified	C14750	41.3	20.6	M+H	C18H24O5	1.9688	2.49069	0.00141168	0.00377091	-0.941595	0.520657	191224	206260	160163	192371	504957	336233	230144	381507	638144	510471	567646	758687	484673	430258	307587	533454
12.10_518.1061n	519.113	12.0976	pos	6''-Malonylgenistin	HMDB0029529	Phenylpropanoids and polyketides	Isoflavonoids	Isoflavonoid O-glycosides	C16192	51.6	61.3	M+H, M+Na, M+K	C24H22O13	0.0934712	24.5611	6.74737e-06	4.32691e-05	-1.22689	0.427237	1.43119e+07	1.48132e+07	1.16556e+07	1.25195e+07	2.08091e+07	1.23643e+07	1.66639e+07	1.91692e+07	5.08054e+07	2.86598e+07	3.57346e+07	4.07774e+07	2.99295e+07	3.81669e+07	2.76632e+07	3.45368e+07
27.74_276.2088n	277.216	27.7355	pos	Stearidonic acid	HMDB0006547	Lipids and lipid-like molecules	Fatty Acyls	Lineolic acids and derivatives	C16300	47.6	41.3	M+H-H2O, M+H	C18H28O2	-0.643065	3.67497	3.11499e-12	7.45254e-10	1.90583	3.74723	538014	506847	619258	537804	578965	482983	571186	627100	177509	135293	145553	154950	143297	143515	154823	135847
28.58_220.1827n	203.179	28.5763	pos	alpha-Cyperol	HMDB0035026	Lipids and lipid-like molecules	Prenol lipids	Sesquiterpenoids	C16945	50.2	53.3	M+H-H2O, M+H	C15H24O	0.0720261	2.60237	0.000858345	0.0024617	0.30865	1.23855	1.61731e+06	1.59476e+06	1.51709e+06	1.45957e+06	1.2584e+06	1.53143e+06	1.35582e+06	1.12027e+06	1.04442e+06	1.10961e+06	1.18996e+06	1.23869e+06	1.20705e+06	1.16675e+06	1.11499e+06	1.17698e+06
28.54_234.1619n	235.169	28.5369	pos	Dehydrocurdione	HMDB0035407	Lipids and lipid-like molecules	Prenol lipids	Sesquiterpenoids	C16949	47.8	47	M+H-H2O, M+H	C15H22O2	-0.361016	1.34814	3.75389e-05	0.000178335	0.440393	1.35697	270892	273532	252737	250180	220881	270632	240443	193910	163103	181491	195099	164870	173423	199701	191972	184464
25.82_220.1827n	203.179	25.8248	pos	Isocyperol	HMDB0035718	Lipids and lipid-like molecules	Prenol lipids	Sesquiterpenoids	C16974	49.5	50.5	M+H-H2O, M+H	C15H24O	-0.121259	2.05242	0.0136919	0.0270996	-0.270479	0.829044	975549	974358	938741	941822	1.34544e+06	882422	869273	1.23569e+06	1.2528e+06	1.29506e+06	1.26618e+06	1.3676e+06	1.35841e+06	1.174e+06	1.10628e+06	1.0263e+06
22.82_645.2921m/z	645.292	22.8241	pos	Isotetrandrine	HMDB0030174	Lignans, neolignans and related compounds	Unclassified	Unclassified	C17060	43	24.8	M+Na	C38H42N2O6	-2.32209	1.29717	3.77048e-07	4.07481e-06	2.07894	4.22496	49649.2	56539.8	76700.7	61534.1	75962.1	73247.3	70095.1	105285	21977.4	18077.5	18551.4	18560.8	18115.7	14500.6	13436	11459.6
24.15_137.1325m/z	137.133	24.1468	pos	p-Menth-1-en-4-ol	HMDB0035833	Lipids and lipid-like molecules	Prenol lipids	Monoterpenoids	C17073	44	22.1	M+H-H2O	C10H18O	0.280347	1.67921	0.000213552	0.000761539	1.52641	2.88067	215082	224553	191772	188460	71670.1	177501	165547	69580.9	47125.6	51890.6	49406.8	48108.3	54367.5	62199	67927.7	71704.1
7.24_451.1212m/z	451.121	7.23662	pos	Astilbin	HMDB0033850	Phenylpropanoids and polyketides	Flavonoids	Flavonoid glycosides	C17449	37.6	0	M+H	C21H22O11	-5.15844	1.197	9.22174e-06	5.60099e-05	0.481416	1.39611	173815	179183	168484	170359	153381	215480	164227	177113	108183	117401	130370	133433	141777	124891	125281	122909
27.20_232.1464n	233.154	27.1992	pos	Furanogermenone	HMDB0036766	Lipids and lipid-like molecules	Prenol lipids	Sesquiterpenoids	C17488	51.4	59.4	M+H-H2O, M+H	C15H20O2	0.302834	2.20036	0.000412419	0.00131931	0.288286	1.22119	1.11454e+06	1.02117e+06	1.12285e+06	1.08546e+06	1.01697e+06	1.11297e+06	912027	904488	694899	922045	867805	800134	846327	921457	875259	860929
26.31_351.2528m/z	351.253	26.3131	pos	(S)-[10]-Gingerol	HMDB0033616	Benzenoids	Phenols	Methoxyphenols	C17496	40.5	8.05	M+H	C21H34O4	-0.520071	3.4076	1.41712e-12	4.19549e-10	2.10567	4.30398	403692	437999	477353	466754	413157	441353	505688	516045	111953	89694.8	114508	123837	115338	96731.7	108151	90635.7
24.02_230.0943n	231.102	24.0218	pos	Osthenol	HMDB0034130	Phenylpropanoids and polyketides	Coumarins and derivatives	Hydroxycoumarins	C18080	48	42.2	M+H-H2O, M+H	C14H14O3	0.226501	3.51724	0.000261364	0.000902311	1.82717	3.54841	572225	899615	937516	823652	253534	440649	871736	365776	180700	157592	168933	194861	180054	202933	175498	194929
29.24_137.1325m/z	137.133	29.2408	pos	beta-Phellandrene	HMDB0036081	Lipids and lipid-like molecules	Prenol lipids	Monoterpenoids	C19818	43.4	21.3	M+H	C10H16	0.365389	1.21088	0.000277381	0.000948651	1.41716	2.67059	115072	107102	109200	108566	37794.5	103413	97352.6	35767.5	33088.4	33658.4	33580.5	29903.7	32641.9	35364.7	34362.9	34856.7
25.00_306.1826n	307.19	24.9975	pos	Capsiate	HMDB0034780	Benzenoids	Phenols	Methoxyphenols	C20203	40.3	10.8	M+H, M+Na, M+H-H2O	C18H26O4	-1.61924	1.36689	2.39823e-07	2.82427e-06	1.54209	2.91215	77051.7	84540.1	86833.2	87188.4	116844	74576.9	83421.8	122379	33041.2	31535.3	29608.4	39179.9	33830.3	30509.2	28575.2	25367.6
8.66_516.1266n	517.134	8.65537	pos	2'',3''-Diacetylcosmosiin	HMDB0037343	Phenylpropanoids and polyketides	Flavonoids	Flavonoid glycosides	-	54.9	75.5	M+H, M+Na, M+K	C25H24O12	-0.4131	22.1762	5.00912e-06	3.38912e-05	-0.310085	0.806594	6.18643e+07	6.91172e+07	6.95284e+07	7.10916e+07	6.26454e+07	7.38968e+07	7.34365e+07	7.11407e+07	8.67227e+07	8.80224e+07	8.47974e+07	9.04632e+07	8.88939e+07	8.17355e+07	7.60461e+07	8.85717e+07
1.10_133.0742n	116.071	1.09853	pos	L-2-Amino-5-hydroxypentanoic acid	HMDB0031658	Organic acids and derivatives	Carboxylic acids and derivatives	Amino acids, peptides, and analogues	-	50.2	59.1	M+H-H2O, M+H	C5H11NO3	1.97771	21.9665	4.97731e-08	7.85994e-07	1.67846	3.20086	1.86478e+07	1.93731e+07	1.94986e+07	1.98767e+07	2.91033e+07	2.13567e+07	2.30831e+07	2.80333e+07	6.63937e+06	6.43887e+06	6.13966e+06	6.36248e+06	7.10624e+06	7.35539e+06	8.0837e+06	7.78819e+06
24.59_284.0682n	285.075	24.5861	pos	Farnisin	HMDB0031428	Phenylpropanoids and polyketides	Flavonoids	O-methylated flavonoids	-	41.1	9.29	M+H, M+Na	C16H12O5	-1.04211	20.478	0.000652247	0.00193822	1.24011	2.36216	2.67861e+07	2.58087e+07	2.1529e+07	2.23767e+07	4.31789e+07	2.32263e+07	1.89377e+07	4.72997e+07	1.2409e+07	1.04379e+07	1.18915e+07	1.49042e+07	1.30476e+07	1.14225e+07	1.32022e+07	9.69088e+06
2.32_148.0526n	166.086	2.32432	pos	(E)-3-(2-Hydroxyphenyl)-2-propenal	HMDB0031725	Phenylpropanoids and polyketides	Cinnamaldehydes	Unclassified	-	42.5	22.6	M+H-H2O, M+NH4, M+H	C9H8O2	0.993838	16.3756	1.35756e-07	1.76126e-06	-0.832831	0.561427	1.03112e+07	9.99948e+06	9.79111e+06	9.68562e+06	1.32314e+07	1.29114e+07	8.66064e+06	1.30034e+07	1.86432e+07	1.73334e+07	1.81483e+07	1.77921e+07	2.02816e+07	2.07775e+07	2.18128e+07	2.12322e+07
9.60_516.1270n	517.134	9.59575	pos	2'',4''-Diacetylafzelin	HMDB0040138	Phenylpropanoids and polyketides	Flavonoids	Flavonoid glycosides	-	48.6	44.7	M+H, M+Na	C25H24O12	0.398545	12.3171	1.01557e-06	9.17011e-06	-0.615227	0.652827	8.59073e+06	8.89822e+06	9.75746e+06	9.14201e+06	8.96706e+06	1.02056e+07	9.67487e+06	1.0035e+07	1.52384e+07	1.59759e+07	1.51633e+07	1.58422e+07	1.53167e+07	1.31462e+07	1.14746e+07	1.31427e+07
16.83_446.1204n	447.128	16.8329	pos	Kaempferide 3-rhamnoside	HMDB0040803	Lipids and lipid-like molecules	Prenol lipids	Triterpenoids	-	55.5	80.5	M+H, M+Na	C22H22O10	-1.98049	10.92	1.89945e-05	0.000101207	-0.225906	0.855058	2.52851e+07	2.48986e+07	2.4756e+07	2.41851e+07	2.34636e+07	2.43528e+07	2.46472e+07	2.47249e+07	3.14153e+07	2.78049e+07	2.96054e+07	3.0404e+07	2.77287e+07	2.75825e+07	2.5892e+07	2.91579e+07
1.10_432.1712m/z	432.171	1.09853	pos	a-L-Arabinofuranosyl-(1->3)-[a-L-arabinofuranosyl-(1r5)]-L-arabinose	HMDB0041223	Organic oxygen compounds	Organooxygen compounds	Carbohydrates and carbohydrate conjugates	-	53.7	72	M+NH4	C15H26O13	0.0515601	9.7778	6.89227e-13	2.55962e-10	-3.33177	0.0993201	288722	320416	357841	376941	229017	295394	470888	220005	3.51243e+06	3.23833e+06	3.10434e+06	3.20804e+06	2.81878e+06	3.05115e+06	2.98505e+06	3.8493e+06
9.09_433.1129m/z	433.113	9.09228	pos	Neocarthamin	HMDB0037476	Phenylpropanoids and polyketides	Flavonoids	Flavonoid glycosides	-	52.4	64.3	M+H-H2O	C21H22O11	-0.0952483	8.96486	3.27844e-05	0.000159666	-1.05805	0.480281	2.36049e+06	2.57846e+06	2.14473e+06	2.23819e+06	3.39591e+06	2.32448e+06	2.62146e+06	3.35534e+06	8.02595e+06	4.62926e+06	5.62223e+06	6.25274e+06	4.60004e+06	5.53189e+06	4.00509e+06	5.09691e+06
1.10_490.1770m/z	490.177	1.09853	pos	4-O-Methyl-a-D-glucosyl-(1->2)-b-D-xylosyl-(1->4)-D-xylose	HMDB0039742	Organic oxygen compounds	Organooxygen compounds	Carbohydrates and carbohydrate conjugates	-	43.4	26.6	M+NH4	C17H28O15	0.819614	8.34465	1.37739e-13	9.59923e-11	-2.79188	0.144398	329331	424032	403511	456534	160208	353808	514729	202382	2.53e+06	2.52717e+06	2.44833e+06	2.39253e+06	2.27195e+06	2.42323e+06	2.27415e+06	2.83191e+06
1.10_279.1187m/z	279.119	1.09853	pos	Dihydromaleimide beta-D-glucoside	HMDB0030277	Organic oxygen compounds	Organooxygen compounds	Carbohydrates and carbohydrate conjugates	-	45.4	30.6	M+NH4	C10H15NO7	-0.0854207	8.14611	2.94252e-10	1.51998e-08	-2.68021	0.156019	315395	422185	367752	432829	259878	334582	506198	366024	2.44147e+06	2.32458e+06	1.95214e+06	1.94149e+06	2.621e+06	2.51554e+06	2.41174e+06	3.05157e+06
1.13_147.0895n	130.086	1.13278	pos	(2R,3R,4R)-2-Amino-4-hydroxy-3-methylpentanoic acid	HMDB0029449	Organic acids and derivatives	Carboxylic acids and derivatives	Amino acids, peptides, and analogues	-	48.7	50.3	M+H-H2O, M+H	C6H13NO3	-0.00144057	7.8703	5.85897e-07	5.83879e-06	-0.81021	0.570299	1.98683e+06	2.16996e+06	2.49617e+06	2.36052e+06	2.82674e+06	2.91612e+06	3.07369e+06	3.88211e+06	4.83231e+06	5.13838e+06	4.86006e+06	4.30774e+06	4.52434e+06	4.86935e+06	5.07987e+06	4.45947e+06
22.26_226.0994n	227.107	22.2649	pos	2-Phenylethyl benzoate	HMDB0033946	Benzenoids	Benzene and substituted derivatives	Benzoic acids and derivatives	-	40.9	6.11	M+H-H2O, M+H	C15H14O2	-0.0677166	7.8588	1.13527e-05	6.6405e-05	0.376385	1.29808	1.03502e+07	1.01389e+07	9.77482e+06	9.73952e+06	8.71184e+06	9.04558e+06	8.11984e+06	8.33828e+06	6.64663e+06	7.09345e+06	7.1428e+06	6.69105e+06	7.14371e+06	7.58345e+06	7.35093e+06	7.52372e+06
9.39_536.1160n	537.123	9.38628	pos	3,5,6-Trihydroxy-3',4',7-trimethoxyflavone 3-glucuronide	HMDB0038264	Phenylpropanoids and polyketides	Flavonoids	Flavonoid glycosides	-	48.6	49.1	M+H, M+Na	C24H24O14	-1.18805	7.47827	2.39355e-06	1.85464e-05	-1.16919	0.444672	1.34098e+06	1.4711e+06	1.26348e+06	1.45471e+06	1.7028e+06	1.35338e+06	1.69179e+06	1.67662e+06	4.66172e+06	2.64005e+06	3.46082e+06	3.76323e+06	2.87346e+06	3.32635e+06	2.65423e+06	3.50483e+06
7.66_448.1005n	449.108	7.66348	pos	Azaleatin 3-arabinoside	HMDB0037359	Phenylpropanoids and polyketides	Flavonoids	Flavonoid glycosides	-	51.4	58.8	M+H, M+Na	C21H20O11	-0.0320144	7.30081	1.0021e-06	9.05879e-06	-0.570286	0.673483	3.36532e+06	3.4552e+06	3.51935e+06	3.68726e+06	3.39054e+06	4.0501e+06	3.90531e+06	3.5182e+06	6.36019e+06	5.18305e+06	5.36181e+06	5.74473e+06	4.98371e+06	5.2514e+06	4.49452e+06	5.51889e+06
28.74_278.2246n	279.232	28.7425	pos	Punicic acid	HMDB0030963	Lipids and lipid-like molecules	Fatty Acyls	Lineolic acids and derivatives	-	52.5	65	M+H, M+NH4, M+H-H2O	C18H30O2	0.170074	6.61733	2.48971e-09	7.21296e-08	1.81631	3.5218	1.73914e+06	1.92971e+06	1.80098e+06	1.85022e+06	2.44521e+06	1.67357e+06	1.58282e+06	2.18998e+06	593089	535462	546860	581173	583006	524169	498547	456965
26.62_198.1044n	181.101	26.6172	pos	Dibenzyl ether	HMDB0032078	Benzenoids	Benzene and substituted derivatives	Benzylethers	-	40.3	3.13	M+H-H2O, M+H	C14H14O	-0.149035	6.31963	1.70957e-06	1.4042e-05	0.493407	1.40777	5.26076e+06	4.90244e+06	4.81956e+06	4.68047e+06	4.39443e+06	4.516e+06	3.78551e+06	4.1431e+06	3.27498e+06	3.39879e+06	3.41371e+06	3.16223e+06	3.1482e+06	3.2556e+06	3.17397e+06	3.10174e+06
1.08_696.2242m/z	696.224	1.08147	pos	alpha-Viniferin	HMDB0030603	Phenylpropanoids and polyketides	2-arylbenzofuran flavonoids	Unclassified	-	36.5	0	M+NH4	C42H30O9	2.02248	6.20223	3.09729e-12	7.45254e-10	-4.695	0.0386068	43934.6	18750.7	22008	87442.9	6.4e-10	11433.6	191145	6.4e-10	1.22676e+06	1.16527e+06	1.20453e+06	1.14326e+06	1.21936e+06	1.10799e+06	1.10967e+06	1.5291e+06
26.29_248.1411n	231.138	26.2928	pos	8-Epiisoivangustin	HMDB0035708	Lipids and lipid-like molecules	Prenol lipids	Terpene lactones	-	53.7	71.3	M+H-H2O, M+H	C15H20O3	-0.68219	5.94197	0.00376402	0.00879764	0.146522	1.1069	1.77789e+07	1.67182e+07	1.64168e+07	1.6839e+07	1.63267e+07	1.66462e+07	1.4139e+07	1.59526e+07	1.3242e+07	1.48287e+07	1.47774e+07	1.43185e+07	1.53277e+07	1.57783e+07	1.51948e+07	1.47163e+07
18.59_271.0599m/z	271.06	18.5877	pos	8-Hydroxydaidzein	HMDB0033860	Phenylpropanoids and polyketides	Isoflavonoids	Isoflav-2-enes	-	40.9	7.73	M+H	C15H10O5	-0.743179	5.87189	0.043757	0.0741084	1.45581	2.7431	2.11413e+06	2.0641e+06	1.56668e+06	1.74453e+06	6.927e+06	1.85454e+06	1.51367e+06	7.57629e+06	1.41418e+06	891152	951379	2.13519e+06	1.04579e+06	918553	1.06995e+06	819168
8.00_356.1105n	379.1	8.00275	pos	Veranisatin B	HMDB0040664	Lipids and lipid-like molecules	Prenol lipids	Terpene lactones	-	44.8	26.4	M+Na, M+K, M+NH4, M+H, M+H-H2O	C16H20O9	-0.662343	5.37308	1.62837e-05	8.94438e-05	-0.340381	0.789833	3.91936e+06	3.70383e+06	3.52469e+06	3.71042e+06	3.23305e+06	3.94737e+06	3.8905e+06	3.92065e+06	4.38e+06	4.21466e+06	4.86796e+06	4.96809e+06	5.21571e+06	4.80922e+06	4.98077e+06	4.35623e+06
7.73_464.0951n	465.102	7.7264	pos	Quercetin 4'-glucoside	HMDB0037932	Phenylpropanoids and polyketides	Flavonoids	Flavonoid glycosides	-	49.7	50.9	M+H, M+NH4	C21H20O12	-0.74842	5.32911	0.00253099	0.00623779	0.465153	1.38046	5.00396e+06	4.67227e+06	5.14611e+06	4.77185e+06	2.88427e+06	5.03985e+06	4.74554e+06	3.03145e+06	3.10225e+06	3.09638e+06	3.57012e+06	3.45008e+06	3.21053e+06	2.91983e+06	3.05391e+06	3.1646e+06
29.98_409.3830m/z	409.383	29.9786	pos	Camelliol A	HMDB0033181	Lipids and lipid-like molecules	Prenol lipids	Sesquiterpenoids	-	54.7	80.6	M+H-H2O	C30H50O	0.400861	5.20898	0.00102975	0.00287755	-2.49581	0.177291	288479	227084	254650	252284	251133	182278	205977	199365	277925	286333	1.07185e+06	1.38453e+06	1.51972e+06	1.59183e+06	2.1414e+06	2.22469e+06
4.06_263.1390m/z	263.139	4.0614	pos	Feruloyl-2-hydroxyputrescine	HMDB0033465	Phenylpropanoids and polyketides	Cinnamic acids and derivatives	Hydroxycinnamic acids and derivatives	-	40.6	6.4	M+H-H2O	C14H20N2O4	-0.0981161	5.11021	5.92091e-05	0.000259974	5.66194	50.6306	683039	623887	696061	642952	1.73956e+06	942355	675250	1.66401e+06	18804.6	16546.1	17770	17477.4	21284.7	19685.8	20324.1	19539.6
1.06_354.1083m/z	354.108	1.06432	pos	Erythratine	HMDB0030181	Alkaloids and derivatives	Erythrina alkaloids	Erythrinanes	-	37.6	0	M+K	C18H21NO4	-6.19947	4.94191	1.31112e-09	4.47158e-08	-2.01726	0.247027	255105	251235	259259	308336	140165	245644	405470	118839	1.02116e+06	1.06171e+06	991333	726761	1.12674e+06	970920	1.03027e+06	1.10281e+06
1.68_215.1391m/z	215.139	1.67512	pos	2,4,5,7alpha-Tetrahydro-1,4,4,7a-tetramethyl-1H-inden-2-ol	HMDB0036684	Organic oxygen compounds	Organooxygen compounds	Alcohols and polyols	-	37.4	0	M+Na	C13H20O	-8.08131	4.91412	0.000238521	0.000835231	4.15758	17.8467	629374	659190	660191	669688	1.70543e+06	802169	670770	1.90683e+06	54242.4	46880.3	56663.4	55990.2	59754.4	52793.6	55092.2	50240.5
29.79_248.1411n	231.138	29.7927	pos	(S)-Pterosin D	HMDB0035223	Benzenoids	Indanes	Indanones	-	51.2	58.5	M+H-H2O, M+H	C15H20O3	-0.615557	4.90706	9.3827e-05	0.000382766	0.301401	1.23234	5.27171e+06	4.95003e+06	4.52712e+06	4.58565e+06	4.79249e+06	4.7171e+06	3.78505e+06	4.64457e+06	3.70369e+06	3.86391e+06	4.06591e+06	3.73405e+06	3.91336e+06	3.73911e+06	3.75915e+06	3.4671e+06
7.19_418.1859m/z	418.186	7.19402	pos	Hemiariensin	HMDB0029869	Lignans, neolignans and related compounds	Dibenzylbutane lignans	Unclassified	-	50.8	57.3	M+NH4	C22H24O7	-0.262572	4.90324	0.000402451	0.00129275	1.55742	2.94328	1.0158e+06	1.00785e+06	1.03726e+06	1.15592e+06	2.39061e+06	1.30303e+06	1.14921e+06	2.21866e+06	361466	403586	405581	411798	518892	603905	606267	520398
3.27_367.1501m/z	367.15	3.26938	pos	Safficinolide	HMDB0040421	Phenylpropanoids and polyketides	3,4-dihydrocoumarins	Unclassified	-	42.3	22.6	M+Na	C20H24O5	-4.24028	4.80774	4.86639e-10	2.12704e-08	-2.74463	0.149205	87315.9	105415	107029	123010	157643	111616	140325	169466	900539	1.03449e+06	821823	868668	973101	766422	671323	678009
27.78_424.3705n	425.378	27.7776	pos	Anhydrosophoradiol	HMDB0035265	Lipids and lipid-like molecules	Prenol lipids	Triterpenoids	-	48	45.6	M+H-H2O, M+H	C30H48O	-0.0974716	4.74434	5.14082e-05	0.000231365	-0.527058	0.693968	1.54057e+06	1.55655e+06	1.61703e+06	1.91685e+06	2.10575e+06	1.73406e+06	2.37777e+06	1.73056e+06	2.2494e+06	2.94867e+06	2.78068e+06	2.68638e+06	2.65629e+06	2.89944e+06	2.52728e+06	2.26021e+06
29.34_424.3705n	425.378	29.3428	pos	alpha-Amyrone	HMDB0036659	Lipids and lipid-like molecules	Prenol lipids	Triterpenoids	-	51.9	64.4	M+H-H2O, M+H	C30H48O	0.0661094	4.57401	0.00942044	0.0195856	-0.2797	0.823762	3.97848e+06	4.19327e+06	4.29122e+06	5.08356e+06	5.63911e+06	4.02813e+06	5.96269e+06	4.39551e+06	5.05459e+06	6.33588e+06	6.27867e+06	5.67742e+06	5.69355e+06	6.23657e+06	5.41972e+06	4.91382e+06
26.62_344.1622n	367.151	26.6172	pos	Columbaridione	HMDB0040388	Lipids and lipid-like molecules	Prenol lipids	Terpene lactones	-	39.8	2.92	M+H-H2O, M+NH4, M+Na, M+H	C20H24O5	-0.377979	4.51135	1.38267e-06	1.18192e-05	0.335115	1.26148	3.61353e+06	3.30401e+06	3.32451e+06	3.25532e+06	3.21177e+06	3.26049e+06	2.79782e+06	3.13224e+06	2.63168e+06	2.6496e+06	2.63786e+06	2.55177e+06	2.50102e+06	2.56843e+06	2.54299e+06	2.44788e+06
22.41_786.3629n	787.37	22.4062	pos	N1,N5,N10,N14-Tetra-trans-p-coumaroylspermine	HMDB0039963	Phenylpropanoids and polyketides	Cinnamic acids and derivatives	Hydroxycinnamic acids and derivatives	-	53.5	69.8	M+H, M+Na	C46H50N4O8	0.0332323	4.16655	0.00239236	0.00594696	-0.986661	0.504644	503795	523961	409593	503656	1.41456e+06	951057	623319	1.09135e+06	2.02657e+06	1.37664e+06	1.73329e+06	2.11935e+06	1.25889e+06	1.17109e+06	846165	1.39976e+06
1.48_344.1342m/z	344.134	1.4765	pos	De-O-methylsimmondsin	HMDB0041208	Organic oxygen compounds	Organooxygen compounds	Carbohydrates and carbohydrate conjugates	-	51.8	63.5	M+H-H2O	C15H23NO9	0.701392	3.78368	1.63142e-09	5.26489e-08	-4.79562	0.036006	12775.6	13299	14390.8	14039.5	21064.3	19768.5	18308.2	19378.8	570486	531220	465937	504429	540894	403825	354499	323222
25.51_236.1774n	259.167	25.5148	pos	Curcumol	HMDB0038122	Lipids and lipid-like molecules	Prenol lipids	Sesquiterpenoids	-	48.2	46	M+Na, M+K, M+H-H2O	C15H24O2	-0.819813	3.67081	0.000119923	0.000470551	0.330451	1.25741	2.62032e+06	2.63217e+06	2.53747e+06	2.56913e+06	2.24952e+06	2.54933e+06	2.35821e+06	1.99124e+06	1.63107e+06	1.99055e+06	1.9115e+06	1.90621e+06	2.05531e+06	2.01055e+06	2.11686e+06	1.89192e+06
1.10_295.1133m/z	295.113	1.09853	pos	Decarbamoylneosaxitoxin	HMDB0033663	Phenylpropanoids and polyketides	Saxitoxins, gonyautoxins, and derivatives	Unclassified	-	42.6	22.6	M+Na	C9H16N6O4	3.0267	3.59563	8.56261e-09	1.908e-07	-1.57457	0.335743	157133	197170	201365	197179	272462	239389	158748	222169	666919	684274	636553	647120	699137	568540	562865	436010
22.15_248.1410n	231.138	22.1453	pos	4-Epiisoinuviscolide	HMDB0031378	Lipids and lipid-like molecules	Prenol lipids	Terpene lactones	-	51.2	59.2	M+H-H2O, M+H, M+Na, M+NH4	C15H20O3	-1.02937	3.4816	0.0332306	0.0583939	0.0816071	1.0582	1.30788e+07	1.28272e+07	1.27727e+07	1.28085e+07	1.3248e+07	1.22899e+07	1.12201e+07	1.2792e+07	1.08495e+07	1.1789e+07	1.18259e+07	1.16751e+07	1.22965e+07	1.26061e+07	1.21225e+07	1.2316e+07
5.54_224.1413n	207.138	5.54092	pos	13-Oxo-9,11-tridecadienoic acid	HMDB0034564	Lipids and lipid-like molecules	Fatty Acyls	Fatty acids and conjugates	-	47.1	38.5	M+H-H2O, M+H	C13H20O3	0.191181	3.30356	4.17666e-08	6.7876e-07	-0.467926	0.723003	802817	811297	862379	873021	1.0094e+06	921346	916947	1.02278e+06	1.25804e+06	1.19047e+06	1.19529e+06	1.24091e+06	1.2459e+06	1.26471e+06	1.27759e+06	1.31321e+06
24.33_374.1000n	375.107	24.3348	pos	Casticin	HMDB0030660	Phenylpropanoids and polyketides	Flavonoids	O-methylated flavonoids	-	50.1	54.9	M+H, M+Na, M+K	C19H18O8	-0.578293	3.30241	0.0152887	0.029864	0.0979283	1.07024	8.98136e+06	9.38218e+06	8.60908e+06	8.6498e+06	8.51016e+06	8.20356e+06	7.84396e+06	8.35322e+06	7.31762e+06	8.07806e+06	7.84156e+06	8.02352e+06	8.3006e+06	8.14909e+06	7.92893e+06	8.39637e+06
21.84_402.1890n	425.178	21.838	pos	Methyl 7-epi-12-hydroxyjasmonate glucoside	HMDB0031763	Lipids and lipid-like molecules	Fatty Acyls	Fatty acyl glycosides	-	39.2	0	M+H-H2O, M+Na, M+NH4, M+H	C19H30O9	0.0914689	3.23208	8.38896e-10	3.1756e-08	-0.628207	0.64698	591648	589669	575073	614948	534053	640194	583491	615130	878749	883602	985483	982286	974636	848856	886751	892485
8.38_520.1945n	543.184	8.38475	pos	(7'S,8'S)-4,7'-Epoxy-3,8'-bilign-7-ene-3',5-dimethoxy-4',9,9'-triol 4'-glucoside	HMDB0040636	Phenylpropanoids and polyketides	2-arylbenzofuran flavonoids	Unclassified	-	39.7	0	M+NH4, M+Na	C26H32O11	0.131502	3.16504	5.00212e-05	0.000225994	0.516341	1.43032	1.18792e+06	1.08126e+06	1.13163e+06	1.11715e+06	1.18558e+06	1.32537e+06	1.2669e+06	1.11555e+06	1.02244e+06	1.01991e+06	911717	833151	734703	619963	773545	664453
4.40_352.0795n	353.087	4.39795	pos	Decarbamoylgonyautoxin III	HMDB0040137	Phenylpropanoids and polyketides	Saxitoxins, gonyautoxins, and derivatives	Unclassified	-	44.5	33.5	M+H, M+Na	C9H16N6O7S	-1.7775	3.1139	1.14208e-08	2.38331e-07	-0.654024	0.635505	488116	506771	546419	562564	487113	591620	587283	487421	855556	945429	776117	828995	786717	819508	797167	889602
1.06_497.1468m/z	497.147	1.06432	pos	D-Galactopyranosyl-(1->3)-D-galactopyranosyl-(1->3)-L-arabinose	HMDB0038862	Organic oxygen compounds	Organooxygen compounds	Carbohydrates and carbohydrate conjugates	-	50	63	M+Na	C17H30O15	-1.88258	3.09511	3.02018e-06	2.25433e-05	-0.803913	0.572794	510137	435945	378910	462641	430885	478147	383121	322379	754430	724741	761113	573340	921190	797572	765017	642194
23.56_446.2539m/z	446.254	23.5573	pos	Austalide L	HMDB0030158	Phenylpropanoids and polyketides	Flavonoids	Flavones	-	42.2	13.3	M+NH4	C25H32O6	0.338565	3.09159	0.000380859	0.00123499	1.74324	3.34786	390952	348567	387377	425841	947858	499455	406978	802504	124243	138755	143733	133104	159538	194720	202246	161041
1.13_337.1240m/z	337.124	1.13278	pos	3-Hydroxymugineic acid	HMDB0033927	Organic acids and derivatives	Carboxylic acids and derivatives	Amino acids, peptides, and analogues	-	41.7	19	M+H	C12H20N2O9	-0.408173	3.09079	1.21659e-11	1.66243e-09	-3.82229	0.070693	14261.2	22987.5	17023	17929	24797.4	24689.6	26196.5	29708.5	389625	283892	314480	358940	287559	321098	277353	279222
6.13_366.0952n	389.084	6.13102	pos	Furocoumarinic acid glucoside	HMDB0029601	Organic oxygen compounds	Organooxygen compounds	Carbohydrates and carbohydrate conjugates	-	39.3	0	M+H, M+Na	C17H18O9	0.266614	3.07179	0.0100343	0.0206755	6.24663	75.9317	167022	184778	217093	272329	996613	294994	244634	1.27793e+06	6312.12	4622.5	3903.74	5503.91	5246.53	5211.57	6093.87	11246.3
28.68_440.3654n	441.373	28.6806	pos	3beta-3-Hydroxy-18-lupen-21-one	HMDB0035355	Lipids and lipid-like molecules	Prenol lipids	Triterpenoids	-	54	74.4	M+H-H2O, M+H	C30H48O2	0.0305958	3.06808	0.0029209	0.00705129	-0.610053	0.655172	519493	583384	767363	876021	869406	855777	965447	864521	1.80923e+06	1.41192e+06	1.19912e+06	1.11466e+06	1.13965e+06	1.02007e+06	944686	978607
11.72_641.3334m/z	641.333	11.7183	pos	N1,N5,N10-Tris-trans-p-coumaroylspermine	HMDB0039962	Phenylpropanoids and polyketides	Cinnamic acids and derivatives	Hydroxycinnamic acids and derivatives	-	52.9	67.4	M+H	C37H44N4O6	0.064502	3.01445	0.000758289	0.00220858	-1.15689	0.448477	191410	219833	163071	202161	542108	355097	244902	412036	731304	566501	697760	1.04393e+06	586153	553138	359976	657974
22.78_294.2195n	295.227	22.7829	pos	Sterebin D	HMDB0036832	Lipids and lipid-like molecules	Prenol lipids	Sesquiterpenoids	-	39.4	0	M+H-H2O, M+H	C18H30O3	-0.0738405	2.94631	3.82335e-06	2.73145e-05	1.85451	3.6163	327314	338617	338016	353485	612853	358082	349920	556674	117793	103044	99498.7	115589	112630	109300	108603	128092
27.43_262.1205n	245.117	27.4268	pos	Enokipodin D	HMDB0038399	Lipids and lipid-like molecules	Prenol lipids	Quinone and hydroquinone lipids	-	48.6	45.1	M+H-H2O, M+H	C15H18O4	0.0241214	2.92274	3.86359e-05	0.000182728	0.224806	1.16862	2.21599e+06	2.20472e+06	2.13621e+06	2.13109e+06	2.20172e+06	2.04343e+06	1.91738e+06	2.04335e+06	1.71407e+06	1.88185e+06	1.8089e+06	1.76707e+06	1.88299e+06	1.96809e+06	1.78646e+06	1.64686e+06
12.26_608.1740n	609.181	12.2619	pos	8-Galactopyranosyl-6-glucopyranosyl-4',5-dihydroxy-7-methoxyflavone	HMDB0037414	Phenylpropanoids and polyketides	Flavonoids	Flavonoid glycosides	-	46.7	34.3	M+H, M+Na	C28H32O15	-0.208882	2.86508	0.000245504	0.000855541	-0.182289	0.881304	2.10292e+06	2.36888e+06	2.14465e+06	2.15628e+06	2.39669e+06	2.15388e+06	2.4737e+06	2.42452e+06	2.4959e+06	2.44218e+06	2.52909e+06	2.67341e+06	2.71142e+06	2.57331e+06	2.65946e+06	2.59089e+06
3.39_559.1925m/z	559.193	3.39382	pos	Calamin	HMDB0038143	Lipids and lipid-like molecules	Steroids and steroid derivatives	Steroid lactones	-	39.5	4.21	M+K	C27H36O10	-2.85043	2.84694	2.49277e-06	1.91965e-05	-4.53012	0.0432811	6.4e-10	448.8	1640.25	1025.15	7325.83	10111.7	20739	55127.8	124603	144550	276502	307684	409789	346961	299150	318488
29.75_280.2402n	281.247	29.7535	pos	Mangiferic acid	HMDB0029800	Lipids and lipid-like molecules	Fatty Acyls	Lineolic acids and derivatives	-	53.5	70.7	M+H-H2O, M+H	C18H32O2	-0.214926	2.73922	5.25621e-05	0.0002357	1.23501	2.35384	547215	463976	423844	462808	542459	396686	447281	442165	496333	172489	145255	157725	139807	144332	166833	160358
22.15_308.1621n	331.151	22.1453	pos	Dihydrocumambrin A	HMDB0036489	Lipids and lipid-like molecules	Prenol lipids	Terpene lactones	-	47.8	42.8	M+Na, M+K, M+NH4, M+H, M+H-H2O	C17H24O5	-1.03636	2.69168	0.0299889	0.0534742	-0.0700132	0.952629	7.62037e+06	7.79895e+06	7.80639e+06	8.03928e+06	8.46933e+06	7.86415e+06	7.60249e+06	8.44501e+06	7.85433e+06	8.40045e+06	8.13757e+06	7.99737e+06	8.5112e+06	8.6942e+06	8.55864e+06	8.65707e+06
13.64_289.0706m/z	289.071	13.6394	pos	Norartocarpanone	HMDB0037314	Phenylpropanoids and polyketides	Flavonoids	Flavans	-	49.5	50.7	M+H	C15H12O6	-0.336431	2.64294	0.00169084	0.00440211	0.668093	1.58897	794200	772550	651863	639031	932273	755434	561508	1.14906e+06	536257	456369	572642	620339	575009	413964	434972	327534
29.55_205.1951m/z	205.195	29.5468	pos	Shyobunol	HMDB0035811	Lipids and lipid-like molecules	Prenol lipids	Sesquiterpenoids	-	53	66.7	M+H-H2O	C15H26O	-0.0357371	2.63188	0.00158689	0.00416692	0.468066	1.38325	1.26446e+06	1.241e+06	1.1179e+06	1.15343e+06	831255	1.11246e+06	982050	675038	663945	771638	768182	713208	777541	791994	798809	771118
10.72_364.2117m/z	364.212	10.719	pos	3-Epinobilin	HMDB0036690	Lipids and lipid-like molecules	Prenol lipids	Terpene lactones	-	50	54.1	M+NH4	C20H26O5	-0.400133	2.6306	0.000325783	0.00108492	1.75108	3.3661	282158	255912	286781	305601	677134	342463	296336	572880	84193.7	101436	101183	88943.4	112198	142991	141741	124276
9.60_163.0390m/z	163.039	9.59575	pos	3 Hydroxycoumarin	HMDB0002149	Phenylpropanoids and polyketides	Coumarins and derivatives	Hydroxycoumarins	-	47.5	39.7	M+H	C9H6O3	0.0120877	2.60101	0.000114372	0.000452115	-0.218433	0.859499	1.47291e+06	1.53218e+06	1.52675e+06	1.51865e+06	1.39294e+06	1.57266e+06	1.54642e+06	1.51725e+06	1.8619e+06	1.75697e+06	1.81222e+06	1.85921e+06	1.81254e+06	1.64747e+06	1.51221e+06	1.7919e+06
22.24_350.1960m/z	350.196	22.2439	pos	(R)-Marmin	HMDB0030787	Phenylpropanoids and polyketides	Coumarins and derivatives	Unclassified	-	41.2	10.7	M+NH4	C19H24O5	-0.562542	2.57238	6.48988e-06	4.18456e-05	0.773557	1.70948	671677	628942	587174	580532	494958	503544	434334	429523	334449	343176	326878	287565	304452	316154	305221	315442
22.33_478.1477n	479.155	22.3256	pos	Isolindleyin	HMDB0039378	Organic oxygen compounds	Organooxygen compounds	Carbohydrates and carbohydrate conjugates	-	42	14	M+H, M+Na	C23H26O11	0.475186	2.57116	0.000558792	0.00170674	3.00105	8.0058	314615	418841	467901	454284	65410.4	167793	359783	90970.8	40424.6	30151.4	29800.1	44398.1	33419.3	34020.2	33078.3	46945.9
1.06_293.0632m/z	293.063	1.06432	pos	(2R)-1-O-beta-D-Galactopyranosylglycerol	HMDB0038664	Lipids and lipid-like molecules	Glycerolipids	Glycosylglycerols	-	39	0	M+K	C9H18O8	-0.310988	2.57092	4.80712e-10	2.10692e-08	-1.67753	0.312618	74675.2	91270.1	105564	106123	91121.6	92121.1	109404	67726.5	300905	263614	269997	255797	311326	305437	288142	365508
6.73_355.1727m/z	355.173	6.72587	pos	(1S,2S,4R)-1,8-Epoxy-p-menthan-2-ol glucoside	HMDB0033110	Organic oxygen compounds	Organooxygen compounds	Carbohydrates and carbohydrate conjugates	-	43.2	19.9	M+Na	C16H28O7	0.0212461	2.49801	1.74761e-08	3.36821e-07	-0.625165	0.648346	329146	332685	324178	362736	408922	341022	355119	449089	562930	552756	557046	558660	569773	532688	541899	601640
12.10_271.0588m/z	271.059	12.0976	pos	Rhababerone	HMDB0034409	Benzenoids	Anthracenes	Anthraquinones	-	38.3	0	M+H	C15H10O5	-4.73576	2.47303	6.10314e-06	3.98102e-05	-1.24935	0.420637	145836	146125	116040	122344	202441	119492	165832	186277	507335	282022	361635	408136	296679	381725	275863	349847
1.59_187.0481n	210.037	1.59455	pos	1-(Malonylamino)cyclopropanecarboxylic acid	HMDB0031700	Organic acids and derivatives	Carboxylic acids and derivatives	Amino acids, peptides, and analogues	-	43.1	18.4	M+H, M+Na, M+H-H2O	C7H9NO5	0.168126	2.4235	2.44993e-05	0.000125534	1.16519	2.24263	360983	408782	430941	471119	229791	328526	463969	254721	206853	156009	163775	150958	147191	164658	168791	156665
13.72_337.1621m/z	337.162	13.7227	pos	Perilloside A	HMDB0038706	Lipids and lipid-like molecules	Prenol lipids	Terpene glycosides	-	42	13.7	M+Na	C16H26O6	-0.192758	2.37364	1.8998e-06	1.53548e-05	-0.969167	0.510801	151910	160015	153709	162392	271778	170919	175190	323674	369720	404553	380807	397658	386987	348056	368431	416584
4.15_322.0665n	323.074	4.14542	pos	L-gamma-Glutamyl-S-allylthio-L-cysteine	HMDB0038515	Organic acids and derivatives	Carboxylic acids and derivatives	Amino acids, peptides, and analogues	-	40.7	16.5	M+H, M+Na	C11H18N2O5S2	2.47569	2.34959	6.17977e-06	4.0221e-05	-0.800397	0.574191	206800	239709	256265	273477	182453	294826	372100	187592	351002	456903	462908	443348	492390	429739	444653	425245
4.63_374.1731m/z	374.173	4.63102	pos	Marmeline	HMDB0030192	Benzenoids	Phenol ethers	Unclassified	-	36.8	0	M+Na	C22H25NO3	1.32549	2.28024	5.06267e-10	2.19176e-08	-2.31944	0.200345	35292.7	44979.8	43520.9	35427.7	36533.4	38276.6	47085.4	41182.5	254238	175021	218145	224148	190010	201434	161881	183846
29.98_731.5547n	732.562	29.9786	pos	Araliacerebroside	HMDB0033621	Lipids and lipid-like molecules	Sphingolipids	Glycosphingolipids	-	39.3	0	M+H, M+Na	C40H77NO10	-0.0705115	2.27105	0.0389166	0.0669619	-1.36173	0.389115	120528	131340	141974	125006	328767	190160	283104	169401	214584	219827	138546	265078	331121	707499	1.05277e+06	900503
32.84_143.1067m/z	143.107	32.8374	pos	(R)-3-Hydroxyoctanoic acid	HMDB0010722	Organic acids and derivatives	Hydroxy acids and derivatives	Medium-chain hydroxy acids and derivatives	-	46	32.3	M+H-H2O	C8H16O3	0.320067	2.26348	0.00311422	0.00745801	0.535295	1.44924	974700	832472	865377	744919	715364	528631	546892	506411	541421	498245	474416	464363	462316	488668	501582	512278
20.62_404.2069m/z	404.207	20.6162	pos	Isogingerenone B	HMDB0035404	Phenylpropanoids and polyketides	Diarylheptanoids	Linear diarylheptanoids	-	39.6	2.19	M+NH4	C22H26O6	0.251586	2.25295	2.27408e-09	6.75642e-08	2.32587	5.0137	167197	164031	181295	197364	258509	219966	197676	200252	25757.2	33025.5	30261.4	24539.8	35799.7	57665	55492.6	53850.1
7.56_450.1164n	451.124	7.55765	pos	Hovetrichoside C	42607791	Lipids and lipid-like molecules	Polyketides	Flavonoids	-	39.2	0	M+H, M+Na	C21H22O11	0.348281	2.23486	0.000520648	0.00160725	-0.44853	0.732789	549078	563420	540783	571814	460190	544234	577442	495195	950626	697864	821520	757469	698279	642994	560984	741197
9.22_208.1463n	191.143	9.2177	pos	3-Hydroxy-beta-ionone	HMDB0036821	Lipids and lipid-like molecules	Prenol lipids	Sesquiterpenoids	-	50.2	54.5	M+H-H2O, M+H	C13H20O2	-0.175792	2.19707	1.30432e-05	7.44107e-05	-0.514218	0.700172	328761	313601	363130	359002	492486	397461	362346	493760	594412	550518	535330	562209	567612	558479	530893	543092
26.53_232.1463n	233.153	26.5343	pos	Pterosin O	HMDB0030761	Benzenoids	Indanes	Indanones	-	48.5	45	M+H-H2O, M+H	C15H20O2	-0.304128	2.19531	7.90791e-12	1.24569e-09	-0.81411	0.568759	208633	201464	201802	201235	182875	204524	164658	184408	326560	353412	344342	338776	334096	333893	327034	366411
21.53_252.1724n	275.162	21.5328	pos	Zedoarondiol	HMDB0036448	Lipids and lipid-like molecules	Prenol lipids	Sesquiterpenoids	-	41.6	10.8	M+Na, M+K, M+NH4	C15H24O3	-0.575388	2.18878	0.00687878	0.0148687	0.141996	1.10343	2.49195e+06	2.4785e+06	2.38733e+06	2.45806e+06	2.33357e+06	2.52404e+06	2.15308e+06	2.34308e+06	1.83216e+06	2.23269e+06	2.18019e+06	2.26612e+06	2.36056e+06	2.13646e+06	2.2683e+06	2.09625e+06
5.37_561.1944m/z	561.194	5.37408	pos	Diosbulbinoside F	HMDB0036783	Lipids and lipid-like molecules	Prenol lipids	Terpene glycosides	-	39.5	0	M+Na	C26H34O12	0.275629	2.18791	2.91049e-07	3.3015e-06	-0.523799	0.695538	333146	328591	374744	350670	325144	364760	435398	319461	483845	513963	517639	544731	513618	459180	495046	543522
1.57_314.1233m/z	314.123	1.57447	pos	5'-O-beta-D-Glucosylpyridoxine	440188	Unclassified	Unclassified	Unclassified	-	39	0	M+H-H2O	C14H21NO8	-0.246035	2.17171	7.81566e-12	1.24347e-09	-4.69027	0.0387335	5231.81	4784.86	5217.35	7163.3	5601.72	4279.95	8360.68	5423.76	156349	158849	134953	148901	170885	135444	113603	170255
26.47_238.1931n	221.19	26.4732	pos	(2E,6E,9xi)-Farnesol	HMDB0039745	Lipids and lipid-like molecules	Prenol lipids	Sesquiterpenoids	-	46.6	37.2	M+H-H2O, M+H, M+Na	C15H26O2	-0.712758	2.17079	0.000626692	0.0018763	0.395331	1.31524	865108	906050	830261	828024	649559	818140	782328	568223	511714	610825	589178	567429	623368	611726	638157	597818
[truncated: 259 more rows]
