# Supplementary material for: Metabolomics and proteomics analyses of Chrysanthemi Flos: a mechanism study of changes in proteins and metabolites by processing methods
Source: Chin Med. 2024 Nov 19;19:160. doi: 10.1186/s13020-024-01013-w (PMC11575428; doi:10.1186/s13020-024-01013-w)
Supplement: Supplementary file 8 — Additional file 8. [file 13020_2024_1013_MOESM8_ESM.xlsx]

## Sheet: FCF vs SCF
Table S3. Metabolomics pathway enrichment analysis of differential Chrysanthemi Flos
ID Annotation	Annotation	in set	set	in background	background	RichFactor	p-value	-lg(p-value)	FDR correction	Matching IDs	URL
map00310	Lysine degradation	7	74	50	3698	0.14	4.84159e-05	4.31501	0.0012144	C00026 C00047 C00322 C00449 C02727 C03196 C16741	https://www.genome.jp/kegg-bin/show_pathway?ini00310/ini:C00026%09red/ini:C00047%09red/ini:C00322%09red/ini:C00449%09blue/ini:C02727%09red/ini:C03196%09red/ini:C16741%09red
map00970	Aminoacyl-tRNA biosynthesis	7	74	52	3698	0.134615	6.28075e-05	4.20199	0.0012144	C00025 C00047 C00062 C00064 C00183 C00188 C00407	https://www.genome.jp/kegg-bin/show_pathway?ini00970/ini:C00025%09red/ini:C00047%09red/ini:C00062%09blue/ini:C00064%09red/ini:C00183%09red/ini:C00188%09red/ini:C00407%09red
map00220	Arginine biosynthesis	5	74	23	3698	0.217391	7.11419e-05	4.14787	0.0012144	C00025 C00026 C00062 C00064 C00437	https://www.genome.jp/kegg-bin/show_pathway?ini00220/ini:C00025%09red/ini:C00026%09red/ini:C00062%09blue/ini:C00064%09red/ini:C00437%09red
map02010	ABC transporters	9	74	93	3698	0.0967742	7.83485e-05	4.10597	0.0012144	C00025 C00047 C00062 C00064 C00140 C00183 C00212 C01083 C01630	https://www.genome.jp/kegg-bin/show_pathway?ini02010/ini:C00025%09red/ini:C00047%09red/ini:C00062%09blue/ini:C00064%09red/ini:C00140%09red/ini:C00183%09red/ini:C00212%09red/ini:C01083%09blue/ini:C01630%09red
map00053	Ascorbate and aldarate metabolism	6	74	49	3698	0.122449	0.000370034	3.43176	0.00458842	C00026 C00167 C00191 C00818 C00879 C01041	https://www.genome.jp/kegg-bin/show_pathway?ini00053/ini:C00026%09red/ini:C00167%09red/ini:C00191%09red/ini:C00818%09red/ini:C00879%09red/ini:C01041%09red
map00290	Valine, leucine and isoleucine biosynthesis	4	74	23	3698	0.173913	0.00098088	3.00838	0.0101358	C00141 C00183 C00188 C00407	https://www.genome.jp/kegg-bin/show_pathway?ini00290/ini:C00141%09red/ini:C00183%09red/ini:C00188%09red/ini:C00407%09red
map00250	Alanine, aspartate and glutamate metabolism	4	74	28	3698	0.142857	0.00210277	2.67721	0.0172947	C00025 C00026 C00064 C00158	https://www.genome.jp/kegg-bin/show_pathway?ini00250/ini:C00025%09red/ini:C00026%09red/ini:C00064%09red/ini:C00158%09red
map00340	Histidine metabolism	5	74	47	3698	0.106383	0.00223158	2.65139	0.0172947	C00025 C00026 C00388 C00860 C01929	https://www.genome.jp/kegg-bin/show_pathway?ini00340/ini:C00025%09red/ini:C00026%09red/ini:C00388%09red/ini:C00860%09red/ini:C01929%09red
map00230	Purine metabolism	7	74	95	3698	0.0736842	0.00261203	2.58302	0.017994	C00064 C00147 C00212 C00242 C00294 C00385 C00942	https://www.genome.jp/kegg-bin/show_pathway?ini00230/ini:C00064%09red/ini:C00147%09red/ini:C00212%09red/ini:C00242%09red/ini:C00294%09blue/ini:C00385%09blue/ini:C00942%09red
map00300	Lysine biosynthesis	4	74	35	3698	0.114286	0.0048384	2.3153	0.027271	C00026 C00047 C00322 C00449	https://www.genome.jp/kegg-bin/show_pathway?ini00300/ini:C00026%09red/ini:C00047%09red/ini:C00322%09red/ini:C00449%09blue
map00030	Pentose phosphate pathway	4	74	35	3698	0.114286	0.0048384	2.3153	0.027271	C00118 C00345 C01236 C05382	https://www.genome.jp/kegg-bin/show_pathway?ini00030/ini:C00118%09red/ini:C00345%09red/ini:C01236%09red/ini:C05382%09red
map00240	Pyrimidine metabolism	5	74	65	3698	0.0769231	0.0090948	2.04121	0.0469898	C00064 C00112 C00239 C00299 C02067	https://www.genome.jp/kegg-bin/show_pathway?ini00240/ini:C00064%09red/ini:C00112%09red/ini:C00239%09blue/ini:C00299%09red/ini:C02067%09red
map00460	Cyanoamino acid metabolism	4	74	45	3698	0.0888889	0.0118478	1.92636	0.0565049	C00183 C00407 C01594 C08334	https://www.genome.jp/kegg-bin/show_pathway?ini00460/ini:C00183%09red/ini:C00407%09red/ini:C01594%09blue/ini:C08334%09blue
map00630	Glyoxylate and dicarboxylate metabolism	4	74	62	3698	0.0645161	0.0344277	1.46309	0.152465	C00025 C00026 C00064 C00158	https://www.genome.jp/kegg-bin/show_pathway?ini00630/ini:C00025%09red/ini:C00026%09red/ini:C00064%09red/ini:C00158%09red
map00908	Zeatin biosynthesis	3	74	39	3698	0.0769231	0.042025	1.37649	0.173703	C00147 C00170 C00979	https://www.genome.jp/kegg-bin/show_pathway?ini00908/ini:C00147%09red/ini:C00170%09red/ini:C00979%09blue
map00940	Phenylpropanoid biosynthesis	4	74	68	3698	0.0588235	0.0459876	1.33736	0.173815	C00482 C01772 C02325 C10434	https://www.genome.jp/kegg-bin/show_pathway?ini00940/ini:C00482%09red/ini:C01772%09red/ini:C02325%09blue/ini:C10434%09blue
map00280	Valine, leucine and isoleucine degradation	3	74	41	3698	0.0731707	0.0476589	1.32186	0.173815	C00141 C00183 C00407	https://www.genome.jp/kegg-bin/show_pathway?ini00280/ini:C00141%09red/ini:C00183%09red/ini:C00407%09red
map00910	Nitrogen metabolism	2	74	19	3698	0.105263	0.0542459	1.26563	0.186847	C00025 C00064	https://www.genome.jp/kegg-bin/show_pathway?ini00910/ini:C00025%09red/ini:C00064%09red
map00020	Citrate cycle (TCA cycle)	2	74	20	3698	0.1	0.0595102	1.22541	0.194191	C00026 C00158	https://www.genome.jp/kegg-bin/show_pathway?ini00020/ini:C00026%09red/ini:C00158%09red
map00966	Glucosinolate biosynthesis	4	74	77	3698	0.0519481	0.0669262	1.1744	0.198784	C00141 C00183 C00407 C17213	https://www.genome.jp/kegg-bin/show_pathway?ini00966/ini:C00141%09red/ini:C00183%09red/ini:C00407%09red/ini:C17213%09red
map00330	Arginine and proline metabolism	4	74	78	3698	0.0512821	0.0695152	1.15792	0.198784	C00025 C00062 C00436 C01035	https://www.genome.jp/kegg-bin/show_pathway?ini00330/ini:C00025%09red/ini:C00062%09blue/ini:C00436%09red/ini:C01035%09red
map00430	Taurine and hypotaurine metabolism	2	74	22	3698	0.0909091	0.0705361	1.15159	0.198784	C00025 C00026	https://www.genome.jp/kegg-bin/show_pathway?ini00430/ini:C00025%09red/ini:C00026%09red
map00710	Carbon fixation in photosynthetic organisms	2	74	23	3698	0.0869565	0.0762805	1.11759	0.205626	C00118 C05382	https://www.genome.jp/kegg-bin/show_pathway?ini00710/ini:C00118%09red/ini:C05382%09red
map00040	Pentose and glucuronate interconversions	3	74	56	3698	0.0535714	0.100524	0.997732	0.259686	C00026 C00167 C00191	https://www.genome.jp/kegg-bin/show_pathway?ini00040/ini:C00026%09red/ini:C00167%09red/ini:C00191%09red
map00591	Linoleic acid metabolism	2	74	28	3698	0.0714286	0.107001	0.970611	0.265363	C14826 C14835	https://www.genome.jp/kegg-bin/show_pathway?ini00591/ini:C14826%09red/ini:C14835%09blue
map00750	Vitamin B6 metabolism	2	74	29	3698	0.0689655	0.113493	0.94503	0.270638	C00064 C00118	https://www.genome.jp/kegg-bin/show_pathway?ini00750/ini:C00064%09red/ini:C00118%09red
map00770	Pantothenate and CoA biosynthesis	2	74	30	3698	0.0666667	0.120085	0.92051	0.275752	C00141 C00183	https://www.genome.jp/kegg-bin/show_pathway?ini00770/ini:C00141%09red/ini:C00183%09red
map00660	C5-Branched dibasic acid metabolism	2	74	34	3698	0.0588235	0.147327	0.831718	0.326224	C00025 C00026	https://www.genome.jp/kegg-bin/show_pathway?ini00660/ini:C00025%09red/ini:C00026%09red
map00960	Tropane, piperidine and pyridine alkaloid biosynthesis	3	74	68	3698	0.0441176	0.154072	0.812277	0.327246	C00047 C00407 C10126	https://www.genome.jp/kegg-bin/show_pathway?ini00960/ini:C00047%09red/ini:C00407%09red/ini:C10126%09red
map04075	Plant hormone signal transduction	1	74	9	3698	0.111111	0.166501	0.778583	0.327246	C18699	https://www.genome.jp/kegg-bin/show_pathway?ini04075/ini:C18699%09red
map00500	Starch and sucrose metabolism	2	74	37	3698	0.0540541	0.168511	0.773371	0.327246	C01083 C03323	https://www.genome.jp/kegg-bin/show_pathway?ini00500/ini:C01083%09blue/ini:C03323%09blue
map00520	Amino sugar and nucleotide sugar metabolism	4	74	108	3698	0.037037	0.168901	0.772367	0.327246	C00140 C00167 C00191 C00329	https://www.genome.jp/kegg-bin/show_pathway?ini00520/ini:C00140%09red/ini:C00167%09red/ini:C00191%09red/ini:C00329%09red
map00261	Monobactam biosynthesis	2	74	39	3698	0.0512821	0.182912	0.737757	0.343653	C00062 C00188	https://www.genome.jp/kegg-bin/show_pathway?ini00261/ini:C00062%09blue/ini:C00188%09red
map04122	Sulfur relay system	1	74	11	3698	0.0909091	0.199609	0.699819	0.362849	C00979	https://www.genome.jp/kegg-bin/show_pathway?ini04122/ini:C00979%09blue
map00650	Butanoate metabolism	2	74	42	3698	0.047619	0.204834	0.688597	0.362849	C00025 C00026	https://www.genome.jp/kegg-bin/show_pathway?ini00650/ini:C00025%09red/ini:C00026%09red
map00900	Terpenoid backbone biosynthesis	2	74	45	3698	0.0444444	0.227036	0.643905	0.391007	C00118 C04216	https://www.genome.jp/kegg-bin/show_pathway?ini00900/ini:C00118%09red/ini:C04216%09red
map00562	Inositol phosphate metabolism	2	74	47	3698	0.0425532	0.241939	0.616294	0.405412	C00118 C00191	https://www.genome.jp/kegg-bin/show_pathway?ini00562/ini:C00118%09red/ini:C00191%09red
map00051	Fructose and mannose metabolism	2	74	54	3698	0.037037	0.294304	0.531204	0.473463	C00118 C00464	https://www.genome.jp/kegg-bin/show_pathway?ini00051/ini:C00118%09red/ini:C00464%09red
map00860	Porphyrin and chlorophyll metabolism	4	74	138	3698	0.0289855	0.297823	0.526041	0.473463	C00025 C00188 C00486 C05770	https://www.genome.jp/kegg-bin/show_pathway?ini00860/ini:C00025%09red/ini:C00188%09red/ini:C00486%09blue/ini:C05770%09blue
map00232	Caffeine metabolism	1	74	22	3698	0.0454545	0.359805	0.443932	0.543447	C00385	https://www.genome.jp/kegg-bin/show_pathway?ini00232/ini:C00385%09blue
map00270	Cysteine and methionine metabolism	2	74	63	3698	0.031746	0.360865	0.442655	0.543447	C00170 C00979	https://www.genome.jp/kegg-bin/show_pathway?ini00270/ini:C00170%09red/ini:C00979%09blue
map00943	Isoflavonoid biosynthesis	2	74	64	3698	0.03125	0.368141	0.433986	0.543447	C12125 C16192	https://www.genome.jp/kegg-bin/show_pathway?ini00943/ini:C12125%09red/ini:C16192%09blue
map00600	Sphingolipid metabolism	1	74	25	3698	0.04	0.397705	0.400439	0.560402	C00319	https://www.genome.jp/kegg-bin/show_pathway?ini00600/ini:C00319%09blue
map00945	Stilbenoid, diarylheptanoid and gingerol biosynthesis	1	74	25	3698	0.04	0.397705	0.400439	0.560402	C10434	https://www.genome.jp/kegg-bin/show_pathway?ini00945/ini:C10434%09blue
map00780	Biotin metabolism	1	74	28	3698	0.0357143	0.433389	0.363122	0.591627	C00047	https://www.genome.jp/kegg-bin/show_pathway?ini00780/ini:C00047%09red
map00941	Flavonoid biosynthesis	2	74	74	3698	0.027027	0.438949	0.357586	0.591627	C09826 C10434	https://www.genome.jp/kegg-bin/show_pathway?ini00941/ini:C09826%09red/ini:C10434%09blue
map00010	Glycolysis / Gluconeogenesis	1	74	31	3698	0.0322581	0.466986	0.330696	0.603191	C00118	https://www.genome.jp/kegg-bin/show_pathway?ini00010/ini:C00118%09red
map00730	Thiamine metabolism	1	74	31	3698	0.0322581	0.466986	0.330696	0.603191	C00118	https://www.genome.jp/kegg-bin/show_pathway?ini00730/ini:C00118%09red
map00920	Sulfur metabolism	1	74	33	3698	0.030303	0.488284	0.311327	0.617829	C00979	https://www.genome.jp/kegg-bin/show_pathway?ini00920/ini:C00979%09blue
map00380	Tryptophan metabolism	2	74	83	3698	0.0240964	0.498943	0.301949	0.618689	C00322 C00955	https://www.genome.jp/kegg-bin/show_pathway?ini00380/ini:C00322%09red/ini:C00955%09blue
map00480	Glutathione metabolism	1	74	38	3698	0.0263158	0.537926	0.269277	0.65395	C00025	https://www.genome.jp/kegg-bin/show_pathway?ini00480/ini:C00025%09red
map00592	alpha-Linolenic acid metabolism	1	74	44	3698	0.0227273	0.591258	0.228223	0.704961	C16300	https://www.genome.jp/kegg-bin/show_pathway?ini00592/ini:C16300%09red
map00052	Galactose metabolism	1	74	46	3698	0.0217391	0.607648	0.216348	0.710833	C00118	https://www.genome.jp/kegg-bin/show_pathway?ini00052/ini:C00118%09red
map00260	Glycine, serine and threonine metabolism	1	74	50	3698	0.02	0.638507	0.194834	0.728038	C00188	https://www.genome.jp/kegg-bin/show_pathway?ini00260/ini:C00188%09red
map00944	Flavone and flavonol biosynthesis	1	74	51	3698	0.0196078	0.64584	0.189875	0.728038	C04900	https://www.genome.jp/kegg-bin/show_pathway?ini00944/ini:C04900%09blue
map00760	Nicotinate and nicotinamide metabolism	1	74	55	3698	0.0181818	0.673733	0.171512	0.745918	C01004	https://www.genome.jp/kegg-bin/show_pathway?ini00760/ini:C01004%09red
map00902	Monoterpenoid biosynthesis	1	74	59	3698	0.0169492	0.699456	0.15524	0.754227	C01767	https://www.genome.jp/kegg-bin/show_pathway?ini00902/ini:C01767%09red
map00360	Phenylalanine metabolism	1	74	60	3698	0.0166667	0.705567	0.151461	0.754227	C01772	https://www.genome.jp/kegg-bin/show_pathway?ini00360/ini:C01772%09red
map00903	Limonene and pinene degradation	1	74	64	3698	0.015625	0.728812	0.137385	0.76587	C01767	https://www.genome.jp/kegg-bin/show_pathway?ini00903/ini:C01767%09red
map00350	Tyrosine metabolism	1	74	78	3698	0.0128205	0.796785	0.0986587	0.82226	C00547	https://www.genome.jp/kegg-bin/show_pathway?ini00350/ini:C00547%09red
map00998	Biosynthesis of various secondary metabolites - part 2	1	74	81	3698	0.0123457	0.808998	0.0920526	0.82226	C18167	https://www.genome.jp/kegg-bin/show_pathway?ini00998/ini:C18167%09blue
map00909	Sesquiterpenoid and triterpenoid biosynthesis	1	74	87	3698	0.0114943	0.831292	0.0802466	0.831292	C09629	https://www.genome.jp/kegg-bin/show_pathway?ini00909/ini:C09629%09red

## Sheet: FCF vs DCF
Table S3. Metabolomics pathway enrichment analysis of differential Chrysanthemi Flos
ID Annotation	Annotation	in set	set	in background	background	RichFactor	p-value	-lg(p-value)	FDR correction	Matching IDs	URL
map02010	ABC transporters	7	58	93	3698	0.0752688	0.000535614	3.27115	0.0299944	C00025 C00047 C00064 C00140 C00183 C01083 C01630	https://www.genome.jp/kegg-bin/show_pathway?ini02010/ini:C00025%09red/ini:C00047%09red/ini:C00064%09red/ini:C00140%09red/ini:C00183%09blue/ini:C01083%09blue/ini:C01630%09red
map00970	Aminoacyl-tRNA biosynthesis	5	58	52	3698	0.0961538	0.0011791	2.92845	0.0330147	C00025 C00047 C00064 C00183 C00188	https://www.genome.jp/kegg-bin/show_pathway?ini00970/ini:C00025%09red/ini:C00047%09red/ini:C00064%09red/ini:C00183%09blue/ini:C00188%09red
map00943	Isoflavonoid biosynthesis	5	58	64	3698	0.078125	0.00299738	2.52326	0.0419633	C00509 C00814 C02920 C14314 C16192	https://www.genome.jp/kegg-bin/show_pathway?ini00943/ini:C00509%09red/ini:C00814%09red/ini:C02920%09blue/ini:C14314%09red/ini:C16192%09blue
map00903	Limonene and pinene degradation	5	58	64	3698	0.078125	0.00299738	2.52326	0.0419633	C02576 C11383 C11396 C11415 C11941	https://www.genome.jp/kegg-bin/show_pathway?ini00903/ini:C02576%09red/ini:C11383%09red/ini:C11396%09red/ini:C11415%09red/ini:C11941%09red
map00220	Arginine biosynthesis	3	58	23	3698	0.130435	0.00518996	2.28484	0.0549177	C00025 C00064 C00437	https://www.genome.jp/kegg-bin/show_pathway?ini00220/ini:C00025%09red/ini:C00064%09red/ini:C00437%09red
map00340	Histidine metabolism	4	58	47	3698	0.0851064	0.00588404	2.23032	0.0549177	C00025 C00388 C00860 C01929	https://www.genome.jp/kegg-bin/show_pathway?ini00340/ini:C00025%09red/ini:C00388%09red/ini:C00860%09red/ini:C01929%09red
map00460	Cyanoamino acid metabolism	3	58	45	3698	0.0666667	0.032626	1.48644	0.23894	C00183 C01594 C08334	https://www.genome.jp/kegg-bin/show_pathway?ini00460/ini:C00183%09blue/ini:C01594%09blue/ini:C08334%09blue
map00910	Nitrogen metabolism	2	58	19	3698	0.105263	0.0348486	1.45781	0.23894	C00025 C00064	https://www.genome.jp/kegg-bin/show_pathway?ini00910/ini:C00025%09red/ini:C00064%09red
map00053	Ascorbate and aldarate metabolism	3	58	49	3698	0.0612245	0.040548	1.39203	0.23894	C00191 C00818 C00879	https://www.genome.jp/kegg-bin/show_pathway?ini00053/ini:C00191%09red/ini:C00818%09red/ini:C00879%09red
map00310	Lysine degradation	3	58	50	3698	0.06	0.0426678	1.3699	0.23894	C00047 C00322 C02727	https://www.genome.jp/kegg-bin/show_pathway?ini00310/ini:C00047%09red/ini:C00322%09red/ini:C02727%09red
map00290	Valine, leucine and isoleucine biosynthesis	2	58	23	3698	0.0869565	0.0495492	1.30496	0.25225	C00183 C00188	https://www.genome.jp/kegg-bin/show_pathway?ini00290/ini:C00183%09blue/ini:C00188%09red
map00902	Monoterpenoid biosynthesis	3	58	59	3698	0.0508475	0.064169	1.19267	0.281832	C00843 C11383 C11952	https://www.genome.jp/kegg-bin/show_pathway?ini00902/ini:C00843%09red/ini:C11383%09red/ini:C11952%09red
map00250	Alanine, aspartate and glutamate metabolism	2	58	28	3698	0.0714286	0.0704579	1.15207	0.281832	C00025 C00064	https://www.genome.jp/kegg-bin/show_pathway?ini00250/ini:C00025%09red/ini:C00064%09red
map00591	Linoleic acid metabolism	2	58	28	3698	0.0714286	0.0704579	1.15207	0.281832	C14825 C14826	https://www.genome.jp/kegg-bin/show_pathway?ini00591/ini:C14825%09red/ini:C14826%09red
map00240	Pyrimidine metabolism	3	58	65	3698	0.0461538	0.0807991	1.09259	0.30165	C00064 C00239 C00299	https://www.genome.jp/kegg-bin/show_pathway?ini00240/ini:C00064%09red/ini:C00239%09blue/ini:C00299%09red
map00940	Phenylpropanoid biosynthesis	3	58	68	3698	0.0441176	0.0897527	1.04695	0.314135	C00482 C01772 C10434	https://www.genome.jp/kegg-bin/show_pathway?ini00940/ini:C00482%09red/ini:C01772%09blue/ini:C10434%09blue
map00300	Lysine biosynthesis	2	58	35	3698	0.0571429	0.103539	0.984897	0.341069	C00047 C00322	https://www.genome.jp/kegg-bin/show_pathway?ini00300/ini:C00047%09red/ini:C00322%09red
map00500	Starch and sucrose metabolism	2	58	37	3698	0.0540541	0.113652	0.944422	0.347232	C01083 C03323	https://www.genome.jp/kegg-bin/show_pathway?ini00500/ini:C01083%09blue/ini:C03323%09blue
map00480	Glutathione metabolism	2	58	38	3698	0.0526316	0.118803	0.925173	0.347232	C00025 C00127	https://www.genome.jp/kegg-bin/show_pathway?ini00480/ini:C00025%09red/ini:C00127%09blue
map00908	Zeatin biosynthesis	2	58	39	3698	0.0512821	0.124011	0.906538	0.347232	C00147 C00979	https://www.genome.jp/kegg-bin/show_pathway?ini00908/ini:C00147%09red/ini:C00979%09blue
map04075	Plant hormone signal transduction	1	58	9	3698	0.111111	0.132753	0.876956	0.354008	C18699	https://www.genome.jp/kegg-bin/show_pathway?ini04075/ini:C18699%09red
map04122	Sulfur relay system	1	58	11	3698	0.0909091	0.159813	0.796389	0.406796	C00979	https://www.genome.jp/kegg-bin/show_pathway?ini04122/ini:C00979%09blue
map00230	Purine metabolism	3	58	95	3698	0.0315789	0.18588	0.730767	0.452578	C00064 C00147 C00242	https://www.genome.jp/kegg-bin/show_pathway?ini00230/ini:C00064%09red/ini:C00147%09red/ini:C00242%09red
map00630	Glyoxylate and dicarboxylate metabolism	2	58	62	3698	0.0322581	0.253862	0.595402	0.592345	C00025 C00064	https://www.genome.jp/kegg-bin/show_pathway?ini00630/ini:C00025%09red/ini:C00064%09red
map00960	Tropane, piperidine and pyridine alkaloid biosynthesis	2	58	68	3698	0.0294118	0.289048	0.53903	0.606116	C00047 C10126	https://www.genome.jp/kegg-bin/show_pathway?ini00960/ini:C00047%09red/ini:C10126%09red
map00430	Taurine and hypotaurine metabolism	1	58	22	3698	0.0454545	0.294455	0.530981	0.606116	C00025	https://www.genome.jp/kegg-bin/show_pathway?ini00430/ini:C00025%09red
map00941	Flavonoid biosynthesis	2	58	74	3698	0.027027	0.324084	0.489342	0.606116	C00509 C10434	https://www.genome.jp/kegg-bin/show_pathway?ini00941/ini:C00509%09red/ini:C10434%09blue
map00600	Sphingolipid metabolism	1	58	25	3698	0.04	0.327336	0.485006	0.606116	C00319	https://www.genome.jp/kegg-bin/show_pathway?ini00600/ini:C00319%09red
map00945	Stilbenoid, diarylheptanoid and gingerol biosynthesis	1	58	25	3698	0.04	0.327336	0.485006	0.606116	C10434	https://www.genome.jp/kegg-bin/show_pathway?ini00945/ini:C10434%09blue
map00966	Glucosinolate biosynthesis	2	58	77	3698	0.025974	0.341464	0.466656	0.606116	C00183 C17213	https://www.genome.jp/kegg-bin/show_pathway?ini00966/ini:C00183%09blue/ini:C17213%09red
map00330	Arginine and proline metabolism	2	58	78	3698	0.025641	0.347229	0.459384	0.606116	C00025 C00436	https://www.genome.jp/kegg-bin/show_pathway?ini00330/ini:C00025%09red/ini:C00436%09red
map00780	Biotin metabolism	1	58	28	3698	0.0357143	0.35871	0.445256	0.606116	C00047	https://www.genome.jp/kegg-bin/show_pathway?ini00780/ini:C00047%09red
map00750	Vitamin B6 metabolism	1	58	29	3698	0.0344828	0.368845	0.433156	0.606116	C00064	https://www.genome.jp/kegg-bin/show_pathway?ini00750/ini:C00064%09red
map00380	Tryptophan metabolism	2	58	83	3698	0.0240964	0.375806	0.425036	0.606116	C00322 C00955	https://www.genome.jp/kegg-bin/show_pathway?ini00380/ini:C00322%09red/ini:C00955%09blue
map00770	Pantothenate and CoA biosynthesis	1	58	30	3698	0.0333333	0.378822	0.421565	0.606116	C00183	https://www.genome.jp/kegg-bin/show_pathway?ini00770/ini:C00183%09blue
map00920	Sulfur metabolism	1	58	33	3698	0.030303	0.407834	0.389517	0.628424	C00979	https://www.genome.jp/kegg-bin/show_pathway?ini00920/ini:C00979%09blue
map00660	C5-Branched dibasic acid metabolism	1	58	34	3698	0.0294118	0.417205	0.379651	0.628424	C00025	https://www.genome.jp/kegg-bin/show_pathway?ini00660/ini:C00025%09red
map00030	Pentose phosphate pathway	1	58	35	3698	0.0285714	0.42643	0.370152	0.628424	C01236	https://www.genome.jp/kegg-bin/show_pathway?ini00030/ini:C01236%09red
map00261	Monobactam biosynthesis	1	58	39	3698	0.025641	0.461918	0.335435	0.650543	C00188	https://www.genome.jp/kegg-bin/show_pathway?ini00261/ini:C00188%09red
map00280	Valine, leucine and isoleucine degradation	1	58	41	3698	0.0243902	0.478844	0.319806	0.650543	C00183	https://www.genome.jp/kegg-bin/show_pathway?ini00280/ini:C00183%09blue
map00650	Butanoate metabolism	1	58	42	3698	0.0238095	0.48711	0.312373	0.650543	C00025	https://www.genome.jp/kegg-bin/show_pathway?ini00650/ini:C00025%09red
map00592	alpha-Linolenic acid metabolism	1	58	44	3698	0.0227273	0.503256	0.298211	0.650543	C16300	https://www.genome.jp/kegg-bin/show_pathway?ini00592/ini:C16300%09red
map00520	Amino sugar and nucleotide sugar metabolism	2	58	108	3698	0.0185185	0.50972	0.292669	0.650543	C00140 C00191	https://www.genome.jp/kegg-bin/show_pathway?ini00520/ini:C00140%09red/ini:C00191%09red
map00900	Terpenoid backbone biosynthesis	1	58	45	3698	0.0222222	0.511141	0.291459	0.650543	C04216	https://www.genome.jp/kegg-bin/show_pathway?ini00900/ini:C04216%09red
map00562	Inositol phosphate metabolism	1	58	47	3698	0.0212766	0.526543	0.278566	0.655254	C00191	https://www.genome.jp/kegg-bin/show_pathway?ini00562/ini:C00191%09red
map00260	Glycine, serine and threonine metabolism	1	58	50	3698	0.02	0.548757	0.26062	0.660974	C00188	https://www.genome.jp/kegg-bin/show_pathway?ini00260/ini:C00188%09red
map00944	Flavone and flavonol biosynthesis	1	58	51	3698	0.0196078	0.555931	0.254979	0.660974	C04900	https://www.genome.jp/kegg-bin/show_pathway?ini00944/ini:C04900%09blue
map00051	Fructose and mannose metabolism	1	58	54	3698	0.0185185	0.576788	0.238984	0.660974	C00464	https://www.genome.jp/kegg-bin/show_pathway?ini00051/ini:C00464%09red
map00760	Nicotinate and nicotinamide metabolism	1	58	55	3698	0.0181818	0.583524	0.233941	0.660974	C01004	https://www.genome.jp/kegg-bin/show_pathway?ini00760/ini:C01004%09red
map00040	Pentose and glucuronate interconversions	1	58	56	3698	0.0178571	0.590155	0.229034	0.660974	C00191	https://www.genome.jp/kegg-bin/show_pathway?ini00040/ini:C00191%09red
map00360	Phenylalanine metabolism	1	58	60	3698	0.0166667	0.615656	0.210662	0.676014	C01772	https://www.genome.jp/kegg-bin/show_pathway?ini00360/ini:C01772%09blue
map00270	Cysteine and methionine metabolism	1	58	63	3698	0.015873	0.633752	0.198081	0.680898	C00979	https://www.genome.jp/kegg-bin/show_pathway?ini00270/ini:C00979%09blue
map00860	Porphyrin and chlorophyll metabolism	2	58	138	3698	0.0144928	0.644421	0.19083	0.680898	C00025 C00188	https://www.genome.jp/kegg-bin/show_pathway?ini00860/ini:C00025%09red/ini:C00188%09red
map00350	Tyrosine metabolism	1	58	78	3698	0.0128205	0.7124	0.147276	0.738785	C00547	https://www.genome.jp/kegg-bin/show_pathway?ini00350/ini:C00547%09red
map00998	Biosynthesis of various secondary metabolites - part 2	1	58	81	3698	0.0123457	0.726007	0.139059	0.739207	C18167	https://www.genome.jp/kegg-bin/show_pathway?ini00998/ini:C18167%09blue
map00909	Sesquiterpenoid and triterpenoid biosynthesis	1	58	87	3698	0.0114943	0.751351	0.124157	0.751351	C09684	https://www.genome.jp/kegg-bin/show_pathway?ini00909/ini:C09684%09red

## Sheet: SCF vs DCF
Table S3. Metabolomics pathway enrichment analysis of differential Chrysanthemi Flos
ID Annotation	Annotation	in set	set	in background	background	RichFactor	p-value	-lg(p-value)	FDR correction	Matching IDs	URL
map00970	Aminoacyl-tRNA biosynthesis	7	60	52	3698	0.134615	1.56707e-05	4.80491	0.000767866	C00025 C00047 C00062 C00064 C00183 C00188 C00407	https://www.genome.jp/kegg-bin/show_pathway?ini00970/ini:C00025%09blue/ini:C00047%09blue/ini:C00062%09red/ini:C00064%09blue/ini:C00183%09blue/ini:C00188%09blue/ini:C00407%09blue
map02010	ABC transporters	8	60	93	3698	0.0860215	0.000103335	3.98575	0.00253171	C00025 C00047 C00062 C00064 C00140 C00183 C00212 C01083	https://www.genome.jp/kegg-bin/show_pathway?ini02010/ini:C00025%09blue/ini:C00047%09blue/ini:C00062%09red/ini:C00064%09blue/ini:C00140%09blue/ini:C00183%09blue/ini:C00212%09blue/ini:C01083%09blue
map00220	Arginine biosynthesis	4	60	23	3698	0.173913	0.000440471	3.35608	0.00625874	C00025 C00062 C00064 C00437	https://www.genome.jp/kegg-bin/show_pathway?ini00220/ini:C00025%09blue/ini:C00062%09red/ini:C00064%09blue/ini:C00437%09blue
map00903	Limonene and pinene degradation	6	60	64	3698	0.09375	0.000510918	3.29165	0.00625874	C01767 C02576 C11383 C11396 C11415 C11941	https://www.genome.jp/kegg-bin/show_pathway?ini00903/ini:C01767%09blue/ini:C02576%09red/ini:C11383%09red/ini:C11396%09red/ini:C11415%09red/ini:C11941%09red
map00460	Cyanoamino acid metabolism	5	60	45	3698	0.111111	0.000705478	3.15152	0.00691368	C00183 C00407 C00844 C01594 C08334	https://www.genome.jp/kegg-bin/show_pathway?ini00460/ini:C00183%09blue/ini:C00407%09blue/ini:C00844%09red/ini:C01594%09blue/ini:C08334%09blue
map00943	Isoflavonoid biosynthesis	5	60	64	3698	0.078125	0.00347911	2.45853	0.0284127	C00814 C02920 C12125 C14314 C16192	https://www.genome.jp/kegg-bin/show_pathway?ini00943/ini:C00814%09red/ini:C02920%09blue/ini:C12125%09blue/ini:C14314%09red/ini:C16192%09blue
map00290	Valine, leucine and isoleucine biosynthesis	3	60	23	3698	0.130435	0.00570932	2.24342	0.0399652	C00183 C00188 C00407	https://www.genome.jp/kegg-bin/show_pathway?ini00290/ini:C00183%09blue/ini:C00188%09blue/ini:C00407%09blue
map00250	Alanine, aspartate and glutamate metabolism	3	60	28	3698	0.107143	0.00997176	2.00123	0.061077	C00025 C00064 C00158	https://www.genome.jp/kegg-bin/show_pathway?ini00250/ini:C00025%09blue/ini:C00064%09blue/ini:C00158%09blue
map00902	Monoterpenoid biosynthesis	4	60	59	3698	0.0677966	0.0146674	1.83365	0.0798557	C00843 C01767 C11383 C11952	https://www.genome.jp/kegg-bin/show_pathway?ini00902/ini:C00843%09red/ini:C01767%09blue/ini:C11383%09red/ini:C11952%09red
map00940	Phenylpropanoid biosynthesis	4	60	68	3698	0.0588235	0.0235683	1.62767	0.115485	C01494 C01772 C02325 C10434	https://www.genome.jp/kegg-bin/show_pathway?ini00940/ini:C01494%09red/ini:C01772%09blue/ini:C02325%09red/ini:C10434%09blue
map00910	Nitrogen metabolism	2	60	19	3698	0.105263	0.0370893	1.43075	0.165216	C00025 C00064	https://www.genome.jp/kegg-bin/show_pathway?ini00910/ini:C00025%09blue/ini:C00064%09blue
map00310	Lysine degradation	3	60	50	3698	0.06	0.0464449	1.33306	0.18965	C00047 C00449 C02727	https://www.genome.jp/kegg-bin/show_pathway?ini00310/ini:C00047%09blue/ini:C00449%09red/ini:C02727%09blue
map00230	Purine metabolism	4	60	95	3698	0.0421053	0.066887	1.17466	0.252113	C00064 C00147 C00212 C00242	https://www.genome.jp/kegg-bin/show_pathway?ini00230/ini:C00064%09blue/ini:C00147%09blue/ini:C00212%09blue/ini:C00242%09blue
map00591	Linoleic acid metabolism	2	60	28	3698	0.0714286	0.0747555	1.12636	0.255802	C14825 C14835	https://www.genome.jp/kegg-bin/show_pathway?ini00591/ini:C14825%09red/ini:C14835%09red
map00630	Glyoxylate and dicarboxylate metabolism	3	60	62	3698	0.0483871	0.0783067	1.1062	0.255802	C00025 C00064 C00158	https://www.genome.jp/kegg-bin/show_pathway?ini00630/ini:C00025%09blue/ini:C00064%09blue/ini:C00158%09blue
map00240	Pyrimidine metabolism	3	60	65	3698	0.0461538	0.0874564	1.05821	0.267835	C00064 C00112 C00239	https://www.genome.jp/kegg-bin/show_pathway?ini00240/ini:C00064%09blue/ini:C00112%09blue/ini:C00239%09red
map00960	Tropane, piperidine and pyridine alkaloid biosynthesis	3	60	68	3698	0.0441176	0.0970399	1.01305	0.279281	C00047 C00407 C10126	https://www.genome.jp/kegg-bin/show_pathway?ini00960/ini:C00047%09blue/ini:C00407%09blue/ini:C10126%09red
map00300	Lysine biosynthesis	2	60	35	3698	0.0571429	0.109595	0.960209	0.279281	C00047 C00449	https://www.genome.jp/kegg-bin/show_pathway?ini00300/ini:C00047%09blue/ini:C00449%09red
map00500	Starch and sucrose metabolism	2	60	37	3698	0.0540541	0.12022	0.920023	0.279281	C01083 C03323	https://www.genome.jp/kegg-bin/show_pathway?ini00500/ini:C01083%09blue/ini:C03323%09blue
map00480	Glutathione metabolism	2	60	38	3698	0.0526316	0.125626	0.900919	0.279281	C00025 C00127	https://www.genome.jp/kegg-bin/show_pathway?ini00480/ini:C00025%09blue/ini:C00127%09blue
map00966	Glucosinolate biosynthesis	3	60	77	3698	0.038961	0.128171	0.892209	0.279281	C00183 C00407 C17213	https://www.genome.jp/kegg-bin/show_pathway?ini00966/ini:C00183%09blue/ini:C00407%09blue/ini:C17213%09blue
map00261	Monobactam biosynthesis	2	60	39	3698	0.0512821	0.131091	0.882427	0.279281	C00062 C00188	https://www.genome.jp/kegg-bin/show_pathway?ini00261/ini:C00062%09red/ini:C00188%09blue
map00908	Zeatin biosynthesis	2	60	39	3698	0.0512821	0.131091	0.882427	0.279281	C00147 C00170	https://www.genome.jp/kegg-bin/show_pathway?ini00908/ini:C00147%09blue/ini:C00170%09blue
map00280	Valine, leucine and isoleucine degradation	2	60	41	3698	0.0487805	0.142182	0.847157	0.290287	C00183 C00407	https://www.genome.jp/kegg-bin/show_pathway?ini00280/ini:C00183%09blue/ini:C00407%09blue
map00340	Histidine metabolism	2	60	47	3698	0.0425532	0.17653	0.75318	0.346	C00025 C01929	https://www.genome.jp/kegg-bin/show_pathway?ini00340/ini:C00025%09blue/ini:C01929%09blue
map00053	Ascorbate and aldarate metabolism	2	60	49	3698	0.0408163	0.188265	0.72523	0.354807	C00818 C00879	https://www.genome.jp/kegg-bin/show_pathway?ini00053/ini:C00818%09blue/ini:C00879%09red
map00020	Citrate cycle (TCA cycle)	1	60	20	3698	0.05	0.279645	0.553393	0.507504	C00158	https://www.genome.jp/kegg-bin/show_pathway?ini00020/ini:C00158%09blue
map00430	Taurine and hypotaurine metabolism	1	60	22	3698	0.0454545	0.302959	0.518616	0.52999	C00025	https://www.genome.jp/kegg-bin/show_pathway?ini00430/ini:C00025%09blue
map00600	Sphingolipid metabolism	1	60	25	3698	0.04	0.336546	0.472956	0.52999	C00319	https://www.genome.jp/kegg-bin/show_pathway?ini00600/ini:C00319%09red
map00945	Stilbenoid, diarylheptanoid and gingerol biosynthesis	1	60	25	3698	0.04	0.336546	0.472956	0.52999	C10434	https://www.genome.jp/kegg-bin/show_pathway?ini00945/ini:C10434%09blue
map00941	Flavonoid biosynthesis	2	60	74	3698	0.027027	0.338869	0.469968	0.52999	C03648 C10434	https://www.genome.jp/kegg-bin/show_pathway?ini00941/ini:C03648%09blue/ini:C10434%09blue
map00330	Arginine and proline metabolism	2	60	78	3698	0.025641	0.362648	0.440515	0.52999	C00025 C00062	https://www.genome.jp/kegg-bin/show_pathway?ini00330/ini:C00025%09blue/ini:C00062%09red
map00780	Biotin metabolism	1	60	28	3698	0.0357143	0.368539	0.433516	0.52999	C00047	https://www.genome.jp/kegg-bin/show_pathway?ini00780/ini:C00047%09blue
map00750	Vitamin B6 metabolism	1	60	29	3698	0.0344828	0.378863	0.421518	0.52999	C00064	https://www.genome.jp/kegg-bin/show_pathway?ini00750/ini:C00064%09blue
map00770	Pantothenate and CoA biosynthesis	1	60	30	3698	0.0333333	0.389021	0.410027	0.52999	C00183	https://www.genome.jp/kegg-bin/show_pathway?ini00770/ini:C00183%09blue
map00860	Porphyrin and chlorophyll metabolism	3	60	138	3698	0.0217391	0.38938	0.409626	0.52999	C00025 C00188 C05770	https://www.genome.jp/kegg-bin/show_pathway?ini00860/ini:C00025%09blue/ini:C00188%09blue/ini:C05770%09red
map00909	Sesquiterpenoid and triterpenoid biosynthesis	2	60	87	3698	0.0229885	0.414944	0.38201	0.549521	C09629 C09684	https://www.genome.jp/kegg-bin/show_pathway?ini00909/ini:C09629%09blue/ini:C09684%09red
map00660	C5-Branched dibasic acid metabolism	1	60	34	3698	0.0294118	0.428043	0.368513	0.549565	C00025	https://www.genome.jp/kegg-bin/show_pathway?ini00660/ini:C00025%09blue
map00030	Pentose phosphate pathway	1	60	35	3698	0.0285714	0.437409	0.359112	0.549565	C00345	https://www.genome.jp/kegg-bin/show_pathway?ini00030/ini:C00345%09blue
map00650	Butanoate metabolism	1	60	42	3698	0.0238095	0.498879	0.302005	0.611127	C00025	https://www.genome.jp/kegg-bin/show_pathway?ini00650/ini:C00025%09blue
map00592	alpha-Linolenic acid metabolism	1	60	44	3698	0.0227273	0.515194	0.288029	0.61572	C16300	https://www.genome.jp/kegg-bin/show_pathway?ini00592/ini:C16300%09red
map00520	Amino sugar and nucleotide sugar metabolism	2	60	108	3698	0.0185185	0.528035	0.277337	0.616041	C00140 C00329	https://www.genome.jp/kegg-bin/show_pathway?ini00520/ini:C00140%09blue/ini:C00329%09blue
map00260	Glycine, serine and threonine metabolism	1	60	50	3698	0.02	0.56107	0.250983	0.621379	C00188	https://www.genome.jp/kegg-bin/show_pathway?ini00260/ini:C00188%09blue
map00944	Flavone and flavonol biosynthesis	1	60	51	3698	0.0196078	0.568289	0.24543	0.621379	C04900	https://www.genome.jp/kegg-bin/show_pathway?ini00944/ini:C04900%09blue
map00564	Glycerophospholipid metabolism	1	60	52	3698	0.0192308	0.575392	0.240036	0.621379	C00588	https://www.genome.jp/kegg-bin/show_pathway?ini00564/ini:C00588%09blue
map00051	Fructose and mannose metabolism	1	60	54	3698	0.0185185	0.589254	0.229698	0.621379	C00464	https://www.genome.jp/kegg-bin/show_pathway?ini00051/ini:C00464%09blue
map00760	Nicotinate and nicotinamide metabolism	1	60	55	3698	0.0181818	0.596017	0.224741	0.621379	C01004	https://www.genome.jp/kegg-bin/show_pathway?ini00760/ini:C01004%09blue
map00360	Phenylalanine metabolism	1	60	60	3698	0.0166667	0.628224	0.201886	0.641312	C01772	https://www.genome.jp/kegg-bin/show_pathway?ini00360/ini:C01772%09blue
map00270	Cysteine and methionine metabolism	1	60	63	3698	0.015873	0.646322	0.189551	0.646322	C00170	https://www.genome.jp/kegg-bin/show_pathway?ini00270/ini:C00170%09blue
