# Supplementary material for: Metabolomics and proteomics analyses of Chrysanthemi Flos: a mechanism study of changes in proteins and metabolites by processing methods
Source: Chin Med. 2024 Nov 19;19:160. doi: 10.1186/s13020-024-01013-w (PMC11575428; doi:10.1186/s13020-024-01013-w)
Supplement: Supplementary file 9 — Additional file 9. [file 13020_2024_1013_MOESM9_ESM.xlsx]

## Sheet: FCF vs SCF
Table S4. Differential abundance of proteins in different Chrysanthemi Flos
Accession	Description	Gene Name	FCF1	FCF2	FCF3	FCF4	FCF5	FCF6	FCF7	FCF8	SCF1	SCF2	SCF3	SCF4	SCF5	SCF6	SCF7	SCF8	P-value	FC	Product	GeneName	GO_id	GO_term	Pathway	Pathway_description	KOG_id	KOG_abbreviation	KOG_description	KOG_function_classification
A0A2U1Q4B3	Nucleotide-binding alpha-beta plait domain-containing protein OS=Artemisia annua OX=35608 GN=CTI12_AA074370 PE=4 SV=1	CTI12_AA074370	0.715801	0.376227	0.252999	0.707317	0.401309	0.335878	0.800636	0.329335	1.97601	1.64157	2.37623	2.31516	1.40615	1.56098	1.99564	1.579	2.77319e-07	0.263926	Nucleotide-binding alpha-beta plait domain-containing protein	CTI12_AA074370	GO:0003723	RNA binding	ko03040	Spliceosome	KOG0105	[A]	Alternative splicing factor ASF/SF2 (RRM superfamily)	RNA processing and modification
A0A2U1QJM9	Carrier protein OS=Artemisia annua OX=35608 GN=CTI12_AA000280 PE=3 SV=1	CTI12_AA000280	0.887778	0.746806	0.481998	1.04222	0.70964	0.637631	1.10556	0.54007	2.20325	1.35667	1.82927	1.8885	1.25778	1.23667	2.27294	1.24667	0.000161065	0.462821	Carrier protein	CTI12_AA000280	GO:0016021,GO:0005315,GO:1990547	integral component of membrane|inorganic phosphate transmembrane transporter activity|mitochondrial phosphate ion transmembrane transport	-	-	KOG0767	[C]	Mitochondrial phosphate carrier protein	Energy production and conversion
A0A2U1MYQ8	Glycerophosphodiester phosphodiesterase OS=Artemisia annua OX=35608 GN=CTI12_AA321950 PE=4 SV=1	CTI12_AA321950	0.571719	0.899263	0.760442	0.809766	0.818182	0.853808	0.736521	0.883292	2.18428	1.60732	2.17199	2.08722	1.71414	1.71719	1.86364	1.56867	2.48642e-08	0.424621	Glycerophosphodiester phosphodiesterase	CTI12_AA321950	GO:0008889,GO:0006071,GO:0006629	glycerophosphodiester phosphodiesterase activity|glycerol metabolic process|lipid metabolic process	-	-	KOG2258	[C]	Glycerophosphoryl diester phosphodiesterase	Energy production and conversion
A0A2U1NPS4	Glycerophosphodiester phosphodiesterase OS=Artemisia annua OX=35608 GN=CTI12_AA240810 PE=4 SV=1	CTI12_AA240810	0.704253	0.930921	0.811404	0.958457	0.849781	1.07675	0.940653	0.966009	2.03399	1.74679	1.75768	1.7182	1.80119	1.94461	1.63268	1.86746	5.62396e-10	0.499099	Glycerophosphodiester phosphodiesterase	CTI12_AA240810	GO:0008889,GO:0006071,GO:0006629	glycerophosphodiester phosphodiesterase activity|glycerol metabolic process|lipid metabolic process	-	-	KOG2258	[C]	Glycerophosphoryl diester phosphodiesterase	Energy production and conversion
A0A2U1QKI0	Aldehyde dehydrogenase (NAD(+)) OS=Artemisia annua OX=35608 GN=CTI12_AA017600 PE=3 SV=1	CTI12_AA017600	0.451429	0.64187	0.584485	0.606857	0.652497	0.713071	0.761143	0.584485	2.14346	1.97714	1.78002	1.71095	2.07429	2.04	1.78959	2.20114	3.23621e-11	0.31787	Aldehyde dehydrogenase (NAD(+))	CTI12_AA017600	GO:0004029,GO:0043878	aldehyde dehydrogenase (NAD+) activity|glyceraldehyde-3-phosphate dehydrogenase (NAD+) (non-phosphorylating) activity	ko00260|ko00561|ko00071|ko00380|ko00310|ko00410|ko00340|ko00620|ko00330|ko00280|ko00300|ko01230|ko00053|ko00010	Glycine, serine and threonine metabolism|Glycerolipid metabolism|Fatty acid degradation|Tryptophan metabolism|Lysine degradation|beta-Alanine metabolism|Histidine metabolism|Pyruvate metabolism|Arginine and proline metabolism|Valine, leucine and isoleucine degradation|Lysine biosynthesis|Biosynthesis of amino acids|Ascorbate and aldarate metabolism|Glycolysis / Gluconeogenesis	KOG2453	[C]	Aldehyde dehydrogenase	Energy production and conversion
A0A2U1MMN8	SPFH/Band 7/PHB domain-containing membrane-associated protein family OS=Artemisia annua OX=35608 GN=CTI12_AA363470 PE=4 SV=1	CTI12_AA363470	1.30183	1.19083	1.22544	1.28716	1.21048	1.03461	1.10092	1.14032	0.579046	0.527523	0.577175	0.543499	0.533028	0.515596	0.573433	0.5	2.22344e-11	2.18233	SPFH/Band 7/PHB domain-containing membrane-associated protein family	CTI12_AA363470	-	-	-	-	KOG2620	[C]	Prohibitins and stomatins of the PID superfamily	Energy production and conversion
A0A2U1LJC7	Cytochrome b6 OS=Artemisia annua OX=35608 GN=CTI12_AA473900 PE=3 SV=1	CTI12_AA473900	2.52411	1.58496	1.18332	2.86533	1.48919	1.70031	1.23385	1.31823	0.708548	0.466788	0.77137	0.908342	0.33758	0.451319	0.674562	0.454959	0.000217135	2.91178	Cytochrome b6	CTI12_AA473900	GO:0009535,GO:0016021,GO:0009055,GO:0046872,GO:0015979,GO:0022904	chloroplast thylakoid membrane|integral component of membrane|electron transfer activity|metal ion binding|photosynthesis|respiratory electron transport chain	ko00195	Photosynthesis	KOG4663	[C]	Cytochrome b	Energy production and conversion
A0A2U1LWN0	Microtubule-associated proteins 65-1 OS=Artemisia annua OX=35608 GN=CTI12_AA444820 PE=3 SV=1	CTI12_AA444820	1.18078	1.17659	1.44048	1.11132	1.2877	1.32341	1.54044	1.41567	0.391865	0.388202	0.512897	0.448413	0.460514	0.460514	0.53869	0.480495	4.34026e-10	2.84562	Microtubule-associated proteins 65-1	CTI12_AA444820	GO:0005874,GO:0008017,GO:0000226	microtubule|microtubule binding|microtubule cytoskeleton organization	-	-	KOG4302	[DZ]	Microtubule-associated protein essential for anaphase spindle elongation	Cell cycle control, cell division, chromosome partitioning |Cytoskeleton
A0A2U1P2U3	Microtubule-associated protein, MAP65/Ase1/PRC1 OS=Artemisia annua OX=35608 GN=CTI12_AA200370 PE=3 SV=1	CTI12_AA200370	1.15205	1.01139	1.39943	1.06335	1.07116	1.24763	1.5	1.16509	0.446869	0.452242	0.555028	0.533207	0.528265	0.534113	0.592979	0.531189	3.75186e-08	2.30243	Microtubule-associated protein, MAP65/Ase1/PRC1	CTI12_AA200370	GO:0005874,GO:0008017,GO:0000226	microtubule|microtubule binding|microtubule cytoskeleton organization	-	-	KOG4302	[DZ]	Microtubule-associated protein essential for anaphase spindle elongation	Cell cycle control, cell division, chromosome partitioning |Cytoskeleton
A0A2U1LHP7	D-3-phosphoglycerate dehydrogenase OS=Artemisia annua OX=35608 GN=CTI12_AA490420 PE=3 SV=1	CTI12_AA490420	1.4402	1.23867	1.37966	1.2451	1.30715	1.2427	1.82059	1.53072	0.489426	0.542157	0.619335	0.519637	0.658824	0.55	0.653575	0.567647	2.37448e-08	2.4355	D-3-phosphoglycerate dehydrogenase	CTI12_AA490420	GO:0051287,GO:0004617,GO:0006564	NAD binding|phosphoglycerate dehydrogenase activity|L-serine biosynthetic process	ko00260|ko01200|ko00680|ko01230	Glycine, serine and threonine metabolism|Carbon metabolism|Methane metabolism|Biosynthesis of amino acids	KOG0068	[E]	D-3-phosphoglycerate dehydrogenase, D-isomer-specific 2-hydroxy acid dehydrogenase superfamily	Amino acid transport and metabolism
A0A2U1NQS7	Lysine ketoglutarate reductase OS=Artemisia annua OX=35608 GN=CTI12_AA238360 PE=4 SV=1	CTI12_AA238360	0.436285	0.531847	0.597665	0.448164	0.56051	0.744161	0.840173	0.550955	2.09766	1.55076	1.76964	1.6189	2.17279	1.99568	2.07325	2.15983	2.40373e-09	0.305066	Lysine ketoglutarate reductase	CTI12_AA238360	GO:0016021,GO:0047131,GO:0047130,GO:0033512	integral component of membrane|saccharopine dehydrogenase (NAD+, L-glutamate-forming) activity|saccharopine dehydrogenase (NADP+, L-lysine-forming) activity|L-lysine catabolic process to acetyl-CoA via saccharopine	ko00310	Lysine degradation	KOG0172	[E]	Lysine-ketoglutarate reductase/saccharopine dehydrogenase	Amino acid transport and metabolism
A0A2U1Q4C7	Tyrosine transaminase family protein OS=Artemisia annua OX=35608 GN=CTI12_AA076910 PE=4 SV=1	CTI12_AA076910	0.418743	0.503055	0.461303	0.523132	0.581466	0.60387	0.62159	0.543788	2.1833	1.9739	1.62118	1.66497	2.30249	2.32028	1.95825	2.37485	1.06145e-09	0.259582	Tyrosine transaminase family protein	CTI12_AA076910	GO:0003676,GO:0030170,GO:0008483,GO:0009058,GO:0006520	nucleic acid binding|pyridoxal phosphate binding|transaminase activity|biosynthetic process|cellular amino acid metabolic process	ko00400|ko00130|ko00950|ko00350|ko01230|ko00401|ko00960|ko00270|ko00360	Phenylalanine, tyrosine and tryptophan biosynthesis|Ubiquinone and other terpenoid-quinone biosynthesis|Isoquinoline alkaloid biosynthesis|Tyrosine metabolism|Biosynthesis of amino acids|Novobiocin biosynthesis|Tropane, piperidine and pyridine alkaloid biosynthesis|Cysteine and methionine metabolism|Phenylalanine metabolism	KOG0259	[E]	Tyrosine aminotransferase	Amino acid transport and metabolism
A0A385JFK3	4-hydroxyphenylpyruvate dioxygenase OS=Chrysanthemum morifolium OX=41568 GN=HPPD2 PE=2 SV=1	HPPD2	0.62539	0.778947	0.637895	0.62539	0.763158	0.787368	0.835588	0.626316	1.98842	1.54735	1.46526	1.34737	1.69303	1.71488	2.00632	1.81894	2.77547e-08	0.418218	4-hydroxyphenylpyruvate dioxygenase	HPPD2	GO:0003868,GO:0046872,GO:0009072	4-hydroxyphenylpyruvate dioxygenase activity|metal ion binding|aromatic amino acid family metabolic process	ko00350|ko00130|ko00360	Tyrosine metabolism|Ubiquinone and other terpenoid-quinone biosynthesis|Phenylalanine metabolism	KOG0638	[E]	4-hydroxyphenylpyruvate dioxygenase	Amino acid transport and metabolism
A0A2U1NPI4	Proton-dependent oligopeptide transporter family OS=Artemisia annua OX=35608 GN=CTI12_AA242820 PE=3 SV=1	CTI12_AA242820	0.803778	0.742389	0.713115	0.803778	0.810304	0.895785	0.783841	0.717799	2.28689	1.75341	1.88056	1.96838	1.36411	1.36097	1.92272	1.72823	3.67817e-07	0.439584	Proton-dependent oligopeptide transporter family	CTI12_AA242820	GO:0016021,GO:0022857,GO:0006817	integral component of membrane|transmembrane transporter activity|phosphate ion transport	-	-	KOG1237	[E]	H+/oligopeptide symporter	Amino acid transport and metabolism
A0A2U1Q4Q5	Alanine:glyoxylate aminotransferase 3 OS=Artemisia annua OX=35608 GN=CTI12_AA076020 PE=4 SV=1	CTI12_AA076020	0.2049	0.295681	0.188261	0.252784	0.269103	0.315615	0.399777	0.276855	3.2093	2.74833	2.62237	2.65338	2.39644	2.55902	2.3887	2.66258	4.30769e-13	0.103718	Alanine:glyoxylate aminotransferase 3	CTI12_AA076020	GO:0030170,GO:0008483	pyridoxal phosphate binding|transaminase activity	ko00260|ko00250|ko00280|ko00270	Glycine, serine and threonine metabolism|Alanine, aspartate and glutamate metabolism|Valine, leucine and isoleucine degradation|Cysteine and methionine metabolism	KOG1404	[E]	Alanine-glyoxylate aminotransferase AGT2	Amino acid transport and metabolism
A0A2U1Q5R1	Alanine:glyoxylate aminotransferase 3 OS=Artemisia annua OX=35608 GN=CTI12_AA071890 PE=3 SV=1	CTI12_AA071890	0.681443	0.754555	0.914255	0.697938	0.730975	0.773848	0.749485	0.634512	1.79636	1.59794	1.72669	1.70096	1.43299	1.41959	1.43944	1.59278	1.02458e-09	0.467233	Alanine:glyoxylate aminotransferase 3	CTI12_AA071890	GO:0030170,GO:0008483	pyridoxal phosphate binding|transaminase activity	ko00260|ko00250|ko00280|ko00270	Glycine, serine and threonine metabolism|Alanine, aspartate and glutamate metabolism|Valine, leucine and isoleucine degradation|Cysteine and methionine metabolism	KOG1404	[E]	Alanine-glyoxylate aminotransferase AGT2	Amino acid transport and metabolism
A0A2U1ME94	Aspartate aminotransferase OS=Artemisia annua OX=35608 GN=CTI12_AA389920 PE=3 SV=1	CTI12_AA389920	0.643221	0.739651	0.46732	0.655454	0.592593	0.618736	0.782875	0.577342	2.31699	1.47197	1.83878	1.49346	1.53007	1.47197	2.0305	1.52803	2.91766e-07	0.371092	Aspartate aminotransferase	CTI12_AA389920	GO:0004069,GO:0030170,GO:0009058,GO:0006520	L-aspartate:2-oxoglutarate aminotransferase activity|pyridoxal phosphate binding|biosynthetic process|cellular amino acid metabolic process	ko00710|ko00400|ko00950|ko00350|ko01200|ko00330|ko01210|ko01230|ko00250|ko00220|ko00960|ko00270|ko00360	Carbon fixation in photosynthetic organisms|Phenylalanine, tyrosine and tryptophan biosynthesis|Isoquinoline alkaloid biosynthesis|Tyrosine metabolism|Carbon metabolism|Arginine and proline metabolism|2-Oxocarboxylic acid metabolism|Biosynthesis of amino acids|Alanine, aspartate and glutamate metabolism|Arginine biosynthesis|Tropane, piperidine and pyridine alkaloid biosynthesis|Cysteine and meth…	KOG1411	[E]	Aspartate aminotransferase/Glutamic oxaloacetic transaminase AAT1/GOT2	Amino acid transport and metabolism
A0A2U1Q464	Homogentisate 1,2-dioxygenase OS=Artemisia annua OX=35608 GN=CTI12_AA076790 PE=3 SV=1	CTI12_AA076790	0.395789	0.815368	0.876201	0.484211	0.78762	0.867663	0.616842	0.77588	1.69797	1.57368	1.45037	1.35752	1.84737	2.04842	1.59018	1.97895	2.86978e-07	0.414898	Homogentisate 1,2-dioxygenase	CTI12_AA076790	GO:0004411,GO:0046872,GO:0006559,GO:0006570	homogentisate 1,2-dioxygenase activity|metal ion binding|L-phenylalanine catabolic process|tyrosine metabolic process	ko00350|ko00643	Tyrosine metabolism|Styrene degradation	KOG1417	[E]	Homogentisate 1,2-dioxygenase	Amino acid transport and metabolism
A0A2U1LG57	Pyrroline-5-carboxylate reductase OS=Artemisia annua OX=35608 GN=CTI12_AA469630 PE=3 SV=1	CTI12_AA469630	0.806965	0.85078	0.673719	0.897512	0.7951	0.718263	0.716418	0.864143	1.81403	1.71741	2.0902	1.89532	1.25871	1.26866	1.36637	1.26468	1.29595e-05	0.498833	Pyrroline-5-carboxylate reductase	CTI12_AA469630	GO:0004735,GO:0055129	pyrroline-5-carboxylate reductase activity|L-proline biosynthetic process	ko01230|ko00330	Biosynthesis of amino acids|Arginine and proline metabolism	KOG3124	[E]	Pyrroline-5-carboxylate reductase	Amino acid transport and metabolism
W0GES8	Delta-1-pyrroline-5-carboxylate synthase OS=Chrysanthemum lavandulifolium OX=146996 PE=2 SV=1	-	0.350107	0.533981	0.482201	0.396146	0.571737	0.592233	0.679872	0.572816	2.07551	1.91863	2.10464	2.03883	2.27623	2.15418	2.22114	2.12099	6.19471e-14	0.247135	Delta-1-pyrroline-5-carboxylate synthase	-	GO:0005737,GO:0005524,GO:0004349,GO:0004350,GO:0055129	cytoplasm|ATP binding|glutamate 5-kinase activity|glutamate-5-semialdehyde dehydrogenase activity|L-proline biosynthetic process	ko01230|ko00330	Biosynthesis of amino acids|Arginine and proline metabolism	KOG4165	[E]	Gamma-glutamyl phosphate reductase	Amino acid transport and metabolism
A0A2U1MS62	Gamma-glutamyl kinase OS=Artemisia annua OX=35608 GN=CTI12_AA182090 PE=3 SV=1	CTI12_AA182090	0.391921	0.63278	0.630705	0.44214	0.700207	0.754149	0.706332	0.696058	1.70747	2.00546	1.81846	1.81224	2.25109	2.20742	1.68257	2.0524	7.11543e-10	0.318868	Gamma-glutamyl kinase	CTI12_AA182090	GO:0005524,GO:0004349,GO:0004350,GO:0055129	ATP binding|glutamate 5-kinase activity|glutamate-5-semialdehyde dehydrogenase activity|L-proline biosynthetic process	ko01230|ko00330	Biosynthesis of amino acids|Arginine and proline metabolism	KOG4165	[E]	Gamma-glutamyl phosphate reductase	Amino acid transport and metabolism
A0A2U1L2J0	Pyruvate decarboxylase OS=Artemisia annua OX=35608 GN=CTI12_AA538100 PE=3 SV=1	CTI12_AA538100	0.539785	0.797149	0.850877	0.554839	0.726974	0.952851	0.910753	0.726974	1.57675	1.66667	1.58772	1.56469	1.85914	1.72796	1.64364	1.93441	3.49534e-09	0.446885	Pyruvate decarboxylase	CTI12_AA538100	GO:0000287,GO:0004737,GO:0030976	magnesium ion binding|pyruvate decarboxylase activity|thiamine pyrophosphate binding	ko00010	Glycolysis / Gluconeogenesis	KOG1184	[EH]	Thiamine pyrophosphate-requiring enzyme	Amino acid transport and metabolism |Coenzyme transport and metabolism
A0A2U1L8P3	Dihydrothymine dehydrogenase OS=Artemisia annua OX=35608 GN=CTI12_AA518510 PE=3 SV=1	CTI12_AA518510	0.627244	0.751938	0.760797	0.682154	0.763012	0.799557	0.775079	0.699889	2.24031	1.73706	1.76966	1.75083	1.77086	1.78881	1.75858	2.09926	2.32048e-10	0.392861	Dihydrothymine dehydrogenase	CTI12_AA518510	GO:0005737,GO:0017113,GO:0019483,GO:0006210,GO:0006212	cytoplasm|dihydropyrimidine dehydrogenase (NADP+) activity|beta-alanine biosynthetic process|thymine catabolic process|uracil catabolic process	ko00770|ko00240|ko00983|ko00410	Pantothenate and CoA biosynthesis|Pyrimidine metabolism|Drug metabolism - other enzymes|beta-Alanine metabolism	KOG1799	[F]	Dihydropyrimidine dehydrogenase	Nucleotide transport and metabolism
A0A2U1L7J9	Adenylate kinase OS=Artemisia annua OX=35608 GN=CTI12_AA520350 PE=3 SV=1	CTI12_AA520350	1.29114	1.51683	1.46733	1.43671	1.46733	1.25941	1.00362	1.40396	0.254455	0.443038	0.476238	0.478218	0.379747	0.46745	0.456436	0.463834	1.01987e-09	3.17198	Adenylate kinase	CTI12_AA520350	GO:0004017,GO:0005524	adenylate kinase activity|ATP binding	ko00230	Purine metabolism	KOG3078	[F]	Adenylate kinase	Nucleotide transport and metabolism
A0A2U1P1B2	Beta-galactosidase OS=Artemisia annua OX=35608 GN=CTI12_AA200890 PE=3 SV=1	CTI12_AA200890	0.238148	0.437428	0.3031	0.283352	0.440873	0.513203	0.570011	0.398393	3.46039	2.36935	2.56602	2.22618	2.88093	2.30871	2.66705	2.81698	3.64608e-10	0.149538	Beta-galactosidase	CTI12_AA200890	GO:0004565,GO:0005975	beta-galactosidase activity|carbohydrate metabolic process	-	-	KOG0496	[G]	Beta-galactosidase	Carbohydrate transport and metabolism
A0A2U1NBT8	Beta-galactosidase OS=Artemisia annua OX=35608 GN=CTI12_AA114200 PE=3 SV=1	CTI12_AA114200	0.638831	0.774603	0.744974	0.728601	0.851852	0.803175	0.806889	0.656085	2.03069	1.51253	1.55344	1.58307	1.92171	1.65762	1.66243	1.65762	1.89523e-09	0.442224	Beta-galactosidase	CTI12_AA114200	GO:0004565,GO:0030246,GO:0005975	beta-galactosidase activity|carbohydrate binding|carbohydrate metabolic process	-	-	KOG0496	[G]	Beta-galactosidase	Carbohydrate transport and metabolism
A0A2U1PXF0	Beta-galactosidase OS=Artemisia annua OX=35608 GN=CTI12_AA101530 PE=3 SV=1	CTI12_AA101530	0.0276243	0.29229	0.141542	0.0607735	0.283084	0.406214	0.416575	0.294591	3.91369	2.64088	2.82509	2.45109	3.14586	2.64972	2.80898	3.40331	3.82254e-10	0.0806546	Beta-galactosidase	CTI12_AA101530	GO:0004565,GO:0030246,GO:0005975	beta-galactosidase activity|carbohydrate binding|carbohydrate metabolic process	-	-	KOG0496	[G]	Beta-galactosidase	Carbohydrate transport and metabolism
A0A2U1PW80	Transketolase OS=Artemisia annua OX=35608 GN=CTI12_AA105120 PE=3 SV=1	CTI12_AA105120	0.608884	0.717415	0.706462	0.644637	0.742607	0.760131	0.784399	0.75575	1.72399	1.90358	2.07667	2.046	1.88732	1.47671	1.86199	1.68364	4.04745e-10	0.3902	Transketolase	CTI12_AA105120	GO:0046872,GO:0004802	metal ion binding|transketolase activity	ko00710|ko01200|ko01230|ko00030|ko01051	Carbon fixation in photosynthetic organisms|Carbon metabolism|Biosynthesis of amino acids|Pentose phosphate pathway|Biosynthesis of ansamycins	KOG0523	[G]	Transketolase	Carbohydrate transport and metabolism
A0A2U1M310	Furcatin hydrolase OS=Artemisia annua OX=35608 GN=CTI12_AA420250 PE=3 SV=1	CTI12_AA420250	0.150794	0.317406	0.215017	0.243764	0.374289	0.397042	0.319728	0.324232	3.12514	2.46145	2.52787	2.17406	3.26757	2.69161	2.93629	3.04535	3.7335e-11	0.105368	Furcatin hydrolase	CTI12_AA420250	GO:0004553,GO:0005975	hydrolase activity, hydrolyzing O-glycosyl compounds|carbohydrate metabolic process	ko00940|ko00460|ko00500	Phenylpropanoid biosynthesis|Cyanoamino acid metabolism|Starch and sucrose metabolism	KOG0626	[G]	Beta-glucosidase, lactase phlorizinhydrolase, and related proteins	Carbohydrate transport and metabolism
A0A2U1P3K6	Glycosyl hydrolases family 31 protein OS=Artemisia annua OX=35608 GN=CTI12_AA197710 PE=3 SV=1	CTI12_AA197710	0.571862	0.700762	0.601741	0.67915	0.829162	0.744287	0.827935	0.772579	2.05658	1.93725	1.92492	1.94015	1.84008	1.42611	1.60609	1.65385	3.15894e-09	0.398155	Glycosyl hydrolases family 31 protein	CTI12_AA197710	GO:0030246,GO:0004553,GO:0005975	carbohydrate binding|hydrolase activity, hydrolyzing O-glycosyl compounds|carbohydrate metabolic process	ko00500|ko00052	Starch and sucrose metabolism|Galactose metabolism	KOG1065	[G]	Maltase glucoamylase and related hydrolases, glycosyl hydrolase family 31	Carbohydrate transport and metabolism
A0A2U1MZG2	Purple acid phosphatase OS=Artemisia annua OX=35608 GN=CTI12_AA261060 PE=3 SV=1	CTI12_AA261060	0.457172	0.53681	0.331288	0.878225	0.578732	0.869121	0.73065	0.44683	2.55726	0.371517	1.46933	1.1411	1.95872	2.95562	2.37628	1.98762	0.00104713	0.325888	Purple acid phosphatase	CTI12_AA261060	GO:0003993,GO:0046872	acid phosphatase activity|metal ion binding	-	-	KOG1378	[G]	Purple acid phosphatase	Carbohydrate transport and metabolism
A0A2U1N0T1	Purple acid phosphatase OS=Artemisia annua OX=35608 GN=CTI12_AA320340 PE=3 SV=1	CTI12_AA320340	0.390041	0.701657	0.60663	0.461618	0.745856	0.775691	0.457469	0.700552	2.57569	2.09129	1.7779	1.60663	2.37759	2.05602	1.76243	2.00311	2.04133e-08	0.297804	Purple acid phosphatase	CTI12_AA320340	GO:0003993,GO:0046872	acid phosphatase activity|metal ion binding	-	-	KOG1378	[G]	Purple acid phosphatase	Carbohydrate transport and metabolism
A0A2U1P1Y7	Glycosyltransferase OS=Artemisia annua OX=35608 GN=CTI12_AA202580 PE=3 SV=1	CTI12_AA202580	0.51338	0.879144	0.823529	0.480674	0.91123	0.878075	0.613479	0.66738	1.64278	1.39445	1.40749	1.67166	1.52428	1.68781	1.62032	1.9108	5.82286e-08	0.448451	Glycosyltransferase	CTI12_AA202580	GO:0008194	UDP-glycosyltransferase activity	-	-	KOG1192	[GC]	UDP-glucuronosyl and UDP-glucosyl transferase	Carbohydrate transport and metabolism |Energy production and conversion
A0A2U1PVM1	Glycosyltransferase OS=Artemisia annua OX=35608 GN=CTI12_AA107360 PE=3 SV=1	CTI12_AA107360	0.449568	0.564302	0.432373	0.449568	0.507761	0.768293	0.614793	0.545455	2.54324	1.5293	2.17295	1.71397	1.71374	1.96254	2.28271	2.11431	1.46058e-08	0.270204	Glycosyltransferase	CTI12_AA107360	GO:0008194	UDP-glycosyltransferase activity	-	-	KOG1192	[GC]	UDP-glucuronosyl and UDP-glucosyl transferase	Carbohydrate transport and metabolism |Energy production and conversion
A0A2U1NG10	Inositol-3-phosphate synthase OS=Artemisia annua OX=35608 GN=CTI12_AA270190 PE=3 SV=1	CTI12_AA270190	1.21083	1.52426	1.41139	1.37417	1.63291	1.33439	1.2963	1.39768	0.541139	0.585945	0.726793	0.727848	0.777778	0.730294	0.703586	0.622982	3.03844e-09	2.06447	Inositol-3-phosphate synthase	CTI12_AA270190	GO:0004512,GO:0006021,GO:0008654	inositol-3-phosphate synthase activity|inositol biosynthetic process|phospholipid biosynthetic process	ko00562|ko00521	Inositol phosphate metabolism|Streptomycin biosynthesis	KOG0693	[I]	Myo-inositol-1-phosphate synthase	Lipid transport and metabolism
A0A2U1NKI6	Acyl-CoA-binding protein OS=Artemisia annua OX=35608 GN=CTI12_AA084460 PE=3 SV=1	CTI12_AA084460	1.66699	1.26554	1.34087	2.03272	1.63842	1.43315	0.697786	1.00188	0.549906	0.543792	0.59887	0.77307	0.471607	0.536092	0.643126	0.649663	0.000121341	2.32418	Acyl-CoA-binding protein	CTI12_AA084460	GO:0000062,GO:0008289	fatty-acyl-CoA binding|lipid binding	-	-	KOG0817	[I]	Acyl-CoA-binding protein	Lipid transport and metabolism
A0A2U1PFN3	Sec14p-like phosphatidylinositol transfer family protein OS=Artemisia annua OX=35608 GN=CTI12_AA104230 PE=4 SV=1	CTI12_AA104230	1.27432	1.26889	1.27085	1.27821	1.26006	1.10697	1.14883	1.18253	0.642787	0.72179	0.635918	0.598626	0.560311	0.509728	0.513248	0.58463	4.12151e-11	2.05383	Sec14p-like phosphatidylinositol transfer family protein	CTI12_AA104230	-	-	-	-	KOG1470	[I]	Phosphatidylinositol transfer protein PDR16 and related proteins	Lipid transport and metabolism
A0A2U1KVC5	3-hydroxyacyl-CoA dehydrogenase OS=Artemisia annua OX=35608 GN=CTI12_AA434110 PE=3 SV=1	CTI12_AA434110	0.496671	0.708548	0.872297	0.619174	0.84964	0.943357	1.2783	0.69413	1.58393	2.04794	1.43769	1.30278	2.68975	2.37949	1.50875	2.31292	8.33439e-05	0.423377	3-hydroxyacyl-CoA dehydrogenase	CTI12_AA434110	GO:0005777,GO:0003857,GO:0008692,GO:0004165,GO:0004300,GO:0070403,GO:0006635	peroxisome|3-hydroxyacyl-CoA dehydrogenase activity|3-hydroxybutyryl-CoA epimerase activity|dodecenoyl-CoA delta-isomerase activity|enoyl-CoA hydratase activity|NAD+ binding|fatty acid beta-oxidation	ko01212|ko00592|ko00071	Fatty acid metabolism|alpha-Linolenic acid metabolism|Fatty acid degradation	KOG1683	[I]	Hydroxyacyl-CoA dehydrogenase/enoyl-CoA hydratase	Lipid transport and metabolism
A0A2U1P6G4	Methyltransferase OS=Artemisia annua OX=35608 GN=CTI12_AA186720 PE=3 SV=1	CTI12_AA186720	1.42208	1.44803	1.56509	1.2244	1.64581	1.42583	1.6358	1.65489	0.304743	0.32057	0.331988	0.320888	0.336598	0.315227	0.348133	0.325913	2.8214e-12	4.61661	Methyltransferase	CTI12_AA186720	GO:0016021,GO:0008168,GO:0032259,GO:0016126	integral component of membrane|methyltransferase activity|methylation|sterol biosynthetic process	ko00100	Steroid biosynthesis	KOG1269	[IR]	SAM-dependent methyltransferases	Lipid transport and metabolism |General function prediction only
A0A2U1P5T1	60S acidic ribosomal protein PO OS=Artemisia annua OX=35608 GN=CTI12_AA189830 PE=3 SV=1	CTI12_AA189830	1.28992	1.29724	1.4087	1.15779	1.15393	1.30786	0.901141	0.947983	0.751592	0.609316	0.60828	0.467091	0.424905	0.480989	0.518047	0.61597	7.44539e-07	2.11443	60S acidic ribosomal protein PO	CTI12_AA189830	GO:0005840	ribosome	ko03010	Ribosome	KOG0815	[J]	60S acidic ribosomal protein P0	Translation, ribosomal structure and biogenesis
A0A2U1PCV7	50S ribosomal protein L12, chloroplastic OS=Artemisia annua OX=35608 GN=CTI12_AA167780 PE=3 SV=1	CTI12_AA167780	1.44035	1.31969	1.23489	1.87294	1.20468	1.33723	0.750727	0.998051	0.461014	0.446169	0.599415	1.0039	0.538312	0.631426	0.663743	0.598448	0.000202977	2.05538	50S ribosomal protein L12, chloroplastic	CTI12_AA167780	GO:0005840,GO:0003735,GO:0006412	ribosome|structural constituent of ribosome|translation	ko03010	Ribosome	KOG1715	[J]	Mitochondrial/chloroplast ribosomal protein L12	Translation, ribosomal structure and biogenesis
A0A2U1M206	Flower development transporter AP3 OS=Artemisia annua OX=35608 GN=CTI12_AA429000 PE=4 SV=1	CTI12_AA429000	0.787325	0.511027	0.590875	0.725027	0.506464	0.492015	0.823845	0.572624	0.0281369	0.44898	0.171863	0.0844106	0.389903	0.493018	0.178707	0.540279	0.00144919	2.14499	Flower development transporter AP3	CTI12_AA429000	GO:0005634,GO:0003700,GO:0046983,GO:0000977,GO:0045944	nucleus|DNA-binding transcription factor activity|protein dimerization activity|RNA polymerase II transcription regulatory region sequence-specific DNA binding|positive regulation of transcription by RNA polymerase II	-	-	KOG0014	[K]	MADS box transcription factor	Transcription
A0A2U1LH53	Transcription factor HY5 OS=Artemisia annua OX=35608 GN=CTI12_AA491760 PE=3 SV=1	CTI12_AA491760	1.17227	1.08845	0.961191	1.09786	0.942238	0.823105	0.657492	0.744585	0.366426	0.271152	0.435921	0.441336	0.32314	0.342508	0.471119	0.334353	1.09194e-06	2.50747	Transcription factor HY5	CTI12_AA491760	GO:0005634,GO:0003677,GO:0000981,GO:0045944	nucleus|DNA binding|DNA-binding transcription factor activity, RNA polymerase II-specific|positive regulation of transcription by RNA polymerase II	-	-	KOG1414	[K]	Transcriptional activator FOSB/c-Fos and related bZIP transcription factors	Transcription
A0A2U1N573	Haloacid dehalogenase-like hydrolase (HAD) superfamily protein OS=Artemisia annua OX=35608 GN=CTI12_AA306390 PE=4 SV=1	CTI12_AA306390	1.7361	1.17551	1.26615	1.73282	1.00675	1.19286	1.60632	1.14561	0.686596	0.671756	0.65188	0.584378	0.448201	0.640131	0.678881	0.558342	6.16701e-06	2.20768	Haloacid dehalogenase-like hydrolase (HAD) superfamily protein	CTI12_AA306390	GO:0016791	phosphatase activity	-	-	KOG1605	[K]	TFIIF-interacting CTD phosphatase, including NLI-interacting factor (involved in RNA polymerase II regulation)	Transcription
A0A141FQL4	Trihelix protein (Fragment) OS=Chrysanthemum morifolium OX=41568 GN=TH16 PE=2 SV=1	TH16	1.13924	1.1028	1.15794	1.13535	0.960748	0.963551	0.92113	1.05234	0.538318	0.47517	0.557944	0.574766	0.468354	0.483934	0.563551	0.506329	7.12762e-10	2.02312	Trihelix protein (Fragment)	TH16	GO:0005634	nucleus	-	-	KOG4282	[K]	Transcription factor GT-2 and related proteins, contains trihelix DNA-binding/SANT domain	Transcription
A0A2U1LKR8	Sucrose synthase OS=Artemisia annua OX=35608 GN=CTI12_AA479440 PE=3 SV=1	CTI12_AA479440	0.472727	0.614762	0.682508	0.49596	0.743175	0.845298	0.852525	0.663296	1.49242	1.41414	1.61678	1.49141	1.86061	1.65152	1.70172	1.58485	2.92049e-09	0.419111	Sucrose synthase	CTI12_AA479440	GO:0016157,GO:0005985	sucrose synthase activity|sucrose metabolic process	ko00500	Starch and sucrose metabolism	KOG0853	[M]	Glycosyltransferase	Cell wall/membrane/envelope biogenesis
A0A2U1PV38	Sucrose synthase OS=Artemisia annua OX=35608 GN=CTI12_AA110960 PE=3 SV=1	CTI12_AA110960	0.538954	0.729012	0.714134	0.526147	0.701382	0.840595	0.916756	0.70457	1.61743	1.54963	1.55685	1.41658	2.0715	1.78869	1.79065	1.78122	1.64106e-08	0.417869	Sucrose synthase	CTI12_AA110960	GO:0016157,GO:0005985	sucrose synthase activity|sucrose metabolic process	ko00500	Starch and sucrose metabolism	KOG0853	[M]	Glycosyltransferase	Cell wall/membrane/envelope biogenesis
A0A2U1PXI3	Sucrose synthase OS=Artemisia annua OX=35608 GN=CTI12_AA100600 PE=3 SV=1	CTI12_AA100600	0.492097	0.639059	0.692229	0.522655	0.724949	0.804703	0.891465	0.658487	1.75153	1.55743	1.51534	1.38241	1.96312	1.90306	1.62168	1.83562	1.2374e-08	0.401003	Sucrose synthase	CTI12_AA100600	GO:0016157,GO:0005985	sucrose synthase activity|sucrose metabolic process	ko00500	Starch and sucrose metabolism	KOG0853	[M]	Glycosyltransferase	Cell wall/membrane/envelope biogenesis
A0A2U1N363	NAD-dependent epimerase/dehydratase OS=Artemisia annua OX=35608 GN=CTI12_AA277700 PE=4 SV=1	CTI12_AA277700	0.515547	0.646414	0.654382	0.50652	0.661355	0.672311	0.677031	0.610558	1.65837	1.65196	1.48207	1.45717	1.3681	1.61284	1.34562	1.61886	5.65905e-11	0.405422	NAD-dependent epimerase/dehydratase	CTI12_AA277700	GO:0003978,GO:0006012	UDP-glucose 4-epimerase activity|galactose metabolic process	ko00520|ko00052	Amino sugar and nucleotide sugar metabolism|Galactose metabolism	KOG1371	[M]	UDP-glucose 4-epimerase/UDP-sulfoquinovose synthase	Cell wall/membrane/envelope biogenesis
A0A2U1QH25	Heat shock protein 70 family, peptide-binding domain protein OS=Artemisia annua OX=35608 GN=CTI12_AA028400 PE=3 SV=1	CTI12_AA028400	0.416058	0.532587	0.523422	0.469239	0.587576	0.598778	0.654849	0.535642	1.45519	1.37956	1.5723	1.43075	1.65485	1.51303	1.5835	1.37956	4.24567e-12	0.360785	Heat shock protein 70 family, peptide-binding domain protein	CTI12_AA028400	GO:0005524	ATP binding	ko04010|ko04141|ko03040|ko04144	MAPK signaling pathway|Protein processing in endoplasmic reticulum|Spliceosome|Endocytosis	KOG0101	[O]	Molecular chaperones HSP70/HSC70, HSP70 superfamily	Posttranslational modification, protein turnover, chaperones
A0A2U1NN70	Ribulose bisphosphate carboxylase/oxygenase activase 1 protein OS=Artemisia annua OX=35608 GN=CTI12_AA243990 PE=4 SV=1	CTI12_AA243990	1.45278	1.37273	1.20727	1.62037	1.24364	1.61364	1.61389	1.60182	0.367273	0.610185	0.370909	0.785455	0.705556	0.87963	0.527273	0.771296	2.77609e-07	2.33701	Ribulose bisphosphate carboxylase/oxygenase activase 1 protein	CTI12_AA243990	GO:0005524	ATP binding	-	-	KOG0651	[O]	26S proteasome regulatory complex, ATPase RPT4	Posttranslational modification, protein turnover, chaperones
A0A2U1Q104	Ribulose bisphosphate carboxylase/oxygenase activase 2 protein OS=Artemisia annua OX=35608 GN=CTI12_AA089370 PE=4 SV=1	CTI12_AA089370	1.62224	1.25685	1.23249	1.53106	1.15635	1.55431	0.972946	1.5868	0.661929	0.4499	0.630457	0.964467	0.4499	0.675351	0.654822	0.642285	5.55482e-06	2.12767	Ribulose bisphosphate carboxylase/oxygenase activase 2 protein	CTI12_AA089370	GO:0005524	ATP binding	-	-	KOG0651	[O]	26S proteasome regulatory complex, ATPase RPT4	Posttranslational modification, protein turnover, chaperones
A0A2U1M3W0	Alpha crystallin/Hsp20 domain-containing protein OS=Artemisia annua OX=35608 GN=CTI12_AA397520 PE=3 SV=1	CTI12_AA397520	0.268132	0.235	0.177143	0.318681	0.190714	0.0821429	0.210989	0.178571	0.311429	0.442857	0.467143	0.525714	0.469231	0.484615	0.365714	0.482418	9.93044e-06	0.468108	Alpha crystallin/Hsp20 domain-containing protein	CTI12_AA397520	GO:0005737	cytoplasm	ko04141	Protein processing in endoplasmic reticulum	KOG0710	[O]	Molecular chaperone (small heat-shock protein Hsp26/Hsp42)	Posttranslational modification, protein turnover, chaperones
A0A2U1NUG6	Alpha crystallin/Hsp20 domain-containing protein OS=Artemisia annua OX=35608 GN=CTI12_AA227870 PE=3 SV=1	CTI12_AA227870	0.104966	0.164413	0.129537	0.128668	0.141637	0.0661922	0.0677201	0.123843	0.254804	0.509029	0.47758	0.468327	0.458239	0.490971	0.360142	0.454853	1.17157e-07	0.266837	Alpha crystallin/Hsp20 domain-containing protein	CTI12_AA227870	-	-	ko04141	Protein processing in endoplasmic reticulum	KOG0710	[O]	Molecular chaperone (small heat-shock protein Hsp26/Hsp42)	Posttranslational modification, protein turnover, chaperones
A0A2U1MXU8	Thioredoxin OS=Artemisia annua OX=35608 GN=CTI12_AA317260 PE=4 SV=1	CTI12_AA317260	1.32574	1.3442	1.35743	1.49098	1.08045	1.39715	0.964862	1.19959	0.543788	0.463438	0.624236	0.816701	0.54416	0.60019	0.812627	0.638177	8.05202e-07	2.01463	Thioredoxin	CTI12_AA317260	GO:0015035,GO:0006662	protein-disulfide reductase activity|glycerol ether metabolic process	-	-	KOG0910	[O]	Thioredoxin-like protein	Posttranslational modification, protein turnover, chaperones
A0A2U1MTR8	RING-type E3 ubiquitin transferase OS=Artemisia annua OX=35608 GN=CTI12_AA343280 PE=4 SV=1	CTI12_AA343280	0.828571	0.815054	0.670968	0.840476	0.929032	0.805376	1.00238	0.725806	1.70968	2.33929	1.63763	1.76237	2.30476	1.87143	1.8172	2.03333	3.02492e-08	0.427617	RING-type E3 ubiquitin transferase	CTI12_AA343280	GO:0004842	ubiquitin-protein transferase activity	-	-	KOG1339	[O]	Aspartyl protease	Posttranslational modification, protein turnover, chaperones
A0A2U1PYF2	Aspartic peptidase OS=Artemisia annua OX=35608 GN=CTI12_AA096400 PE=4 SV=1	CTI12_AA096400	0.522406	0.631351	0.490811	0.665094	0.674595	0.716757	0.668632	0.513514	2.33838	2.16627	1.75459	1.60649	2.51415	1.91863	2.07135	2.47288	6.52532e-09	0.289927	Aspartic peptidase	CTI12_AA096400	GO:0004190	aspartic-type endopeptidase activity	-	-	KOG1339	[O]	Aspartyl protease	Posttranslational modification, protein turnover, chaperones
A0A2U1Q704	Vacuolar-processing enzyme OS=Artemisia annua OX=35608 GN=CTI12_AA068010 PE=3 SV=1	CTI12_AA068010	0.875	0.754738	0.662207	0.770161	0.692308	0.855072	0.71371	0.889632	1.70123	2.40222	2.48495	2.42363	1.63306	2.14919	2.04459	2.13206	1.7756e-08	0.366086	Vacuolar-processing enzyme	CTI12_AA068010	GO:0004197,GO:0051603	cysteine-type endopeptidase activity|proteolysis involved in cellular protein catabolic process	ko04142	Lysosome	KOG1348	[O]	Asparaginyl peptidases	Posttranslational modification, protein turnover, chaperones
A0A2U1KSS2	Cysteine peptidase, asparagine active site-containing protein OS=Artemisia annua OX=35608 GN=CTI12_AA568380 PE=3 SV=1	CTI12_AA568380	0.916295	0.613426	0.587963	0.910714	0.696759	0.80787	1.125	0.619213	2.27894	1.35826	2.25	2.0625	1.48103	1.43527	2.13889	1.27679	3.39681e-05	0.439531	Cysteine peptidase, asparagine active site-containing protein	CTI12_AA568380	GO:0008234	cysteine-type peptidase activity	ko04142|ko04210	Lysosome|Apoptosis	KOG1542	[O]	Cysteine proteinase Cathepsin F	Posttranslational modification, protein turnover, chaperones
A0A2U1M1Z5	Papain family cysteine protease OS=Artemisia annua OX=35608 GN=CTI12_AA429020 PE=3 SV=1	CTI12_AA429020	1.29055	1.99294	1.43529	0.790554	1.84706	1.71294	0.765914	1.09882	4.51765	1.88912	5.02353	5.60235	2.42402	2.04928	5.56471	1.90657	0.00283043	0.377334	Papain family cysteine protease	CTI12_AA429020	GO:0008234	cysteine-type peptidase activity	ko04142|ko04210	Lysosome|Apoptosis	KOG1542	[O]	Cysteine proteinase Cathepsin F	Posttranslational modification, protein turnover, chaperones
A0A2U1NVZ9	Vignain OS=Artemisia annua OX=35608 GN=CTI12_AA221830 PE=3 SV=1	CTI12_AA221830	0.477578	0.646674	0.641221	0.543722	0.652126	0.792803	0.589686	0.612868	2.06652	1.65919	1.71429	1.66194	2.31166	1.9787	1.9084	1.81278	6.71897e-10	0.327964	Vignain	CTI12_AA221830	GO:0016021,GO:0008234	integral component of membrane|cysteine-type peptidase activity	-	-	KOG1543	[O]	Cysteine proteinase Cathepsin L	Posttranslational modification, protein turnover, chaperones
A0A2U1MVY6	Peptidase C1A OS=Artemisia annua OX=35608 GN=CTI12_AA340300 PE=3 SV=1	CTI12_AA340300	0.5756	0.622834	0.505607	0.642336	0.756371	0.75739	0.579771	0.542304	1.56983	1.48592	1.40469	1.41386	1.65381	1.40772	1.49032	1.63712	3.90999e-11	0.413007	Peptidase C1A	CTI12_AA340300	GO:0008234	cysteine-type peptidase activity	-	-	KOG1543	[O]	Cysteine proteinase Cathepsin L	Posttranslational modification, protein turnover, chaperones
A0A2U1PWN2	Ubiquitin carboxyl-terminal hydrolase OS=Artemisia annua OX=35608 GN=CTI12_AA103050 PE=3 SV=1	CTI12_AA103050	0.97619	0.58635	0.761117	0.997732	0.663909	0.708376	1.04535	0.684592	1.96174	1.47732	1.85522	1.74043	1.61111	1.61111	1.63702	1.56916	5.31329e-08	0.477127	Ubiquitin carboxyl-terminal hydrolase	CTI12_AA103050	GO:0004843,GO:0016579,GO:0006511	thiol-dependent deubiquitinase|protein deubiquitination|ubiquitin-dependent protein catabolic process	-	-	KOG1870	[O]	Ubiquitin C-terminal hydrolase	Posttranslational modification, protein turnover, chaperones
A0A2U1KGP9	Glutaredoxin OS=Artemisia annua OX=35608 GN=CTI12_AA607650 PE=4 SV=1	CTI12_AA607650	1.2685	1.25941	1.43201	1.14137	1.25628	1.2751	1.05598	1.29603	0.625523	0.416509	0.687238	0.741632	0.424099	0.43833	0.708159	0.449715	3.65292e-08	2.22316	Glutaredoxin	CTI12_AA607650	GO:0097573	glutathione oxidoreductase activity	-	-	KOG2824	[O]	Glutaredoxin-related protein	Posttranslational modification, protein turnover, chaperones
A0A2U1NDL4	GrpE protein homolog OS=Artemisia annua OX=35608 GN=CTI12_AA278950 PE=3 SV=1	CTI12_AA278950	1.68511	1.54268	1.34451	1.8979	1.14329	1.23374	1.00573	1.26423	0.675813	0.494275	0.720528	0.781504	0.530534	0.619275	0.72561	0.576336	9.48265e-06	2.16969	GrpE protein homolog	CTI12_AA278950	GO:0005759,GO:0000774,GO:0051087,GO:0042803,GO:0006457	mitochondrial matrix|adenyl-nucleotide exchange factor activity|chaperone binding|protein homodimerization activity|protein folding	-	-	KOG3003	[O]	Molecular chaperone of the GrpE family	Posttranslational modification, protein turnover, chaperones
A0A2U1N2H2	Peptidase S10, serine carboxypeptidase, Alpha/Beta hydrolase fold protein OS=Artemisia annua OX=35608 GN=CTI12_AA267520 PE=3 SV=1	CTI12_AA267520	0.682495	0.710918	0.301489	0.658287	0.655087	0.658809	0.648045	0.698511	3.03474	1.85382	2.66253	2.60794	1.64711	1.63687	3.04839	2.04749	1.6294e-06	0.270439	Peptidase S10, serine carboxypeptidase, Alpha/Beta hydrolase fold protein	CTI12_AA267520	GO:0004185	serine-type carboxypeptidase activity	-	-	KOG1282	[OE]	Serine carboxypeptidases (lysosomal cathepsin A)	Posttranslational modification, protein turnover, chaperones |Amino acid transport and metabolism
A0A2U1P0D4	Carboxypeptidase OS=Artemisia annua OX=35608 GN=CTI12_AA063400 PE=3 SV=1	CTI12_AA063400	0.747162	0.724289	0.621444	0.856553	0.811816	0.768053	0.856553	0.694748	2.32385	1.67595	1.90591	1.69037	1.83901	1.87307	1.94967	1.87203	6.08678e-10	0.401895	Carboxypeptidase	CTI12_AA063400	GO:0005576,GO:0004185	extracellular region|serine-type carboxypeptidase activity	-	-	KOG1282	[OE]	Serine carboxypeptidases (lysosomal cathepsin A)	Posttranslational modification, protein turnover, chaperones |Amino acid transport and metabolism
A0A2U1PU56	Carboxypeptidase OS=Artemisia annua OX=35608 GN=CTI12_AA034670 PE=3 SV=1	CTI12_AA034670	0.552686	0.40853	0.26936	0.663223	0.487093	0.47138	0.677686	0.331089	3.40404	2.15186	2.3771	2.40067	2.16219	1.90702	2.58474	2.04339	2.97667e-08	0.202882	Carboxypeptidase	CTI12_AA034670	GO:0005576,GO:0004185	extracellular region|serine-type carboxypeptidase activity	-	-	KOG1282	[OE]	Serine carboxypeptidases (lysosomal cathepsin A)	Posttranslational modification, protein turnover, chaperones |Amino acid transport and metabolism
A0A2U1Q3S7	Carboxypeptidase OS=Artemisia annua OX=35608 GN=CTI12_AA039740 PE=3 SV=1	CTI12_AA039740	0.28254	0.494265	0.557873	0.433862	0.429614	0.569343	0.406349	0.54536	2.60271	2.28571	1.78102	1.66006	2.14921	2.24762	1.54432	2.60529	2.61403e-08	0.220385	Carboxypeptidase	CTI12_AA039740	GO:0005576,GO:0004185	extracellular region|serine-type carboxypeptidase activity	-	-	KOG1282	[OE]	Serine carboxypeptidases (lysosomal cathepsin A)	Posttranslational modification, protein turnover, chaperones |Amino acid transport and metabolism
A0A2U1L7A8	Plasma membrane ATPase OS=Artemisia annua OX=35608 GN=CTI12_AA521780 PE=3 SV=1	CTI12_AA521780	0.487041	0.421796	0.696266	0.62095	0.558022	0.656912	0.834773	0.489405	1.58325	2.11015	1.98285	2.22099	1.88877	1.67495	1.78103	1.96112	7.51797e-10	0.313434	Plasma membrane ATPase	CTI12_AA521780	GO:0016021,GO:0005886,GO:0005524,GO:0008553,GO:0120029	integral component of membrane|plasma membrane|ATP binding|P-type proton-exporting transporter activity|proton export across plasma membrane	ko00190	Oxidative phosphorylation	KOG0205	[P]	Plasma membrane H+-transporting ATPase	Inorganic ion transport and metabolism
A0A2U1PIV4	Plasma membrane ATPase OS=Artemisia annua OX=35608 GN=CTI12_AA137350 PE=3 SV=1	CTI12_AA137350	0.417526	0.683598	0.746032	0.502062	0.928042	0.880423	1.12474	0.774603	1.73122	1.69897	1.53862	1.44233	2.01237	1.65979	1.86667	1.8567	2.22753e-07	0.438703	Plasma membrane ATPase	CTI12_AA137350	GO:0016021,GO:0005886,GO:0005524,GO:0008553,GO:0120029	integral component of membrane|plasma membrane|ATP binding|P-type proton-exporting transporter activity|proton export across plasma membrane	ko00190	Oxidative phosphorylation	KOG0205	[P]	Plasma membrane H+-transporting ATPase	Inorganic ion transport and metabolism
A0A2U1MFC4	Cation_ATPase_N domain-containing protein OS=Artemisia annua OX=35608 GN=CTI12_AA385980 PE=4 SV=1	CTI12_AA385980	0.568966	0.787368	0.865263	0.648707	0.863158	1.07053	1.1153	0.735789	1.85579	1.58728	1.44421	1.35895	2.11315	2.03664	1.81474	2.12716	2.31161e-06	0.46416	Cation_ATPase_N domain-containing protein	CTI12_AA385980	GO:0016021,GO:0005524	integral component of membrane|ATP binding	ko00190	Oxidative phosphorylation	KOG0205	[P]	Plasma membrane H+-transporting ATPase	Inorganic ion transport and metabolism
A0A2U1KK79	Dehydroascorbate reductase 2 OS=Artemisia annua OX=35608 GN=CTI12_AA592530 PE=3 SV=1	CTI12_AA592530	1.45498	1.1969	1.66246	1.36782	0.8613	1.20466	0.849617	1.03589	0.752667	0.569923	0.548982	0.604268	0.488506	0.522031	0.486906	0.568966	3.04942e-05	2.12089	Dehydroascorbate reductase 2	CTI12_AA592530	GO:0045174,GO:0004364,GO:0033355	glutathione dehydrogenase (ascorbate) activity|glutathione transferase activity|ascorbate glutathione cycle	-	-	KOG1422	[P]	Intracellular Cl- channel CLIC, contains GST domain	Inorganic ion transport and metabolism
A0A2U1KWF5	ABC-type xenobiotic transporter OS=Artemisia annua OX=35608 GN=CTI12_AA556750 PE=3 SV=1	CTI12_AA556750	0.620908	0.702081	0.767798	0.609293	0.879518	0.982475	1.07709	0.69989	1.908	1.42344	1.54107	1.45126	1.95882	1.69483	2.21249	1.95882	8.64643e-07	0.44803	ABC-type xenobiotic transporter	CTI12_AA556750	GO:0016021,GO:0005524,GO:0042626	integral component of membrane|ATP binding|ATPase-coupled transmembrane transporter activity	-	-	KOG0054	[Q]	Multidrug resistance-associated protein/mitoxantrone resistance protein, ABC superfamily	Secondary metabolites biosynthesis, transport and catabolism
A0A2U1NCH4	Sulfonylurea receptor, P-loop containing nucleoside triphosphate hydrolase OS=Artemisia annua OX=35608 GN=CTI12_AA159540 PE=4 SV=1	CTI12_AA159540	0.977599	1.20957	1.63511	0.850358	1.38085	1.52128	1.70341	1.33191	0.646809	0.648746	0.671277	0.590426	0.714158	0.681004	0.667021	0.6819	2.46783e-05	2.0014	Sulfonylurea receptor, P-loop containing nucleoside triphosphate hydrolase	CTI12_AA159540	GO:0016021,GO:0005524,GO:0042626,GO:0016787	integral component of membrane|ATP binding|ATPase-coupled transmembrane transporter activity|hydrolase activity	ko02010	ABC transporters	KOG0055	[Q]	Multidrug/pheromone exporter, ABC superfamily	Secondary metabolites biosynthesis, transport and catabolism
A0A2U1L5A1	Plant PDR ABC transporter associated OS=Artemisia annua OX=35608 GN=CTI12_AA530770 PE=3 SV=1	CTI12_AA530770	0.719266	0.843087	1.47668	0.579817	1.21459	1.35793	1.62018	0.780322	0.334182	0.463303	0.346056	0.453774	0.555046	0.449541	0.40458	0.566055	0.000566715	2.40498	Plant PDR ABC transporter associated	CTI12_AA530770	GO:0016021,GO:0005524,GO:0042626	integral component of membrane|ATP binding|ATPase-coupled transmembrane transporter activity	-	-	KOG0065	[Q]	Pleiotropic drug resistance proteins (PDR1-15), ABC superfamily	Secondary metabolites biosynthesis, transport and catabolism
A0A2U1KCG5	Cytochrome P450 OS=Artemisia annua OX=35608 GN=CTI12_AA619500 PE=3 SV=1	CTI12_AA619500	1.1931	1.24871	1.54799	1.10075	1.36739	1.46233	1.32649	1.20846	0.734778	0.686567	0.588235	0.550052	0.63806	0.579291	0.577915	0.698694	1.32533e-08	2.06887	Cytochrome P450	CTI12_AA619500	GO:0016021,GO:0020037,GO:0005506,GO:0004497,GO:0016705	integral component of membrane|heme binding|iron ion binding|monooxygenase activity|oxidoreductase activity, acting on paired donors, with incorporation or reduction of molecular oxygen	ko00940	Phenylpropanoid biosynthesis	KOG0156	[Q]	Cytochrome P450 CYP2 subfamily	Secondary metabolites biosynthesis, transport and catabolism
A0A2U1P382	Cytochrome P450 OS=Artemisia annua OX=35608 GN=CTI12_AA199400 PE=3 SV=1	CTI12_AA199400	0.232009	0.701121	0.6401	0.416756	0.631382	0.596513	0.614393	0.788294	2.31382	2.77229	2.59278	2.71482	2.79377	2.55747	2.69988	2.11708	2.10103e-11	0.224715	Cytochrome P450	CTI12_AA199400	GO:0020037,GO:0005506,GO:0004497,GO:0016705	heme binding|iron ion binding|monooxygenase activity|oxidoreductase activity, acting on paired donors, with incorporation or reduction of molecular oxygen	ko00130|ko01220|ko00945|ko00940|ko00360|ko00941	Ubiquinone and other terpenoid-quinone biosynthesis|Degradation of aromatic compounds|Stilbenoid, diarylheptanoid and gingerol biosynthesis|Phenylpropanoid biosynthesis|Phenylalanine metabolism|Flavonoid biosynthesis	KOG0156	[Q]	Cytochrome P450 CYP2 subfamily	Secondary metabolites biosynthesis, transport and catabolism
A0A2U1LED6	Phenylalanine ammonia-lyase OS=Artemisia annua OX=35608 GN=CTI12_AA500190 PE=3 SV=1	CTI12_AA500190	0.790598	0.730647	0.802757	1.03526	0.663839	0.693531	0.847222	0.677625	1.89926	1.43483	1.56628	1.62672	1.38568	1.57479	2.22694	1.38782	2.1558e-06	0.476364	Phenylalanine ammonia-lyase	CTI12_AA500190	GO:0005737,GO:0045548,GO:0009800,GO:0006559	cytoplasm|phenylalanine ammonia-lyase activity|cinnamic acid biosynthetic process|L-phenylalanine catabolic process	ko00940|ko00360	Phenylpropanoid biosynthesis|Phenylalanine metabolism	KOG0222	[Q]	Phenylalanine and histidine ammonia-lyase	Secondary metabolites biosynthesis, transport and catabolism
A0A2U1QH79	Glucose/ribitol dehydrogenase OS=Artemisia annua OX=35608 GN=CTI12_AA009520 PE=4 SV=1	CTI12_AA009520	0.628661	0.821839	0.729885	0.633891	0.796552	0.821839	0.697699	0.936782	1.54253	2.10774	1.99195	2.01494	1.91318	1.84728	1.75517	1.83577	3.53238e-10	0.404245	Glucose/ribitol dehydrogenase	CTI12_AA009520	GO:0016491	oxidoreductase activity	-	-	KOG1208	[Q]	Dehydrogenases with different specificities (related to short-chain alcohol dehydrogenases)	Secondary metabolites biosynthesis, transport and catabolism
A0A2U1Q1V6	Carotenoid oxygenase OS=Artemisia annua OX=35608 GN=CTI12_AA085150 PE=3 SV=1	CTI12_AA085150	1.07569	0.679278	0.539983	0.692661	0.486672	0.728289	0.497706	0.504729	0.960447	1.61583	2.4626	0.714531	1.30505	1.42661	0.979364	1.12041	0.00529116	0.491742	Carotenoid oxygenase	CTI12_AA085150	GO:0046872,GO:0016702	metal ion binding|oxidoreductase activity, acting on single donors with incorporation of molecular oxygen, incorporation of two atoms of oxygen	ko00906	Carotenoid biosynthesis	KOG1285	[Q]	Beta, beta-carotene 15,15'-dioxygenase and related enzymes	Secondary metabolites biosynthesis, transport and catabolism
A0JBX7	Putative carotenoid cleavage dioxygenase OS=Chrysanthemum morifolium OX=41568 GN=CmCCD4b PE=2 SV=1	CmCCD4b	0.359813	0.386694	0.327443	0.424065	0.461538	0.480249	0.412383	0.362786	2.74116	2.84813	1.97817	2.42827	2.25701	2.26168	2.01143	3.1472	1.46015e-09	0.16342	Putative carotenoid cleavage dioxygenase	CmCCD4b	GO:0046872,GO:0016702	metal ion binding|oxidoreductase activity, acting on single donors with incorporation of molecular oxygen, incorporation of two atoms of oxygen	ko00906	Carotenoid biosynthesis	KOG1285	[Q]	Beta, beta-carotene 15,15'-dioxygenase and related enzymes	Secondary metabolites biosynthesis, transport and catabolism
A0A2U1P3T4	Caffeoyl-CoA O-methyltransferase OS=Artemisia annua OX=35608 GN=CTI12_AA197450 PE=3 SV=1	CTI12_AA197450	1.72921	1.38791	1.59231	1.40365	1.42747	1.45934	1.25051	1.32308	0.801099	0.675456	0.640659	0.595604	0.505071	0.458418	0.518681	0.634888	4.32824e-09	2.39623	Caffeoyl-CoA O-methyltransferase	CTI12_AA197450	GO:0042409,GO:0009809,GO:0032259	caffeoyl-CoA O-methyltransferase activity|lignin biosynthetic process|methylation	ko00940|ko00945|ko00941|ko00360	Phenylpropanoid biosynthesis|Stilbenoid, diarylheptanoid and gingerol biosynthesis|Flavonoid biosynthesis|Phenylalanine metabolism	KOG1663	[Q]	O-methyltransferase	Secondary metabolites biosynthesis, transport and catabolism
A0A286MU88	Cytochrome P450 monooxygenase CYP97A OS=Chrysanthemum morifolium OX=41568 PE=2 SV=1	-	1.2717	1.42195	1.59319	1.08396	1.36802	1.27531	1.35849	1.3264	0.388836	0.833019	0.333964	0.408704	0.783019	0.737736	0.368969	0.743396	9.03157e-07	2.32707	Cytochrome P450 monooxygenase CYP97A	-	GO:0020037,GO:0005506,GO:0004497,GO:0016705	heme binding|iron ion binding|monooxygenase activity|oxidoreductase activity, acting on paired donors, with incorporation or reduction of molecular oxygen	ko00906	Carotenoid biosynthesis	KOG0157	[QI]	Cytochrome P450 CYP4/CYP19/CYP26 subfamilies	Secondary metabolites biosynthesis, transport and catabolism |Lipid transport and metabolism
A0A2U1PE71	Cytochrome P450 OS=Artemisia annua OX=35608 GN=CTI12_AA164300 PE=3 SV=1	CTI12_AA164300	0.955679	1.10327	1.55317	0.971376	1.33947	1.43763	1.58818	1.1636	0.660532	0.593721	0.5	0.408998	0.474608	0.730379	0.539877	0.55771	3.58417e-06	2.26439	Cytochrome P450	CTI12_AA164300	GO:0016021,GO:0020037,GO:0005506,GO:0004497,GO:0016705	integral component of membrane|heme binding|iron ion binding|monooxygenase activity|oxidoreductase activity, acting on paired donors, with incorporation or reduction of molecular oxygen	-	-	KOG0157	[QI]	Cytochrome P450 CYP4/CYP19/CYP26 subfamilies	Secondary metabolites biosynthesis, transport and catabolism |Lipid transport and metabolism
A0A0K2F2K6	1-aminocyclopropane-q-carboxylate oxidase OS=Chrysanthemum morifolium OX=41568 PE=2 SV=1	-	1.39642	1.49119	1.44521	1.64783	1.36595	1.30822	1.43126	1.38258	0.426614	0.475518	0.454012	0.458904	0.390772	0.438795	0.439335	0.416196	2.1963e-13	3.27663	1-aminocyclopropane-q-carboxylate oxidase	-	GO:0046872,GO:0016491	metal ion binding|oxidoreductase activity	ko00270	Cysteine and methionine metabolism	KOG0143	[QR]	Iron/ascorbate family oxidoreductases	Secondary metabolites biosynthesis, transport and catabolism |General function prediction only
A0A2U1NYJ4	Pectinesterase/pectinesterase inhibitor U1 OS=Artemisia annua OX=35608 GN=CTI12_AA149250 PE=4 SV=1	CTI12_AA149250	1.2999	1.71344	1.64868	1.98361	1.19333	1.6261	0.907425	1.03042	0.680079	0.666345	0.662414	0.64475	0.585342	0.668274	0.613346	0.854388	6.87053e-05	2.1215	Pectinesterase/pectinesterase inhibitor U1	CTI12_AA149250	GO:0003676	nucleic acid binding	ko00040|ko00500	Pentose and glucuronate interconversions|Starch and sucrose metabolism	KOG0118	[R]	FOG: RRM domain	General function prediction only
A0A2U1PP84	Nucleotide-binding alpha-beta plait domain-containing protein OS=Artemisia annua OX=35608 GN=CTI12_AA129340 PE=4 SV=1	CTI12_AA129340	1.14826	1.05268	1.03482	0.988372	0.989286	0.951786	1.05233	1.04821	0.455357	0.578488	0.485714	0.505357	0.502907	0.485465	0.475893	0.466085	3.79306e-12	2.08981	Nucleotide-binding alpha-beta plait domain-containing protein	CTI12_AA129340	GO:0003729,GO:0030154	mRNA binding|cell differentiation	-	-	KOG0149	[R]	Predicted RNA-binding protein SEB4 (RRM superfamily)	General function prediction only
A0A2U1M7C2	High mobility group box domain-containing protein OS=Artemisia annua OX=35608 GN=CTI12_AA409990 PE=3 SV=1	CTI12_AA409990	1.28503	1.11111	1.26121	1.30315	0.932749	1.32066	1.04671	1.36355	0.559454	0.451859	0.573099	0.580897	0.754051	0.619638	0.674464	0.538608	1.46788e-07	2.02526	High mobility group box domain-containing protein	CTI12_AA409990	GO:0005634,GO:0003677	nucleus|DNA binding	-	-	KOG0381	[R]	HMG box-containing protein	General function prediction only
A0A2U1Q3Z1	DnaJ domain-containing protein OS=Artemisia annua OX=35608 GN=CTI12_AA022450 PE=4 SV=1	CTI12_AA022450	1.14023	1.16262	0.957944	1.1781	1.09252	1.07196	0.498465	0.68785	0.143925	0.34391	0.31215	0.303738	0.336745	0.488229	0.352336	0.369498	8.59337e-06	2.93891	DnaJ domain-containing protein	CTI12_AA022450	-	-	-	-	KOG0431	[R]	Auxilin-like protein and related proteins containing DnaJ domain	General function prediction only
A0A2U1KQ58	Ankyrin repeat family protein OS=Artemisia annua OX=35608 GN=CTI12_AA577780 PE=4 SV=1	CTI12_AA577780	1.37162	0.999129	1.01045	1.01062	0.972125	0.859756	1.4527	0.993031	0.703833	0.348456	0.582753	0.59669	0.326255	0.406371	0.61324	0.356178	1.33683e-05	2.20385	Ankyrin repeat family protein	CTI12_AA577780	-	-	-	-	KOG0504	[R]	FOG: Ankyrin repeat	General function prediction only
A0A2U1MZJ5	AAA+ ATPase domain-containing protein OS=Artemisia annua OX=35608 GN=CTI12_AA325710 PE=4 SV=1	CTI12_AA325710	0.534021	0.617492	0.696523	0.526804	0.729189	0.729189	0.835052	0.637513	1.67439	1.95773	1.8725	1.84721	2.00515	1.80412	1.75869	1.81031	2.39935e-12	0.3602	AAA+ ATPase domain-containing protein	CTI12_AA325710	GO:0005524,GO:0042626	ATP binding|ATPase-coupled transmembrane transporter activity	-	-	KOG0927	[R]	Predicted transporter (ABC superfamily)	General function prediction only
A0A2U1Q7S1	ABC transporter family protein OS=Artemisia annua OX=35608 GN=CTI12_AA018950 PE=4 SV=1	CTI12_AA018950	0.475664	0.564978	0.671806	0.446903	0.594714	0.69163	0.701327	0.573789	1.93722	2.14823	2.18833	1.95925	2.12058	2.05752	1.89758	2.25774	2.98646e-13	0.284962	ABC transporter family protein	CTI12_AA018950	GO:0005524,GO:0042626	ATP binding|ATPase-coupled transmembrane transporter activity	-	-	KOG0927	[R]	Predicted transporter (ABC superfamily)	General function prediction only
A0A2U1PDJ1	Inositol oxygenase OS=Artemisia annua OX=35608 GN=CTI12_AA164610 PE=3 SV=1	CTI12_AA164610	0.146138	0.401392	0.264501	0.199374	0.423434	0.37239	0.334029	0.414153	2.82251	2.18789	2.60325	2.76914	2.21086	2.59812	2.68561	2.45198	8.71775e-13	0.1257	Inositol oxygenase	CTI12_AA164610	GO:0005737,GO:0050113,GO:0005506,GO:0019310,GO:0019853	cytoplasm|inositol oxygenase activity|iron ion binding|inositol catabolic process|L-ascorbic acid biosynthetic process	ko00562|ko00053	Inositol phosphate metabolism|Ascorbate and aldarate metabolism	KOG1573	[R]	Aldehyde reductase	General function prediction only
A0A2U1N091	Bidirectional sugar transporter SWEET OS=Artemisia annua OX=35608 GN=CTI12_AA322380 PE=3 SV=1	CTI12_AA322380	0.307443	0.203283	0.0505051	0.265372	0.234848	0.169192	0.471413	0.160354	3.98232	2.9493	3.45202	3.30556	1.99676	1.99892	3.48737	2.5836	4.92366e-08	0.0783979	Bidirectional sugar transporter SWEET	CTI12_AA322380	GO:0016021,GO:0008643	integral component of membrane|carbohydrate transport	-	-	KOG1623	[R]	Multitransmembrane protein	General function prediction only
A0A2U1LYX7	Methyltransferase type 11 OS=Artemisia annua OX=35608 GN=CTI12_AA437770 PE=4 SV=1	CTI12_AA437770	0.6002	0.853865	0.657005	0.704409	0.729469	0.839372	0.735471	0.82971	2.22826	1.89279	2.28865	2.20169	1.58918	1.71944	2.04348	1.59719	2.02953e-08	0.382342	Methyltransferase type 11	CTI12_AA437770	GO:0008168,GO:0032259	methyltransferase activity|methylation	-	-	KOG3010	[R]	Methyltransferase	General function prediction only
A0A2U1NFG4	Serinc-domain containing serine and sphingolipid biosynthesis protein OS=Artemisia annua OX=35608 GN=CTI12_AA272240 PE=3 SV=1	CTI12_AA272240	3.14933	2.41012	2.12164	2.032	1.64478	2.81593	1.32889	1.46717	0.215285	0.249778	0.232508	0.2831	0.242667	0.294222	0.297094	0.349333	1.19292e-06	7.84194	Serinc-domain containing serine and sphingolipid biosynthesis protein	CTI12_AA272240	GO:0016021	integral component of membrane	-	-	KOG2592	[S]	Tumor differentially expressed (TDE) protein	Function unknown
A0A2U1N551	Uncharacterized protein OS=Artemisia annua OX=35608 GN=CTI12_AA304810 PE=4 SV=1	CTI12_AA304810	1.96047	1.52672	1.51718	1.74209	1.22137	1.14122	0.592885	0.701336	0.583969	0.540514	0.597328	0.622137	0.464427	0.55336	0.548664	0.720356	0.00090281	2.24656	Uncharacterized protein	CTI12_AA304810	-	-	-	-	KOG3326	[S]	Uncharacterized conserved protein	Function unknown
A0A2U1N8Q6	Hemiasterlin resistant protein 1 OS=Artemisia annua OX=35608 GN=CTI12_AA293580 PE=4 SV=1	CTI12_AA293580	1.54616	1.3511	1.29596	1.34985	1.15074	0.999081	1.1137	0.944853	0.539522	0.626822	0.460478	0.485294	0.656948	0.665695	0.497243	0.747328	1.61352e-06	2.08394	Hemiasterlin resistant protein 1	CTI12_AA293580	-	-	-	-	KOG4090	[S]	Uncharacterized conserved protein	Function unknown
A0A2U1QDT4	PB1 domain, Zinc finger, ZZ-type, UBA-like, Next to BRCA1, central domain protein OS=Artemisia annua OX=35608 GN=CTI12_AA042210 PE=4 SV=1	CTI12_AA042210	0.445104	0.533333	0.619672	0.407517	0.579235	0.648087	0.760633	0.565027	1.81421	1.99011	1.86011	1.90383	2	1.81503	1.72568	1.72601	1.16436e-12	0.307288	PB1 domain, Zinc finger, ZZ-type, UBA-like, Next to BRCA1, central domain protein	CTI12_AA042210	GO:0005776,GO:0008270	autophagosome|zinc ion binding	-	-	KOG4351	[S]	Uncharacterized conserved protein	Function unknown
Q2KM81	Polcalcin OS=Artemisia vulgaris OX=4220 PE=2 SV=1	-	1.42365	1.28755	1.20147	1.60394	1.14194	0.992674	0.660099	0.862637	0.35989	0.335961	0.458791	0.547619	0.374384	0.441379	0.50641	0.423645	1.49664e-05	2.6606	Polcalcin	-	GO:0005509	calcium ion binding	-	-	KOG0027	[T]	Calmodulin and related proteins (EF-Hand superfamily)	Signal transduction mechanisms
A0A2U1Q7U2	AP180 N-terminal homology (ANTH) domain-containing protein OS=Artemisia annua OX=35608 GN=CTI12_AA063990 PE=4 SV=1	CTI12_AA063990	1.16346	1.3525	1.35037	1.16635	1.4771	1.30884	1.12788	1.20554	0.648562	0.610577	0.549521	0.585729	0.553846	0.5875	0.665602	0.598077	6.6122e-10	2.11527	AP180 N-terminal homology (ANTH) domain-containing protein	CTI12_AA063990	GO:0005905,GO:0030136,GO:0005794,GO:0005545,GO:0030276,GO:0048268,GO:0006897	clathrin-coated pit|clathrin-coated vesicle|Golgi apparatus|1-phosphatidylinositol binding|clathrin binding|clathrin coat assembly|endocytosis	-	-	KOG0251	[TU]	Clathrin assembly protein AP180 and related proteins, contain ENTH domain	Signal transduction mechanisms |Intracellular trafficking, secretion, and vesicular transport
A0A2U1MBD2	GATA type zinc finger transcription factor family protein OS=Artemisia annua OX=35608 GN=CTI12_AA400970 PE=4 SV=1	CTI12_AA400970	0.927909	0.843085	0.919326	0.850669	0.950355	0.685284	0.776519	0.736702	0.242908	0.365602	0.365248	0.328014	0.364573	0.369722	0.430851	0.400618	7.85936e-09	2.33296	GATA type zinc finger transcription factor family protein	CTI12_AA400970	GO:0046872	metal ion binding	-	-	KOG1700	[TZ]	Regulatory protein MLP and related LIM proteins	Signal transduction mechanisms |Cytoskeleton
A0A2U1LVB9	LIM domain protein WLIM-1 OS=Artemisia annua OX=35608 GN=CTI12_AA449840 PE=4 SV=1	CTI12_AA449840	1.16841	1.22406	1.28375	1.19125	1.21028	1.06336	1.22455	1.4123	0.191001	0.355852	0.272727	0.307622	0.355852	0.434824	0.327824	0.456708	2.01468e-11	3.61824	LIM domain protein WLIM-1	CTI12_AA449840	GO:0046872	metal ion binding	-	-	KOG1700	[TZ]	Regulatory protein MLP and related LIM proteins	Signal transduction mechanisms |Cytoskeleton
A0A2U1NU46	Target of Myb protein 1 OS=Artemisia annua OX=35608 GN=CTI12_AA166080 PE=3 SV=1	CTI12_AA166080	1.29389	0.791806	0.619565	1.39842	0.991639	0.439799	0.883629	0.37291	0.0301003	0.568047	0.295151	0.313545	0.543393	0.636095	0.20903	0.647929	0.0121278	2.09406	Target of Myb protein 1	CTI12_AA166080	GO:0035091,GO:0043130,GO:0043328	phosphatidylinositol binding|ubiquitin binding|protein transport to vacuole involved in ubiquitin-dependent protein catabolic process via the multivesicular body sorting pathway	-	-	KOG1087	[U]	Cytosolic sorting protein GGA2/TOM1	Intracellular trafficking, secretion, and vesicular transport
A0A2U1LAU3	Uncharacterized protein OS=Artemisia annua OX=35608 GN=CTI12_AA512340 PE=3 SV=1	CTI12_AA512340	1.24715	1.24467	1.27525	1.21673	1.17887	1.038	1.15019	1.08248	0.496756	0.593156	0.487488	0.445783	0.489544	0.474335	0.434662	0.495247	9.79348e-12	2.40833	Uncharacterized protein	CTI12_AA512340	GO:0005856,GO:0005524	cytoskeleton|ATP binding	ko04145|ko04520|ko04015|ko04390|ko04391|ko04510|ko04810|ko04530|ko04210	Phagosome|Adherens junction|Rap1 signaling pathway|Hippo signaling pathway|Hippo signaling pathway - fly|Focal adhesion|Regulation of actin cytoskeleton|Tight junction|Apoptosis	KOG0676	[Z]	Actin and related proteins	Cytoskeleton
A0A2U1Q0G8	UPF0098 protein OS=Artemisia annua OX=35608 GN=CTI12_AA090360 PE=4 SV=1	CTI12_AA090360	0.233471	0.337169	0.209436	0.288223	0.279632	0.327963	0.299587	0.275029	2.71692	1.79649	2.45455	2.98734	1.83574	2.52376	2.81128	2.41322	1.14437e-09	0.115179	UPF0098 protein	CTI12_AA090360	-	-	-	-	-	-	-	-
A0A2U1KSQ9	Non-reducing end alpha-L-arabinofuranosidase OS=Artemisia annua OX=35608 GN=CTI12_AA567380 PE=3 SV=1	CTI12_AA567380	0.482227	0.710665	0.634636	0.674171	0.746568	0.784583	0.781991	0.700106	2.04752	2.03436	1.61457	1.54488	2.18483	2.01422	1.45935	2.34242	7.48514e-08	0.361822	Non-reducing end alpha-L-arabinofuranosidase	CTI12_AA567380	GO:0046556,GO:0046373	alpha-L-arabinofuranosidase activity|L-arabinose metabolic process	ko00520	Amino sugar and nucleotide sugar metabolism	-	-	-	-
A0A2U1LGA0	Non-reducing end alpha-L-arabinofuranosidase OS=Artemisia annua OX=35608 GN=CTI12_AA494700 PE=3 SV=1	CTI12_AA494700	0.577088	0.567042	0.45957	0.547109	0.593654	0.686796	0.603854	0.497441	2.39918	1.71092	1.61412	1.47902	2.07923	1.86724	1.8608	2.12848	7.73435e-09	0.299396	Non-reducing end alpha-L-arabinofuranosidase	CTI12_AA494700	GO:0046556,GO:0046373	alpha-L-arabinofuranosidase activity|L-arabinose metabolic process	ko00520	Amino sugar and nucleotide sugar metabolism	-	-	-	-
A0A2U1PLQ2	Hexosyltransferase OS=Artemisia annua OX=35608 GN=CTI12_AA130480 PE=3 SV=1	CTI12_AA130480	1.47753	1.30573	1.4274	1.49532	1.38548	1.27505	1.41199	1.37423	0.719836	0.627341	0.786299	0.752556	0.600187	0.561798	0.683027	0.600187	3.23477e-11	2.09196	Hexosyltransferase	CTI12_AA130480	GO:0000139,GO:0047262,GO:0071555,GO:0045489	Golgi membrane|polygalacturonate 4-alpha-galacturonosyltransferase activity|cell wall organization|pectin biosynthetic process	ko00520|ko00500	Amino sugar and nucleotide sugar metabolism|Starch and sucrose metabolism	-	-	-	-
A0A2U1M1T2	Sec-independent protein translocase protein TATA protein OS=Artemisia annua OX=35608 GN=CTI12_AA420560 PE=3 SV=1	CTI12_AA420560	1.52113	1.29133	1.1996	1.94064	1.55645	1.15222	0.916499	1.14819	0.488911	0.528169	0.703629	0.712702	0.371227	0.528169	0.63004	0.507042	1.38056e-05	2.39962	Sec-independent protein translocase protein TATA protein	CTI12_AA420560	GO:0016021,GO:0043953	integral component of membrane|protein transport by the Tat complex	ko03070|ko03060	Bacterial secretion system|Protein export	-	-	-	-
A0A2U1PSN5	3-ketoacyl-CoA synthase OS=Artemisia annua OX=35608 GN=CTI12_AA118460 PE=3 SV=1	CTI12_AA118460	1.05494	1.27215	1.56457	0.917597	1.58911	1.59018	1.6515	1.69797	0.452508	0.474678	0.585912	0.501601	0.630043	0.551073	0.645678	0.46867	1.16478e-06	2.63053	3-ketoacyl-CoA synthase	CTI12_AA118460	GO:0016021,GO:0102336,GO:0102337,GO:0102338,GO:0102756,GO:0006633	integral component of membrane|3-oxo-arachidoyl-CoA synthase activity|3-oxo-cerotoyl-CoA synthase activity|3-oxo-lignoceronyl-CoA synthase activity|very-long-chain 3-ketoacyl-CoA synthase activity|fatty acid biosynthetic process	ko00062	Fatty acid elongation	-	-	-	-
A0A2U1LJE4	Seed imbibition 2 OS=Artemisia annua OX=35608 GN=CTI12_AA484660 PE=3 SV=1	CTI12_AA484660	0.187354	0.302558	0.317019	0.189696	0.310345	0.325918	0.367681	0.299221	3.02447	2.81382	2.38042	2.59177	2.55855	2.59602	2.7119	3.20492	5.15618e-13	0.1051	Seed imbibition 2	CTI12_AA484660	GO:0005975	carbohydrate metabolic process	ko00052	Galactose metabolism	-	-	-	-
A0A2U1NGB1	Phospholipid/glycerol acyltransferase OS=Artemisia annua OX=35608 GN=CTI12_AA269490 PE=4 SV=1	CTI12_AA269490	1.11101	1.23911	1.4306	1.02596	1.28673	1.38298	1.60251	1.36778	0.516717	0.461056	0.519757	0.593718	0.521038	0.522829	0.577508	0.564906	1.42556e-08	2.44222	Phospholipid/glycerol acyltransferase	CTI12_AA269490	GO:0016021,GO:0016746	integral component of membrane|acyltransferase activity	ko00564|ko00561	Glycerophospholipid metabolism|Glycerolipid metabolism	-	-	-	-
A0A2U1M746	Pectinesterase OS=Artemisia annua OX=35608 GN=CTI12_AA412630 PE=3 SV=1	CTI12_AA412630	0.72327	1.01808	0.880226	0.800839	0.963842	0.845198	0.929769	0.758192	1.82825	1.89308	1.72881	1.80791	1.82809	1.63312	1.79209	1.78721	8.88253e-12	0.483924	Pectinesterase	CTI12_AA412630	GO:0005618,GO:0005576,GO:0045330,GO:0004857,GO:0030599,GO:0042545,GO:0045490	cell wall|extracellular region|aspartyl esterase activity|enzyme inhibitor activity|pectinesterase activity|cell wall modification|pectin catabolic process	ko00040|ko00500	Pentose and glucuronate interconversions|Starch and sucrose metabolism	-	-	-	-
A0A2U1NAM1	Peroxidase OS=Artemisia annua OX=35608 GN=CTI12_AA288010 PE=3 SV=1	CTI12_AA288010	0.593668	0.576966	0.424142	0.633245	0.651163	0.584718	0.600264	0.498339	2.81506	2.83113	1.83056	1.8505	3.24538	2.26517	2.25249	2.99208	7.42288e-08	0.227189	Peroxidase	CTI12_AA288010	GO:0005576,GO:0020037,GO:0046872,GO:0004601,GO:0042744,GO:0006979	extracellular region|heme binding|metal ion binding|peroxidase activity|hydrogen peroxide catabolic process|response to oxidative stress	ko00940	Phenylpropanoid biosynthesis	-	-	-	-
A0A2U1LMA9	Phosphomethylpyrimidine synthase OS=Artemisia annua OX=35608 GN=CTI12_AA472730 PE=3 SV=1	CTI12_AA472730	1.23029	1.02609	1.28213	1.29839	1.2087	1.17005	1.72222	1.543	0.680193	0.502688	0.625121	0.676329	0.464158	0.480287	0.55942	0.49552	3.86706e-07	2.33754	Phosphomethylpyrimidine synthase	CTI12_AA472730	GO:0051539,GO:0016830,GO:0046872,GO:0009228	4 iron, 4 sulfur cluster binding|carbon-carbon lyase activity|metal ion binding|thiamine biosynthetic process	ko00730	Thiamine metabolism	-	-	-	-
A0A2U1L7H5	Peptidase S8/S53 domain-containing protein OS=Artemisia annua OX=35608 GN=CTI12_AA521930 PE=3 SV=1	CTI12_AA521930	0.585825	0.480969	0.333333	0.619048	0.573241	0.653979	0.654485	0.799308	1.90311	2.19712	2.76701	2.35409	1.83278	2.52492	2.86621	2.21152	6.15618e-09	0.251929	Peptidase S8/S53 domain-containing protein	CTI12_AA521930	GO:0004252	serine-type endopeptidase activity	-	-	-	-	-	-
A0A2U1QAR7	Cucumisin OS=Artemisia annua OX=35608 GN=CTI12_AA053360 PE=3 SV=1	CTI12_AA053360	0.522581	0.444832	0.260163	0.616129	0.425087	0.46806	0.604301	0.393728	3.24739	1.8914	2.73984	2.46225	1.84839	1.88065	2.51336	2.42151	3.89261e-08	0.196523	Cucumisin	CTI12_AA053360	GO:0004252	serine-type endopeptidase activity	-	-	-	-	-	-
A0A2U1LDS6	Dehydrin OS=Artemisia annua OX=35608 GN=CTI12_AA501330 PE=3 SV=1	CTI12_AA501330	0.709514	0.527483	0.32594	0.836032	0.477338	0.249759	0.305668	0.204436	1.16779	0.98583	1.59113	2.38669	0.80668	1.43826	1.31244	1.45243	0.000188716	0.32637	Dehydrin	CTI12_AA501330	GO:0009415	response to water	-	-	-	-	-	-
A0A2U1LDT9	Dehydrin OS=Artemisia annua OX=35608 GN=CTI12_AA501320 PE=3 SV=1	CTI12_AA501320	0.158266	0.416499	0.257545	0.137097	0.362173	0.321932	0.11996	0.263581	3.25755	1.71774	4.87525	8.78873	1.23286	3.02218	4.49698	2.97077	0.000830602	0.0670921	Dehydrin	CTI12_AA501320	GO:0009415	response to water	-	-	-	-	-	-
A0A2U1M6X4	Dehydrin OS=Artemisia annua OX=35608 GN=CTI12_AA411080 PE=3 SV=1	CTI12_AA411080	0.429592	0.726375	0.433004	0.493878	0.682652	0.358251	0.297959	0.315938	1.59379	1.08469	2.69252	3.80959	1.02245	1.70204	2.51763	1.51531	0.000516879	0.234511	Dehydrin	CTI12_AA411080	GO:0009415	response to water	-	-	-	-	-	-
A0A2U1MPX9	Dehydrin OS=Artemisia annua OX=35608 GN=CTI12_AA354120 PE=3 SV=1	CTI12_AA354120	0.617172	0.526963	0.321665	0.620202	0.531693	0.298013	0.489899	0.225166	0.989593	1.01111	1.46074	2.38127	0.859596	1.35859	1.54967	1.52121	0.000120049	0.326163	Dehydrin	CTI12_AA354120	GO:0009415	response to water	-	-	-	-	-	-
A0A2U1PVY5	Dehydrin OS=Artemisia annua OX=35608 GN=CTI12_AA106510 PE=3 SV=1	CTI12_AA106510	0.343404	0.334755	0.16951	0.432024	0.253731	0.154584	0.177241	0.124733	1.63859	1.76536	2.48934	3.76866	1.11682	2.13092	1.94883	2.47432	8.46126e-06	0.11481	Dehydrin	CTI12_AA106510	GO:0009415	response to water	-	-	-	-	-	-
A0A2U1Q7I4	Protein involved in response to salt stress OS=Artemisia annua OX=35608 GN=CTI12_AA064420 PE=4 SV=1	CTI12_AA064420	1.28934	0.950253	0.974705	1.18985	1.01771	0.634064	0.413198	0.36172	0.255481	0.342132	0.341484	0.519393	0.276142	0.412183	0.39629	0.446701	0.00193483	2.28471	Protein involved in response to salt stress	CTI12_AA064420	GO:0010115,GO:0009408	regulation of abscisic acid biosynthetic process|response to heat	-	-	-	-	-	-
A0A2U1KM33	11-S seed storage protein OS=Artemisia annua OX=35608 GN=CTI12_AA573530 PE=3 SV=1	CTI12_AA573530	0.997512	0.898693	0.732026	1.26244	0.910675	0.814815	0.85199	0.619826	2.08388	2.13308	1.57081	1.53595	1.80348	1.68657	1.53813	2	1.06183e-06	0.49387	11-S seed storage protein	CTI12_AA573530	GO:0045735	nutrient reservoir activity	-	-	-	-	-	-
A0A2U1L8C2	GAGA-binding transcriptional activator OS=Artemisia annua OX=35608 GN=CTI12_AA519650 PE=3 SV=1	CTI12_AA519650	1.00093	0.928835	1.15804	0.785913	0.910351	1.09704	0.977757	1.09057	0.341959	0.421687	0.45841	0.413124	0.503244	0.57924	0.492606	0.430028	3.24068e-08	2.18373	GAGA-binding transcriptional activator	CTI12_AA519650	GO:0005634,GO:0003677,GO:0003700	nucleus|DNA binding|DNA-binding transcription factor activity	-	-	-	-	-	-
A0A2U1NY33	DNA-binding pseudobarrel domain-containing protein OS=Artemisia annua OX=35608 GN=CTI12_AA216830 PE=4 SV=1	CTI12_AA216830	1.03074	1.05882	1.02157	0.874159	1.19216	1.00294	1.45341	0.908824	0.646078	0.232469	0.661765	0.718627	0.283381	0.264169	0.605882	0.26609	2.76251e-05	2.32234	DNA-binding pseudobarrel domain-containing protein	CTI12_AA216830	GO:0005634,GO:0003677	nucleus|DNA binding	-	-	-	-	-	-
A0A2U1L508	Zinc finger, U1-type OS=Artemisia annua OX=35608 GN=CTI12_AA506980 PE=4 SV=1	CTI12_AA506980	1.31302	1.32782	1.33713	1.34257	1.36401	1.38263	0.640813	0.949328	0.527404	0.33518	0.566701	0.746639	0.438596	0.674977	0.938987	0.518929	0.000114704	2.03423	Zinc finger, U1-type	CTI12_AA506980	GO:0003676,GO:0008270	nucleic acid binding|zinc ion binding	-	-	-	-	-	-
A0A2U1LQA8	Polynucleotidyl transferase, ribonuclease H-like superfamily protein OS=Artemisia annua OX=35608 GN=CTI12_AA464390 PE=4 SV=1	CTI12_AA464390	0.251868	0.737074	0.629263	0.33191	0.728273	0.731573	0.42476	0.70187	2.13311	2.4461	1.90869	1.68867	2.36499	2.26467	1.63476	2.58271	3.14092e-08	0.266486	Polynucleotidyl transferase, ribonuclease H-like superfamily protein	CTI12_AA464390	GO:0003676,GO:0016740	nucleic acid binding|transferase activity	-	-	-	-	-	-
A0A2U1N7T3	Wound-responsive family protein OS=Artemisia annua OX=35608 GN=CTI12_AA296180 PE=3 SV=1	CTI12_AA296180	0.984925	1.06544	1.08691	0.870352	1.10532	0.928425	1.07035	1.28528	0.41002	0.454271	0.529652	0.460123	0.411055	0.420101	0.481595	0.40603	4.22772e-09	2.35023	Wound-responsive family protein	CTI12_AA296180	GO:0004518	nuclease activity	-	-	-	-	-	-
A0A2U1Q3V3	Isochorismatase-like protein OS=Artemisia annua OX=35608 GN=CTI12_AA039700 PE=3 SV=1	CTI12_AA039700	0.721165	0.692222	0.716667	0.867861	0.723333	0.894444	0.919373	0.863333	1.88778	1.55543	1.65667	1.45889	1.54759	1.6047	1.53889	1.72116	1.06431e-09	0.493281	Isochorismatase-like protein	CTI12_AA039700	GO:0008936,GO:0019365	nicotinamidase activity|pyridine nucleotide salvage	-	-	-	-	-	-
A0A223GAI9	Non-specific lipid-transfer protein OS=Artemisia annua OX=35608 GN=LTP3 PE=2 SV=1	LTP3	2.25131	0.602564	0.347222	0.721346	0.763889	0.527778	0.575184	0.387821	1.75855	1.04522	1.41667	1.94124	1.53207	0.993691	3.46581	1.08728	0.0275759	0.466531	Non-specific lipid-transfer protein	LTP3	GO:0008289,GO:0006869	lipid binding|lipid transport	-	-	-	-	-	-
A0A4Y5UJ79	Chalcone-flavonone isomerase family protein OS=Chrysanthemum morifolium OX=41568 GN=CHI2 PE=2 SV=1	CHI2	1.431	1.25392	1.32647	1.087	1.09804	1.18824	1.144	1.35	0.517647	0.482	0.509804	0.510784	0.518	0.496	0.451961	0.466	1.70525e-10	2.49954	Chalcone-flavonone isomerase family protein	CHI2	GO:0016872	intramolecular lyase activity	-	-	-	-	-	-
A0A2U1MEK4	Mitochondrial import inner membrane translocase subunit TIM22 OS=Artemisia annua OX=35608 GN=CTI12_AA388970 PE=4 SV=1	CTI12_AA388970	1.45928	1.4682	1.40876	1.34564	1.49322	1.26486	1.27557	1.34098	0.703858	0.723485	0.68926	0.763295	0.647727	0.614583	0.614181	0.662879	1.6299e-11	2.04022	Mitochondrial import inner membrane translocase subunit TIM22	CTI12_AA388970	GO:0016021,GO:0042721,GO:0045039	integral component of membrane|TIM22 mitochondrial import inner membrane insertion complex|protein insertion into mitochondrial inner membrane	-	-	-	-	-	-
A0A2U1M5S8	Sec-independent protein translocase protein TatA/B/E OS=Artemisia annua OX=35608 GN=CTI12_AA417660 PE=4 SV=1	CTI12_AA417660	1.55711	1.35808	1.16635	1.6503	1.34962	1.06485	0.816633	0.806391	0.507519	0.46493	0.546992	0.617481	0.527054	0.551102	0.531955	0.625251	3.4347e-05	2.23438	Sec-independent protein translocase protein TatA/B/E	CTI12_AA417660	GO:0016021,GO:0043953	integral component of membrane|protein transport by the Tat complex	-	-	-	-	-	-
A0A2U1PPZ1	CASP-like protein OS=Artemisia annua OX=35608 GN=CTI12_AA126690 PE=3 SV=1	CTI12_AA126690	1.3498	1.10296	1.2612	1.62549	1.8103	1.0448	1.23419	0.841754	0.403241	0.466403	0.360343	0.383222	0.390316	0.31917	0.450906	0.339921	1.41994e-06	3.29867	CASP-like protein	CTI12_AA126690	GO:0016021,GO:0005886,GO:0071555	integral component of membrane|plasma membrane|cell wall organization	-	-	-	-	-	-
A0A2U1L6V1	Oleosin family protein OS=Artemisia annua OX=35608 GN=CTI12_AA522470 PE=3 SV=1	CTI12_AA522470	0.808668	0.494919	0.494919	0.715645	0.635163	0.547764	0.671247	0.431911	2.29472	1.56237	1.71037	1.64837	1.24313	1.28541	1.38008	1.61945	1.63576e-06	0.376669	Oleosin family protein	CTI12_AA522470	GO:0016021,GO:0012511	integral component of membrane|monolayer-surrounded lipid storage body	-	-	-	-	-	-
A0A2U1NTE2	Methyltransferase OS=Artemisia annua OX=35608 GN=CTI12_AA230980 PE=3 SV=1	CTI12_AA230980	1.68756	1.47725	1.41355	1.40171	1.51466	1.32356	1.52896	1.30738	0.674419	0.639126	0.615774	0.535895	0.672365	0.626781	0.763397	0.622032	1.46787e-10	2.26313	Methyltransferase	CTI12_AA230980	GO:0016021,GO:0008168,GO:0032259	integral component of membrane|methyltransferase activity|methylation	-	-	-	-	-	-
A0A2U1NU97	Methyltransferase OS=Artemisia annua OX=35608 GN=CTI12_AA228580 PE=3 SV=1	CTI12_AA228580	1.52195	1.62179	1.85817	1.44878	1.77492	1.7297	1.80976	1.56218	0.535457	0.721951	0.44296	0.443988	0.730732	0.767805	0.503597	0.681951	5.39521e-10	2.76016	Methyltransferase	CTI12_AA228580	GO:0016021,GO:0008168,GO:0032259	integral component of membrane|methyltransferase activity|methylation	-	-	-	-	-	-
A0A2U1PSH8	Glycoside hydrolase family 17 OS=Artemisia annua OX=35608 GN=CTI12_AA087390 PE=3 SV=1	CTI12_AA087390	1.1142	0.837935	0.831933	0.957819	0.827131	0.901561	0.762346	0.747899	2.85234	2.18519	2.39496	2.503	1.4856	1.75617	1.86555	1.85905	2.85894e-06	0.413021	Glycoside hydrolase family 17	CTI12_AA087390	GO:0016021,GO:0004553,GO:0005975	integral component of membrane|hydrolase activity, hydrolyzing O-glycosyl compounds|carbohydrate metabolic process	-	-	-	-	-	-
A0A2U1KP17	Late embryogenesis abundant (LEA) hydroxyproline-rich glycoprotein family OS=Artemisia annua OX=35608 GN=CTI12_AA581020 PE=4 SV=1	CTI12_AA581020	0.250518	0.489819	0.511312	0.227743	0.563348	0.59276	0.300207	0.535068	2.50113	2.17805	2.42081	2.36538	2.20186	2.69048	1.78733	2.36749	7.29945e-11	0.187482	Late embryogenesis abundant (LEA) hydroxyproline-rich glycoprotein family	CTI12_AA581020	GO:0016021,GO:0098542	integral component of membrane|defense response to other organism	-	-	-	-	-	-
A0A2U1LBL1	Thioredoxin-like fold, Vitamin K epoxide reductase OS=Artemisia annua OX=35608 GN=CTI12_AA509110 PE=3 SV=1	CTI12_AA509110	0.7853	0.7537	0.654334	0.870406	0.748414	0.705074	0.712766	0.763214	2.06342	1.41103	1.71776	1.75053	1.48743	1.36847	1.50951	1.44584	1.147e-07	0.469908	Thioredoxin-like fold, Vitamin K epoxide reductase	CTI12_AA509110	GO:0016021,GO:0004869,GO:0016491,GO:0048038	integral component of membrane|cysteine-type endopeptidase inhibitor activity|oxidoreductase activity|quinone binding	-	-	-	-	-	-
A0A2U1KPT6	NADH-ubiquinone reductase complex 1 MLRQ subunit OS=Artemisia annua OX=35608 GN=CTI12_AA579350 PE=4 SV=1	CTI12_AA579350	0.88015	1.31781	1.3583	0.845194	1.167	0.949393	0.385768	0.8917	0.65081	0.338327	0.513158	0.629555	0.326467	0.307116	0.699393	0.30774	0.00131819	2.06632	NADH-ubiquinone reductase complex 1 MLRQ subunit	CTI12_AA579350	GO:0016021	integral component of membrane	-	-	-	-	-	-
A0A2U1LFE0	Uncharacterized protein OS=Artemisia annua OX=35608 GN=CTI12_AA399480 PE=4 SV=1	CTI12_AA399480	1.39533	1.44225	1.23889	1.62897	1.17275	1.26654	0.971963	1.33761	0.527147	0.501869	0.569595	0.86772	0.523364	0.618692	0.624877	0.601869	4.80187e-07	2.16216	Uncharacterized protein	CTI12_AA399480	GO:0016021	integral component of membrane	-	-	-	-	-	-
A0A2U1QKU0	Uncharacterized protein OS=Artemisia annua OX=35608 GN=CTI12_AA017150 PE=4 SV=1	CTI12_AA017150	1.46204	1.4602	1.25714	1.3552	1.36531	1.35612	1.29335	1.43776	0.615306	0.671978	0.668367	0.635714	0.731959	0.710403	0.656122	0.609185	1.54596e-12	2.07342	Uncharacterized protein	CTI12_AA017150	GO:0016021	integral component of membrane	-	-	-	-	-	-
D7R8B2	Beta-1,3-glucanase PR2 (Fragment) OS=Chrysanthemum morifolium OX=41568 PE=2 SV=1	-	0.746465	0.933259	0.657397	1.06263	0.658509	0.892102	0.647475	0.846496	1.94772	1.49293	1.79755	2.04561	1.25051	1.75253	1.48498	1.64141	1.17659e-06	0.480446	Beta-1,3-glucanase PR2 (Fragment)	-	GO:0004553,GO:0005975	hydrolase activity, hydrolyzing O-glycosyl compounds|carbohydrate metabolic process	-	-	-	-	-	-
A0A2U1KNB7	Carbohydrate oxidase OS=Artemisia annua OX=35608 GN=CTI12_AA582840 PE=3 SV=1	CTI12_AA582840	0.0488372	0.360802	0.27951	0.0651163	0.315145	0.384187	0.168605	0.320713	3.78396	2.62093	2.26503	2.07238	3.28837	3.23837	2.59688	3.81744	2.01332e-08	0.082037	Carbohydrate oxidase	CTI12_AA582840	GO:0071949,GO:0016491	FAD binding|oxidoreductase activity	-	-	-	-	-	-
A0A2U1KT07	FAD-binding Berberine family protein OS=Artemisia annua OX=35608 GN=CTI12_AA567780 PE=3 SV=1	CTI12_AA567780	0.0918142	0.384706	0.258824	0.106195	0.383529	0.404706	0.231195	0.416471	3.35176	2.29093	2.56353	2.50118	3.07633	3.32301	2.77647	3.14159	7.31796e-11	0.0989124	FAD-binding Berberine family protein	CTI12_AA567780	GO:0071949,GO:0016491	FAD binding|oxidoreductase activity	-	-	-	-	-	-
A0A2U1PCD6	Beta-xylosidase 1 OS=Artemisia annua OX=35608 GN=CTI12_AA168020 PE=3 SV=1	CTI12_AA168020	0.667384	0.716088	0.64143	0.62648	0.82755	0.832808	0.857912	0.643533	2.21661	1.96448	1.66562	1.45636	2.09795	1.5845	1.61199	2.00753	4.99443e-08	0.398026	Beta-xylosidase 1	CTI12_AA168020	GO:0005576,GO:0016021,GO:0004553,GO:0005975	extracellular region|integral component of membrane|hydrolase activity, hydrolyzing O-glycosyl compounds|carbohydrate metabolic process	-	-	-	-	-	-
A0A2U1NSV5	Expansin-like A1 OS=Artemisia annua OX=35608 GN=CTI12_AA234660 PE=3 SV=1	CTI12_AA234660	0.774419	0.720539	0.645342	0.594186	0.731762	0.740741	0.85814	0.612795	2.52076	2.48953	2.11672	2.33782	2.31628	2.06628	2.03591	2.40116	4.678e-12	0.310532	Expansin-like A1	CTI12_AA234660	GO:0005576	extracellular region	-	-	-	-	-	-
A0A2U1LQA0	Exonuclease OS=Artemisia annua OX=35608 GN=CTI12_AA464400 PE=4 SV=1	CTI12_AA464400	0.251762	0.485333	0.441333	0.316213	0.378667	0.476	0.329305	0.413333	3.784	1.81067	3.268	2.796	2.59819	2.37059	2.98133	2.49446	2.45082e-08	0.139887	Exonuclease	CTI12_AA464400	GO:0004527,GO:0003676	exonuclease activity|nucleic acid binding	-	-	-	-	-	-
A0A2U1LQB5	Pectinesterase inhibitor OS=Artemisia annua OX=35608 GN=CTI12_AA465840 PE=4 SV=1	CTI12_AA465840	0.737234	0.554613	0.363733	0.746809	0.585366	0.49947	0.478723	0.472959	2.67656	1.71383	1.65323	1.51644	2.13191	1.49468	2.53128	1.86064	8.66591e-07	0.284936	Pectinesterase inhibitor	CTI12_AA465840	GO:0004857	enzyme inhibitor activity	-	-	-	-	-	-
A0A2U1N2B7	Pectinesterase inhibitor OS=Artemisia annua OX=35608 GN=CTI12_AA314270 PE=4 SV=1	CTI12_AA314270	1.00217	0.711538	0.548583	0.681522	0.807692	0.619433	0.841304	0.588057	1.87753	1.19239	1.37045	1.0253	1.50978	0.983696	2.40789	1.48152	0.000727969	0.489536	Pectinesterase inhibitor	CTI12_AA314270	GO:0004857	enzyme inhibitor activity	-	-	-	-	-	-
A0A2U1LHY8	Mesoderm development candidate 2 OS=Artemisia annua OX=35608 GN=CTI12_AA482470 PE=3 SV=1	CTI12_AA482470	1.52572	1.33302	1.20134	1.42901	1.17462	1.09733	1.18416	1.32538	0.52958	0.595679	0.566794	0.534351	0.544239	0.562757	0.525763	0.587449	1.30267e-09	2.30975	Mesoderm development candidate 2	CTI12_AA482470	GO:0005783,GO:0006457	endoplasmic reticulum|protein folding	-	-	-	-	-	-
A0A2U1PRM9	Kunitz family trypsin and protease inhibitor protein OS=Artemisia annua OX=35608 GN=CTI12_AA121610 PE=3 SV=1	CTI12_AA121610	0.180735	0.355372	0.182999	0.256207	0.347107	0.473436	0.354518	0.406139	4.15466	1.76763	2.06257	1.93625	2.02483	2.52135	3.06257	2.71102	1.70397e-06	0.126304	Kunitz family trypsin and protease inhibitor protein	CTI12_AA121610	GO:0004866	endopeptidase inhibitor activity	-	-	-	-	-	-
A0A2U1PXD5	Aspergillus nuclease S(1) OS=Artemisia annua OX=35608 GN=CTI12_AA101570 PE=3 SV=1	CTI12_AA101570	0.602896	0.64672	0.319908	0.675284	0.608746	0.624856	0.554292	0.436133	2.70311	1.61324	2.27618	1.90219	1.96484	1.89452	2.79402	1.82937	1.00139e-07	0.263222	Aspergillus nuclease S(1)	CTI12_AA101570	GO:0004519,GO:0046872,GO:0003676,GO:0006308	endonuclease activity|metal ion binding|nucleic acid binding|DNA catabolic process	-	-	-	-	-	-
A0A2U1NE64	Cupredoxin OS=Artemisia annua OX=35608 GN=CTI12_AA277320 PE=4 SV=1	CTI12_AA277320	0.658307	0.732311	0.534198	0.590387	0.606132	0.810142	0.6907	0.772406	2.74528	1.62278	2.01061	1.91038	2.34274	1.907	2.39505	1.79206	5.39797e-08	0.322529	Cupredoxin	CTI12_AA277320	GO:0009055	electron transfer activity	-	-	-	-	-	-
A0A2U1KLH6	Clathrin light chain OS=Artemisia annua OX=35608 GN=CTI12_AA587070 PE=3 SV=1	CTI12_AA587070	1.78938	1.60279	1.68663	1.82178	1.49501	1.15269	1.07741	1.25848	0.623752	0.676868	0.707585	0.804391	0.39784	0.628263	0.556886	0.623762	1.97664e-06	2.36767	Clathrin light chain	CTI12_AA587070	GO:0030132,GO:0030130,GO:0005198,GO:0006886,GO:0016192	clathrin coat of coated pit|clathrin coat of trans-Golgi network vesicle|structural molecule activity|intracellular protein transport|vesicle-mediated transport	-	-	-	-	-	-
A0A2U1PRR9	Light regulated Lir1 OS=Artemisia annua OX=35608 GN=CTI12_AA118990 PE=4 SV=1	CTI12_AA118990	1.72184	1.55245	1.27719	1.87169	1.23388	1.26564	0.63761	0.587103	0.354187	0.438786	0.488932	0.980751	0.370225	0.650343	0.666987	0.684623	0.0018703	2.18938	Light regulated Lir1	CTI12_AA118990	GO:0009507	chloroplast	-	-	-	-	-	-
A0A2U1NIW6	Polygalacturonase OS=Artemisia annua OX=35608 GN=CTI12_AA261190 PE=3 SV=1	CTI12_AA261190	0.320569	0.510932	0.509781	0.347921	0.527043	0.570771	0.424508	0.424626	2.21059	2.15317	2.79747	2.49942	3.0744	2.36652	2.39471	2.60613	3.88981e-11	0.180881	Polygalacturonase	CTI12_AA261190	GO:0005618,GO:0004650,GO:0005975	cell wall|polygalacturonase activity|carbohydrate metabolic process	-	-	-	-	-	-
A0A2U1M6E4	Epimerase domain-containing protein OS=Artemisia annua OX=35608 GN=CTI12_AA412360 PE=4 SV=1	CTI12_AA412360	1.24102	1.37553	1.26383	1.32231	1.15957	1.89787	1.5879	1.86489	0.615957	0.596408	0.605319	0.982979	0.73724	0.830813	0.724468	0.732514	1.181e-05	2.01056	Epimerase domain-containing protein	CTI12_AA412360	GO:0003824	catalytic activity	-	-	-	-	-	-
A0A2U1QEB0	Barwin-like endoglucanase OS=Artemisia annua OX=35608 GN=CTI12_AA040810 PE=4 SV=1	CTI12_AA040810	0.214712	0.760087	0.817884	0.286282	0.76554	0.899673	0.32008	0.630316	1.92148	2.00596	1.45365	1.82225	1.87376	2.28827	1.94111	2.80219	7.18413e-07	0.291431	Barwin-like endoglucanase	CTI12_AA040810	GO:0048046,GO:0009627	apoplast|systemic acquired resistance	-	-	-	-	-	-
A0A2U1KA03	Bifunctional inhibitor/plant lipid transfer protein/seed storage helical domain-containing protein OS=Artemisia annua OX=35608 GN=CTI12_AA627270 PE=4 SV=1	CTI12_AA627270	2.12813	1.735	1.689	1.90065	1.317	1.537	0.778087	0.946	0.328	0.216342	0.338	0.385	0.33519	0.358403	0.482	0.285051	6.34732e-06	4.41017	Bifunctional inhibitor/plant lipid transfer protein/seed storage helical domain-containing protein	CTI12_AA627270	GO:0031225,GO:0016021,GO:0005886	anchored component of membrane|integral component of membrane|plasma membrane	-	-	-	-	-	-
A0A2U1L7K2	Major allergen Pyr c 1 OS=Artemisia annua OX=35608 GN=CTI12_AA524130 PE=4 SV=1	CTI12_AA524130	1.79014	1.712	1.81	1.45551	1.364	1.55	1.42166	1.959	0.22	0.296905	0.229	0.185	0.391683	0.318182	0.232	0.352998	1.06462e-10	5.86868	Major allergen Pyr c 1	CTI12_AA524130	GO:0010427,GO:0004864,GO:0038023,GO:0009738,GO:0006952	abscisic acid binding|protein phosphatase inhibitor activity|signaling receptor activity|abscisic acid-activated signaling pathway|defense response	-	-	-	-	-	-
A0A2U1N2P2	Bet v I domain-containing protein OS=Artemisia annua OX=35608 GN=CTI12_AA314140 PE=4 SV=1	CTI12_AA314140	1.34327	0.948087	1.29599	1.26824	0.909836	1.13115	1.04214	1.10929	0.541894	0.490236	0.528233	0.519126	0.475848	0.453237	0.490893	0.537513	3.64246e-08	2.24128	Bet v I domain-containing protein	CTI12_AA314140	GO:0010427,GO:0004864,GO:0038023,GO:0009738,GO:0006952	abscisic acid binding|protein phosphatase inhibitor activity|signaling receptor activity|abscisic acid-activated signaling pathway|defense response	-	-	-	-	-	-
A0A1B1LN48	Dormancy-associated protein 1 (Fragment) OS=Chrysanthemum morifolium OX=41568 GN=DRM1 PE=2 SV=1	DRM1	1.76507	1.2948	0.96595	1.60878	1.30556	0.770609	0.721144	0.741039	0.414875	0.369765	0.526882	0.617384	0.287028	0.3524	0.415771	0.406537	0.000252014	2.70537	Dormancy-associated protein 1 (Fragment)	DRM1	-	-	-	-	-	-	-	-
A0A2U1K8V6	Remorin, C-terminal OS=Artemisia annua OX=35608 GN=CTI12_AA630870 PE=3 SV=1	CTI12_AA630870	1.2242	1.093	1.24978	1.0863	0.983171	0.94597	0.785178	0.85031	0.451727	0.412758	0.434012	0.429584	0.438086	0.484991	0.471213	0.468105	1.34527e-07	2.28881	Remorin, C-terminal	CTI12_AA630870	-	-	-	-	-	-	-	-
A0A2U1KLR2	Disease resistance protein (TIR class) OS=Artemisia annua OX=35608 GN=CTI12_AA588710 PE=4 SV=1	CTI12_AA588710	1.10269	1.18369	1.19176	1.19541	1.17384	0.908602	0.813559	0.908602	0.310932	0.445663	0.396953	0.370968	0.492522	0.541376	0.383513	0.527418	9.25943e-08	2.44373	Disease resistance protein (TIR class)	CTI12_AA588710	-	-	-	-	-	-	-	-
A0A2U1KS26	Uncharacterized protein OS=Artemisia annua OX=35608 GN=CTI12_AA573810 PE=4 SV=1	CTI12_AA573810	1.32463	1.36932	1.53885	1.25093	1.23512	1.29062	1.36567	1.34309	0.597376	0.623134	0.600404	0.640767	0.584888	0.591418	0.598385	0.622201	4.13514e-12	2.20604	Uncharacterized protein	CTI12_AA573810	-	-	-	-	-	-	-	-
A0A2U1L876	Late embryogenesis abundant protein D-34 OS=Artemisia annua OX=35608 GN=CTI12_AA518910 PE=3 SV=1	CTI12_AA518910	0.458599	0.417802	0.270663	0.476645	0.297911	0.181653	0.240977	0.15168	1.05631	1.16879	1.33424	2.13351	0.884289	1.50106	1.48774	1.58811	2.56062e-06	0.223769	Late embryogenesis abundant protein D-34	CTI12_AA518910	-	-	-	-	-	-	-	-
A0A2U1L888	Universal stress protein PHOS34 OS=Artemisia annua OX=35608 GN=CTI12_AA524040 PE=4 SV=1	CTI12_AA524040	0.614372	0.65635	0.615795	0.795547	0.704376	0.663821	0.665992	0.641409	1.88581	1.82895	1.87834	1.65208	1.51113	1.47368	1.64674	1.68725	8.17203e-11	0.394992	Universal stress protein PHOS34	CTI12_AA524040	-	-	-	-	-	-	-	-
A0A2U1LU19	Late embryogenesis abundant protein Dc3 OS=Artemisia annua OX=35608 GN=CTI12_AA453910 PE=4 SV=1	CTI12_AA453910	1.57128	1.39964	1.12007	1.47417	1.22133	1.0233	0.692149	1.02599	0.329749	0.503099	0.455197	0.551971	0.555785	0.769628	0.577061	0.746901	7.34358e-05	2.12232	Late embryogenesis abundant protein Dc3	CTI12_AA453910	-	-	-	-	-	-	-	-
A0A2U1LVS5	Lysm domain GPI-anchored protein 1 OS=Artemisia annua OX=35608 GN=CTI12_AA447940 PE=4 SV=1	CTI12_AA447940	0.823529	0.789474	0.789474	0.705882	0.585666	1.05823	0.687936	0.823068	2.21277	1.43968	1.69653	1.99328	1.70887	1.80658	1.91713	1.91725	2.5877e-08	0.426301	Lysm domain GPI-anchored protein 1	CTI12_AA447940	-	-	-	-	-	-	-	-
A0A2U1M6G5	Uncharacterized protein OS=Artemisia annua OX=35608 GN=CTI12_AA416610 PE=4 SV=1	CTI12_AA416610	1.826	1.38378	1.37748	1.75143	1.37748	1.02883	0.544933	0.562162	0.282883	0.374761	0.375676	0.656757	0.382409	0.516252	0.540541	0.43499	0.000552268	2.76413	Uncharacterized protein	CTI12_AA416610	-	-	-	-	-	-	-	-
A0A2U1M726	Uncharacterized protein OS=Artemisia annua OX=35608 GN=CTI12_AA257090 PE=4 SV=1	CTI12_AA257090	0.215367	0.194386	0.150175	0.21071	0.203509	0.0715789	0.0570431	0.13614	0.223158	0.216531	0.362807	0.533333	0.217695	0.332945	0.310175	0.321304	0.00245832	0.492031	Uncharacterized protein	CTI12_AA257090	-	-	-	-	-	-	-	-
A0A2U1MRW9	Glyoxal oxidase-related protein OS=Artemisia annua OX=35608 GN=CTI12_AA346480 PE=4 SV=1	CTI12_AA346480	0.655345	0.982778	0.740528	0.852148	1.07003	0.941447	0.85015	0.803674	1.98393	1.92707	2.09529	2.00574	1.72527	1.3976	1.55339	1.56444	3.43259e-07	0.483844	Glyoxal oxidase-related protein	CTI12_AA346480	-	-	-	-	-	-	-	-
A0A2U1MVA4	PMR5 N-terminal domain, PC-Esterase OS=Artemisia annua OX=35608 GN=CTI12_AA337920 PE=3 SV=1	CTI12_AA337920	0.819149	0.785106	0.742553	0.792553	0.808511	0.807447	0.907447	0.742553	2.1734	1.85957	1.65745	1.63085	1.77021	1.50851	1.58298	1.85745	6.03581e-09	0.456205	PMR5 N-terminal domain, PC-Esterase	CTI12_AA337920	-	-	-	-	-	-	-	-
A0A2U1MVJ8	Remorin family protein OS=Artemisia annua OX=35608 GN=CTI12_AA336740 PE=3 SV=1	CTI12_AA336740	1.35541	1.3037	1.32407	1.36567	1.09907	1.03889	0.884328	1.10648	0.560185	0.464552	0.501852	0.475926	0.486007	0.488806	0.492593	0.465485	3.24319e-08	2.4083	Remorin family protein	CTI12_AA336740	-	-	-	-	-	-	-	-
A0A2U1N4F1	FASCICLIN-like arabinogalactan protein 8 OS=Artemisia annua OX=35608 GN=CTI12_AA305220 PE=3 SV=1	CTI12_AA305220	0.330993	0.559126	0.254499	0.437312	0.587404	0.570694	0.531595	0.664524	3.36761	1.88164	2.9653	2.57841	2.47643	2.15547	2.86761	1.87462	5.81891e-08	0.195177	FASCICLIN-like arabinogalactan protein 8	CTI12_AA305220	-	-	-	-	-	-	-	-
A0A2U1N981	Uncharacterized protein OS=Artemisia annua OX=35608 GN=CTI12_AA292360 PE=4 SV=1	CTI12_AA292360	1.16963	0.925138	0.878645	1.20513	0.950355	0.702128	0.589744	0.631206	0.314421	0.384615	0.390859	0.49015	0.360947	0.551282	0.500394	0.50789	0.000162881	2.01453	Uncharacterized protein	CTI12_AA292360	-	-	-	-	-	-	-	-
A0A2U1NNI3	Uncharacterized protein OS=Artemisia annua OX=35608 GN=CTI12_AA246100 PE=4 SV=1	CTI12_AA246100	1.84854	1.29468	1.30228	1.89709	1.22243	0.955323	0.937864	0.827947	0.671103	0.338835	0.740494	0.76711	0.302913	0.42233	0.692015	0.430097	0.000341457	2.35656	Uncharacterized protein	CTI12_AA246100	-	-	-	-	-	-	-	-
A0A2U1NSF5	Uncharacterized protein OS=Artemisia annua OX=35608 GN=CTI12_AA234310 PE=4 SV=1	CTI12_AA234310	0.692982	0.651429	0.185714	0.366228	0.525714	0.542857	0.372807	0.247619	1.62476	1.33443	1.22095	0.778095	2.81031	1.71162	3.28571	2.3432	0.000362602	0.237298	Uncharacterized protein	CTI12_AA234310	-	-	-	-	-	-	-	-
A0A2U1NTY2	RmlC-like jelly roll fold protein OS=Artemisia annua OX=35608 GN=CTI12_AA228970 PE=4 SV=1	CTI12_AA228970	0.0244591	0.259843	0.0616798	0.056444	0.237533	0.291339	0.25682	0.206037	3.80446	2.12324	3.42651	3.58136	2.4111	2.85513	3.16535	2.31044	6.86036e-09	0.0588807	RmlC-like jelly roll fold protein	CTI12_AA228970	-	-	-	-	-	-	-	-
A0A2U1NYE6	TRICHOME BIREFRINGENCE-LIKE 37 OS=Artemisia annua OX=35608 GN=CTI12_AA214870 PE=3 SV=1	CTI12_AA214870	0.696713	0.813801	0.549836	0.598091	0.929901	0.754655	0.669141	0.523549	2.43045	2.53765	1.90909	1.89595	2.54507	1.84624	2.28368	1.93531	5.84761e-09	0.318446	TRICHOME BIREFRINGENCE-LIKE 37	CTI12_AA214870	-	-	-	-	-	-	-	-
A0A2U1NZB4	DIOX_N domain-containing protein OS=Artemisia annua OX=35608 GN=CTI12_AA209400 PE=4 SV=1	CTI12_AA209400	0.591295	0.636364	0.583838	0.670913	0.667677	0.671717	0.691083	0.565657	2.00808	1.60297	1.54747	1.48081	1.64013	1.79936	1.61919	1.862	1.73229e-10	0.374523	DIOX_N domain-containing protein	CTI12_AA209400	-	-	-	-	-	-	-	-
A0A2U1P4H2	Late embryogenesis abundant protein (LEA) family protein OS=Artemisia annua OX=35608 GN=CTI12_AA194340 PE=4 SV=1	CTI12_AA194340	2.49087	2.14162	1.82466	2.36984	1.49904	1.71676	0.762728	0.903661	0.111753	0.20269	0.130058	0.247592	0.236311	0.371758	0.210019	0.276657	1.25528e-05	7.67231	Late embryogenesis abundant protein (LEA) family protein	CTI12_AA194340	-	-	-	-	-	-	-	-
A0A2U1P604	TRICHOME BIREFRINGENCE-LIKE 38 OS=Artemisia annua OX=35608 GN=CTI12_AA188450 PE=3 SV=1	CTI12_AA188450	0.875688	0.899435	0.676836	0.823982	0.881356	0.79887	0.891089	0.638418	2.36949	2.61826	2.12768	2.10169	2.28933	1.67437	1.95819	1.88889	1.06024e-08	0.380885	TRICHOME BIREFRINGENCE-LIKE 38	CTI12_AA188450	-	-	-	-	-	-	-	-
A0A2U1PAA0	Uncharacterized protein OS=Artemisia annua OX=35608 GN=CTI12_AA176410 PE=4 SV=1	CTI12_AA176410	1.25473	1.27526	1.32339	1.34091	1.19634	1.01347	0.982955	0.983638	0.551492	0.541667	0.550529	0.525505	0.487689	0.456439	0.481232	0.454545	1.14729e-08	2.31427	Uncharacterized protein	CTI12_AA176410	-	-	-	-	-	-	-	-
A0A2U1PIX7	Remorin OS=Artemisia annua OX=35608 GN=CTI12_AA147040 PE=3 SV=1	CTI12_AA147040	1.35686	1.16995	1.29484	1.22962	1.23005	0.984038	0.994036	0.882629	0.451643	0.421471	0.441315	0.428169	0.474155	0.4334	0.442254	0.493042	1.59611e-08	2.54976	Remorin	CTI12_AA147040	-	-	-	-	-	-	-	-
A0A2U1PQ60	Import inner membrane translocase subunit Tim17/Tim22/Tim23 family OS=Artemisia annua OX=35608 GN=CTI12_AA123620 PE=4 SV=1	CTI12_AA123620	0.688242	0.63655	0.569815	0.694714	0.640657	0.607803	0.585761	0.589322	1.80493	1.58252	1.846	1.72177	1.52104	1.63323	1.29569	1.7055	2.72012e-10	0.38235	Import inner membrane translocase subunit Tim17/Tim22/Tim23 family	CTI12_AA123620	-	-	-	-	-	-	-	-
A0A2U1PUL5	Uncharacterized protein OS=Artemisia annua OX=35608 GN=CTI12_AA109170 PE=4 SV=1	CTI12_AA109170	2.71787	2.12587	1.87612	2.75758	1.56244	1.34565	0.959248	1.04196	0.296703	0.341693	0.337662	0.618382	0.238245	0.546499	0.648352	0.675026	0.000124626	3.88562	Uncharacterized protein	CTI12_AA109170	-	-	-	-	-	-	-	-
A0A2U1PUZ7	DUF4057 domain-containing protein OS=Artemisia annua OX=35608 GN=CTI12_AA110330 PE=4 SV=1	CTI12_AA110330	1.10487	0.760425	0.601971	1.00424	0.740713	0.40182	0.496822	0.404852	0.189538	0.326271	0.272934	0.335102	0.350636	0.414195	0.292646	0.414195	0.0020936	2.12509	DUF4057 domain-containing protein	CTI12_AA110330	-	-	-	-	-	-	-	-
A0A2U1Q0Y1	Uncharacterized protein OS=Artemisia annua OX=35608 GN=CTI12_AA023580 PE=4 SV=1	CTI12_AA023580	1.17881	1.15019	1.33721	1.07569	1.15407	1.21705	1.3018	1.40213	0.462209	0.434248	0.481589	0.466085	0.474929	0.46736	0.503876	0.511826	2.40552e-11	2.58197	Uncharacterized protein	CTI12_AA023580	-	-	-	-	-	-	-	-
A0A2U1Q2S4	DUF1338 domain-containing protein OS=Artemisia annua OX=35608 GN=CTI12_AA081290 PE=4 SV=1	CTI12_AA081290	0.6902	0.691658	0.606125	0.661749	0.706441	0.690602	0.689146	0.74868	1.76346	1.49104	1.60612	1.52482	1.19178	1.47629	1.56811	1.51739	1.00279e-09	0.451816	DUF1338 domain-containing protein	CTI12_AA081290	-	-	-	-	-	-	-	-
A0A2U1QF28	SERF-like protein OS=Artemisia annua OX=35608 GN=CTI12_AA037660 PE=3 SV=1	CTI12_AA037660	1.15753	0.99386	0.929825	1.06281	1.02105	0.811404	0.55334	0.565789	0.355263	0.370887	0.394737	0.528947	0.354935	0.398804	0.451754	0.433699	4.79174e-05	2.15736	SERF-like protein	CTI12_AA037660	-	-	-	-	-	-	-	-
A0A2U1QGV2	FASCICLIN-like arabinogalactan 1 OS=Artemisia annua OX=35608 GN=CTI12_AA031020 PE=3 SV=1	CTI12_AA031020	0.716551	1.05038	0.758186	0.832507	0.874055	0.992443	0.82557	1.14987	2.58186	1.78791	2.33753	2.36146	1.94153	1.78196	2.04408	1.55203	6.65384e-07	0.43931	FASCICLIN-like arabinogalactan 1	CTI12_AA031020	-	-	-	-	-	-	-	-

## Sheet: FCF vs DCF
Table S4. Differential abundance of proteins in different Chrysanthemi Flos
Accession	Description	Gene Name	FCF1	FCF2	FCF3	FCF4	FCF5	FCF6	FCF7	FCF8	DCF1	DCF2	DCF3	DCF4	DCF5	DCF6	DCF7	DCF8	P-value	FC	Product	GeneName	GO_id	GO_term	Pathway	Pathway_description	KOG_id	KOG_abbreviation	KOG_description	KOG_function_classification
A0A2U1NNX8	Ubiquitin family protein OS=Artemisia annua OX=35608 GN=CTI12_AA228990 PE=4 SV=1	CTI12_AA228990	1.05765	0.794416	0.652284	0.900419	0.834179	0.492386	0.491614	0.471235	2.01363	1.68105	1.42453	1.67296	1.50254	1.53354	1.20021	1.23435	8.8131e-06	2.15356	Ubiquitin family protein	CTI12_AA228990	-	-	ko04141	Protein processing in endoplasmic reticulum	KOG0010	[OR]	Ubiquitin-like protein	Posttranslational modification, protein turnover, chaperones |General function prediction only
A0A2U1M206	Flower development transporter AP3 OS=Artemisia annua OX=35608 GN=CTI12_AA429000 PE=4 SV=1	CTI12_AA429000	0.787325	0.511027	0.590875	0.725027	0.506464	0.492015	0.823845	0.572624	1.55532	1.94525	1.7841	1.82599	1.90798	1.68099	1.90655	1.89734	5.58934e-11	2.89538	Flower development transporter AP3	CTI12_AA429000	GO:0005634,GO:0003700,GO:0046983,GO:0000977,GO:0045944	nucleus|DNA-binding transcription factor activity|protein dimerization activity|RNA polymerase II transcription regulatory region sequence-specific DNA binding|positive regulation of transcription by RNA polymerase II	-	-	KOG0014	[K]	MADS box transcription factor	Transcription
A0A2U1P9E1	Heat shock protein Hsp90 family OS=Artemisia annua OX=35608 GN=CTI12_AA104640 PE=3 SV=1	CTI12_AA104640	0.374506	0.525368	0.482815	0.41502	0.517185	0.427169	0.382411	0.5	1.75692	1.58101	1.94862	1.7332	1.55728	1.32312	1.84881	1.75123	8.90805e-11	3.72473	Heat shock protein Hsp90 family	CTI12_AA104640	GO:0005524,GO:0051082,GO:0006457	ATP binding|unfolded protein binding|protein folding	ko04141|ko04151	Protein processing in endoplasmic reticulum|PI3K-Akt signaling pathway	KOG0019	[O]	Molecular chaperone (HSP90 family)	Posttranslational modification, protein turnover, chaperones
A0A2U1QAE1	Serine/arginine-rich splicing factor RS2Z32 OS=Artemisia annua OX=35608 GN=CTI12_AA054910 PE=4 SV=1	CTI12_AA054910	0.816562	0.524847	0.607672	0.622642	0.489102	0.562337	0.772537	0.76286	1.60273	1.60157	1.3501	1.43187	1.63731	1.2652	1.31656	1.18483	5.89193e-08	2.20801	Serine/arginine-rich splicing factor RS2Z32	CTI12_AA054910	GO:0003723,GO:0008270	RNA binding|zinc ion binding	ko03040	Spliceosome	KOG0107	[A]	Alternative splicing factor SRp20/9G8 (RRM superfamily)	RNA processing and modification
A0A2U1PI86	RNA-binding protein OS=Artemisia annua OX=35608 GN=CTI12_AA122060 PE=4 SV=1	CTI12_AA122060	1.55373	1.54922	1.20622	1.82878	1.39896	1.27254	1.3051	1.81762	0.663934	0.62487	0.602004	0.611111	0.658031	0.634791	0.525501	0.432124	8.33162e-08	0.398282	RNA-binding protein	CTI12_AA122060	GO:0003723	RNA binding	-	-	KOG0118	[R]	FOG: RRM domain	General function prediction only
A0A2U1MEP2	RNA recognition motif domain OS=Artemisia annua OX=35608 GN=CTI12_AA224990 PE=4 SV=1	CTI12_AA224990	1.30739	1.5204	1.55678	1.27094	1.47078	1.5215	1.27389	1.45314	0.701478	0.697905	0.740887	0.707389	0.684675	0.718227	0.749754	0.62624	1.71764e-10	0.49465	RNA recognition motif domain	CTI12_AA224990	GO:0003723	RNA binding	-	-	KOG0118	[R]	FOG: RRM domain	General function prediction only
A0A2U1KRD8	RRM domain-containing protein OS=Artemisia annua OX=35608 GN=CTI12_AA573030 PE=4 SV=1	CTI12_AA573030	1.34866	1.30449	1.1	1.47989	1.35618	1.11685	1.05364	1.12809	0.366858	0.507865	0.323755	0.286398	0.51236	0.389847	0.324713	0.498876	3.11409e-09	0.32471	RRM domain-containing protein	CTI12_AA573030	GO:0003723	RNA binding	-	-	KOG0118	[R]	FOG: RRM domain	General function prediction only
A0A2U1KJE5	Glycine-rich RNA-binding protein 2 OS=Artemisia annua OX=35608 GN=CTI12_AA595520 PE=4 SV=1	CTI12_AA595520	1.48601	1.56098	1.18118	1.51866	1.81998	1.18815	0.966418	1.32636	0.580224	0.477352	0.514925	0.503731	0.45993	0.567164	0.521455	0.422764	3.2795e-07	0.366369	Glycine-rich RNA-binding protein 2	CTI12_AA595520	GO:0003723	RNA binding	-	-	KOG0118	[R]	FOG: RRM domain	General function prediction only
A0A2U1NE24	Glycoside hydrolase, family 32 OS=Artemisia annua OX=35608 GN=CTI12_AA278100 PE=3 SV=1	CTI12_AA278100	1.09831	1.20291	1.06951	0.940417	1.09417	1.30157	1.25422	1.20179	0.377358	0.43722	0.490566	0.437934	0.483184	0.527309	0.588878	0.610987	3.1349e-09	0.431461	Glycoside hydrolase, family 32	CTI12_AA278100	GO:0004553,GO:0005975	hydrolase activity, hydrolyzing O-glycosyl compounds|carbohydrate metabolic process	ko00500|ko00052	Starch and sucrose metabolism|Galactose metabolism	KOG0228	[G]	Beta-fructofuranosidase (invertase)	Carbohydrate transport and metabolism
A0A2U1NQV5	Fructan:fructan 1-fructosyltransferase OS=Artemisia annua OX=35608 GN=CTI12_AA239060 PE=3 SV=1	CTI12_AA239060	1.37462	1.23731	1.01299	1.50856	1.26919	1.08146	1.13595	1.31641	0.323263	0.383707	0.314199	0.352467	0.404959	0.413897	0.404834	0.44392	8.32417e-10	0.306068	Fructan:fructan 1-fructosyltransferase	CTI12_AA239060	GO:0016021,GO:0004553,GO:0016740,GO:0005975	integral component of membrane|hydrolase activity, hydrolyzing O-glycosyl compounds|transferase activity|carbohydrate metabolic process	ko00500|ko00052	Starch and sucrose metabolism|Galactose metabolism	KOG0228	[G]	Beta-fructofuranosidase (invertase)	Carbohydrate transport and metabolism
A0A2U1NQX9	Sucrose:sucrose 1-fructosyl transferase OS=Artemisia annua OX=35608 GN=CTI12_AA239080 PE=3 SV=1	CTI12_AA239080	1.49337	1.44076	1.07701	2.15561	1.29384	1.22393	1.49457	1.38152	0.129071	0.157583	0.150784	0.100121	0.172986	0.144753	0.138721	0.169431	1.75482e-08	0.100639	Sucrose:sucrose 1-fructosyl transferase	CTI12_AA239080	GO:0016021,GO:0004553,GO:0016740,GO:0005975	integral component of membrane|hydrolase activity, hydrolyzing O-glycosyl compounds|transferase activity|carbohydrate metabolic process	ko00500|ko00052	Starch and sucrose metabolism|Galactose metabolism	KOG0228	[G]	Beta-fructofuranosidase (invertase)	Carbohydrate transport and metabolism
A0A2U1Q0H2	Beta-fructofuranosidase OS=Artemisia annua OX=35608 GN=CTI12_AA028090 PE=3 SV=1	CTI12_AA028090	1.58998	1.44945	1.28242	1.45826	1.51319	1.37033	1.34045	1.38462	0.46846	0.618681	0.493506	0.435065	0.58022	0.539889	0.48423	0.605495	5.31191e-12	0.37103	Beta-fructofuranosidase	CTI12_AA028090	GO:0016021,GO:0005775,GO:0004575,GO:0005975	integral component of membrane|vacuolar lumen|sucrose alpha-glucosidase activity|carbohydrate metabolic process	ko00500|ko00052	Starch and sucrose metabolism|Galactose metabolism	KOG0228	[G]	Beta-fructofuranosidase (invertase)	Carbohydrate transport and metabolism
A0A2U1PRU3	Beta-fructofuranosidase OS=Artemisia annua OX=35608 GN=CTI12_AA120150 PE=3 SV=1	CTI12_AA120150	1.74323	1.45631	1.24488	1.59197	1.28587	1.2589	1.30999	1.33441	0.605042	0.683927	0.543417	0.484594	0.722762	0.638655	0.562092	0.791802	4.52585e-08	0.448289	Beta-fructofuranosidase	CTI12_AA120150	GO:0016021,GO:0005775,GO:0004575,GO:0005975	integral component of membrane|vacuolar lumen|sucrose alpha-glucosidase activity|carbohydrate metabolic process	ko00500|ko00052	Starch and sucrose metabolism|Galactose metabolism	KOG0228	[G]	Beta-fructofuranosidase (invertase)	Carbohydrate transport and metabolism
A0A2U1KTB2	ATP binding microtubule motor family protein OS=Artemisia annua OX=35608 GN=CTI12_AA566730 PE=3 SV=1	CTI12_AA566730	0.697608	0.512777	0.76661	0.492823	0.71891	0.68569	0.83445	0.53833	1.22105	1.60818	1.28612	1.5177	1.38416	1.10813	1.23349	1.35434	2.15106e-07	2.0417	ATP binding microtubule motor family protein	CTI12_AA566730	GO:0009507,GO:0005840,GO:0005524,GO:1990939,GO:0046872,GO:0008017,GO:0019843,GO:0003735,GO:0007018,GO:0006412	chloroplast|ribosome|ATP binding|ATP-dependent microtubule motor activity|metal ion binding|microtubule binding|rRNA binding|structural constituent of ribosome|microtubule-based movement|translation	-	-	KOG0246	[Z]	Kinesin-like protein	Cytoskeleton
A0A2U1PRK7	Beta-glucosidase 16 OS=Artemisia annua OX=35608 GN=CTI12_AA120760 PE=3 SV=1	CTI12_AA120760	1.80859	1.59742	1.55516	1.54902	1.64202	1.52582	1.5098	1.55399	0.394024	0.46831	0.442577	0.401494	0.45892	0.496732	0.524743	0.569249	1.08063e-13	0.294781	Beta-glucosidase 16	CTI12_AA120760	GO:0004553,GO:0005975	hydrolase activity, hydrolyzing O-glycosyl compounds|carbohydrate metabolic process	ko00940|ko00460|ko00500	Phenylpropanoid biosynthesis|Cyanoamino acid metabolism|Starch and sucrose metabolism	KOG0626	[G]	Beta-glucosidase, lactase phlorizinhydrolase, and related proteins	Carbohydrate transport and metabolism
A0A2U1KM76	Heat shock factor (HSF)-type, DNA-binding OS=Artemisia annua OX=35608 GN=CTI12_AA587120 PE=3 SV=1	CTI12_AA587120	0.218605	0.252833	0.252125	0.194186	0.239377	0.160765	0.125581	0.25	3.10698	2.2762	2.8186	2.50814	2.02054	2.19884	2.28488	1.83003	7.34218e-10	11.2457	Heat shock factor (HSF)-type, DNA-binding	CTI12_AA587120	GO:0005634,GO:0003700,GO:0043565	nucleus|DNA-binding transcription factor activity|sequence-specific DNA binding	-	-	KOG0627	[K]	Heat shock transcription factor	Transcription
A0A2U1NN70	Ribulose bisphosphate carboxylase/oxygenase activase 1 protein OS=Artemisia annua OX=35608 GN=CTI12_AA243990 PE=4 SV=1	CTI12_AA243990	1.45278	1.37273	1.20727	1.62037	1.24364	1.61364	1.61389	1.60182	0.57963	0.604545	0.715741	0.758333	0.669091	0.658333	0.671296	0.455455	1.08613e-08	0.435986	Ribulose bisphosphate carboxylase/oxygenase activase 1 protein	CTI12_AA243990	GO:0005524	ATP binding	-	-	KOG0651	[O]	26S proteasome regulatory complex, ATPase RPT4	Posttranslational modification, protein turnover, chaperones
A0A2U1QDG8	ARF-GAP domain 5 OS=Artemisia annua OX=35608 GN=CTI12_AA044160 PE=4 SV=1	CTI12_AA044160	0.578108	0.717082	0.72153	0.485654	0.856762	0.651246	0.276302	0.47153	2.30499	1.66103	1.94793	1.78852	1.52669	2.21679	1.95112	1.70196	2.29202e-08	3.17326	ARF-GAP domain 5	CTI12_AA044160	GO:0005096	GTPase activator activity	ko04144	Endocytosis	KOG0703	[T]	Predicted GTPase-activating protein	Signal transduction mechanisms
A0A2U1PT79	22.0 kDa class IV heat shock protein OS=Artemisia annua OX=35608 GN=CTI12_AA116160 PE=3 SV=1	CTI12_AA116160	0.32526	0.196552	0.207586	0.324106	0.210345	0.0896552	0.116494	0.188276	2.89619	1.89379	2.35409	2.10842	1.79241	2.2526	2.46713	2.2269	1.73782e-10	10.8496	22.0 kDa class IV heat shock protein	CTI12_AA116160	GO:0005737	cytoplasm	ko04141	Protein processing in endoplasmic reticulum	KOG0710	[O]	Molecular chaperone (small heat-shock protein Hsp26/Hsp42)	Posttranslational modification, protein turnover, chaperones
A0A2U1MFA4	Cytosolic class II low molecular weight heat shock protein OS=Artemisia annua OX=35608 GN=CTI12_AA218630 PE=3 SV=1	CTI12_AA218630	0.38843	0.53379	0.480753	0.448347	0.363559	0.498717	0.298554	0.434559	1.77479	1.40719	1.63843	1.60847	1.62275	1.47004	2.09091	1.95381	7.37749e-10	3.93604	Cytosolic class II low molecular weight heat shock protein	CTI12_AA218630	GO:0005737	cytoplasm	ko04141	Protein processing in endoplasmic reticulum	KOG0710	[O]	Molecular chaperone (small heat-shock protein Hsp26/Hsp42)	Posttranslational modification, protein turnover, chaperones
A0A2U1M3W0	Alpha crystallin/Hsp20 domain-containing protein OS=Artemisia annua OX=35608 GN=CTI12_AA397520 PE=3 SV=1	CTI12_AA397520	0.268132	0.235	0.177143	0.318681	0.190714	0.0821429	0.210989	0.178571	2.6044	2.05214	2.17912	2.1	1.82643	2.12198	1.6044	1.87357	8.80348e-11	9.8485	Alpha crystallin/Hsp20 domain-containing protein	CTI12_AA397520	GO:0005737	cytoplasm	ko04141	Protein processing in endoplasmic reticulum	KOG0710	[O]	Molecular chaperone (small heat-shock protein Hsp26/Hsp42)	Posttranslational modification, protein turnover, chaperones
A0A2U1L9F1	HSP20-like chaperones superfamily protein OS=Artemisia annua OX=35608 GN=CTI12_AA516470 PE=3 SV=1	CTI12_AA516470	0.23496	0.17831	0.190951	0.241771	0.195609	0.106454	0.172531	0.184963	2.81725	1.89754	2.41317	2.04313	1.79441	2.31442	2.46765	2.5316	9.94858e-11	12.1412	HSP20-like chaperones superfamily protein	CTI12_AA516470	GO:0005737	cytoplasm	ko04141	Protein processing in endoplasmic reticulum	KOG0710	[O]	Molecular chaperone (small heat-shock protein Hsp26/Hsp42)	Posttranslational modification, protein turnover, chaperones
A0A2U1KYL8	SHSP domain-containing protein OS=Artemisia annua OX=35608 GN=CTI12_AA550180 PE=3 SV=1	CTI12_AA550180	0.27027	0.299085	0.268825	0.332973	0.304011	0.163265	0.214054	0.285714	2.66811	2.12456	2.30054	2.17081	1.86277	1.9373	1.91135	1.59184	3.31842e-10	7.74824	SHSP domain-containing protein	CTI12_AA550180	GO:0005737	cytoplasm	ko04141	Protein processing in endoplasmic reticulum	KOG0710	[O]	Molecular chaperone (small heat-shock protein Hsp26/Hsp42)	Posttranslational modification, protein turnover, chaperones
A0A2U1KJF5	HSP18.1B OS=Artemisia annua OX=35608 GN=CTI12_AA593310 PE=3 SV=1	CTI12_AA593310	0.108315	0.157326	0.1526	0.119256	0.130993	0.0911546	0.0645514	0.109386	3.04158	2.14652	2.44639	2.29759	2.03309	2.72648	1.60613	2.158	1.17694e-09	19.7688	HSP18.1B	CTI12_AA593310	GO:0005737	cytoplasm	ko04141	Protein processing in endoplasmic reticulum	KOG0710	[O]	Molecular chaperone (small heat-shock protein Hsp26/Hsp42)	Posttranslational modification, protein turnover, chaperones
A0A2U1NUG6	Alpha crystallin/Hsp20 domain-containing protein OS=Artemisia annua OX=35608 GN=CTI12_AA227870 PE=3 SV=1	CTI12_AA227870	0.104966	0.164413	0.129537	0.128668	0.141637	0.0661922	0.0677201	0.123843	3.06095	2.23345	2.34199	2.12754	2.12313	2.02596	1.90293	1.71032	7.6463e-10	18.9069	Alpha crystallin/Hsp20 domain-containing protein	CTI12_AA227870	-	-	ko04141	Protein processing in endoplasmic reticulum	KOG0710	[O]	Molecular chaperone (small heat-shock protein Hsp26/Hsp42)	Posttranslational modification, protein turnover, chaperones
A0A2U1MVQ6	J domain-containing protein OS=Artemisia annua OX=35608 GN=CTI12_AA336110 PE=4 SV=1	CTI12_AA336110	0.391019	0.384259	0.384259	0.400876	0.347994	0.246142	0.274918	0.378858	2.67141	2.13272	2.20044	2.08872	1.80401	1.68894	1.81709	1.56481	3.36398e-09	5.686	J domain-containing protein	CTI12_AA336110	GO:0051082,GO:0006457	unfolded protein binding|protein folding	-	-	KOG0714	[O]	Molecular chaperone (DnaJ superfamily)	Posttranslational modification, protein turnover, chaperones
A0A2U1QDC3	Mitochondrial import inner membrane translocase subunit TIM14-1 OS=Artemisia annua OX=35608 GN=CTI12_AA029680 PE=4 SV=1	CTI12_AA029680	1.7495	1.98328	1.65552	1.7604	1.5864	1.43701	1.21089	1.54292	0.636634	0.278707	0.686139	0.764356	0.336678	0.677228	0.668317	0.279822	1.17288e-07	0.334822	Mitochondrial import inner membrane translocase subunit TIM14-1	CTI12_AA029680	-	-	-	-	KOG0723	[O]	Molecular chaperone (DnaJ superfamily)	Posttranslational modification, protein turnover, chaperones
A0A2U1P6A4	Thioredoxin-dependent peroxiredoxin OS=Artemisia annua OX=35608 GN=CTI12_AA189380 PE=4 SV=1	CTI12_AA189380	1.38535	1.40237	1.30636	1.36156	1.21791	1.37109	1.16461	1.51672	0.745956	0.627832	0.650809	0.653663	0.655879	0.70314	0.687916	0.618123	1.99671e-10	0.498167	Thioredoxin-dependent peroxiredoxin	CTI12_AA189380	GO:0051920	peroxiredoxin activity	-	-	KOG0855	[O]	Alkyl hydroperoxide reductase, thiol specific antioxidant and related enzymes	Posttranslational modification, protein turnover, chaperones
A0A2U1PIC6	Peptidyl-prolyl cis-trans isomerase OS=Artemisia annua OX=35608 GN=CTI12_AA149890 PE=3 SV=1	CTI12_AA149890	1.45941	1.42873	1.2959	1.53677	1.25702	1.34233	1.25979	1.42441	0.622732	0.515119	0.518625	0.48233	0.541037	0.567335	0.500478	0.518359	4.30443e-12	0.387666	Peptidyl-prolyl cis-trans isomerase	CTI12_AA149890	GO:0003755,GO:0006457	peptidyl-prolyl cis-trans isomerase activity|protein folding	-	-	KOG0865	[O]	Cyclophilin type peptidyl-prolyl cis-trans isomerase	Posttranslational modification, protein turnover, chaperones
A0A2U1NYY2	Pre-mRNA polyadenylation factor Fip1 OS=Artemisia annua OX=35608 GN=CTI12_AA098810 PE=3 SV=1	CTI12_AA098810	0.57384	0.579084	0.635264	0.570675	0.420052	0.504754	0.39557	0.350043	1.99051	1.91357	1.75633	1.82068	1.76145	1.5443	1.64557	1.56439	2.93528e-11	3.47377	Pre-mRNA polyadenylation factor Fip1	CTI12_AA098810	GO:0005634	nucleus	-	-	KOG1049	[A]	Polyadenylation factor I complex, subunit FIP1	RNA processing and modification
A0A2U1PB32	Histone-fold protein OS=Artemisia annua OX=35608 GN=CTI12_AA174580 PE=3 SV=1	CTI12_AA174580	1.03797	0.788255	0.742763	1.03059	0.693962	0.573201	0.626582	0.647643	2.00316	1.71795	1.49262	1.51899	1.56079	1.56751	1.34705	1.2622	1.95539e-06	2.03067	Histone-fold protein	CTI12_AA174580	GO:0000124,GO:0046695,GO:0005669,GO:0046982,GO:0006352	SAGA complex|SLIK (SAGA-like) complex|transcription factor TFIID complex|protein heterodimerization activity|DNA-templated transcription, initiation	ko03022	Basal transcription factors	KOG1142	[K]	Transcription initiation factor TFIID, subunit TAF12 (also component of histone acetyltransferase SAGA)	Transcription
A0A2U1MME2	Laccase OS=Artemisia annua OX=35608 GN=CTI12_AA365470 PE=3 SV=1	CTI12_AA365470	1.0365	1.27242	1.13167	0.997118	1.24518	1.11464	1.25072	1.21793	0.387128	0.442679	0.424592	0.399616	0.498297	0.46878	0.471662	0.472191	4.13187e-11	0.384726	Laccase	CTI12_AA365470	GO:0005507,GO:0016491	copper ion binding|oxidoreductase activity	-	-	KOG1263	[Q]	Multicopper oxidases	Secondary metabolites biosynthesis, transport and catabolism
A0A2U1N3D1	Carboxypeptidase OS=Artemisia annua OX=35608 GN=CTI12_AA313270 PE=3 SV=1	CTI12_AA313270	1.34563	1.41741	1.15737	1.39515	1.25	1.16853	0.982524	1.12723	0.627184	0.540179	0.546602	0.465049	0.61942	0.694175	0.636893	0.667411	4.40437e-08	0.487301	Carboxypeptidase	CTI12_AA313270	GO:0005576,GO:0004185	extracellular region|serine-type carboxypeptidase activity	-	-	KOG1282	[OE]	Serine carboxypeptidases (lysosomal cathepsin A)	Posttranslational modification, protein turnover, chaperones |Amino acid transport and metabolism
A0A2U1NNX4	Aspartic proteinase OS=Artemisia annua OX=35608 GN=CTI12_AA246810 PE=4 SV=1	CTI12_AA246810	1.43623	1.094	0.970555	1.36943	0.985277	1.0872	1.05668	1.13817	0.427126	0.635334	0.3917	0.436235	0.648924	0.456478	0.490891	0.620612	4.04834e-07	0.449497	Aspartic proteinase	CTI12_AA246810	GO:0004190	aspartic-type endopeptidase activity	-	-	KOG1339	[O]	Aspartyl protease	Posttranslational modification, protein turnover, chaperones
A0A2U1NF74	Aspartic proteinase A1 OS=Artemisia annua OX=35608 GN=CTI12_AA275360 PE=3 SV=1	CTI12_AA275360	1.231	0.976271	0.883616	1.25127	1.18644	0.936723	1.1773	1.03842	0.25228	0.648588	0.35157	0.246201	0.625989	0.362715	0.371834	0.827119	7.46135e-06	0.424637	Aspartic proteinase A1	CTI12_AA275360	GO:0004190,GO:0006629	aspartic-type endopeptidase activity|lipid metabolic process	-	-	KOG1339	[O]	Aspartyl protease	Posttranslational modification, protein turnover, chaperones
A0A2U1N451	Aspartic proteinase OS=Artemisia annua OX=35608 GN=CTI12_AA308570 PE=3 SV=1	CTI12_AA308570	1.25744	1.25297	0.97981	1.18256	1.16033	1.09976	1.03179	1.08195	0.483077	0.469121	0.525128	0.472821	0.507126	0.582564	0.570256	0.554632	2.75051e-10	0.460363	Aspartic proteinase	CTI12_AA308570	GO:0004190,GO:0006629	aspartic-type endopeptidase activity|lipid metabolic process	-	-	KOG1339	[O]	Aspartyl protease	Posttranslational modification, protein turnover, chaperones
A0A2U1Q873	Peptidase C13, legumain OS=Artemisia annua OX=35608 GN=CTI12_AA062320 PE=3 SV=1	CTI12_AA062320	1.18811	1.17604	1.01345	1.33333	1.17971	1.13447	1.04288	1.00856	0.282651	0.279951	0.365497	0.304094	0.289731	0.361598	0.406433	0.298289	1.99532e-11	0.285157	Peptidase C13, legumain	CTI12_AA062320	GO:0004197,GO:0051603	cysteine-type endopeptidase activity|proteolysis involved in cellular protein catabolic process	ko04142	Lysosome	KOG1348	[O]	Asparaginyl peptidases	Posttranslational modification, protein turnover, chaperones
A0A2U1Q704	Vacuolar-processing enzyme OS=Artemisia annua OX=35608 GN=CTI12_AA068010 PE=3 SV=1	CTI12_AA068010	0.875	0.754738	0.662207	0.770161	0.692308	0.855072	0.71371	0.889632	0.313508	0.343367	0.273185	0.289315	0.338907	0.273185	0.279234	0.302118	6.91813e-10	0.388361	Vacuolar-processing enzyme	CTI12_AA068010	GO:0004197,GO:0051603	cysteine-type endopeptidase activity|proteolysis involved in cellular protein catabolic process	ko04142	Lysosome	KOG1348	[O]	Asparaginyl peptidases	Posttranslational modification, protein turnover, chaperones
A0A2U1PY91	Purple acid phosphatase OS=Artemisia annua OX=35608 GN=CTI12_AA041500 PE=3 SV=1	CTI12_AA041500	0.755471	1.10546	0.960298	0.820171	1.11663	1.16377	1.0019	1.05583	0.431018	0.366005	0.47098	0.462417	0.364764	0.460514	0.490961	0.478908	6.95511e-08	0.441826	Purple acid phosphatase	CTI12_AA041500	GO:0003993,GO:0046872	acid phosphatase activity|metal ion binding	-	-	KOG1378	[G]	Purple acid phosphatase	Carbohydrate transport and metabolism
A0A2U1M2G2	Peptidase C1A OS=Artemisia annua OX=35608 GN=CTI12_AA427550 PE=3 SV=1	CTI12_AA427550	1.3099	1.24746	1.02373	1.1297	1.14011	1.2	1.01287	0.847458	0.361386	0.287006	0.414851	0.39604	0.285876	0.436634	0.487129	0.331073	4.59136e-09	0.336653	Peptidase C1A	CTI12_AA427550	GO:0008234	cysteine-type peptidase activity	ko04142|ko04210	Lysosome|Apoptosis	KOG1542	[O]	Cysteine proteinase Cathepsin F	Posttranslational modification, protein turnover, chaperones
A0A2U1M1Z5	Papain family cysteine protease OS=Artemisia annua OX=35608 GN=CTI12_AA429020 PE=3 SV=1	CTI12_AA429020	1.29055	1.99294	1.43529	0.790554	1.84706	1.71294	0.765914	1.09882	0.259754	0.291765	0.25154	0.221766	0.270588	0.246407	0.25154	0.230588	9.20942e-06	0.185104	Papain family cysteine protease	CTI12_AA429020	GO:0008234	cysteine-type peptidase activity	ko04142|ko04210	Lysosome|Apoptosis	KOG1542	[O]	Cysteine proteinase Cathepsin F	Posttranslational modification, protein turnover, chaperones
A0A2U1QC69	Cysteine proteinases superfamily protein OS=Artemisia annua OX=35608 GN=CTI12_AA049750 PE=3 SV=1	CTI12_AA049750	1.56597	1.56667	1.1131	1.62333	1.35476	1.34405	1.18164	1.19405	0.188337	0.228571	0.23805	0.175908	0.279762	0.314532	0.295411	0.370238	5.1138e-10	0.191054	Cysteine proteinases superfamily protein	CTI12_AA049750	GO:0008234	cysteine-type peptidase activity	ko04142|ko04210	Lysosome|Apoptosis	KOG1543	[O]	Cysteine proteinase Cathepsin L	Posttranslational modification, protein turnover, chaperones
A0A2U1NVS1	Granulin repeat cysteine protease family protein OS=Artemisia annua OX=35608 GN=CTI12_AA219740 PE=3 SV=1	CTI12_AA219740	1.07615	1.17934	0.837684	1.05912	1.06243	1.0874	0.895792	0.953462	0.461924	0.408627	0.481964	0.407816	0.502838	0.54509	0.54008	0.530079	9.29054e-09	0.475799	Granulin repeat cysteine protease family protein	CTI12_AA219740	GO:0008234	cysteine-type peptidase activity	-	-	KOG1543	[O]	Cysteine proteinase Cathepsin L	Posttranslational modification, protein turnover, chaperones
A0A2U1QCQ0	Aldo/keto reductase OS=Artemisia annua OX=35608 GN=CTI12_AA047370 PE=4 SV=1	CTI12_AA047370	0.824764	0.60537	0.707893	0.741868	0.508544	0.545159	0.791186	0.414972	1.48164	1.32465	1.32319	1.35152	1.53214	1.28541	1.41973	1.53133	7.3652e-09	2.18874	Aldo/keto reductase	CTI12_AA047370	GO:0005634,GO:0047834,GO:0000981,GO:0043565	nucleus|D-threo-aldose 1-dehydrogenase activity|DNA-binding transcription factor activity, RNA polymerase II-specific|sequence-specific DNA binding	ko00750	Vitamin B6 metabolism	KOG1575	[C]	Voltage-gated shaker-like K+ channel, subunit beta/KCNAB	Energy production and conversion
A0A2U1NY42	CCT domain-containing protein OS=Artemisia annua OX=35608 GN=CTI12_AA213750 PE=3 SV=1	CTI12_AA213750	0.672211	0.65042	0.777311	0.616438	0.590756	0.682353	0.746575	0.668908	1.96477	1.7563	1.51761	1.66243	1.37647	1.39237	1.34051	1.3	9.09436e-08	2.27762	CCT domain-containing protein	CTI12_AA213750	GO:0005634,GO:0043565,GO:0008270,GO:0006355	nucleus|sequence-specific DNA binding|zinc ion binding|regulation of transcription, DNA-templated	-	-	KOG1601	[K]	GATA-4/5/6 transcription factors	Transcription
A0A2U1MVH1	Heavy metal transport/detoxification superfamily protein OS=Artemisia annua OX=35608 GN=CTI12_AA315890 PE=4 SV=1	CTI12_AA315890	0.695509	0.636842	0.622807	0.605696	0.803509	0.499123	0.627601	0.517544	1.63746	2.0193	1.77547	1.78532	1.64912	2.06134	2.21358	1.86404	3.08798e-10	2.99595	Heavy metal transport/detoxification superfamily protein	CTI12_AA315890	GO:0046872	metal ion binding	-	-	KOG1603	[P]	Copper chaperone	Inorganic ion transport and metabolism
A0A2U1QN14	Inorganic diphosphatase OS=Artemisia annua OX=35608 GN=CTI12_AA008930 PE=3 SV=1	CTI12_AA008930	1.71938	1.40886	1.32647	1.8785	1.11226	1.26674	1.21215	1.25335	0.693346	0.700309	0.624879	0.555448	0.714727	0.736741	0.730955	0.69001	3.18028e-06	0.487258	Inorganic diphosphatase	CTI12_AA008930	GO:0005737,GO:0004427,GO:0000287,GO:0006796	cytoplasm|inorganic diphosphatase activity|magnesium ion binding|phosphate-containing compound metabolic process	ko00190	Oxidative phosphorylation	KOG1626	[C]	Inorganic pyrophosphatase/Nucleosome remodeling factor, subunit NURF38	Energy production and conversion
A0A2U1KVL1	40S ribosomal protein S6 OS=Artemisia annua OX=35608 GN=CTI12_AA268600 PE=3 SV=1	CTI12_AA268600	0.651777	0.603033	0.671722	0.499492	0.727029	0.641392	0.810152	0.686887	1.31777	1.60303	1.34721	1.51878	1.36842	1.14822	1.22538	1.405	1.49843e-08	2.0663	40S ribosomal protein S6	CTI12_AA268600	GO:0005840,GO:0003735,GO:0006412	ribosome|structural constituent of ribosome|translation	ko03010|ko04066|ko04151|ko04150	Ribosome|HIF-1 signaling pathway|PI3K-Akt signaling pathway|mTOR signaling pathway	KOG1646	[J]	40S ribosomal protein S6	Translation, ribosomal structure and biogenesis
A0A2U1N7H5	40S ribosomal protein S6 OS=Artemisia annua OX=35608 GN=CTI12_AA297810 PE=3 SV=1	CTI12_AA297810	0.431183	0.486029	0.640982	0.312903	0.589331	0.514818	0.526882	0.630821	1.75806	1.89246	2.03871	2.26774	1.47333	1.62151	1.83118	1.46147	8.43258e-09	3.47076	40S ribosomal protein S6	CTI12_AA297810	GO:0005840,GO:0003735,GO:0006412	ribosome|structural constituent of ribosome|translation	ko03010|ko04066|ko04151|ko04150	Ribosome|HIF-1 signaling pathway|PI3K-Akt signaling pathway|mTOR signaling pathway	KOG1646	[J]	40S ribosomal protein S6	Translation, ribosomal structure and biogenesis
A0A2U1KM19	Glutathione peroxidase OS=Artemisia annua OX=35608 GN=CTI12_AA586910 PE=3 SV=1	CTI12_AA586910	1.50091	1.46119	1.73566	1.36472	1.47694	1.29359	1.2532	1.4207	0.617916	0.681665	0.670932	0.58958	0.575928	0.662706	0.706581	0.624297	8.29225e-10	0.445785	Glutathione peroxidase	CTI12_AA586910	GO:0004602,GO:0006979	glutathione peroxidase activity|response to oxidative stress	ko00480|ko00590	Glutathione metabolism|Arachidonic acid metabolism	KOG1651	[O]	Glutathione peroxidase	Posttranslational modification, protein turnover, chaperones
A0A2U1MZW6	Phosducin-like protein OS=Artemisia annua OX=35608 GN=CTI12_AA130690 PE=4 SV=1	CTI12_AA130690	1.08451	0.88422	0.676672	0.970748	0.705832	0.539451	0.528711	0.614923	1.87974	1.58405	1.62189	1.66631	1.31647	1.71614	1.67281	1.3482	5.61411e-07	2.13247	Phosducin-like protein	CTI12_AA130690	-	-	-	-	KOG1672	[OC]	ATP binding protein	Posttranslational modification, protein turnover, chaperones |Energy production and conversion
A0A2U1NDG2	Ribosomal protein L15 OS=Artemisia annua OX=35608 GN=CTI12_AA082730 PE=3 SV=1	CTI12_AA082730	0.579162	0.547982	0.777578	0.441267	0.704933	0.711211	0.933606	0.612556	1.1001	1.59641	1.43718	1.76098	1.26099	1.10827	1.29622	1.28251	5.56435e-06	2.04259	Ribosomal protein L15	CTI12_AA082730	GO:0005840,GO:0003735,GO:0006412	ribosome|structural constituent of ribosome|translation	ko03010	Ribosome	KOG1678	[J]	60s ribosomal protein L15	Translation, ribosomal structure and biogenesis
A0A2U1LX08	60S ribosomal protein L24 OS=Artemisia annua OX=35608 GN=CTI12_AA444300 PE=3 SV=1	CTI12_AA444300	0.559671	0.539069	0.676032	0.5	0.71554	0.552239	0.659465	0.597893	1.54218	1.82441	1.61317	1.93004	1.42493	1.31276	1.25617	1.34855	6.65954e-08	2.55259	60S ribosomal protein L24	CTI12_AA444300	GO:0005840	ribosome	ko03010	Ribosome	KOG1722	[J]	60s ribosomal protein L24	Translation, ribosomal structure and biogenesis
A0A2U1Q4D5	40S ribosomal protein S25 OS=Artemisia annua OX=35608 GN=CTI12_AA077330 PE=3 SV=1	CTI12_AA077330	0.712953	0.613806	0.798507	0.631088	0.712687	0.64459	0.707772	0.610075	1.47461	1.86007	1.40311	1.81244	1.33675	1.33472	1.3513	1.40299	6.39539e-08	2.20492	40S ribosomal protein S25	CTI12_AA077330	GO:0005840	ribosome	ko03010	Ribosome	KOG1767	[J]	40S ribosomal protein S25	Translation, ribosomal structure and biogenesis
A0A2U1MDI2	ARM repeat superfamily protein OS=Artemisia annua OX=35608 GN=CTI12_AA392400 PE=4 SV=1	CTI12_AA392400	1.1788	1.17585	1.3803	1.27834	1.17691	1.18432	1.16129	1.10064	0.281106	0.508475	0.699539	0.516129	0.65572	0.498618	0.721659	0.699153	6.43526e-08	0.47532	ARM repeat superfamily protein	CTI12_AA392400	GO:0005737	cytoplasm	-	-	KOG1820	[Z]	Microtubule-associated protein	Cytoskeleton
A0A2U1N2U7	Peptidyl-prolyl cis-trans isomerase, PpiC-type, Rhodanese-like domain protein OS=Artemisia annua OX=35608 GN=CTI12_AA316080 PE=4 SV=1	CTI12_AA316080	1.37994	1.35147	1.45811	1.45709	1.28292	1.39826	1.06557	1.26768	0.660559	0.636561	0.694311	0.769527	0.632209	0.659595	0.694311	0.560392	2.45687e-09	0.497838	Peptidyl-prolyl cis-trans isomerase, PpiC-type, Rhodanese-like domain protein	CTI12_AA316080	GO:0003755	peptidyl-prolyl cis-trans isomerase activity	-	-	KOG2017	[H]	Molybdopterin synthase sulfurylase	Coenzyme transport and metabolism
A0A2U1NPS4	Glycerophosphodiester phosphodiesterase OS=Artemisia annua OX=35608 GN=CTI12_AA240810 PE=4 SV=1	CTI12_AA240810	0.704253	0.930921	0.811404	0.958457	0.849781	1.07675	0.940653	0.966009	0.350148	0.530702	0.376855	0.368942	0.463816	0.369931	0.4273	0.484649	5.57921e-08	0.465907	Glycerophosphodiester phosphodiesterase	CTI12_AA240810	GO:0008889,GO:0006071,GO:0006629	glycerophosphodiester phosphodiesterase activity|glycerol metabolic process|lipid metabolic process	-	-	KOG2258	[C]	Glycerophosphoryl diester phosphodiesterase	Energy production and conversion
A0A2U1NNQ2	Ribonuclease OS=Artemisia annua OX=35608 GN=CTI12_AA245350 PE=3 SV=1	CTI12_AA245350	0.807692	0.722272	0.752029	0.403353	0.466186	0.368801	0.432939	0.698828	1.40138	1.88548	1.25444	1.80671	1.33634	1.70217	0.798817	1.55365	1.82189e-05	2.52337	Ribonuclease	CTI12_AA245350	GO:0005840,GO:0046872,GO:0003723,GO:0004523,GO:0016740	ribosome|metal ion binding|RNA binding|RNA-DNA hybrid ribonuclease activity|transferase activity	ko03030	DNA replication	KOG2299	[L]	Ribonuclease HI	Replication, recombination and repair
A0A2U1MCE4	Alpha/beta-Hydrolases superfamily protein OS=Artemisia annua OX=35608 GN=CTI12_AA399170 PE=4 SV=1	CTI12_AA399170	1.41643	1.30183	1.16004	1.55587	1.12567	1.17186	1.06972	1.14501	0.426934	0.480129	0.404011	0.296084	0.556391	0.502388	0.479465	0.627282	2.29767e-08	0.3793	Alpha/beta-Hydrolases superfamily protein	CTI12_AA399170	GO:0016787	hydrolase activity	ko04142|ko00062|ko01212	Lysosome|Fatty acid elongation|Fatty acid metabolism	KOG2541	[IO]	Palmitoyl protein thioesterase	Lipid transport and metabolism |Posttranslational modification, protein turnover, chaperones
A0A2U1NR35	Pre-mRNA-splicing factor SLU7 OS=Artemisia annua OX=35608 GN=CTI12_AA237900 PE=3 SV=1	CTI12_AA237900	0.748657	0.671329	0.633741	0.588614	0.698427	0.520979	0.387755	0.620629	1.5435	1.32517	1.42642	1.36735	1.39948	1.43931	1.44576	1.3951	6.0448e-11	2.32891	Pre-mRNA-splicing factor SLU7	CTI12_AA237900	GO:0005681,GO:0030628,GO:0000386,GO:0008270,GO:0000398	spliceosomal complex|pre-mRNA 3'-splice site binding|second spliceosomal transesterification activity|zinc ion binding|mRNA splicing, via spliceosome	ko03040	Spliceosome	KOG2560	[A]	RNA splicing factor - Slu7p	RNA processing and modification
A0A2U1NFG4	Serinc-domain containing serine and sphingolipid biosynthesis protein OS=Artemisia annua OX=35608 GN=CTI12_AA272240 PE=3 SV=1	CTI12_AA272240	3.14933	2.41012	2.12164	2.032	1.64478	2.81593	1.32889	1.46717	0.594667	0.238967	0.534222	0.443556	0.578041	0.631111	0.705778	0.688913	1.01507e-05	0.260182	Serinc-domain containing serine and sphingolipid biosynthesis protein	CTI12_AA272240	GO:0016021	integral component of membrane	-	-	KOG2592	[S]	Tumor differentially expressed (TDE) protein	Function unknown
A0A2U1NH81	AB-hydrolase lipase domain, Alpha/Beta hydrolase fold protein OS=Artemisia annua OX=35608 GN=CTI12_AA266090 PE=3 SV=1	CTI12_AA266090	0.962353	0.708885	0.857278	0.375294	0.820416	0.867675	0.367059	0.946125	1.37412	1.40737	1.48824	2.77294	1.22023	2.43176	0.42	1.17864	0.0116884	2.08182	AB-hydrolase lipase domain, Alpha/Beta hydrolase fold protein	CTI12_AA266090	GO:0016021,GO:1990904,GO:0016787,GO:0006629,GO:0042254	integral component of membrane|ribonucleoprotein complex|hydrolase activity|lipid metabolic process|ribosome biogenesis	-	-	KOG2624	[I]	Triglyceride lipase-cholesterol esterase	Lipid transport and metabolism
A0A2U1L7V8	Coatomer subunit delta OS=Artemisia annua OX=35608 GN=CTI12_AA356010 PE=3 SV=1	CTI12_AA356010	0.838133	0.754417	0.624558	0.806356	0.960247	0.441696	0.527309	0.405477	1.31877	1.81184	1.35551	1.50943	1.46113	1.26415	1.35849	1.31979	1.35966e-06	2.12742	Coatomer subunit delta	CTI12_AA356010	GO:0030126,GO:0000139,GO:0015031,GO:0006890	COPI vesicle coat|Golgi membrane|protein transport|retrograde vesicle-mediated transport, Golgi to endoplasmic reticulum	-	-	KOG2635	[U]	Medium subunit of clathrin adaptor complex	Intracellular trafficking, secretion, and vesicular transport
A0A2U1Q230	BSD domain-containing protein OS=Artemisia annua OX=35608 GN=CTI12_AA082880 PE=4 SV=1	CTI12_AA082880	0.686695	0.651106	0.687142	0.695279	0.739558	0.568387	0.395923	0.538903	2.32189	1.56183	1.83047	1.81009	1.38329	1.67275	1.55687	1.14906	1.28683e-06	2.67706	BSD domain-containing protein	CTI12_AA082880	-	-	-	-	KOG2690	[S]	Uncharacterized conserved protein, contains BSD domain	Function unknown
A0A2U1Q0L2	GrpE protein homolog OS=Artemisia annua OX=35608 GN=CTI12_AA028170 PE=3 SV=1	CTI12_AA028170	2.02947	1.63627	1.43086	2.1372	1.23447	1.28958	0.955801	1.03407	0.58011	0.554108	0.478821	0.478821	0.634269	0.547882	0.516575	0.59519	3.707e-05	0.37333	GrpE protein homolog	CTI12_AA028170	GO:0016021,GO:0005759,GO:0000774,GO:0051087,GO:0042803,GO:0006457	integral component of membrane|mitochondrial matrix|adenyl-nucleotide exchange factor activity|chaperone binding|protein homodimerization activity|protein folding	-	-	KOG3003	[O]	Molecular chaperone of the GrpE family	Posttranslational modification, protein turnover, chaperones
A0A2U1P6F0	40S ribosomal protein S8 OS=Artemisia annua OX=35608 GN=CTI12_AA188300 PE=3 SV=1	CTI12_AA188300	0.512346	0.585987	0.6697	0.452675	0.727025	0.564149	0.675926	0.56051	1.32305	1.68881	1.45576	1.73765	1.29754	1.14712	1.23354	1.10646	4.94021e-07	2.31449	40S ribosomal protein S8	CTI12_AA188300	GO:0005840,GO:0003735,GO:0006412	ribosome|structural constituent of ribosome|translation	ko03010	Ribosome	KOG3283	[J]	40S ribosomal protein S8	Translation, ribosomal structure and biogenesis
A0A2U1MND8	Glycine cleavage system H protein OS=Artemisia annua OX=35608 GN=CTI12_AA361220 PE=3 SV=1	CTI12_AA361220	1.76351	1.50318	1.51483	1.89189	1.40254	1.39936	0.972973	1.09852	0.706564	0.422669	0.585907	0.52027	0.485169	0.665058	0.638996	0.591102	2.33321e-06	0.399741	Glycine cleavage system H protein	CTI12_AA361220	GO:0005960,GO:0005739,GO:0019464	glycine cleavage complex|mitochondrion|glycine decarboxylation via glycine cleavage system	ko00260|ko00630	Glycine, serine and threonine metabolism|Glyoxylate and dicarboxylate metabolism	KOG3373	[E]	Glycine cleavage system H protein (lipoate-binding)	Amino acid transport and metabolism
A0A2U1NKS1	Ribosomal protein L29 OS=Artemisia annua OX=35608 GN=CTI12_AA257670 PE=3 SV=1	CTI12_AA257670	0.547017	0.571178	0.71529	0.555106	0.755712	0.520211	0.650152	0.823374	1.86451	1.75308	1.62285	1.92113	1.53954	1.5905	1.21031	1.32601	9.1066e-08	2.49666	Ribosomal protein L29	CTI12_AA257670	GO:0005840,GO:0003735,GO:0006412	ribosome|structural constituent of ribosome|translation	ko03010	Ribosome	KOG3436	[J]	60S ribosomal protein L35	Translation, ribosomal structure and biogenesis
A0A2U1Q4L3	Protein Transporter, Pam16 OS=Artemisia annua OX=35608 GN=CTI12_AA071230 PE=3 SV=1	CTI12_AA071230	1.79167	1.5241	1.61128	2.06574	1.36205	1.31077	0.931481	0.967179	0.730556	0.591795	0.550926	0.509259	0.49641	0.550926	0.485185	0.44	1.66229e-05	0.376596	Protein Transporter, Pam16	CTI12_AA071230	GO:0005744,GO:0030150	TIM23 mitochondrial import inner membrane translocase complex|protein import into mitochondrial matrix	-	-	KOG3442	[S]	Uncharacterized conserved protein	Function unknown
A0A2U1Q7W0	Ribosomal protein L44e, Zinc-binding ribosomal protein OS=Artemisia annua OX=35608 GN=CTI12_AA063170 PE=3 SV=1	CTI12_AA063170	0.714286	0.655075	0.859962	0.464529	0.75	0.775376	0.539359	0.684211	1.44023	1.68045	1.40039	1.7036	1.36278	1.13508	1.14966	1.49718	6.86238e-07	2.08888	Ribosomal protein L44e, Zinc-binding ribosomal protein	CTI12_AA063170	GO:0009507,GO:0005840,GO:0003735,GO:0006412	chloroplast|ribosome|structural constituent of ribosome|translation	ko03010	Ribosome	KOG3464	[J]	60S ribosomal protein L44	Translation, ribosomal structure and biogenesis
A0A2U1PQA8	60S ribosomal protein L29 OS=Artemisia annua OX=35608 GN=CTI12_AA123610 PE=3 SV=1	CTI12_AA123610	0.619923	0.537879	1.10511	0.44294	0.533144	0.594697	0.465184	0.565341	1.97776	2.43561	1.30658	2.0706	1.23106	1.32495	1.17118	1.60701	5.497e-05	2.69822	60S ribosomal protein L29	CTI12_AA123610	GO:0005840,GO:0003735,GO:0006412	ribosome|structural constituent of ribosome|translation	ko03010	Ribosome	KOG3504	[J]	60S ribosomal protein L29	Translation, ribosomal structure and biogenesis
A0A2U1Q680	CBF1-interacting co-repressor CIR, N-terminal domain-containing protein OS=Artemisia annua OX=35608 GN=CTI12_AA070620 PE=3 SV=1	CTI12_AA070620	0.850202	0.600634	0.701268	0.785425	0.624406	0.616482	0.656883	0.636292	1.82996	1.63391	1.35931	1.60526	1.53407	1.39271	1.31579	1.10777	2.48597e-07	2.15272	CBF1-interacting co-repressor CIR, N-terminal domain-containing protein	CTI12_AA070620	GO:0005634,GO:0006397	nucleus|mRNA processing	-	-	KOG3869	[S]	Uncharacterized conserved protein	Function unknown
A0A2U1PBT7	Bystin OS=Artemisia annua OX=35608 GN=CTI12_AA170260 PE=3 SV=1	CTI12_AA170260	0.865429	0.579258	0.60118	1.07425	0.698145	0.453626	0.87935	0.389545	1.46404	1.71501	1.64269	1.55452	1.457	1.44896	1.51508	1.38702	2.89936e-07	2.19902	Bystin	CTI12_AA170260	-	-	-	-	KOG3871	[W]	Cell adhesion complex protein bystin	Extracellular structures
A0A2U1QGK2	Pectin acetylesterase OS=Artemisia annua OX=35608 GN=CTI12_AA032160 PE=3 SV=1	CTI12_AA032160	1.36752	1.2	1.06961	1.2735	1.27182	1.08729	1.4127	0.983425	0.379731	0.38895	0.449328	0.374847	0.433149	0.557998	0.681319	0.624309	4.49266e-08	0.402409	Pectin acetylesterase	CTI12_AA032160	GO:0005618,GO:0005576,GO:0016787,GO:0071555	cell wall|extracellular region|hydrolase activity|cell wall organization	ko04310	Wnt signaling pathway	KOG4287	[M]	Pectin acetylesterase and similar proteins	Cell wall/membrane/envelope biogenesis
A0A2U1KN13	Pectin acetylesterase OS=Artemisia annua OX=35608 GN=CTI12_AA549260 PE=3 SV=1	CTI12_AA549260	1.67146	1.37473	1.03747	1.1653	1.37473	1.12634	1.25667	0.88758	0.395277	0.263383	0.444559	0.404517	0.266595	0.457906	0.486653	0.394004	1.98349e-07	0.314615	Pectin acetylesterase	CTI12_AA549260	GO:0005618,GO:0005576,GO:0016787,GO:0071555	cell wall|extracellular region|hydrolase activity|cell wall organization	ko04310	Wnt signaling pathway	KOG4287	[M]	Pectin acetylesterase and similar proteins	Cell wall/membrane/envelope biogenesis
A0A2U1LJC7	Cytochrome b6 OS=Artemisia annua OX=35608 GN=CTI12_AA473900 PE=3 SV=1	CTI12_AA473900	2.52411	1.58496	1.18332	2.86533	1.48919	1.70031	1.23385	1.31823	0.530482	0.741504	0.547771	0.592357	0.697219	0.450409	0.373976	0.609681	0.000130907	0.32688	Cytochrome b6	CTI12_AA473900	GO:0009535,GO:0016021,GO:0009055,GO:0046872,GO:0015979,GO:0022904	chloroplast thylakoid membrane|integral component of membrane|electron transfer activity|metal ion binding|photosynthesis|respiratory electron transport chain	ko00195	Photosynthesis	KOG4663	[C]	Cytochrome b	Energy production and conversion
A0A2U1QAP9	Histone H5 OS=Artemisia annua OX=35608 GN=CTI12_AA037190 PE=3 SV=1	CTI12_AA037190	0.657563	0.573113	0.621069	0.685924	0.472484	0.456761	0.448529	0.503931	2.19853	2.0228	1.69748	1.96218	1.51651	1.6166	1.21639	1.31604	3.52362e-07	3.06526	Histone H5	CTI12_AA037190	GO:0000786,GO:0005634,GO:0003677,GO:0006334	nucleosome|nucleus|DNA binding|nucleosome assembly	-	-	-	-	-	-
A0A2U1M7L5	Histone H5 OS=Artemisia annua OX=35608 GN=CTI12_AA409970 PE=3 SV=1	CTI12_AA409970	0.478599	0.517886	0.762602	0.213035	0.33252	0.585366	0.273346	0.779675	1.71693	1.93171	1.83366	2.62549	1.46667	1.82782	0.616732	1.41382	7.2863e-05	3.40673	Histone H5	CTI12_AA409970	GO:0000786,GO:0005634,GO:0003677,GO:0006334	nucleosome|nucleus|DNA binding|nucleosome assembly	-	-	-	-	-	-
A0A2U1MC91	SPIRAL1-like1 OS=Artemisia annua OX=35608 GN=CTI12_AA393590 PE=3 SV=1	CTI12_AA393590	1.14418	0.814815	0.698068	0.854789	0.839775	0.465378	0.558187	0.376812	1.79815	2.58776	1.43151	2.10917	1.34058	1.35324	0.993821	1.18841	0.000794605	2.22577	SPIRAL1-like1	CTI12_AA393590	GO:0043622	cortical microtubule organization	-	-	-	-	-	-
A0A2D3C326	Xyloglucan endotransglucosylase/hydrolase OS=Chrysanthemum morifolium OX=41568 GN=XTH1 PE=2 SV=1	XTH1	1.74753	1.64809	1.51694	1.31657	1.68743	1.40328	1.74852	1.27322	0.18146	0.181421	0.24359	0.211045	0.175956	0.312623	0.329389	0.30929	4.27197e-11	0.157579	Xyloglucan endotransglucosylase/hydrolase	XTH1	GO:0048046,GO:0005618,GO:0004553,GO:0016762,GO:0042546,GO:0071555,GO:0010411	apoplast|cell wall|hydrolase activity, hydrolyzing O-glycosyl compounds|xyloglucan:xyloglucosyl transferase activity|cell wall biogenesis|cell wall organization|xyloglucan metabolic process	-	-	-	-	-	-
A0A2D3C331	Xyloglucan endotransglucosylase/hydrolase OS=Chrysanthemum morifolium OX=41568 GN=XTH2 PE=2 SV=1	XTH2	1.37928	1.51986	1.17449	1.37123	1.62816	1.18893	1.39034	1.87365	0.749497	0.5716	0.662978	0.619718	0.681107	0.645875	0.736419	0.776173	3.85636e-07	0.472272	Xyloglucan endotransglucosylase/hydrolase	XTH2	GO:0048046,GO:0005618,GO:0004553,GO:0016762,GO:0042546,GO:0071555,GO:0010411	apoplast|cell wall|hydrolase activity, hydrolyzing O-glycosyl compounds|xyloglucan:xyloglucosyl transferase activity|cell wall biogenesis|cell wall organization|xyloglucan metabolic process	-	-	-	-	-	-
A0A2U1Q0G8	UPF0098 protein OS=Artemisia annua OX=35608 GN=CTI12_AA090360 PE=4 SV=1	CTI12_AA090360	0.233471	0.337169	0.209436	0.288223	0.279632	0.327963	0.299587	0.275029	0.647727	0.517837	0.583678	0.579545	0.58458	0.604339	0.623967	0.457998	2.39821e-08	2.04383	UPF0098 protein	CTI12_AA090360	-	-	-	-	-	-	-	-
A0A4Y5QJM3	ATP synthase CF0 B subunit OS=Leucanthemella linearis OX=466072 GN=atpF PE=3 SV=1	atpF	1.32592	1.34023	1.0848	2.08041	1.00724	1.28542	0.526091	1.6546	0.817793	0.797311	0.369547	0.373824	0.855222	0.922156	0.358426	0.634953	0.00328008	0.497756	ATP synthase CF0 B subunit	atpF	GO:0009507,GO:0016021,GO:0045263,GO:0015078,GO:0015986	chloroplast|integral component of membrane|proton-transporting ATP synthase complex, coupling factor F(o)|proton transmembrane transporter activity|ATP synthesis coupled proton transport	ko00190|ko00195	Oxidative phosphorylation|Photosynthesis	-	-	-	-
A0A2U1P5M0	Twin-arginine translocation pathway, signal sequence, Photosystem II Pbs27 OS=Artemisia annua OX=35608 GN=CTI12_AA190800 PE=3 SV=1	CTI12_AA190800	1.43938	1.60305	1.15703	1.66731	1.10905	1.35987	1.13288	1.53435	0.71581	0.538713	0.603298	0.595538	0.63904	0.765276	0.672163	0.5747	3.87967e-07	0.463925	Twin-arginine translocation pathway, signal sequence, Photosystem II Pbs27	CTI12_AA190800	GO:0009523,GO:0010207,GO:0010206	photosystem II|photosystem II assembly|photosystem II repair	ko00195	Photosynthesis	-	-	-	-
A0A2U1N5P2	Multifunctional fusion protein OS=Artemisia annua OX=35608 GN=psbD PE=3 SV=1	psbD	1.03423	1.37159	0.828409	2.15923	1.41136	1.70682	2.27679	1.84773	0.470238	0.478409	0.639881	0.598214	0.404545	0.866071	0.880952	0.470455	0.000169265	0.380556	Multifunctional fusion protein	psbD	GO:0009535,GO:0016021,GO:0009523,GO:0016168,GO:0045156,GO:0005506,GO:0010242,GO:0009772,GO:0018298	chloroplast thylakoid membrane|integral component of membrane|photosystem II|chlorophyll binding|electron transporter, transferring electrons within the cyclic electron transport pathway of photosynthesis activity|iron ion binding|oxygen evolving activity|photosynthetic electron transport in photosystem II|protein-chromophore linkage	ko00195	Photosynthesis	-	-	-	-
A0A2U1QE26	23 kDa subunit of oxygen evolving system of photosystem II OS=Artemisia annua OX=35608 GN=CTI12_AA042020 PE=3 SV=1	CTI12_AA042020	1.20438	1.51173	1.06927	1.49544	1.30726	1.36089	1.21807	1.73073	0.482664	0.328492	0.438869	0.421533	0.43352	0.546533	0.494526	0.446927	1.23895e-08	0.329706	23 kDa subunit of oxygen evolving system of photosystem II	CTI12_AA042020	GO:0009535,GO:0019898,GO:0009654,GO:0005509,GO:0015979	chloroplast thylakoid membrane|extrinsic component of membrane|photosystem II oxygen evolving complex|calcium ion binding|photosynthesis	ko00195	Photosynthesis	-	-	-	-
A0A2U1PW94	Photosystem II PsbO, manganese-stabilising OS=Artemisia annua OX=35608 GN=CTI12_AA105480 PE=3 SV=1	CTI12_AA105480	1.5918	1.61415	1.10289	1.96272	1.3194	1.35584	1.35881	1.60021	0.414725	0.519829	0.232992	0.129543	0.608789	0.739981	0.684063	0.594855	8.53384e-07	0.329652	Photosystem II PsbO, manganese-stabilising	CTI12_AA105480	GO:0009654,GO:0010242,GO:0010207,GO:0042549	photosystem II oxygen evolving complex|oxygen evolving activity|photosystem II assembly|photosystem II stabilization	ko00195	Photosynthesis	-	-	-	-
A0A6M9QJ96	Photosystem II CP47 reaction center protein OS=Artemisia sieversiana OX=205378 GN=psbB PE=3 SV=1	psbB	0.922852	1.22013	0.994469	1.08203	1.21239	1.43031	1.57812	1.51438	0.428711	0.556416	0.583984	0.597656	0.557522	0.604492	0.631836	0.620575	2.60803e-06	0.460205	Photosystem II CP47 reaction center protein	psbB	GO:0016021,GO:0009523,GO:0009536,GO:0042651,GO:0016168,GO:0045156,GO:0009772,GO:0018298	integral component of membrane|photosystem II|plastid|thylakoid membrane|chlorophyll binding|electron transporter, transferring electrons within the cyclic electron transport pathway of photosynthesis activity|photosynthetic electron transport in photosystem II|protein-chromophore linkage	ko00195	Photosynthesis	-	-	-	-
A0A6M9QKH2	Photosystem II D2 protein OS=Artemisia stolonifera OX=637488 GN=psbD PE=3 SV=1	psbD	0.948571	1.1746	1.08889	1.09238	1.15979	1.2836	1.38952	1.20423	0.429524	0.621164	0.569524	0.534286	0.6	0.618095	0.632381	0.630688	2.5694e-08	0.496239	Photosystem II D2 protein	psbD	GO:0016021,GO:0009523,GO:0042170,GO:0042651,GO:0016168,GO:0045156,GO:0005506,GO:0010242,GO:0009772,GO:0018298	integral component of membrane|photosystem II|plastid membrane|thylakoid membrane|chlorophyll binding|electron transporter, transferring electrons within the cyclic electron transport pathway of photosynthesis activity|iron ion binding|oxygen evolving activity|photosynthetic electron transport in photosystem II|protein-chromophore linkage	ko00195	Photosynthesis	-	-	-	-
A0A2U1NJM8	Photosystem II PsbQ, oxygen evolving complex OS=Artemisia annua OX=35608 GN=CTI12_AA257030 PE=3 SV=1	CTI12_AA257030	1.47863	1.10881	1.18498	1.88984	1.24048	1.2481	1.07407	1.04026	0.466287	0.646355	0.527066	0.603039	0.488575	0.471035	0.51472	0.566921	3.69532e-06	0.417333	Photosystem II PsbQ, oxygen evolving complex	CTI12_AA257030	GO:0019898,GO:0009654,GO:0005509,GO:0015979	extrinsic component of membrane|photosystem II oxygen evolving complex|calcium ion binding|photosynthesis	ko00195	Photosynthesis	-	-	-	-
A0A2U1KAJ5	Survival protein SurE-like phosphatase/nucleotidase OS=Artemisia annua OX=35608 GN=CTI12_AA615220 PE=3 SV=1	CTI12_AA615220	0.743693	0.917055	0.633737	0.709384	0.95713	0.55918	0.653885	0.62069	1.40767	1.54427	1.63774	1.42482	1.69152	1.40767	1.5217	1.65983	5.8259e-09	2.12178	Survival protein SurE-like phosphatase/nucleotidase	CTI12_AA615220	GO:0046872,GO:0008252	metal ion binding|nucleotidase activity	ko00230|ko00240|ko00760	Purine metabolism|Pyrimidine metabolism|Nicotinate and nicotinamide metabolism	-	-	-	-
A0A2U1PUN9	Glucan endo-1,3-beta-D-glucosidase OS=Artemisia annua OX=35608 GN=CTI12_AA107740 PE=3 SV=1	CTI12_AA107740	1.67653	1.3439	1.15845	1.30276	1.31103	1.32394	1.29783	1.37911	0.363905	0.42723	0.400394	0.338264	0.413146	0.451677	0.460552	0.471831	8.89725e-11	0.30824	Glucan endo-1,3-beta-D-glucosidase	CTI12_AA107740	GO:0042973,GO:0005975	glucan endo-1,3-beta-D-glucosidase activity|carbohydrate metabolic process	ko00500	Starch and sucrose metabolism	-	-	-	-
A0A2U1LYB6	Lipoxygenase OS=Artemisia annua OX=35608 GN=CTI12_AA442740 PE=3 SV=1	CTI12_AA442740	0.739437	0.964912	0.894737	1.08249	0.953947	1.07237	1.36922	1.21382	0.322938	0.507675	0.465795	0.452716	0.524123	0.43159	0.516097	0.507675	1.75506e-06	0.449722	Lipoxygenase	CTI12_AA442740	GO:0046872,GO:0016702,GO:0006633,GO:0031408	metal ion binding|oxidoreductase activity, acting on single donors with incorporation of molecular oxygen, incorporation of two atoms of oxygen|fatty acid biosynthetic process|oxylipin biosynthetic process	ko00591|ko00592	Linoleic acid metabolism|alpha-Linolenic acid metabolism	-	-	-	-
A0A1C9HGP0	Ribulose bisphosphate carboxylase large chain (Fragment) OS=Cancrinia chrysocephala OX=1898828 GN=rbcL PE=3 SV=1	rbcL	1.00714	1.05076	1.12183	1.22658	0.903553	1.90558	2.48528	1.86294	0.43711	0.511675	0.43711	0.509367	0.627411	0.40678	0.695807	0.616244	0.00052029	0.366796	Ribulose bisphosphate carboxylase large chain (Fragment)	rbcL	GO:0009507,GO:0000287,GO:0004497,GO:0016984,GO:0009853,GO:0019253	chloroplast|magnesium ion binding|monooxygenase activity|ribulose-bisphosphate carboxylase activity|photorespiration|reductive pentose-phosphate cycle	ko00710|ko01200|ko00630	Carbon fixation in photosynthetic organisms|Carbon metabolism|Glyoxylate and dicarboxylate metabolism	-	-	-	-
A0A2U1P7A1	Peroxidase OS=Artemisia annua OX=35608 GN=CTI12_AA184190 PE=3 SV=1	CTI12_AA184190	1.42035	1.48058	1.19201	1.53455	1.19423	1.40178	1.21689	1.25749	0.34357	0.246393	0.404031	0.370441	0.306326	0.407869	0.378119	0.36515	2.45078e-11	0.263782	Peroxidase	CTI12_AA184190	GO:0020037,GO:0046872,GO:0004601,GO:0042744,GO:0006979	heme binding|metal ion binding|peroxidase activity|hydrogen peroxide catabolic process|response to oxidative stress	ko00940	Phenylpropanoid biosynthesis	-	-	-	-
A0A2U1Q3V2	Glycoside hydrolase family 3 C-terminal domain-containing protein OS=Artemisia annua OX=35608 GN=CTI12_AA075250 PE=3 SV=1	CTI12_AA075250	0.837669	1.00217	1.06501	0.835588	1.08667	1.04117	1.41207	1.02275	0.309053	0.783315	0.419355	0.350676	0.682557	0.386056	0.4641	0.68364	4.00981e-05	0.491233	Glycoside hydrolase family 3 C-terminal domain-containing protein	CTI12_AA075250	GO:0005576,GO:0004553,GO:0005975	extracellular region|hydrolase activity, hydrolyzing O-glycosyl compounds|carbohydrate metabolic process	ko00940|ko00460|ko00500	Phenylpropanoid biosynthesis|Cyanoamino acid metabolism|Starch and sucrose metabolism	-	-	-	-
A0A2U1M2V7	Winged helix-turn-helix DNA-binding domain, AT hook-like protein OS=Artemisia annua OX=35608 GN=CTI12_AA426860 PE=4 SV=1	CTI12_AA426860	0.951374	0.72973	0.662572	0.929175	0.823915	0.55774	0.529598	0.447174	1.94397	2.06716	1.69027	2.07717	1.39722	1.38689	1.07822	1.00819	0.000108992	2.24622	Winged helix-turn-helix DNA-binding domain, AT hook-like protein	CTI12_AA426860	GO:0000786,GO:0005634,GO:0003677,GO:0006334	nucleosome|nucleus|DNA binding|nucleosome assembly	-	-	-	-	-	-
A0A2U1PRP8	NAC (No Apical Meristem) domain transcriptional regulator superfamily protein OS=Artemisia annua OX=35608 GN=CTI12_AA120720 PE=4 SV=1	CTI12_AA120720	0.427107	0.781731	0.902885	0.412301	0.713462	0.783654	0.453303	0.717308	1.2369	1.22308	1.57062	1.42027	1.25192	1.50114	1.71982	1.11442	3.58708e-06	2.1261	NAC (No Apical Meristem) domain transcriptional regulator superfamily protein	CTI12_AA120720	GO:0003677,GO:0006355	DNA binding|regulation of transcription, DNA-templated	-	-	-	-	-	-
A0A2U1MB24	Subtilase family protein OS=Artemisia annua OX=35608 GN=CTI12_AA397660 PE=3 SV=1	CTI12_AA397660	0.97551	1.06565	0.938731	0.868367	1.23085	1.12473	1.23878	1.04923	0.433673	0.477024	0.517347	0.454082	0.498906	0.567347	0.65102	0.613786	1.16382e-07	0.496145	Subtilase family protein	CTI12_AA397660	GO:0004252	serine-type endopeptidase activity	-	-	-	-	-	-
A0A2U1LY87	Subtilisin-like serine protease 2 OS=Artemisia annua OX=35608 GN=CTI12_AA440140 PE=3 SV=1	CTI12_AA440140	0.793855	0.979393	0.812364	0.872151	1.10521	1.01952	1.19524	1.02061	0.452924	0.285249	0.490585	0.497522	0.318872	0.509415	0.52329	0.336226	3.15116e-07	0.437796	Subtilisin-like serine protease 2	CTI12_AA440140	GO:0004252	serine-type endopeptidase activity	-	-	-	-	-	-
A0A2U1NXD1	Ribonuclease III domain-containing protein OS=Artemisia annua OX=35608 GN=CTI12_AA213680 PE=4 SV=1	CTI12_AA213680	1.47264	1.15227	0.986364	1.401	0.994318	1.10568	0.963184	1.2375	0.551244	0.486364	0.510448	0.456716	0.528409	0.494527	0.518408	0.501136	1.67442e-07	0.434583	Ribonuclease III domain-containing protein	CTI12_AA213680	GO:0004525,GO:0006396	ribonuclease III activity|RNA processing	-	-	-	-	-	-
A0A2U1KBM1	Proteinase inhibitor I3 OS=Artemisia annua OX=35608 GN=CTI12_AA621730 PE=3 SV=1	CTI12_AA621730	1.43577	1.36207	1.36207	1.38043	1.2931	1.35057	1.2836	1.56552	0.356719	0.110345	0.29249	0.351779	0.135632	0.36166	0.389328	0.165517	3.80494e-12	0.196088	Proteinase inhibitor I3	CTI12_AA621730	GO:0004866	endopeptidase inhibitor activity	-	-	-	-	-	-
A0A2U1PFB4	TPX2, C-terminal domain-containing protein OS=Artemisia annua OX=35608 GN=CTI12_AA158900 PE=3 SV=1	CTI12_AA158900	1.14839	0.656034	0.703448	1.04409	0.909483	0.462069	0.536559	0.587931	2.26667	2.26638	1.54946	1.89247	1.98707	1.35269	1.34731	1.37759	3.1753e-05	2.32137	TPX2, C-terminal domain-containing protein	CTI12_AA158900	GO:0005737,GO:0005874,GO:0008017	cytoplasm|microtubule|microtubule binding	-	-	-	-	-	-
A0A2U1PVY5	Dehydrin OS=Artemisia annua OX=35608 GN=CTI12_AA106510 PE=3 SV=1	CTI12_AA106510	0.343404	0.334755	0.16951	0.432024	0.253731	0.154584	0.177241	0.124733	0.934542	0.760128	0.613293	0.713998	0.695096	0.756294	0.633434	0.521322	1.89525e-06	2.82822	Dehydrin	CTI12_AA106510	GO:0009415	response to water	-	-	-	-	-	-
A0A2U1MPX9	Dehydrin OS=Artemisia annua OX=35608 GN=CTI12_AA354120 PE=3 SV=1	CTI12_AA354120	0.617172	0.526963	0.321665	0.620202	0.531693	0.298013	0.489899	0.225166	1.26667	1.25922	1.14242	1.3404	1.05676	0.980808	0.924242	0.697256	8.66687e-06	2.38731	Dehydrin	CTI12_AA354120	GO:0009415	response to water	-	-	-	-	-	-
A0A2U1M6X4	Dehydrin OS=Artemisia annua OX=35608 GN=CTI12_AA411080 PE=3 SV=1	CTI12_AA411080	0.429592	0.726375	0.433004	0.493878	0.682652	0.358251	0.297959	0.315938	1.49082	1.53173	1.01224	1.14388	1.6347	1.16531	0.907143	1.03949	7.21629e-06	2.6555	Dehydrin	CTI12_AA411080	GO:0009415	response to water	-	-	-	-	-	-
A0A2U1LDT9	Dehydrin OS=Artemisia annua OX=35608 GN=CTI12_AA501320 PE=3 SV=1	CTI12_AA501320	0.158266	0.416499	0.257545	0.137097	0.362173	0.321932	0.11996	0.263581	0.649194	0.891348	0.496976	0.578629	0.909457	0.548387	0.472782	0.313883	0.000739363	2.38612	Dehydrin	CTI12_AA501320	GO:0009415	response to water	-	-	-	-	-	-
A0A2U1LDS6	Dehydrin OS=Artemisia annua OX=35608 GN=CTI12_AA501330 PE=3 SV=1	CTI12_AA501330	0.709514	0.527483	0.32594	0.836032	0.477338	0.249759	0.305668	0.204436	1.44231	1.40791	0.980769	1.29352	1.03472	1.06478	0.843117	0.849566	5.66319e-05	2.45222	Dehydrin	CTI12_AA501330	GO:0009415	response to water	-	-	-	-	-	-
A0A2U1P1U5	23 kDa subunit of oxygen evolving system of photosystem II OS=Artemisia annua OX=35608 GN=CTI12_AA201430 PE=3 SV=1	CTI12_AA201430	1.24479	1.48276	1.1736	1.18316	1.19144	1.37574	1.33247	1.94055	0.240451	0.237812	0.212674	0.230903	0.219976	0.241319	0.236979	0.167658	5.33118e-09	0.163648	23 kDa subunit of oxygen evolving system of photosystem II	CTI12_AA201430	GO:0009535,GO:0019898,GO:0009654,GO:0005509,GO:0015979	chloroplast thylakoid membrane|extrinsic component of membrane|photosystem II oxygen evolving complex|calcium ion binding|photosynthesis	-	-	-	-	-	-
A0A2U1L428	23 kDa subunit of oxygen evolving system of photosystem II OS=Artemisia annua OX=35608 GN=CTI12_AA533070 PE=3 SV=1	CTI12_AA533070	1.3951	1.64373	1.5086	1.41417	1.39558	1.57248	1.30609	1.86732	0.488647	0.361179	0.474114	0.399637	0.384521	0.587648	0.484105	0.452088	3.45664e-10	0.300084	23 kDa subunit of oxygen evolving system of photosystem II	CTI12_AA533070	GO:0009535,GO:0019898,GO:0009654,GO:0005509,GO:0015979	chloroplast thylakoid membrane|extrinsic component of membrane|photosystem II oxygen evolving complex|calcium ion binding|photosynthesis	-	-	-	-	-	-
A0A2U1LP24	Uncharacterized protein OS=Artemisia annua OX=35608 GN=CTI12_AA469940 PE=4 SV=1	CTI12_AA469940	0.949692	0.807588	0.787715	0.918891	0.859982	0.578139	0.554415	0.523035	1.86242	1.8121	1.47639	1.41992	1.7841	1.51643	1.30185	1.50226	4.27559e-07	2.11984	Uncharacterized protein	CTI12_AA469940	GO:0016021	integral component of membrane	-	-	-	-	-	-
A0A2U1PSH8	Glycoside hydrolase family 17 OS=Artemisia annua OX=35608 GN=CTI12_AA087390 PE=3 SV=1	CTI12_AA087390	1.1142	0.837935	0.831933	0.957819	0.827131	0.901561	0.762346	0.747899	0.410494	0.270108	0.50823	0.465021	0.336134	0.436214	0.435185	0.238896	3.47639e-07	0.444114	Glycoside hydrolase family 17	CTI12_AA087390	GO:0016021,GO:0004553,GO:0005975	integral component of membrane|hydrolase activity, hydrolyzing O-glycosyl compounds|carbohydrate metabolic process	-	-	-	-	-	-
A0A2U1NX90	Concanavalin A-like lectin/glucanase, subgroup OS=Artemisia annua OX=35608 GN=CTI12_AA216990 PE=4 SV=1	CTI12_AA216990	1.60734	1.57634	1.38602	1.47706	1.35806	1.40108	1.15321	1.23978	0.499083	0.609677	0.633028	0.562385	0.57957	0.606422	0.666055	0.63871	1.48516e-09	0.428161	Concanavalin A-like lectin/glucanase, subgroup	CTI12_AA216990	GO:0016021,GO:0005524,GO:0030246,GO:0004672	integral component of membrane|ATP binding|carbohydrate binding|protein kinase activity	-	-	-	-	-	-
A0A2U1LE07	F-box domain-containing protein OS=Artemisia annua OX=35608 GN=CTI12_AA505790 PE=3 SV=1	CTI12_AA505790	0.806383	0.738819	0.713775	0.803191	0.847048	0.577818	0.561702	0.626118	1.9234	1.61628	1.45957	1.61277	1.31216	1.41596	1.1766	1.17084	2.14864e-06	2.05954	F-box domain-containing protein	CTI12_AA505790	GO:0016021,GO:0005634,GO:0003677,GO:0006355	integral component of membrane|nucleus|DNA binding|regulation of transcription, DNA-templated	-	-	-	-	-	-
A0A2U1NU97	Methyltransferase OS=Artemisia annua OX=35608 GN=CTI12_AA228580 PE=3 SV=1	CTI12_AA228580	1.52195	1.62179	1.85817	1.44878	1.77492	1.7297	1.80976	1.56218	0.674146	0.681398	0.842927	0.83122	0.595067	0.770732	0.88	0.611511	1.00844e-09	0.441727	Methyltransferase	CTI12_AA228580	GO:0016021,GO:0008168,GO:0032259	integral component of membrane|methyltransferase activity|methylation	-	-	-	-	-	-
A0A2U1LGQ0	Lipase, GDSL OS=Artemisia annua OX=35608 GN=CTI12_AA493610 PE=3 SV=1	CTI12_AA493610	1.14037	1.29354	1.07338	1.22406	0.957284	1.31873	0.875327	1.03067	0.463819	0.688938	0.462947	0.399303	0.692223	0.517001	0.566696	0.638554	1.06805e-06	0.496948	Lipase, GDSL	CTI12_AA493610	GO:0016021,GO:0016788	integral component of membrane|hydrolase activity, acting on ester bonds	-	-	-	-	-	-
A0A2U1KXR9	SASA domain-containing protein OS=Artemisia annua OX=35608 GN=CTI12_AA552780 PE=4 SV=1	CTI12_AA552780	1.25324	1.13655	1.18697	1.10269	1.17122	1.28466	1.22832	1.09034	0.445663	0.506303	0.557328	0.500499	0.542017	0.539382	0.608175	0.471639	4.16941e-12	0.44119	SASA domain-containing protein	CTI12_AA552780	GO:0016787	hydrolase activity	-	-	-	-	-	-
A0A2U1Q913	SGNH hydrolase-type esterase domain-containing protein OS=Artemisia annua OX=35608 GN=CTI12_AA060220 PE=3 SV=1	CTI12_AA060220	1.34118	1.38216	1.27313	1.31373	1.28084	1.18502	0.99902	1.04405	0.491176	0.482379	0.55098	0.467647	0.515419	0.634314	0.646078	0.765419	4.10756e-08	0.463729	SGNH hydrolase-type esterase domain-containing protein	CTI12_AA060220	GO:0016788	hydrolase activity, acting on ester bonds	-	-	-	-	-	-
A0A2U1P862	SGNH hydrolase-type esterase domain-containing protein OS=Artemisia annua OX=35608 GN=CTI12_AA181590 PE=3 SV=1	CTI12_AA181590	2.18274	1.62317	1.34969	2.10927	1.29645	1.4739	1.36639	1.46347	0.444444	0.545929	0.451791	0.394858	0.56263	0.51607	0.483012	0.494781	3.27335e-07	0.302642	SGNH hydrolase-type esterase domain-containing protein	CTI12_AA181590	GO:0016788	hydrolase activity, acting on ester bonds	-	-	-	-	-	-
A0A2U1N073	GDSL-like Lipase/Acylhydrolase superfamily protein OS=Artemisia annua OX=35608 GN=CTI12_AA303460 PE=3 SV=1	CTI12_AA303460	1.19187	1.28884	1.29919	1.02457	1.29114	1.42002	1.44518	1.51669	0.359168	0.475259	0.380907	0.382798	0.504028	0.390359	0.42155	0.498274	4.87006e-10	0.325683	GDSL-like Lipase/Acylhydrolase superfamily protein	CTI12_AA303460	GO:0016788	hydrolase activity, acting on ester bonds	-	-	-	-	-	-
A0A2U1MCZ4	Uncharacterized protein OS=Artemisia annua OX=35608 GN=CTI12_AA394080 PE=3 SV=1	CTI12_AA394080	1.12995	1.42693	1.55581	1.10876	1.43959	1.27273	1.23226	1.34868	0.648848	0.619102	0.558525	0.460829	0.58458	0.706912	0.580645	0.726122	2.41725e-08	0.464642	Uncharacterized protein	CTI12_AA394080	GO:0016788	hydrolase activity, acting on ester bonds	-	-	-	-	-	-
A0A2U1KR58	SGNH hydrolase-type esterase domain-containing protein OS=Artemisia annua OX=35608 GN=CTI12_AA573730 PE=3 SV=1	CTI12_AA573730	1.35946	1.32577	1.21793	1.77916	1.27923	1.11464	1.24283	1.49035	0.572658	0.497162	0.481836	0.416826	0.493757	0.558317	0.49044	0.564132	2.12379e-08	0.376999	SGNH hydrolase-type esterase domain-containing protein	CTI12_AA573730	GO:0016788	hydrolase activity, acting on ester bonds	-	-	-	-	-	-
A0A2U1KLH6	Clathrin light chain OS=Artemisia annua OX=35608 GN=CTI12_AA587070 PE=3 SV=1	CTI12_AA587070	1.78938	1.60279	1.68663	1.82178	1.49501	1.15269	1.07741	1.25848	0.878488	0.748503	0.567057	0.681368	0.664671	0.816382	0.741674	0.672655	5.60382e-06	0.485587	Clathrin light chain	CTI12_AA587070	GO:0030132,GO:0030130,GO:0005198,GO:0006886,GO:0016192	clathrin coat of coated pit|clathrin coat of trans-Golgi network vesicle|structural molecule activity|intracellular protein transport|vesicle-mediated transport	-	-	-	-	-	-
A0A2U1P2J5	DCD (Development and Cell Death) domain protein OS=Artemisia annua OX=35608 GN=CTI12_AA199240 PE=4 SV=1	CTI12_AA199240	0.508091	0.721899	0.781977	0.527508	0.81686	0.719961	0.414239	0.750969	1.62352	1.36531	1.60194	1.52211	1.33721	1.65156	1.55556	1.2936	1.52222e-08	2.28004	DCD (Development and Cell Death) domain protein	CTI12_AA199240	GO:0034976	response to endoplasmic reticulum stress	-	-	-	-	-	-
A0A2U1L821	DCD domain-containing protein OS=Artemisia annua OX=35608 GN=CTI12_AA520010 PE=4 SV=1	CTI12_AA520010	0.247835	0.549003	0.594102	0.310606	0.502168	0.330442	0.230519	0.442324	2.3658	1.58456	2.0671	2.33874	1.77797	1.92208	1.84199	1.42411	1.11776e-08	4.77778	DCD domain-containing protein	CTI12_AA520010	GO:0034976	response to endoplasmic reticulum stress	-	-	-	-	-	-
A0A2U1KEQ4	Glucan endo-1,3-beta-D-glucosidase OS=Artemisia annua OX=35608 GN=CTI12_AA612790 PE=3 SV=1	CTI12_AA612790	1.08923	0.992723	0.975052	0.918526	1.15177	1.03638	1.24345	1.01559	0.247333	0.477131	0.271581	0.236663	0.377339	0.315228	0.307468	0.494802	1.36903e-09	0.323832	Glucan endo-1,3-beta-D-glucosidase	CTI12_AA612790	GO:0042973,GO:0005975	glucan endo-1,3-beta-D-glucosidase activity|carbohydrate metabolic process	-	-	-	-	-	-
A0A2U1PS91	Uncharacterized protein OS=Artemisia annua OX=35608 GN=CTI12_AA118730 PE=4 SV=1	CTI12_AA118730	1.0257	0.628373	0.530455	0.477095	0.578258	0.477255	0.394413	0.377795	4.50838	1.21897	1.09162	1.25922	1.22668	1.28045	1.50838	1.61295	0.0139374	3.05315	Uncharacterized protein	CTI12_AA118730	GO:0046872	metal ion binding	-	-	-	-	-	-
A0A2U1NID6	BAG domain-containing protein OS=Artemisia annua OX=35608 GN=CTI12_AA263480 PE=4 SV=1	CTI12_AA263480	0.0662791	0.148782	0.121791	0.0918605	0.144832	0.0487163	0.0325581	0.0941409	3.41047	2.88808	3.00465	3.30349	2.29296	1.95233	1.90581	1.37064	2.51505e-07	26.8752	BAG domain-containing protein	CTI12_AA263480	GO:0051087	chaperone binding	-	-	-	-	-	-
A0A2U1PN11	Mammalian uncoordinated homology 13, domain 2 OS=Artemisia annua OX=35608 GN=CTI12_AA134480 PE=4 SV=1	CTI12_AA134480	0.612121	0.837945	0.995059	0.715152	0.650198	0.477273	0.423232	0.76581	2.12525	1.31719	1.41111	1.47172	2.13834	1.52424	1.06465	1.27668	6.59653e-05	2.25117	Mammalian uncoordinated homology 13, domain 2	CTI12_AA134480	GO:0051536,GO:0046872	iron-sulfur cluster binding|metal ion binding	-	-	-	-	-	-
A0A2U1QB96	Acid phosphatase (Class B) OS=Artemisia annua OX=35608 GN=CTI12_AA050640 PE=4 SV=1	CTI12_AA050640	1.18424	1.33479	1.08288	1.37537	0.988004	1.17666	1.50246	1.68048	0.382266	0.462377	0.484729	0.426601	0.517993	0.516256	0.500493	0.500545	1.05733e-07	0.367197	Acid phosphatase (Class B)	CTI12_AA050640	-	-	-	-	-	-	-	-
A0A2U1Q8V9	Phox/Bem1p OS=Artemisia annua OX=35608 GN=CTI12_AA061470 PE=4 SV=1	CTI12_AA061470	0.740704	0.776132	0.668118	0.509548	0.688153	0.633275	0.293467	0.513937	1.96884	1.59582	1.94975	1.71256	1.64286	1.75678	1.78191	1.59146	4.78657e-10	2.90255	Phox/Bem1p	CTI12_AA061470	-	-	-	-	-	-	-	-
A0A2U1Q6Y1	DUF4005 domain-containing protein OS=Artemisia annua OX=35608 GN=CTI12_AA067560 PE=3 SV=1	CTI12_AA067560	0.9279	0.818104	0.75918	1.03344	0.847139	0.559351	0.576803	0.625961	1.99269	1.77797	1.59666	1.70533	1.64646	1.47858	1.24033	1.16055	5.94506e-06	2.04925	DUF4005 domain-containing protein	CTI12_AA067560	-	-	-	-	-	-	-	-
A0A2U1Q083	Uncharacterized protein OS=Artemisia annua OX=35608 GN=CTI12_AA091510 PE=4 SV=1	CTI12_AA091510	0.80061	0.744972	0.551891	0.743642	0.980692	0.637973	0.621567	0.41432	1.47101	1.45052	1.5707	1.73957	1.74739	1.49135	1.40692	1.64602	1.64166e-08	2.27879	Uncharacterized protein	CTI12_AA091510	-	-	-	-	-	-	-	-
A0A2U1PUL5	Uncharacterized protein OS=Artemisia annua OX=35608 GN=CTI12_AA109170 PE=4 SV=1	CTI12_AA109170	2.71787	2.12587	1.87612	2.75758	1.56244	1.34565	0.959248	1.04196	1.01149	0.806194	0.833856	0.858934	0.726274	0.910136	0.733542	0.599401	0.00148485	0.450403	Uncharacterized protein	CTI12_AA109170	-	-	-	-	-	-	-	-
A0A2U1PUZ7	DUF4057 domain-containing protein OS=Artemisia annua OX=35608 GN=CTI12_AA110330 PE=4 SV=1	CTI12_AA110330	1.10487	0.760425	0.601971	1.00424	0.740713	0.40182	0.496822	0.404852	2.1822	1.93404	1.58157	1.86758	1.7119	1.67055	1.35805	1.20925	7.29128e-06	2.4503	DUF4057 domain-containing protein	CTI12_AA110330	-	-	-	-	-	-	-	-
A0A2U1PH57	C2 calcium-dependent membrane targeting OS=Artemisia annua OX=35608 GN=CTI12_AA153350 PE=4 SV=1	CTI12_AA153350	0.885212	0.705128	0.644231	0.862461	0.577724	0.443109	0.772492	0.46234	1.54085	2.03365	1.50155	1.45915	1.85817	1.62875	1.40124	1.54808	1.1594e-07	2.42335	C2 calcium-dependent membrane targeting	CTI12_AA153350	-	-	-	-	-	-	-	-
A0A2U1P2J9	FAS1 domain-containing protein OS=Artemisia annua OX=35608 GN=CTI12_AA172390 PE=3 SV=1	CTI12_AA172390	1.06673	1.03044	0.993236	1.01719	0.998873	1.09921	1.1729	1.26156	0.221436	0.332582	0.213347	0.217391	0.358512	0.262892	0.295248	0.375423	1.47773e-11	0.263518	FAS1 domain-containing protein	CTI12_AA172390	-	-	-	-	-	-	-	-
A0A2U1P4M8	SOUL heme-binding protein, Regulatory factor, effector binding domain protein OS=Artemisia annua OX=35608 GN=CTI12_AA192790 PE=3 SV=1	CTI12_AA192790	1.6526	1.45101	1.12483	1.43768	1.32081	1.24966	1.12071	1.54228	0.39843	0.734228	0.473013	0.545633	0.715436	0.487733	0.52895	0.632215	9.74068e-08	0.414295	SOUL heme-binding protein, Regulatory factor, effector binding domain protein	CTI12_AA192790	-	-	-	-	-	-	-	-
A0A2U1NZF6	Uncharacterized protein OS=Artemisia annua OX=35608 GN=CTI12_AA211600 PE=4 SV=1	CTI12_AA211600	0.603239	0.633921	0.671704	0.65587	0.70361	0.516373	0.42915	0.443325	1.81984	1.78002	1.53036	1.84615	1.34257	1.36538	1.21053	1.14945	5.00861e-07	2.58617	Uncharacterized protein	CTI12_AA211600	-	-	-	-	-	-	-	-
A0A2U1M726	Uncharacterized protein OS=Artemisia annua OX=35608 GN=CTI12_AA257090 PE=4 SV=1	CTI12_AA257090	0.215367	0.194386	0.150175	0.21071	0.203509	0.0715789	0.0570431	0.13614	3.33295	2.63579	2.49127	2.90105	1.57544	2.2142	1.62398	1.72561	1.8885e-07	14.9327	Uncharacterized protein	CTI12_AA257090	-	-	-	-	-	-	-	-
A0A2U1N3Z4	Uncharacterized protein OS=Artemisia annua OX=35608 GN=CTI12_AA310780 PE=4 SV=1	CTI12_AA310780	0.666304	0.663971	0.590296	0.616304	0.690925	0.353998	0.38913	0.39982	2.30109	2.05571	1.74348	1.84565	1.90836	1.56087	1.29565	1.42318	1.67863e-07	3.23376	Uncharacterized protein	CTI12_AA310780	-	-	-	-	-	-	-	-
A0A2U1MXI5	IQ motif, EF-hand binding site OS=Artemisia annua OX=35608 GN=CTI12_AA312600 PE=4 SV=1	CTI12_AA312600	0.791107	0.768603	0.874773	0.689762	0.92196	0.702359	0.713547	0.850272	1.95243	1.80853	1.79421	2.08066	1.54356	1.65253	1.54085	1.34483	6.99743e-08	2.17312	IQ motif, EF-hand binding site	CTI12_AA312600	-	-	-	-	-	-	-	-
A0A2U1N344	Uncharacterized protein OS=Artemisia annua OX=35608 GN=CTI12_AA313970 PE=4 SV=1	CTI12_AA313970	0.720693	0.677835	0.659794	0.666667	0.628007	0.468213	0.409786	0.378007	1.93578	2.19674	1.77166	2.15291	1.77835	1.55657	1.54332	1.65034	6.57615e-09	3.16461	Uncharacterized protein	CTI12_AA313970	-	-	-	-	-	-	-	-
A0A2U1M9I2	Uncharacterized protein OS=Artemisia annua OX=35608 GN=CTI12_AA319790 PE=4 SV=1	CTI12_AA319790	1.26398	1.46722	1.14541	1.16487	1.5006	1.22408	1.11384	1.41478	0.443572	0.45292	0.491658	0.403337	0.529201	0.57998	0.494603	0.582837	2.11863e-09	0.38642	Uncharacterized protein	CTI12_AA319790	-	-	-	-	-	-	-	-
A0A2U1MX87	Ataxin-2, C-terminal OS=Artemisia annua OX=35608 GN=CTI12_AA329430 PE=4 SV=1	CTI12_AA329430	0.687054	0.528107	0.505917	0.559633	0.627219	0.45784	0.318043	0.445266	2.46993	1.5932	1.68502	1.70642	1.41124	1.69521	1.56371	1.36095	2.70477e-07	3.26602	Ataxin-2, C-terminal	CTI12_AA329430	-	-	-	-	-	-	-	-
A0A2U1MTZ5	SMAP domain-containing protein OS=Artemisia annua OX=35608 GN=CTI12_AA334960 PE=4 SV=1	CTI12_AA334960	0.866972	0.728661	0.87062	0.706422	0.762803	0.78796	0.658257	0.733154	1.89106	1.49686	1.57683	1.90023	1.43935	1.60092	1.29587	1.16712	1.01182e-06	2.02266	SMAP domain-containing protein	CTI12_AA334960	-	-	-	-	-	-	-	-
A0A2U1MH59	PRLI-interacting factor OS=Artemisia annua OX=35608 GN=CTI12_AA365100 PE=4 SV=1	CTI12_AA365100	0.779487	0.734295	0.780136	0.877949	0.803056	0.66893	0.357949	0.560272	2.39282	1.74958	1.25333	1.35077	1.35908	1.42256	1.3959	1.45331	3.69445e-05	2.22531	PRLI-interacting factor	CTI12_AA365100	-	-	-	-	-	-	-	-
A0A2U1M513	Uncharacterized protein OS=Artemisia annua OX=35608 GN=CTI12_AA419290 PE=4 SV=1	CTI12_AA419290	1.42304	1.25753	1.63751	1.43154	1.11176	1.67444	1.59962	1.52381	0.421152	0.417881	0.498584	0.472144	0.451895	0.476865	0.592068	0.559767	2.16629e-09	0.333671	Uncharacterized protein	CTI12_AA419290	-	-	-	-	-	-	-	-
A0A2U1M1G0	Uncharacterized protein OS=Artemisia annua OX=35608 GN=CTI12_AA436680 PE=4 SV=1	CTI12_AA436680	0.831237	0.765324	0.696147	0.855346	0.762697	0.598074	0.490566	0.507881	2.04193	1.47811	1.37631	1.60063	1.38792	1.46436	1.22746	1.15236	4.78967e-06	2.12974	Uncharacterized protein	CTI12_AA436680	-	-	-	-	-	-	-	-
A0A2U1LTW0	Uncharacterized protein OS=Artemisia annua OX=35608 GN=CTI12_AA454930 PE=4 SV=1	CTI12_AA454930	0.665622	0.710967	0.833643	0.698015	0.630112	0.72026	0.556949	0.727695	1.79415	1.25743	1.46082	1.5256	1.39591	1.4117	1.35528	1.0697	3.20358e-07	2.03321	Uncharacterized protein	CTI12_AA454930	-	-	-	-	-	-	-	-
A0A2U1LQD7	Uncharacterized protein OS=Artemisia annua OX=35608 GN=CTI12_AA465930 PE=4 SV=1	CTI12_AA465930	0.681452	0.650854	0.702087	0.602823	0.725806	0.612903	0.717742	0.698292	1.38407	1.47343	1.375	1.45867	1.25996	1.43044	1.28024	1.30835	5.55545e-12	2.03454	Uncharacterized protein	CTI12_AA465930	-	-	-	-	-	-	-	-
A0A2U1L9F4	Uncharacterized protein OS=Artemisia annua OX=35608 GN=CTI12_AA515910 PE=4 SV=1	CTI12_AA515910	1.26628	1.30102	1.19643	1.1516	1.24107	1.36097	0.992225	1.19005	0.463557	0.375	0.506317	0.435374	0.434949	0.541302	0.551992	0.621173	5.3503e-10	0.405135	Uncharacterized protein	CTI12_AA515910	-	-	-	-	-	-	-	-
A0A2U1L876	Late embryogenesis abundant protein D-34 OS=Artemisia annua OX=35608 GN=CTI12_AA518910 PE=3 SV=1	CTI12_AA518910	0.458599	0.417802	0.270663	0.476645	0.297911	0.181653	0.240977	0.15168	1.54352	1.28883	1.19533	1.32378	1.28701	1.34713	1.07431	0.899183	1.65574e-08	3.99014	Late embryogenesis abundant protein D-34	CTI12_AA518910	-	-	-	-	-	-	-	-
A0A2U1L3F9	Zinc finger (C2H2 type) family protein OS=Artemisia annua OX=35608 GN=CTI12_AA536380 PE=4 SV=1	CTI12_AA536380	0.906348	0.606255	0.649559	0.811655	0.602245	0.429832	0.491155	0.536488	2.08741	2.29832	1.70447	2.09053	1.62069	1.55463	1.2487	1.25421	3.61437e-06	2.75333	Zinc finger (C2H2 type) family protein	CTI12_AA536380	-	-	-	-	-	-	-	-
A0A2U1KY62	Uncharacterized protein OS=Artemisia annua OX=35608 GN=CTI12_AA551560 PE=4 SV=1	CTI12_AA551560	1.19073	1.08546	0.841847	0.913593	1.07073	0.483301	0.550053	0.695481	1.99157	2.52358	1.5764	1.89252	1.47741	1.65227	1.07798	1.6169	0.000207762	2.02141	Uncharacterized protein	CTI12_AA551560	-	-	-	-	-	-	-	-
A0A0A0QUZ7	RPM1-interacting protein 4 (Fragment) OS=Chrysanthemum boreale OX=344871 PE=2 SV=1	-	0.815068	0.709536	0.608924	0.776908	0.641295	0.497813	0.336595	0.331584	1.74755	1.52756	1.182	1.38943	1.30709	1.24755	1.04012	1.14523	5.77121e-06	2.24399	RPM1-interacting protein 4 (Fragment)	-	-	-	-	-	-	-	-	-

## Sheet: SCF vs DCF
Table S4. Differential abundance of proteins in different Chrysanthemi Flos
Accession	Description	Gene Name	SCF1	SCF2	SCF3	SCF4	SCF5	SCF6	SCF7	SCF8	DCF1	DCF2	DCF3	DCF4	DCF5	DCF6	DCF7	DCF8	P-value	FC	Product	GeneName	GO_id	GO_term	Pathway	Pathway_description	KOG_id	KOG_abbreviation	KOG_description	KOG_function_classification
A0A2U1NNX8	Ubiquitin family protein OS=Artemisia annua OX=35608 GN=CTI12_AA228990 PE=4 SV=1	CTI12_AA228990	0.478849	0.593291	0.593909	0.690355	0.461216	0.598532	0.571912	0.678197	2.01363	1.68105	1.42453	1.67296	1.50254	1.53354	1.20021	1.23435	1.28944e-07	2.62797	Ubiquitin family protein	CTI12_AA228990	-	-	ko04141	Protein processing in endoplasmic reticulum	KOG0010	[OR]	Ubiquitin-like protein	Posttranslational modification, protein turnover, chaperones |General function prediction only
A0A2U1L6V2	Ubiquitin receptor RAD23 OS=Artemisia annua OX=35608 GN=CTI12_AA524280 PE=3 SV=1	CTI12_AA524280	0.661033	0.590214	0.68169	0.80939	0.461774	0.593272	0.692019	0.640163	1.57085	1.46854	1.38328	1.62691	1.16056	1.17125	1.05301	1.0507	2.79426e-06	2.04406	Ubiquitin receptor RAD23	CTI12_AA524280	GO:0005829,GO:0005654,GO:0003684,GO:0031593,GO:0043130,GO:0006289,GO:0043161	cytosol|nucleoplasm|damaged DNA binding|polyubiquitin modification-dependent protein binding|ubiquitin binding|nucleotide-excision repair|proteasome-mediated ubiquitin-dependent protein catabolic process	ko04141|ko03420	Protein processing in endoplasmic reticulum|Nucleotide excision repair	KOG0011	[L]	Nucleotide excision repair factor NEF2, RAD23 component	Replication, recombination and repair
A0A2U1NYK5	PI OS=Artemisia annua OX=35608 GN=CTI12_AA213410 PE=4 SV=1	CTI12_AA213410	0.710923	0.389372	0.683616	0.799435	0.413527	0.422222	0.641243	0.430918	1.56232	1.56685	1.59034	1.50531	1.54426	1.44155	1.36908	1.34746	1.36784e-09	2.65564	PI	CTI12_AA213410	GO:0005634,GO:0003700,GO:0046983,GO:0000977,GO:0045944	nucleus|DNA-binding transcription factor activity|protein dimerization activity|RNA polymerase II transcription regulatory region sequence-specific DNA binding|positive regulation of transcription by RNA polymerase II	-	-	KOG0014	[K]	MADS box transcription factor	Transcription
A0A2U1M206	Flower development transporter AP3 OS=Artemisia annua OX=35608 GN=CTI12_AA429000 PE=4 SV=1	CTI12_AA429000	0.0281369	0.44898	0.171863	0.0844106	0.389903	0.493018	0.178707	0.540279	1.55532	1.94525	1.7841	1.82599	1.90798	1.68099	1.90655	1.89734	4.74058e-11	6.21057	Flower development transporter AP3	CTI12_AA429000	GO:0005634,GO:0003700,GO:0046983,GO:0000977,GO:0045944	nucleus|DNA-binding transcription factor activity|protein dimerization activity|RNA polymerase II transcription regulatory region sequence-specific DNA binding|positive regulation of transcription by RNA polymerase II	-	-	KOG0014	[K]	MADS box transcription factor	Transcription
A0A2U1P9E1	Heat shock protein Hsp90 family OS=Artemisia annua OX=35608 GN=CTI12_AA104640 PE=3 SV=1	CTI12_AA104640	0.463993	0.452569	0.621931	0.565466	0.591897	0.549407	0.645663	0.469368	1.75692	1.58101	1.94862	1.7332	1.55728	1.32312	1.84881	1.75123	3.40534e-10	3.09617	Heat shock protein Hsp90 family	CTI12_AA104640	GO:0005524,GO:0051082,GO:0006457	ATP binding|unfolded protein binding|protein folding	ko04141|ko04151	Protein processing in endoplasmic reticulum|PI3K-Akt signaling pathway	KOG0019	[O]	Molecular chaperone (HSP90 family)	Posttranslational modification, protein turnover, chaperones
A0A2U1LP89	Heat shock protein 90-3 OS=Artemisia annua OX=35608 GN=CTI12_AA467380 PE=3 SV=1	CTI12_AA467380	0.436441	0.620879	0.488983	0.418644	0.795788	0.641026	0.44322	0.525641	1.17033	1.19407	1.29487	1.18132	1.2322	0.967033	1.2152	1.31017	3.03638e-08	2.18852	Heat shock protein 90-3	CTI12_AA467380	GO:0005524,GO:0051082,GO:0006457	ATP binding|unfolded protein binding|protein folding	ko04141|ko04151	Protein processing in endoplasmic reticulum|PI3K-Akt signaling pathway	KOG0019	[O]	Molecular chaperone (HSP90 family)	Posttranslational modification, protein turnover, chaperones
A0A2U1PWD3	Calmodulin-7 OS=Artemisia annua OX=35608 GN=CTI12_AA105070 PE=4 SV=1	CTI12_AA105070	0.348366	0.306452	0.380392	0.728105	0.36907	0.489564	0.698693	0.481025	1.90228	0.597386	0.962049	1.33302	0.638562	1.48482	0.974383	1.06078	0.00159056	2.35509	Calmodulin-7	CTI12_AA105070	GO:0005509	calcium ion binding	ko04015|ko04014|ko04070|ko04024|ko04114|ko04020|ko04022	Rap1 signaling pathway|Ras signaling pathway|Phosphatidylinositol signaling system|cAMP signaling pathway|Oocyte meiosis|Calcium signaling pathway|cGMP-PKG signaling pathway	KOG0027	[T]	Calmodulin and related proteins (EF-Hand superfamily)	Signal transduction mechanisms
Q2KM81	Polcalcin OS=Artemisia vulgaris OX=4220 PE=2 SV=1	-	0.35989	0.335961	0.458791	0.547619	0.374384	0.441379	0.50641	0.423645	1.79113	1.25824	1.23153	1.25911	1.29121	1.19212	1.06897	0.997253	1.85639e-07	2.92614	Polcalcin	-	GO:0005509	calcium ion binding	-	-	KOG0027	[T]	Calmodulin and related proteins (EF-Hand superfamily)	Signal transduction mechanisms
A0A2U1KWF5	ABC-type xenobiotic transporter OS=Artemisia annua OX=35608 GN=CTI12_AA556750 PE=3 SV=1	CTI12_AA556750	1.908	1.42344	1.54107	1.45126	1.95882	1.69483	2.21249	1.95882	0.499472	0.581599	0.704329	0.642027	0.648412	0.664203	0.87434	0.864184	1.17836e-07	0.387213	ABC-type xenobiotic transporter	CTI12_AA556750	GO:0016021,GO:0005524,GO:0042626	integral component of membrane|ATP binding|ATPase-coupled transmembrane transporter activity	-	-	KOG0054	[Q]	Multidrug resistance-associated protein/mitoxantrone resistance protein, ABC superfamily	Secondary metabolites biosynthesis, transport and catabolism
A0A2U1L5A1	Plant PDR ABC transporter associated OS=Artemisia annua OX=35608 GN=CTI12_AA530770 PE=3 SV=1	CTI12_AA530770	0.334182	0.463303	0.346056	0.453774	0.555046	0.449541	0.40458	0.566055	0.958716	0.955895	1.42936	0.988991	0.921968	1.19174	1.40459	0.936387	1.37388e-06	2.45978	Plant PDR ABC transporter associated	CTI12_AA530770	GO:0016021,GO:0005524,GO:0042626	integral component of membrane|ATP binding|ATPase-coupled transmembrane transporter activity	-	-	KOG0065	[Q]	Pleiotropic drug resistance proteins (PDR1-15), ABC superfamily	Secondary metabolites biosynthesis, transport and catabolism
A0A2U1MJP7	Ran GTPase OS=Artemisia annua OX=35608 GN=CTI12_AA372820 PE=4 SV=1	CTI12_AA372820	0.612745	0.570621	0.682353	0.7	0.513183	0.519774	0.623529	0.551789	1.27495	1.32451	1.15725	1.20339	1.25294	1.17797	1.08475	1.15098	1.52855e-10	2.0165	Ran GTPase	CTI12_AA372820	GO:0005525,GO:0003924	GTP binding|GTPase activity	-	-	KOG0087	[U]	GTPase Rab11/YPT3, small G protein superfamily	Intracellular trafficking, secretion, and vesicular transport
A0A2U1Q4B3	Nucleotide-binding alpha-beta plait domain-containing protein OS=Artemisia annua OX=35608 GN=CTI12_AA074370 PE=4 SV=1	CTI12_AA074370	1.97601	1.64157	2.37623	2.31516	1.40615	1.56098	1.99564	1.579	0.980912	0.884406	0.803818	0.882291	1.07743	0.805938	0.902439	0.854962	4.46712e-06	0.484299	Nucleotide-binding alpha-beta plait domain-containing protein	CTI12_AA074370	GO:0003723	RNA binding	ko03040	Spliceosome	KOG0105	[A]	Alternative splicing factor ASF/SF2 (RRM superfamily)	RNA processing and modification
A0A2U1KRD8	RRM domain-containing protein OS=Artemisia annua OX=35608 GN=CTI12_AA573030 PE=4 SV=1	CTI12_AA573030	1.46966	1.61015	1.50112	1.59213	1.27969	1.58238	1.51798	1.40517	0.366858	0.507865	0.323755	0.286398	0.51236	0.389847	0.324713	0.498876	4.16494e-12	0.268489	RRM domain-containing protein	CTI12_AA573030	GO:0003723	RNA binding	-	-	KOG0118	[R]	FOG: RRM domain	General function prediction only
A0A2U1KJE5	Glycine-rich RNA-binding protein 2 OS=Artemisia annua OX=35608 GN=CTI12_AA595520 PE=4 SV=1	CTI12_AA595520	1.23926	1.23881	1.49013	1.60279	1.01866	1.23414	1.32985	0.976679	0.580224	0.477352	0.514925	0.503731	0.45993	0.567164	0.521455	0.422764	1.14391e-07	0.399548	Glycine-rich RNA-binding protein 2	CTI12_AA595520	GO:0003723	RNA binding	-	-	KOG0118	[R]	FOG: RRM domain	General function prediction only
A0A0K2F2K6	1-aminocyclopropane-q-carboxylate oxidase OS=Chrysanthemum morifolium OX=41568 PE=2 SV=1	-	0.426614	0.475518	0.454012	0.458904	0.390772	0.438795	0.439335	0.416196	0.985876	0.962818	0.985876	0.964218	1.00783	1.04802	1.06215	0.976517	5.85641e-15	2.28371	1-aminocyclopropane-q-carboxylate oxidase	-	GO:0046872,GO:0016491	metal ion binding|oxidoreductase activity	ko00270	Cysteine and methionine metabolism	KOG0143	[QR]	Iron/ascorbate family oxidoreductases	Secondary metabolites biosynthesis, transport and catabolism |General function prediction only
A0A2U1PP84	Nucleotide-binding alpha-beta plait domain-containing protein OS=Artemisia annua OX=35608 GN=CTI12_AA129340 PE=4 SV=1	CTI12_AA129340	0.455357	0.578488	0.485714	0.505357	0.502907	0.485465	0.475893	0.466085	1.32946	1.34286	1.27035	1.28779	1.24107	1.24031	1.24516	1.02411	9.54508e-12	2.5235	Nucleotide-binding alpha-beta plait domain-containing protein	CTI12_AA129340	GO:0003729,GO:0030154	mRNA binding|cell differentiation	-	-	KOG0149	[R]	Predicted RNA-binding protein SEB4 (RRM superfamily)	General function prediction only
V5K7Z9	Trans-cinnamate 4-monooxygenase OS=Chrysanthemum boreale OX=344871 PE=2 SV=1	-	1.6174	1.64497	1.59539	1.63417	1.32643	1.33333	1.47379	1.45069	0.631164	0.77673	0.733728	0.745562	0.69392	0.724852	0.7357	0.677149	2.01708e-10	0.473561	Trans-cinnamate 4-monooxygenase	-	GO:0020037,GO:0005506,GO:0004497,GO:0016705	heme binding|iron ion binding|monooxygenase activity|oxidoreductase activity, acting on paired donors, with incorporation or reduction of molecular oxygen	ko00130|ko01220|ko00945|ko00940|ko00360|ko00941	Ubiquinone and other terpenoid-quinone biosynthesis|Degradation of aromatic compounds|Stilbenoid, diarylheptanoid and gingerol biosynthesis|Phenylpropanoid biosynthesis|Phenylalanine metabolism|Flavonoid biosynthesis	KOG0156	[Q]	Cytochrome P450 CYP2 subfamily	Secondary metabolites biosynthesis, transport and catabolism
A0A2U1P382	Cytochrome P450 OS=Artemisia annua OX=35608 GN=CTI12_AA199400 PE=3 SV=1	CTI12_AA199400	2.31382	2.77229	2.59278	2.71482	2.79377	2.55747	2.69988	2.11708	0.26638	0.541719	0.308271	0.238453	0.500623	0.325456	0.322234	0.468244	1.23508e-12	0.144509	Cytochrome P450	CTI12_AA199400	GO:0020037,GO:0005506,GO:0004497,GO:0016705	heme binding|iron ion binding|monooxygenase activity|oxidoreductase activity, acting on paired donors, with incorporation or reduction of molecular oxygen	ko00130|ko01220|ko00945|ko00940|ko00360|ko00941	Ubiquinone and other terpenoid-quinone biosynthesis|Degradation of aromatic compounds|Stilbenoid, diarylheptanoid and gingerol biosynthesis|Phenylpropanoid biosynthesis|Phenylalanine metabolism|Flavonoid biosynthesis	KOG0156	[Q]	Cytochrome P450 CYP2 subfamily	Secondary metabolites biosynthesis, transport and catabolism
A0A2U1NQS7	Lysine ketoglutarate reductase OS=Artemisia annua OX=35608 GN=CTI12_AA238360 PE=4 SV=1	CTI12_AA238360	2.09766	1.55076	1.76964	1.6189	2.17279	1.99568	2.07325	2.15983	0.493521	0.68896	0.75594	0.650108	0.70276	0.657667	0.87797	0.86518	6.02698e-09	0.368696	Lysine ketoglutarate reductase	CTI12_AA238360	GO:0016021,GO:0047131,GO:0047130,GO:0033512	integral component of membrane|saccharopine dehydrogenase (NAD+, L-glutamate-forming) activity|saccharopine dehydrogenase (NADP+, L-lysine-forming) activity|L-lysine catabolic process to acetyl-CoA via saccharopine	ko00310	Lysine degradation	KOG0172	[E]	Lysine-ketoglutarate reductase/saccharopine dehydrogenase	Amino acid transport and metabolism
A0A2U1MFC4	Cation_ATPase_N domain-containing protein OS=Artemisia annua OX=35608 GN=CTI12_AA385980 PE=4 SV=1	CTI12_AA385980	1.85579	1.58728	1.44421	1.35895	2.11315	2.03664	1.81474	2.12716	0.304957	0.568421	0.671336	0.528017	0.630526	0.533405	0.773707	0.691579	6.76606e-08	0.327938	Cation_ATPase_N domain-containing protein	CTI12_AA385980	GO:0016021,GO:0005524	integral component of membrane|ATP binding	ko00190	Oxidative phosphorylation	KOG0205	[P]	Plasma membrane H+-transporting ATPase	Inorganic ion transport and metabolism
A0A2U1PIV4	Plasma membrane ATPase OS=Artemisia annua OX=35608 GN=CTI12_AA137350 PE=3 SV=1	CTI12_AA137350	1.73122	1.69897	1.53862	1.44233	2.01237	1.65979	1.86667	1.8567	0.381443	0.62328	0.67732	0.605155	0.639153	0.612371	0.851546	0.902646	6.9008e-09	0.383359	Plasma membrane ATPase	CTI12_AA137350	GO:0016021,GO:0005886,GO:0005524,GO:0008553,GO:0120029	integral component of membrane|plasma membrane|ATP binding|P-type proton-exporting transporter activity|proton export across plasma membrane	ko00190	Oxidative phosphorylation	KOG0205	[P]	Plasma membrane H+-transporting ATPase	Inorganic ion transport and metabolism
A0A2U1L7A8	Plasma membrane ATPase OS=Artemisia annua OX=35608 GN=CTI12_AA521780 PE=3 SV=1	CTI12_AA521780	1.58325	2.11015	1.98285	2.22099	1.88877	1.67495	1.78103	1.96112	0.611231	0.508577	0.721382	0.74514	0.564077	0.650108	0.732181	0.653885	3.76628e-10	0.341153	Plasma membrane ATPase	CTI12_AA521780	GO:0016021,GO:0005886,GO:0005524,GO:0008553,GO:0120029	integral component of membrane|plasma membrane|ATP binding|P-type proton-exporting transporter activity|proton export across plasma membrane	ko00190	Oxidative phosphorylation	KOG0205	[P]	Plasma membrane H+-transporting ATPase	Inorganic ion transport and metabolism
A0A2U1LED6	Phenylalanine ammonia-lyase OS=Artemisia annua OX=35608 GN=CTI12_AA500190 PE=3 SV=1	CTI12_AA500190	1.89926	1.43483	1.56628	1.62672	1.38568	1.57479	2.22694	1.38782	0.967949	0.651113	0.94765	0.830128	0.603393	0.873932	0.814103	0.644751	3.36929e-06	0.483351	Phenylalanine ammonia-lyase	CTI12_AA500190	GO:0005737,GO:0045548,GO:0009800,GO:0006559	cytoplasm|phenylalanine ammonia-lyase activity|cinnamic acid biosynthetic process|L-phenylalanine catabolic process	ko00940|ko00360	Phenylpropanoid biosynthesis|Phenylalanine metabolism	KOG0222	[Q]	Phenylalanine and histidine ammonia-lyase	Secondary metabolites biosynthesis, transport and catabolism
A0A2U1L8J0	Plasma membrane intrinsic protein 2,8 OS=Artemisia annua OX=35608 GN=CTI12_AA517070 PE=3 SV=1	CTI12_AA517070	0.676835	0.543774	0.602479	0.525262	0.55642	0.568093	0.692088	0.576848	1.33171	1.43661	1.41537	1.28016	1.30982	1.23541	1.32393	1.26692	2.47298e-12	2.23542	Plasma membrane intrinsic protein 2,8	CTI12_AA517070	GO:0016021,GO:0015267	integral component of membrane|channel activity	-	-	KOG0223	[G]	Aquaporin (major intrinsic protein family)	Carbohydrate transport and metabolism
A0A2U1NE24	Glycoside hydrolase, family 32 OS=Artemisia annua OX=35608 GN=CTI12_AA278100 PE=3 SV=1	CTI12_AA278100	1.83857	1.41609	1.52915	1.43274	1.46971	1.66038	1.37108	1.64945	0.377358	0.43722	0.490566	0.437934	0.483184	0.527309	0.588878	0.610987	1.13399e-10	0.319672	Glycoside hydrolase, family 32	CTI12_AA278100	GO:0004553,GO:0005975	hydrolase activity, hydrolyzing O-glycosyl compounds|carbohydrate metabolic process	ko00500|ko00052	Starch and sucrose metabolism|Galactose metabolism	KOG0228	[G]	Beta-fructofuranosidase (invertase)	Carbohydrate transport and metabolism
A0A2U1NQV5	Fructan:fructan 1-fructosyltransferase OS=Artemisia annua OX=35608 GN=CTI12_AA239060 PE=3 SV=1	CTI12_AA239060	1.55372	1.81571	2.02007	2.09681	1.45619	1.57805	1.52656	1.4139	0.323263	0.383707	0.314199	0.352467	0.404959	0.413897	0.404834	0.44392	1.41841e-09	0.22593	Fructan:fructan 1-fructosyltransferase	CTI12_AA239060	GO:0016021,GO:0004553,GO:0016740,GO:0005975	integral component of membrane|hydrolase activity, hydrolyzing O-glycosyl compounds|transferase activity|carbohydrate metabolic process	ko00500|ko00052	Starch and sucrose metabolism|Galactose metabolism	KOG0228	[G]	Beta-fructofuranosidase (invertase)	Carbohydrate transport and metabolism
A0A2U1NQX9	Sucrose:sucrose 1-fructosyl transferase OS=Artemisia annua OX=35608 GN=CTI12_AA239080 PE=3 SV=1	CTI12_AA239080	1.44431	2.43426	2.02251	1.9609	2.22799	2.58142	2.05687	1.63088	0.129071	0.157583	0.150784	0.100121	0.172986	0.144753	0.138721	0.169431	1.15367e-09	0.0711192	Sucrose:sucrose 1-fructosyl transferase	CTI12_AA239080	GO:0016021,GO:0004553,GO:0016740,GO:0005975	integral component of membrane|hydrolase activity, hydrolyzing O-glycosyl compounds|transferase activity|carbohydrate metabolic process	ko00500|ko00052	Starch and sucrose metabolism|Galactose metabolism	KOG0228	[G]	Beta-fructofuranosidase (invertase)	Carbohydrate transport and metabolism
A0A2U1Q0H2	Beta-fructofuranosidase OS=Artemisia annua OX=35608 GN=CTI12_AA028090 PE=3 SV=1	CTI12_AA028090	1.1989	0.998145	1.1011	1.09341	1.1141	1.09833	1.08791	1.03896	0.46846	0.618681	0.493506	0.435065	0.58022	0.539889	0.48423	0.605495	5.18989e-11	0.483978	Beta-fructofuranosidase	CTI12_AA028090	GO:0016021,GO:0005775,GO:0004575,GO:0005975	integral component of membrane|vacuolar lumen|sucrose alpha-glucosidase activity|carbohydrate metabolic process	ko00500|ko00052	Starch and sucrose metabolism|Galactose metabolism	KOG0228	[G]	Beta-fructofuranosidase (invertase)	Carbohydrate transport and metabolism
B2D0J3	Mannitol transporter OS=Artemisia annua OX=35608 PE=2 SV=1	-	1.90847	1.51633	1.47712	1.64073	1.5058	1.50158	2.11327	1.6902	0.646997	0.687643	0.867229	0.852476	0.670481	0.756586	0.860906	0.933638	1.1357e-07	0.469986	Mannitol transporter	-	GO:0016021,GO:0005351,GO:0006817	integral component of membrane|carbohydrate:proton symporter activity|phosphate ion transport	-	-	KOG0254	[R]	Predicted transporter (major facilitator superfamily)	General function prediction only
A0A2U1Q4C7	Tyrosine transaminase family protein OS=Artemisia annua OX=35608 GN=CTI12_AA076910 PE=4 SV=1	CTI12_AA076910	2.1833	1.9739	1.62118	1.66497	2.30249	2.32028	1.95825	2.37485	0.695136	0.607943	0.831554	0.768683	0.710794	0.720047	0.869514	0.800407	9.28803e-09	0.36612	Tyrosine transaminase family protein	CTI12_AA076910	GO:0003676,GO:0030170,GO:0008483,GO:0009058,GO:0006520	nucleic acid binding|pyridoxal phosphate binding|transaminase activity|biosynthetic process|cellular amino acid metabolic process	ko00400|ko00130|ko00950|ko00350|ko01230|ko00401|ko00960|ko00270|ko00360	Phenylalanine, tyrosine and tryptophan biosynthesis|Ubiquinone and other terpenoid-quinone biosynthesis|Isoquinoline alkaloid biosynthesis|Tyrosine metabolism|Biosynthesis of amino acids|Novobiocin biosynthesis|Tropane, piperidine and pyridine alkaloid biosynthesis|Cysteine and methionine metabolism|Phenylalanine metabolism	KOG0259	[E]	Tyrosine aminotransferase	Amino acid transport and metabolism
A0A2U1PD18	DNA-directed RNA polymerase subunit OS=Artemisia annua OX=35608 GN=CTI12_AA164040 PE=3 SV=1	CTI12_AA164040	0.408658	0.569804	0.542857	0.707359	0.564633	0.761117	0.590476	0.705274	1.5698	1.11515	1.40434	1.3423	1.54113	1.08376	1.28542	0.9671	1.74818e-06	2.12549	DNA-directed RNA polymerase subunit	CTI12_AA164040	GO:0003677,GO:0003899,GO:0046872,GO:0006351	DNA binding|DNA-directed 5'-3' RNA polymerase activity|metal ion binding|transcription, DNA-templated	-	-	KOG0260	[K]	RNA polymerase II, large subunit	Transcription
A0A2U1Q8V0	High mobility group OS=Artemisia annua OX=35608 GN=CTI12_AA060000 PE=3 SV=1	CTI12_AA060000	0.541667	0.462783	0.52037	0.478704	0.61165	0.560949	0.586111	0.605178	1.58468	1.17593	1.64941	1.33981	1.51759	1.41424	1.70442	1.18796	7.68745e-09	2.65009	High mobility group	CTI12_AA060000	GO:0005634,GO:0003677	nucleus|DNA binding	ko03410	Base excision repair	KOG0381	[R]	HMG box-containing protein	General function prediction only
A0A2U1MQV0	High mobility group B protein 14 OS=Artemisia annua OX=35608 GN=CTI12_AA312960 PE=4 SV=1	CTI12_AA312960	0.36149	0.465396	0.533152	0.497729	0.435306	0.562688	0.592189	0.467402	1.89769	1.48955	1.52758	1.52558	1.57221	1.43831	1.37312	1.32425	3.70006e-10	3.10274	High mobility group B protein 14	CTI12_AA312960	GO:0005634,GO:0032040,GO:0003677	nucleus|small-subunit processome|DNA binding	-	-	KOG0381	[R]	HMG box-containing protein	General function prediction only
A0A2U1Q3Z1	DnaJ domain-containing protein OS=Artemisia annua OX=35608 GN=CTI12_AA022450 PE=4 SV=1	CTI12_AA022450	0.143925	0.34391	0.31215	0.303738	0.336745	0.488229	0.352336	0.369498	2.05425	1.38505	1.49539	1.36643	1.53084	1.60184	1.43193	2.1486	1.59197e-08	4.91008	DnaJ domain-containing protein	CTI12_AA022450	-	-	-	-	KOG0431	[R]	Auxilin-like protein and related proteins containing DnaJ domain	General function prediction only
A0A2U1N847	MOB kinase activator family OS=Artemisia annua OX=35608 GN=CTI12_AA047020 PE=4 SV=1	CTI12_AA047020	0.56403	0.633065	0.715631	0.673258	0.573589	0.650202	0.715631	0.66129	1.48589	1.48682	1.35081	1.29032	1.48964	1.33972	1.28125	1.3936	1.09009e-11	2.14357	MOB kinase activator family	CTI12_AA047020	GO:0016301	kinase activity	ko04392|ko04111|ko04390|ko04391	Hippo signaling pathway -multiple species|Cell cycle - yeast|Hippo signaling pathway|Hippo signaling pathway - fly	KOG0440	[D]	Cell cycle-associated protein Mob1-1	Cell cycle control, cell division, chromosome partitioning
A0A2U1PXF0	Beta-galactosidase OS=Artemisia annua OX=35608 GN=CTI12_AA101530 PE=3 SV=1	CTI12_AA101530	3.91369	2.64088	2.82509	2.45109	3.14586	2.64972	2.80898	3.40331	0.155801	0.149597	0.218785	0.198895	0.176064	0.183425	0.262983	0.219793	1.76851e-10	0.0656642	Beta-galactosidase	CTI12_AA101530	GO:0004565,GO:0030246,GO:0005975	beta-galactosidase activity|carbohydrate binding|carbohydrate metabolic process	-	-	KOG0496	[G]	Beta-galactosidase	Carbohydrate transport and metabolism
A0A2U1NBT8	Beta-galactosidase OS=Artemisia annua OX=35608 GN=CTI12_AA114200 PE=3 SV=1	CTI12_AA114200	2.03069	1.51253	1.55344	1.58307	1.92171	1.65762	1.66243	1.65762	0.661795	0.695238	0.730689	0.685804	0.634921	0.755741	0.812109	0.764021	8.42792e-10	0.422732	Beta-galactosidase	CTI12_AA114200	GO:0004565,GO:0030246,GO:0005975	beta-galactosidase activity|carbohydrate binding|carbohydrate metabolic process	-	-	KOG0496	[G]	Beta-galactosidase	Carbohydrate transport and metabolism
A0A2U1M8F0	Beta-galactosidase OS=Artemisia annua OX=35608 GN=CTI12_AA203500 PE=3 SV=1	CTI12_AA203500	1.84674	1.44995	1.49783	1.38152	1.60768	1.55713	1.77826	1.61375	0.57634	0.593478	0.626896	0.536906	0.655435	0.683519	0.744186	0.802174	6.90673e-10	0.409879	Beta-galactosidase	CTI12_AA203500	GO:0004565,GO:0030246,GO:0005975	beta-galactosidase activity|carbohydrate binding|carbohydrate metabolic process	-	-	KOG0496	[G]	Beta-galactosidase	Carbohydrate transport and metabolism
A0A2U1M221	Beta-galactosidase OS=Artemisia annua OX=35608 GN=CTI12_AA427840 PE=3 SV=1	CTI12_AA427840	2.03212	1.5379	1.61905	1.50941	1.55556	1.45171	1.83278	1.66563	0.613707	0.710963	0.767394	0.742471	0.697674	0.735202	0.892004	0.899225	1.29978e-08	0.458844	Beta-galactosidase	CTI12_AA427840	GO:0004565,GO:0030246,GO:0005975	beta-galactosidase activity|carbohydrate binding|carbohydrate metabolic process	-	-	KOG0496	[G]	Beta-galactosidase	Carbohydrate transport and metabolism
A0A2U1PG54	Beta-galactosidase OS=Artemisia annua OX=35608 GN=CTI12_AA124930 PE=3 SV=1	CTI12_AA124930	1.75254	1.67745	1.63616	1.81808	1.66667	1.27745	1.47458	1.32255	0.588235	0.528814	0.586275	0.568627	0.456497	0.585294	0.666667	0.544633	1.50209e-09	0.358406	Beta-galactosidase	CTI12_AA124930	GO:0004565,GO:0005975	beta-galactosidase activity|carbohydrate metabolic process	-	-	KOG0496	[G]	Beta-galactosidase	Carbohydrate transport and metabolism
A0A2U1P1B2	Beta-galactosidase OS=Artemisia annua OX=35608 GN=CTI12_AA200890 PE=3 SV=1	CTI12_AA200890	3.46039	2.36935	2.56602	2.22618	2.88093	2.30871	2.66705	2.81698	0.329658	0.26062	0.364939	0.343991	0.27899	0.380375	0.446527	0.374282	1.83516e-10	0.130514	Beta-galactosidase	CTI12_AA200890	GO:0004565,GO:0005975	beta-galactosidase activity|carbohydrate metabolic process	-	-	KOG0496	[G]	Beta-galactosidase	Carbohydrate transport and metabolism
A0A2U1QBH7	Ankyrin repeat-containing domain-containing protein OS=Artemisia annua OX=35608 GN=CTI12_AA009660 PE=4 SV=1	CTI12_AA009660	0.484404	0.578373	0.537615	0.713761	0.540675	0.700397	0.626606	0.74504	1.40278	1.3367	1.18353	1.17857	1.36055	1.1756	1.1498	1.16881	4.78503e-09	2.02082	Ankyrin repeat-containing domain-containing protein	CTI12_AA009660	GO:0016021	integral component of membrane	-	-	KOG0504	[R]	FOG: Ankyrin repeat	General function prediction only
A0A2U1NYC5	Ankyrin repeat-containing protein OS=Artemisia annua OX=35608 GN=CTI12_AA214890 PE=4 SV=1	CTI12_AA214890	0.477124	0.512413	0.531279	0.647993	0.499503	0.639523	0.618114	0.66137	1.46773	1.21849	1.22741	1.20755	1.28198	1.22741	1.21053	1.02148	3.24892e-09	2.14996	Ankyrin repeat-containing protein	CTI12_AA214890	-	-	-	-	KOG0504	[R]	FOG: Ankyrin repeat	General function prediction only
A0A2U1KQ58	Ankyrin repeat family protein OS=Artemisia annua OX=35608 GN=CTI12_AA577780 PE=4 SV=1	CTI12_AA577780	0.703833	0.348456	0.582753	0.59669	0.326255	0.406371	0.61324	0.356178	1.10425	0.945993	1.28958	1.30405	1.02962	1.08591	1.49421	1.01829	1.44777e-06	2.357	Ankyrin repeat family protein	CTI12_AA577780	-	-	-	-	KOG0504	[R]	FOG: Ankyrin repeat	General function prediction only
A0A2U1PW80	Transketolase OS=Artemisia annua OX=35608 GN=CTI12_AA105120 PE=3 SV=1	CTI12_AA105120	1.72399	1.90358	2.07667	2.046	1.88732	1.47671	1.86199	1.68364	0.704225	0.607886	0.856988	0.822319	0.591457	0.789816	0.921993	0.648412	2.64731e-09	0.405398	Transketolase	CTI12_AA105120	GO:0046872,GO:0004802	metal ion binding|transketolase activity	ko00710|ko01200|ko01230|ko00030|ko01051	Carbon fixation in photosynthetic organisms|Carbon metabolism|Biosynthesis of amino acids|Pentose phosphate pathway|Biosynthesis of ansamycins	KOG0523	[G]	Transketolase	Carbohydrate transport and metabolism
A0A2U1MHI6	Tetratricopeptide-like helical domain, Peptidyl-prolyl cis-trans isomerase, FKBP-type OS=Artemisia annua OX=35608 GN=CTI12_AA364270 PE=4 SV=1	CTI12_AA364270	0.571012	0.519677	0.737354	0.831712	0.41776	0.645812	0.643969	0.539859	1.67003	1.31226	1.35318	1.34006	1.29767	1.40868	1.28153	1.25097	1.76892e-08	2.22418	Tetratricopeptide-like helical domain, Peptidyl-prolyl cis-trans isomerase, FKBP-type	CTI12_AA364270	GO:0016021,GO:0016853	integral component of membrane|isomerase activity	-	-	KOG0543	[O]	FKBP-type peptidyl-prolyl cis-trans isomerase	Posttranslational modification, protein turnover, chaperones
A0A2U1Q6Q9	Peptidylprolyl isomerase OS=Artemisia annua OX=35608 GN=CTI12_AA068650 PE=4 SV=1	CTI12_AA068650	1.25566	1.2529	1.48303	1.77715	1.43519	1.20337	1.20023	1.36143	0.814542	0.28733	0.886196	0.929399	0.269231	0.872497	0.946259	0.307692	9.20367e-05	0.48438	Peptidylprolyl isomerase	CTI12_AA068650	GO:0003755,GO:0061077	peptidyl-prolyl cis-trans isomerase activity|chaperone-mediated protein folding	-	-	KOG0549	[O]	FKBP-type peptidyl-prolyl cis-trans isomerase	Posttranslational modification, protein turnover, chaperones
A0A2U1Q7S9	B-S glucosidase 44 OS=Artemisia annua OX=35608 GN=CTI12_AA019100 PE=3 SV=1	CTI12_AA019100	1.28135	1.31028	1.33404	1.29715	1.76561	1.34966	1.38883	1.24688	0.541787	0.678609	0.663785	0.642651	0.629083	0.673391	0.726225	0.774499	2.33465e-08	0.485705	B-S glucosidase 44	CTI12_AA019100	GO:0004553,GO:0005975	hydrolase activity, hydrolyzing O-glycosyl compounds|carbohydrate metabolic process	ko00940|ko00460|ko00500	Phenylpropanoid biosynthesis|Cyanoamino acid metabolism|Starch and sucrose metabolism	KOG0626	[G]	Beta-glucosidase, lactase phlorizinhydrolase, and related proteins	Carbohydrate transport and metabolism
A0A2U1PRK7	Beta-glucosidase 16 OS=Artemisia annua OX=35608 GN=CTI12_AA120760 PE=3 SV=1	CTI12_AA120760	1.32277	1.15126	1.38732	1.23592	1	0.863679	0.942488	0.995331	0.394024	0.46831	0.442577	0.401494	0.45892	0.496732	0.524743	0.569249	2.90915e-07	0.422086	Beta-glucosidase 16	CTI12_AA120760	GO:0004553,GO:0005975	hydrolase activity, hydrolyzing O-glycosyl compounds|carbohydrate metabolic process	ko00940|ko00460|ko00500	Phenylpropanoid biosynthesis|Cyanoamino acid metabolism|Starch and sucrose metabolism	KOG0626	[G]	Beta-glucosidase, lactase phlorizinhydrolase, and related proteins	Carbohydrate transport and metabolism
A0A2U1M310	Furcatin hydrolase OS=Artemisia annua OX=35608 GN=CTI12_AA420250 PE=3 SV=1	CTI12_AA420250	3.12514	2.46145	2.52787	2.17406	3.26757	2.69161	2.93629	3.04535	0.214286	0.410694	0.325397	0.319728	0.415245	0.295918	0.403628	0.571104	6.93631e-11	0.132977	Furcatin hydrolase	CTI12_AA420250	GO:0004553,GO:0005975	hydrolase activity, hydrolyzing O-glycosyl compounds|carbohydrate metabolic process	ko00940|ko00460|ko00500	Phenylpropanoid biosynthesis|Cyanoamino acid metabolism|Starch and sucrose metabolism	KOG0626	[G]	Beta-glucosidase, lactase phlorizinhydrolase, and related proteins	Carbohydrate transport and metabolism
A0A2U1KCC0	B-S glucosidase 44 OS=Artemisia annua OX=35608 GN=CTI12_AA619380 PE=3 SV=1	CTI12_AA619380	1.40062	1.55005	1.30801	1.30177	1.86378	1.42105	1.34027	1.55934	0.455108	0.680541	0.649123	0.639835	0.580645	0.638803	0.736842	0.705515	1.89832e-08	0.433074	B-S glucosidase 44	CTI12_AA619380	GO:0004553,GO:0005975	hydrolase activity, hydrolyzing O-glycosyl compounds|carbohydrate metabolic process	ko00940|ko00460|ko00500	Phenylpropanoid biosynthesis|Cyanoamino acid metabolism|Starch and sucrose metabolism	KOG0626	[G]	Beta-glucosidase, lactase phlorizinhydrolase, and related proteins	Carbohydrate transport and metabolism
A0A2U1KM76	Heat shock factor (HSF)-type, DNA-binding OS=Artemisia annua OX=35608 GN=CTI12_AA587120 PE=3 SV=1	CTI12_AA587120	0.169972	0.0848837	0.288952	0.226629	0.201163	0.17907	0.240793	0.196512	3.10698	2.2762	2.8186	2.50814	2.02054	2.19884	2.28488	1.83003	7.1078e-10	11.9928	Heat shock factor (HSF)-type, DNA-binding	CTI12_AA587120	GO:0005634,GO:0003700,GO:0043565	nucleus|DNA-binding transcription factor activity|sequence-specific DNA binding	-	-	KOG0627	[K]	Heat shock transcription factor	Transcription
A0A385JFK3	4-hydroxyphenylpyruvate dioxygenase OS=Chrysanthemum morifolium OX=41568 GN=HPPD2 PE=2 SV=1	HPPD2	1.98842	1.54735	1.46526	1.34737	1.69303	1.71488	2.00632	1.81894	0.602497	0.698947	0.771072	0.682622	0.735789	0.739854	0.872008	0.847368	4.17438e-08	0.438106	4-hydroxyphenylpyruvate dioxygenase	HPPD2	GO:0003868,GO:0046872,GO:0009072	4-hydroxyphenylpyruvate dioxygenase activity|metal ion binding|aromatic amino acid family metabolic process	ko00350|ko00130|ko00360	Tyrosine metabolism|Ubiquinone and other terpenoid-quinone biosynthesis|Phenylalanine metabolism	KOG0638	[E]	4-hydroxyphenylpyruvate dioxygenase	Amino acid transport and metabolism
A0A2U1LAU3	Uncharacterized protein OS=Artemisia annua OX=35608 GN=CTI12_AA512340 PE=3 SV=1	CTI12_AA512340	0.496756	0.593156	0.487488	0.445783	0.489544	0.474335	0.434662	0.495247	1.23954	1.1835	1.15494	1.04848	1.15014	1.11787	1.13023	1.03058	3.29085e-12	2.31181	Uncharacterized protein	CTI12_AA512340	GO:0005856,GO:0005524	cytoskeleton|ATP binding	ko04145|ko04520|ko04015|ko04390|ko04391|ko04510|ko04810|ko04530|ko04210	Phagosome|Adherens junction|Rap1 signaling pathway|Hippo signaling pathway|Hippo signaling pathway - fly|Focal adhesion|Regulation of actin cytoskeleton|Tight junction|Apoptosis	KOG0676	[Z]	Actin and related proteins	Cytoskeleton
A0A2U1NRA4	Arf GTPase activating protein OS=Artemisia annua OX=35608 GN=CTI12_AA237680 PE=4 SV=1	CTI12_AA237680	0.542884	0.410569	0.60132	0.634307	0.626016	0.561992	0.583412	0.563008	1.83028	1.41847	1.31911	1.43293	1.42978	1.50305	1.38008	1.32139	1.13306e-09	2.57214	Arf GTPase activating protein	CTI12_AA237680	GO:0005096	GTPase activator activity	-	-	KOG0702	[T]	Predicted GTPase-activating protein	Signal transduction mechanisms
A0A2U1QDG8	ARF-GAP domain 5 OS=Artemisia annua OX=35608 GN=CTI12_AA044160 PE=4 SV=1	CTI12_AA044160	0.535587	0.211477	0.645907	0.629004	0.38576	0.42508	0.446619	0.243358	2.30499	1.66103	1.94793	1.78852	1.52669	2.21679	1.95112	1.70196	3.44123e-09	4.2861	ARF-GAP domain 5	CTI12_AA044160	GO:0005096	GTPase activator activity	ko04144	Endocytosis	KOG0703	[T]	Predicted GTPase-activating protein	Signal transduction mechanisms
A0A2U1PT79	22.0 kDa class IV heat shock protein OS=Artemisia annua OX=35608 GN=CTI12_AA116160 PE=3 SV=1	CTI12_AA116160	0.257241	0.221453	0.342759	0.226207	0.275663	0.298731	0.334483	0.352941	2.89619	1.89379	2.35409	2.10842	1.79241	2.2526	2.46713	2.2269	2.34954e-10	7.7903	22.0 kDa class IV heat shock protein	CTI12_AA116160	GO:0005737	cytoplasm	ko04141	Protein processing in endoplasmic reticulum	KOG0710	[O]	Molecular chaperone (small heat-shock protein Hsp26/Hsp42)	Posttranslational modification, protein turnover, chaperones
A0A2U1MFA4	Cytosolic class II low molecular weight heat shock protein OS=Artemisia annua OX=35608 GN=CTI12_AA218630 PE=3 SV=1	CTI12_AA218630	0.452524	0.497934	0.745937	0.876818	0.754132	0.754132	0.750214	0.705579	1.77479	1.40719	1.63843	1.60847	1.62275	1.47004	2.09091	1.95381	5.82305e-08	2.45001	Cytosolic class II low molecular weight heat shock protein	CTI12_AA218630	GO:0005737	cytoplasm	ko04141	Protein processing in endoplasmic reticulum	KOG0710	[O]	Molecular chaperone (small heat-shock protein Hsp26/Hsp42)	Posttranslational modification, protein turnover, chaperones
A0A2U1M3W0	Alpha crystallin/Hsp20 domain-containing protein OS=Artemisia annua OX=35608 GN=CTI12_AA397520 PE=3 SV=1	CTI12_AA397520	0.311429	0.442857	0.467143	0.525714	0.469231	0.484615	0.365714	0.482418	2.6044	2.05214	2.17912	2.1	1.82643	2.12198	1.6044	1.87357	5.49496e-10	4.61017	Alpha crystallin/Hsp20 domain-containing protein	CTI12_AA397520	GO:0005737	cytoplasm	ko04141	Protein processing in endoplasmic reticulum	KOG0710	[O]	Molecular chaperone (small heat-shock protein Hsp26/Hsp42)	Posttranslational modification, protein turnover, chaperones
A0A2U1L9F1	HSP20-like chaperones superfamily protein OS=Artemisia annua OX=35608 GN=CTI12_AA516470 PE=3 SV=1	CTI12_AA516470	0.110446	0.212259	0.205589	0.101131	0.279228	0.272418	0.152362	0.286039	2.81725	1.89754	2.41317	2.04313	1.79441	2.31442	2.46765	2.5316	1.34101e-10	11.2871	HSP20-like chaperones superfamily protein	CTI12_AA516470	GO:0005737	cytoplasm	ko04141	Protein processing in endoplasmic reticulum	KOG0710	[O]	Molecular chaperone (small heat-shock protein Hsp26/Hsp42)	Posttranslational modification, protein turnover, chaperones
A0A2U1KYL8	SHSP domain-containing protein OS=Artemisia annua OX=35608 GN=CTI12_AA550180 PE=3 SV=1	CTI12_AA550180	0.270936	0.358919	0.359606	0.339198	0.291892	0.297297	0.278677	0.300541	2.66811	2.12456	2.30054	2.17081	1.86277	1.9373	1.91135	1.59184	4.17265e-10	6.6347	SHSP domain-containing protein	CTI12_AA550180	GO:0005737	cytoplasm	ko04141	Protein processing in endoplasmic reticulum	KOG0710	[O]	Molecular chaperone (small heat-shock protein Hsp26/Hsp42)	Posttranslational modification, protein turnover, chaperones
A0A2U1KJF5	HSP18.1B OS=Artemisia annua OX=35608 GN=CTI12_AA593310 PE=3 SV=1	CTI12_AA593310	0.105334	0.165208	0.234976	0.24713	0.227571	0.233042	0.211344	0.189278	3.04158	2.14652	2.44639	2.29759	2.03309	2.72648	1.60613	2.158	2.06495e-09	11.4356	HSP18.1B	CTI12_AA593310	GO:0005737	cytoplasm	ko04141	Protein processing in endoplasmic reticulum	KOG0710	[O]	Molecular chaperone (small heat-shock protein Hsp26/Hsp42)	Posttranslational modification, protein turnover, chaperones
A0A2U1NUG6	Alpha crystallin/Hsp20 domain-containing protein OS=Artemisia annua OX=35608 GN=CTI12_AA227870 PE=3 SV=1	CTI12_AA227870	0.254804	0.509029	0.47758	0.468327	0.458239	0.490971	0.360142	0.454853	3.06095	2.23345	2.34199	2.12754	2.12313	2.02596	1.90293	1.71032	8.48641e-09	5.04506	Alpha crystallin/Hsp20 domain-containing protein	CTI12_AA227870	-	-	ko04141	Protein processing in endoplasmic reticulum	KOG0710	[O]	Molecular chaperone (small heat-shock protein Hsp26/Hsp42)	Posttranslational modification, protein turnover, chaperones
A0A2U1PXQ2	Chaperone DnaJ, C-terminal OS=Artemisia annua OX=35608 GN=CTI12_AA018250 PE=4 SV=1	CTI12_AA018250	0.702632	0.746392	0.744737	0.737719	0.651546	0.71134	0.57807	0.673196	1.74639	1.63596	1.44021	1.48557	1.37018	1.23093	1.29485	1.20877	5.84215e-08	2.05799	Chaperone DnaJ, C-terminal	CTI12_AA018250	GO:0051082,GO:0006457	unfolded protein binding|protein folding	-	-	KOG0714	[O]	Molecular chaperone (DnaJ superfamily)	Posttranslational modification, protein turnover, chaperones
A0A2U1MVQ6	J domain-containing protein OS=Artemisia annua OX=35608 GN=CTI12_AA336110 PE=4 SV=1	CTI12_AA336110	0.382716	0.433735	0.537037	0.48071	0.422782	0.428258	0.387346	0.420591	2.67141	2.13272	2.20044	2.08872	1.80401	1.68894	1.81709	1.56481	6.43495e-09	4.57124	J domain-containing protein	CTI12_AA336110	GO:0051082,GO:0006457	unfolded protein binding|protein folding	-	-	KOG0714	[O]	Molecular chaperone (DnaJ superfamily)	Posttranslational modification, protein turnover, chaperones
A0A2U1MLU9	TALE protein OS=Artemisia annua OX=35608 GN=CTI12_AA366190 PE=3 SV=1	CTI12_AA366190	0.851417	0.346154	0.770283	1.04888	0.324038	0.324038	0.674487	0.326923	1.37212	1.00587	1.31731	1.20192	0.940371	1.30192	1.29712	0.967742	0.000218498	2.01541	TALE protein	CTI12_AA366190	GO:0005634,GO:0003677,GO:0006355	nucleus|DNA binding|regulation of transcription, DNA-templated	-	-	KOG0773	[K]	Transcription factor MEIS1 and related HOX domain proteins	Transcription
A0A2U1PLG9	Syntaxin/epimorphin, conserved site-containing protein OS=Artemisia annua OX=35608 GN=CTI12_AA139130 PE=3 SV=1	CTI12_AA139130	0.607212	0.534663	0.672515	0.631579	0.54321	0.554606	0.577973	0.551757	1.57075	1.22417	1.13295	1.10256	1.23587	1.23552	1.11491	1.13938	2.17189e-08	2.08753	Syntaxin/epimorphin, conserved site-containing protein	CTI12_AA139130	GO:0016021,GO:0005484,GO:0006886,GO:0016192	integral component of membrane|SNAP receptor activity|intracellular protein transport|vesicle-mediated transport	ko04130	SNARE interactions in vesicular transport	KOG0810	[U]	SNARE protein Syntaxin 1 and related proteins	Intracellular trafficking, secretion, and vesicular transport
A0A2U1P5T1	60S acidic ribosomal protein PO OS=Artemisia annua OX=35608 GN=CTI12_AA189830 PE=3 SV=1	CTI12_AA189830	0.751592	0.609316	0.60828	0.467091	0.424905	0.480989	0.518047	0.61597	1.19582	1.54352	1.0789	1.17586	1.35563	1.20913	1.21673	1.44161	3.65055e-08	2.28256	60S acidic ribosomal protein PO	CTI12_AA189830	GO:0005840	ribosome	ko03010	Ribosome	KOG0815	[J]	60S acidic ribosomal protein P0	Translation, ribosomal structure and biogenesis
A0A2U1PXI3	Sucrose synthase OS=Artemisia annua OX=35608 GN=CTI12_AA100600 PE=3 SV=1	CTI12_AA100600	1.75153	1.55743	1.51534	1.38241	1.96312	1.90306	1.62168	1.83562	0.495258	0.828221	0.793467	0.693361	0.805726	0.682824	0.87039	0.868098	2.76085e-08	0.446213	Sucrose synthase	CTI12_AA100600	GO:0016157,GO:0005985	sucrose synthase activity|sucrose metabolic process	ko00500	Starch and sucrose metabolism	KOG0853	[M]	Glycosyltransferase	Cell wall/membrane/envelope biogenesis
A0A2U1PV38	Sucrose synthase OS=Artemisia annua OX=35608 GN=CTI12_AA110960 PE=3 SV=1	CTI12_AA110960	1.61743	1.54963	1.55685	1.41658	2.0715	1.78869	1.79065	1.78122	0.548559	0.886291	0.807898	0.719317	0.967056	0.726788	0.897545	0.889479	6.41264e-08	0.474703	Sucrose synthase	CTI12_AA110960	GO:0016157,GO:0005985	sucrose synthase activity|sucrose metabolic process	ko00500	Starch and sucrose metabolism	KOG0853	[M]	Glycosyltransferase	Cell wall/membrane/envelope biogenesis
A0A2U1LKR8	Sucrose synthase OS=Artemisia annua OX=35608 GN=CTI12_AA479440 PE=3 SV=1	CTI12_AA479440	1.49242	1.41414	1.61678	1.49141	1.86061	1.65152	1.70172	1.58485	0.578788	0.703741	0.825253	0.775758	0.746208	0.759596	0.858586	0.842265	1.06058e-09	0.475297	Sucrose synthase	CTI12_AA479440	GO:0016157,GO:0005985	sucrose synthase activity|sucrose metabolic process	ko00500	Starch and sucrose metabolism	KOG0853	[M]	Glycosyltransferase	Cell wall/membrane/envelope biogenesis
A0A2U1NRS4	Ran-binding protein 1-b-like protein OS=Artemisia annua OX=35608 GN=CTI12_AA236230 PE=4 SV=1	CTI12_AA236230	0.62738	0.623323	0.708976	0.813237	0.47162	0.734778	0.724388	0.73065	1.84933	1.39801	1.47162	1.45717	1.38803	1.4355	1.32714	1.37987	1.63408e-08	2.1542	Ran-binding protein 1-b-like protein	CTI12_AA236230	GO:0046907	intracellular transport	-	-	KOG0864	[U]	Ran-binding protein RANBP1 and related RanBD domain proteins	Intracellular trafficking, secretion, and vesicular transport
A0A2U1LMC7	Ran-binding protein 1-b-like protein OS=Artemisia annua OX=35608 GN=CTI12_AA475830 PE=4 SV=1	CTI12_AA475830	0.404996	0.386158	0.559322	0.793934	0.426279	0.717151	0.756467	0.654965	1.8004	1.13738	1.28686	1.24173	1.34344	1.47342	1.22668	1.28903	1.11587e-06	2.298	Ran-binding protein 1-b-like protein	CTI12_AA475830	GO:0046907	intracellular transport	-	-	KOG0864	[U]	Ran-binding protein RANBP1 and related RanBD domain proteins	Intracellular trafficking, secretion, and vesicular transport
A0A2U1PIC6	Peptidyl-prolyl cis-trans isomerase OS=Artemisia annua OX=35608 GN=CTI12_AA149890 PE=3 SV=1	CTI12_AA149890	1.23542	1.16237	1.19438	1.17603	1.08214	1.18243	1.10799	1.04202	0.622732	0.515119	0.518625	0.48233	0.541037	0.567335	0.500478	0.518359	2.55254e-12	0.464567	Peptidyl-prolyl cis-trans isomerase	CTI12_AA149890	GO:0003755,GO:0006457	peptidyl-prolyl cis-trans isomerase activity|protein folding	-	-	KOG0865	[O]	Cyclophilin type peptidyl-prolyl cis-trans isomerase	Posttranslational modification, protein turnover, chaperones
A0A2U1Q7S1	ABC transporter family protein OS=Artemisia annua OX=35608 GN=CTI12_AA018950 PE=4 SV=1	CTI12_AA018950	1.93722	2.14823	2.18833	1.95925	2.12058	2.05752	1.89758	2.25774	0.464602	0.730176	0.675885	0.650442	0.656388	0.574115	0.808628	0.849119	2.87804e-12	0.326525	ABC transporter family protein	CTI12_AA018950	GO:0005524,GO:0042626	ATP binding|ATPase-coupled transmembrane transporter activity	-	-	KOG0927	[R]	Predicted transporter (ABC superfamily)	General function prediction only
A0A2U1MZJ5	AAA+ ATPase domain-containing protein OS=Artemisia annua OX=35608 GN=CTI12_AA325710 PE=4 SV=1	CTI12_AA325710	1.67439	1.95773	1.8725	1.84721	2.00515	1.80412	1.75869	1.81031	0.448454	0.674394	0.630928	0.582474	0.671233	0.558763	0.707216	0.788198	1.51548e-12	0.343627	AAA+ ATPase domain-containing protein	CTI12_AA325710	GO:0005524,GO:0042626	ATP binding|ATPase-coupled transmembrane transporter activity	-	-	KOG0927	[R]	Predicted transporter (ABC superfamily)	General function prediction only
A0A2U1NYY2	Pre-mRNA polyadenylation factor Fip1 OS=Artemisia annua OX=35608 GN=CTI12_AA098810 PE=3 SV=1	CTI12_AA098810	0.467589	0.585443	0.633535	0.802939	0.510549	0.649789	0.601556	0.669831	1.99051	1.91357	1.75633	1.82068	1.76145	1.5443	1.64557	1.56439	1.0042e-10	2.84417	Pre-mRNA polyadenylation factor Fip1	CTI12_AA098810	GO:0005634	nucleus	-	-	KOG1049	[A]	Polyadenylation factor I complex, subunit FIP1	RNA processing and modification
A0A2U1P3K6	Glycosyl hydrolases family 31 protein OS=Artemisia annua OX=35608 GN=CTI12_AA197710 PE=3 SV=1	CTI12_AA197710	2.05658	1.93725	1.92492	1.94015	1.84008	1.42611	1.60609	1.65385	0.552632	0.627856	0.606275	0.644737	0.59086	0.657895	0.759109	0.749728	8.83921e-10	0.360728	Glycosyl hydrolases family 31 protein	CTI12_AA197710	GO:0030246,GO:0004553,GO:0005975	carbohydrate binding|hydrolase activity, hydrolyzing O-glycosyl compounds|carbohydrate metabolic process	ko00500|ko00052	Starch and sucrose metabolism|Galactose metabolism	KOG1065	[G]	Maltase glucoamylase and related hydrolases, glycosyl hydrolase family 31	Carbohydrate transport and metabolism
A0A2U1NU46	Target of Myb protein 1 OS=Artemisia annua OX=35608 GN=CTI12_AA166080 PE=3 SV=1	CTI12_AA166080	0.0301003	0.568047	0.295151	0.313545	0.543393	0.636095	0.20903	0.647929	1.33037	2.30936	1.10059	1.10256	1.78763	1.17751	1.13807	1.7107	3.11783e-05	3.59413	Target of Myb protein 1	CTI12_AA166080	GO:0035091,GO:0043130,GO:0043328	phosphatidylinositol binding|ubiquitin binding|protein transport to vacuole involved in ubiquitin-dependent protein catabolic process via the multivesicular body sorting pathway	-	-	KOG1087	[U]	Cytosolic sorting protein GGA2/TOM1	Intracellular trafficking, secretion, and vesicular transport
A0A2U1N762	Tripeptidyl-peptidase II OS=Artemisia annua OX=35608 GN=CTI12_AA299420 PE=3 SV=1	CTI12_AA299420	1.49676	1.33131	1.56263	1.36393	1.80142	1.61905	1.66199	1.58359	0.547112	0.677106	0.77305	0.66768	0.741901	0.688956	0.869301	0.87473	6.9362e-09	0.470171	Tripeptidyl-peptidase II	CTI12_AA299420	GO:0004177,GO:0004252,GO:0008240	aminopeptidase activity|serine-type endopeptidase activity|tripeptidyl-peptidase activity	-	-	KOG1114	[O]	Tripeptidyl peptidase II	Posttranslational modification, protein turnover, chaperones
A0A2U1PB32	Histone-fold protein OS=Artemisia annua OX=35608 GN=CTI12_AA174580 PE=3 SV=1	CTI12_AA174580	0.363937	0.498945	0.528536	0.427626	0.443038	0.564346	0.445823	0.582278	2.00316	1.71795	1.49262	1.51899	1.56079	1.56751	1.34705	1.2622	4.35641e-09	3.23522	Histone-fold protein	CTI12_AA174580	GO:0000124,GO:0046695,GO:0005669,GO:0046982,GO:0006352	SAGA complex|SLIK (SAGA-like) complex|transcription factor TFIID complex|protein heterodimerization activity|DNA-templated transcription, initiation	ko03022	Basal transcription factors	KOG1142	[K]	Transcription initiation factor TFIID, subunit TAF12 (also component of histone acetyltransferase SAGA)	Transcription
A0A2U1L2J0	Pyruvate decarboxylase OS=Artemisia annua OX=35608 GN=CTI12_AA538100 PE=3 SV=1	CTI12_AA538100	1.57675	1.66667	1.58772	1.56469	1.85914	1.72796	1.64364	1.93441	0.615054	0.922149	0.746237	0.774194	0.839912	0.741935	0.906452	1.06579	4.88143e-09	0.487555	Pyruvate decarboxylase	CTI12_AA538100	GO:0000287,GO:0004737,GO:0030976	magnesium ion binding|pyruvate decarboxylase activity|thiamine pyrophosphate binding	ko00010	Glycolysis / Gluconeogenesis	KOG1184	[EH]	Thiamine pyrophosphate-requiring enzyme	Amino acid transport and metabolism |Coenzyme transport and metabolism
A0A2U1NXV9	Amine oxidase OS=Artemisia annua OX=35608 GN=CTI12_AA216580 PE=3 SV=1	CTI12_AA216580	1.55793	1.3884	1.86277	1.79415	1.59882	1.7178	1.60742	1.49754	0.510324	0.526434	0.565388	0.53884	0.566929	0.566372	0.587021	0.544432	1.834e-11	0.338257	Amine oxidase	CTI12_AA216580	GO:0016021,GO:0052595,GO:0052594,GO:0005507,GO:0052596,GO:0008131,GO:0048038,GO:0052593,GO:0009308	integral component of membrane|aliphatic-amine oxidase activity|aminoacetone:oxygen oxidoreductase(deaminating) activity|copper ion binding|phenethylamine:oxygen oxidoreductase (deaminating) activity|primary amine oxidase activity|quinone binding|tryptamine:oxygen oxidoreductase (deaminating) activity|amine metabolic process	ko00260|ko00950|ko00350|ko00410|ko00960|ko00360	Glycine, serine and threonine metabolism|Isoquinoline alkaloid biosynthesis|Tyrosine metabolism|beta-Alanine metabolism|Tropane, piperidine and pyridine alkaloid biosynthesis|Phenylalanine metabolism	KOG1186	[Q]	Copper amine oxidase	Secondary metabolites biosynthesis, transport and catabolism
A0A2U1PVM1	Glycosyltransferase OS=Artemisia annua OX=35608 GN=CTI12_AA107360 PE=3 SV=1	CTI12_AA107360	2.54324	1.5293	2.17295	1.71397	1.71374	1.96254	2.28271	2.11431	0.427474	0.625277	0.607109	0.540826	0.635255	0.488953	0.587896	0.624169	1.28862e-08	0.282981	Glycosyltransferase	CTI12_AA107360	GO:0008194	UDP-glycosyltransferase activity	-	-	KOG1192	[GC]	UDP-glucuronosyl and UDP-glucosyl transferase	Carbohydrate transport and metabolism |Energy production and conversion
A0A2U1P1Y7	Glycosyltransferase OS=Artemisia annua OX=35608 GN=CTI12_AA202580 PE=3 SV=1	CTI12_AA202580	1.64278	1.39445	1.40749	1.67166	1.52428	1.68781	1.62032	1.9108	0.719524	0.742246	0.75223	0.809713	0.827807	0.694747	0.784936	0.832086	1.99107e-09	0.479276	Glycosyltransferase	CTI12_AA202580	GO:0008194	UDP-glycosyltransferase activity	-	-	KOG1192	[GC]	UDP-glucuronosyl and UDP-glucosyl transferase	Carbohydrate transport and metabolism |Energy production and conversion
A0A2U1QH79	Glucose/ribitol dehydrogenase OS=Artemisia annua OX=35608 GN=CTI12_AA009520 PE=4 SV=1	CTI12_AA009520	1.54253	2.10774	1.99195	2.01494	1.91318	1.84728	1.75517	1.83577	0.580544	0.768966	0.544979	0.587866	0.962069	0.661088	0.561715	0.802299	6.75651e-10	0.364427	Glucose/ribitol dehydrogenase	CTI12_AA009520	GO:0016491	oxidoreductase activity	-	-	KOG1208	[Q]	Dehydrogenases with different specificities (related to short-chain alcohol dehydrogenases)	Secondary metabolites biosynthesis, transport and catabolism
A0A2U1NPI4	Proton-dependent oligopeptide transporter family OS=Artemisia annua OX=35608 GN=CTI12_AA242820 PE=3 SV=1	CTI12_AA242820	2.28689	1.75341	1.88056	1.96838	1.36411	1.36097	1.92272	1.72823	0.699895	0.763466	0.775446	0.885624	0.791569	0.791186	0.894019	0.729508	4.29409e-07	0.443785	Proton-dependent oligopeptide transporter family	CTI12_AA242820	GO:0016021,GO:0022857,GO:0006817	integral component of membrane|transmembrane transporter activity|phosphate ion transport	-	-	KOG1237	[E]	H+/oligopeptide symporter	Amino acid transport and metabolism
A0A2U1MW90	Cupredoxin OS=Artemisia annua OX=35608 GN=CTI12_AA332810 PE=3 SV=1	CTI12_AA332810	1.62133	1.51779	1.27856	1.43852	1.51383	1.22727	1.1741	1.32708	0.597826	0.599565	0.690711	0.598814	0.564744	0.701581	0.697628	0.609358	4.51662e-09	0.455939	Cupredoxin	CTI12_AA332810	GO:0005507,GO:0016491	copper ion binding|oxidoreductase activity	-	-	KOG1263	[Q]	Multicopper oxidases	Secondary metabolites biosynthesis, transport and catabolism
A0A2U1MME2	Laccase OS=Artemisia annua OX=35608 GN=CTI12_AA365470 PE=3 SV=1	CTI12_AA365470	1.71964	1.82133	1.61748	1.67764	1.58501	1.22959	1.34506	1.41595	0.387128	0.442679	0.424592	0.399616	0.498297	0.46878	0.471662	0.472191	4.40229e-10	0.287225	Laccase	CTI12_AA365470	GO:0005507,GO:0016491	copper ion binding|oxidoreductase activity	-	-	KOG1263	[Q]	Multicopper oxidases	Secondary metabolites biosynthesis, transport and catabolism
A0A2U1P6G4	Methyltransferase OS=Artemisia annua OX=35608 GN=CTI12_AA186720 PE=3 SV=1	CTI12_AA186720	0.304743	0.32057	0.331988	0.320888	0.336598	0.315227	0.348133	0.325913	0.909172	0.990918	1.02671	0.953695	1.03229	1.04185	1.06322	1.04945	4.63839e-15	3.09797	Methyltransferase	CTI12_AA186720	GO:0016021,GO:0008168,GO:0032259,GO:0016126	integral component of membrane|methyltransferase activity|methylation|sterol biosynthetic process	ko00100	Steroid biosynthesis	KOG1269	[IR]	SAM-dependent methyltransferases	Lipid transport and metabolism |General function prediction only
A0A2U1PU56	Carboxypeptidase OS=Artemisia annua OX=35608 GN=CTI12_AA034670 PE=3 SV=1	CTI12_AA034670	3.40404	2.15186	2.3771	2.40067	2.16219	1.90702	2.58474	2.04339	0.459711	0.259259	0.447314	0.450413	0.252525	0.430785	0.482438	0.344557	1.1512e-08	0.164311	Carboxypeptidase	CTI12_AA034670	GO:0005576,GO:0004185	extracellular region|serine-type carboxypeptidase activity	-	-	KOG1282	[OE]	Serine carboxypeptidases (lysosomal cathepsin A)	Posttranslational modification, protein turnover, chaperones |Amino acid transport and metabolism
A0A2U1Q3S7	Carboxypeptidase OS=Artemisia annua OX=35608 GN=CTI12_AA039740 PE=3 SV=1	CTI12_AA039740	2.60271	2.28571	1.78102	1.66006	2.14921	2.24762	1.54432	2.60529	0.443386	0.748697	0.42328	0.431746	0.813347	0.511111	0.536508	0.808133	1.36736e-07	0.279463	Carboxypeptidase	CTI12_AA039740	GO:0005576,GO:0004185	extracellular region|serine-type carboxypeptidase activity	-	-	KOG1282	[OE]	Serine carboxypeptidases (lysosomal cathepsin A)	Posttranslational modification, protein turnover, chaperones |Amino acid transport and metabolism
A0A2U1P0D4	Carboxypeptidase OS=Artemisia annua OX=35608 GN=CTI12_AA063400 PE=3 SV=1	CTI12_AA063400	2.32385	1.67595	1.90591	1.69037	1.83901	1.87307	1.94967	1.87203	0.514964	0.559081	0.531476	0.489164	0.504376	0.540764	0.618163	0.66849	4.23839e-11	0.292566	Carboxypeptidase	CTI12_AA063400	GO:0005576,GO:0004185	extracellular region|serine-type carboxypeptidase activity	-	-	KOG1282	[OE]	Serine carboxypeptidases (lysosomal cathepsin A)	Posttranslational modification, protein turnover, chaperones |Amino acid transport and metabolism
A0A2U1N3D1	Carboxypeptidase OS=Artemisia annua OX=35608 GN=CTI12_AA313270 PE=3 SV=1	CTI12_AA313270	1.4442	1.25049	1.42522	1.41629	1.19709	1.26214	1.27567	1.21845	0.627184	0.540179	0.546602	0.465049	0.61942	0.694175	0.636893	0.667411	2.22411e-10	0.457304	Carboxypeptidase	CTI12_AA313270	GO:0005576,GO:0004185	extracellular region|serine-type carboxypeptidase activity	-	-	KOG1282	[OE]	Serine carboxypeptidases (lysosomal cathepsin A)	Posttranslational modification, protein turnover, chaperones |Amino acid transport and metabolism
A0A2U1MTS6	Carboxypeptidase OS=Artemisia annua OX=35608 GN=CTI12_AA343300 PE=3 SV=1	CTI12_AA343300	1.17818	1.34809	1.19419	1.38138	1.49296	1.72837	1.31532	1.32495	0.542254	0.672673	0.536217	0.495976	0.632633	0.524145	0.519115	0.666667	1.08576e-08	0.418635	Carboxypeptidase	CTI12_AA343300	GO:0005576,GO:0004185	extracellular region|serine-type carboxypeptidase activity	-	-	KOG1282	[OE]	Serine carboxypeptidases (lysosomal cathepsin A)	Posttranslational modification, protein turnover, chaperones |Amino acid transport and metabolism
A0A2U1N2H2	Peptidase S10, serine carboxypeptidase, Alpha/Beta hydrolase fold protein OS=Artemisia annua OX=35608 GN=CTI12_AA267520 PE=3 SV=1	CTI12_AA267520	3.03474	1.85382	2.66253	2.60794	1.64711	1.63687	3.04839	2.04749	0.33054	0.208437	0.392924	0.375233	0.218362	0.409683	0.419926	0.323821	2.04479e-07	0.144503	Peptidase S10, serine carboxypeptidase, Alpha/Beta hydrolase fold protein	CTI12_AA267520	GO:0004185	serine-type carboxypeptidase activity	-	-	KOG1282	[OE]	Serine carboxypeptidases (lysosomal cathepsin A)	Posttranslational modification, protein turnover, chaperones |Amino acid transport and metabolism
A0JBX7	Putative carotenoid cleavage dioxygenase OS=Chrysanthemum morifolium OX=41568 GN=CmCCD4b PE=2 SV=1	CmCCD4b	2.74116	2.84813	1.97817	2.42827	2.25701	2.26168	2.01143	3.1472	0.365654	0.399168	0.426402	0.523364	0.39605	0.523364	0.639019	0.540541	2.9581e-09	0.193847	Putative carotenoid cleavage dioxygenase	CmCCD4b	GO:0046872,GO:0016702	metal ion binding|oxidoreductase activity, acting on single donors with incorporation of molecular oxygen, incorporation of two atoms of oxygen	ko00906	Carotenoid biosynthesis	KOG1285	[Q]	Beta, beta-carotene 15,15'-dioxygenase and related enzymes	Secondary metabolites biosynthesis, transport and catabolism
A0A2U1LKP5	Phospholipase D OS=Artemisia annua OX=35608 GN=CTI12_AA478150 PE=3 SV=1	CTI12_AA478150	1.00614	2.29611	0.893552	0.832139	2.37767	2.70389	1.09928	2.31117	0.410289	0.990788	0.628607	0.529486	0.993859	0.558344	0.675031	1.11975	0.00626338	0.436848	Phospholipase D	CTI12_AA478150	GO:0016020,GO:0005509,GO:0070290,GO:0004630,GO:0016042,GO:0046470	membrane|calcium ion binding|N-acylphosphatidylethanolamine-specific phospholipase D activity|phospholipase D activity|lipid catabolic process|phosphatidylcholine metabolic process	ko00564|ko04024|ko04144|ko00565|ko04072|ko04014|ko04071	Glycerophospholipid metabolism|cAMP signaling pathway|Endocytosis|Ether lipid metabolism|Phospholipase D signaling pathway|Ras signaling pathway|Sphingolipid signaling pathway	KOG1329	[I]	Phospholipase D1	Lipid transport and metabolism
A0A2U1NNX4	Aspartic proteinase OS=Artemisia annua OX=35608 GN=CTI12_AA246810 PE=4 SV=1	CTI12_AA246810	1.89581	1.55972	1.68516	1.63194	1.30061	1.54757	1.32956	1.68421	0.427126	0.635334	0.3917	0.436235	0.648924	0.456478	0.490891	0.620612	1.82202e-09	0.325084	Aspartic proteinase	CTI12_AA246810	GO:0004190	aspartic-type endopeptidase activity	-	-	KOG1339	[O]	Aspartyl protease	Posttranslational modification, protein turnover, chaperones
A0A2U1PUH8	Cyprosin OS=Artemisia annua OX=35608 GN=CTI12_AA107290 PE=3 SV=1	CTI12_AA107290	2.03614	0.970134	1.59036	1.32202	1.42122	1.69207	1.97262	1.1967	0.911432	0.779847	0.711637	0.69516	0.553122	0.733265	0.791967	0.901424	6.85123e-05	0.498133	Cyprosin	CTI12_AA107290	GO:0004190,GO:0006629	aspartic-type endopeptidase activity|lipid metabolic process	-	-	KOG1339	[O]	Aspartyl protease	Posttranslational modification, protein turnover, chaperones
A0A2U1NF32	Aspartic proteinase A1 OS=Artemisia annua OX=35608 GN=CTI12_AA275360 PE=3 SV=1	CTI12_AA275360	1.65	1.37576	1.18824	0.978431	1.49185	1.68228	1.71471	1.38798	0.575356	1.16765	0.5611	0.516293	0.646078	0.566191	0.612016	1.03333	5.09523e-05	0.495064	Aspartic proteinase A1	CTI12_AA275360	GO:0004190,GO:0006629	aspartic-type endopeptidase activity|lipid metabolic process	-	-	KOG1339	[O]	Aspartyl protease	Posttranslational modification, protein turnover, chaperones
A0A2U1NF74	Aspartic proteinase A1 OS=Artemisia annua OX=35608 GN=CTI12_AA275360 PE=3 SV=1	CTI12_AA275360	1.5661	1.82776	1.63842	1.51412	1.79838	1.7619	1.84746	1.54002	0.25228	0.648588	0.35157	0.246201	0.625989	0.362715	0.371834	0.827119	1.66189e-09	0.273177	Aspartic proteinase A1	CTI12_AA275360	GO:0004190,GO:0006629	aspartic-type endopeptidase activity|lipid metabolic process	-	-	KOG1339	[O]	Aspartyl protease	Posttranslational modification, protein turnover, chaperones
A0A2U1N451	Aspartic proteinase OS=Artemisia annua OX=35608 GN=CTI12_AA308570 PE=3 SV=1	CTI12_AA308570	1.72684	1.43795	1.98931	1.8361	1.58051	1.73744	1.78266	1.47282	0.483077	0.469121	0.525128	0.472821	0.507126	0.582564	0.570256	0.554632	7.86713e-11	0.307051	Aspartic proteinase	CTI12_AA308570	GO:0004190,GO:0006629	aspartic-type endopeptidase activity|lipid metabolic process	-	-	KOG1339	[O]	Aspartyl protease	Posttranslational modification, protein turnover, chaperones
A0A2U1PYF2	Aspartic peptidase OS=Artemisia annua OX=35608 GN=CTI12_AA096400 PE=4 SV=1	CTI12_AA096400	2.33838	2.16627	1.75459	1.60649	2.51415	1.91863	2.07135	2.47288	0.555425	0.637838	0.600236	0.613208	0.690811	0.732311	0.899764	0.927568	2.7947e-08	0.335881	Aspartic peptidase	CTI12_AA096400	GO:0004190	aspartic-type endopeptidase activity	-	-	KOG1339	[O]	Aspartyl protease	Posttranslational modification, protein turnover, chaperones
A0A2U1MBF5	Aspartic peptidase OS=Artemisia annua OX=35608 GN=CTI12_AA361670 PE=3 SV=1	CTI12_AA361670	1.57271	2.26486	1.52573	1.52237	2.37297	1.95	1.80425	1.77703	0.728378	0.444072	0.631081	0.597297	0.558166	0.77027	0.917568	0.727069	2.33629e-07	0.363349	Aspartic peptidase	CTI12_AA361670	GO:0004190	aspartic-type endopeptidase activity	-	-	KOG1339	[O]	Aspartyl protease	Posttranslational modification, protein turnover, chaperones
A0A2U1MTR8	RING-type E3 ubiquitin transferase OS=Artemisia annua OX=35608 GN=CTI12_AA343280 PE=4 SV=1	CTI12_AA343280	1.70968	2.33929	1.63763	1.76237	2.30476	1.87143	1.8172	2.03333	0.517857	0.602151	0.608333	0.590476	0.683871	0.703571	0.833333	0.82043	6.33633e-09	0.346351	RING-type E3 ubiquitin transferase	CTI12_AA343280	GO:0004842	ubiquitin-protein transferase activity	-	-	KOG1339	[O]	Aspartyl protease	Posttranslational modification, protein turnover, chaperones
A0A2U1Q873	Peptidase C13, legumain OS=Artemisia annua OX=35608 GN=CTI12_AA062320 PE=3 SV=1	CTI12_AA062320	2.03056	1.75049	2.15403	2.32518	1.59454	1.56725	2.00244	1.47563	0.282651	0.279951	0.365497	0.304094	0.289731	0.361598	0.406433	0.298289	1.35407e-09	0.173706	Peptidase C13, legumain	CTI12_AA062320	GO:0004197,GO:0051603	cysteine-type endopeptidase activity|proteolysis involved in cellular protein catabolic process	ko04142	Lysosome	KOG1348	[O]	Asparaginyl peptidases	Posttranslational modification, protein turnover, chaperones
A0A2U1Q704	Vacuolar-processing enzyme OS=Artemisia annua OX=35608 GN=CTI12_AA068010 PE=3 SV=1	CTI12_AA068010	1.70123	2.40222	2.48495	2.42363	1.63306	2.14919	2.04459	2.13206	0.313508	0.343367	0.273185	0.289315	0.338907	0.273185	0.279234	0.302118	2.26842e-10	0.142174	Vacuolar-processing enzyme	CTI12_AA068010	GO:0004197,GO:0051603	cysteine-type endopeptidase activity|proteolysis involved in cellular protein catabolic process	ko04142	Lysosome	KOG1348	[O]	Asparaginyl peptidases	Posttranslational modification, protein turnover, chaperones
A0A2U1PN02	Phospholipase-like protein OS=Artemisia annua OX=35608 GN=CTI12_AA133310 PE=3 SV=1	CTI12_AA133310	1.35171	1.47601	1.35722	1.43109	1.64395	1.54031	1.31753	1.57678	0.47025	0.905182	0.521113	0.541267	0.84344	0.543186	0.583493	0.898567	6.5283e-08	0.453756	Phospholipase-like protein	CTI12_AA133310	GO:0003993,GO:0008234	acid phosphatase activity|cysteine-type peptidase activity	-	-	KOG1378	[G]	Purple acid phosphatase	Carbohydrate transport and metabolism
A0A2U1PY91	Purple acid phosphatase OS=Artemisia annua OX=35608 GN=CTI12_AA041500 PE=3 SV=1	CTI12_AA041500	2.34615	1.63844	2.08065	2.1464	1.67174	1.56422	1.94293	1.60133	0.431018	0.366005	0.47098	0.462417	0.364764	0.460514	0.490961	0.478908	1.97724e-09	0.235165	Purple acid phosphatase	CTI12_AA041500	GO:0003993,GO:0046872	acid phosphatase activity|metal ion binding	-	-	KOG1378	[G]	Purple acid phosphatase	Carbohydrate transport and metabolism
A0A2U1MZG2	Purple acid phosphatase OS=Artemisia annua OX=35608 GN=CTI12_AA261060 PE=3 SV=1	CTI12_AA261060	2.55726	0.371517	1.46933	1.1411	1.95872	2.95562	2.37628	1.98762	0.716202	0.605317	0.592363	0.504644	0.46319	0.536636	0.724458	0.917178	0.00113625	0.341489	Purple acid phosphatase	CTI12_AA261060	GO:0003993,GO:0046872	acid phosphatase activity|metal ion binding	-	-	KOG1378	[G]	Purple acid phosphatase	Carbohydrate transport and metabolism
A0A2U1N0T1	Purple acid phosphatase OS=Artemisia annua OX=35608 GN=CTI12_AA320340 PE=3 SV=1	CTI12_AA320340	2.57569	2.09129	1.7779	1.60663	2.37759	2.05602	1.76243	2.00311	0.505187	0.755801	0.529046	0.542531	0.704972	0.467842	0.604772	0.649724	9.98345e-09	0.292903	Purple acid phosphatase	CTI12_AA320340	GO:0003993,GO:0046872	acid phosphatase activity|metal ion binding	-	-	KOG1378	[G]	Purple acid phosphatase	Carbohydrate transport and metabolism
A0A2U1KJV3	Purple acid phosphatase OS=Artemisia annua OX=35608 GN=CTI12_AA595540 PE=3 SV=1	CTI12_AA595540	1.40125	1.24747	1.24948	1.32744	1.62929	1.48485	1.50624	1.42828	0.554545	0.536383	0.559596	0.531313	0.545738	0.638384	0.711111	0.64657	2.86487e-10	0.418974	Purple acid phosphatase	CTI12_AA595540	GO:0003993,GO:0046872	acid phosphatase activity|metal ion binding	-	-	KOG1378	[G]	Purple acid phosphatase	Carbohydrate transport and metabolism
D2WS92	3-hydroxy-3-methylglutaryl coenzyme A synthase (Fragment) OS=Artemisia annua OX=35608 GN=HMGS2 PE=2 SV=1	HMGS2	0.459259	0.574833	0.803175	0.670899	0.567207	0.577693	0.711111	0.5796	1.09438	1.50688	1.46235	1.3613	1.38307	1.11344	1.23165	1.10582	1.81187e-07	2.07511	3-hydroxy-3-methylglutaryl coenzyme A synthase (Fragment)	HMGS2	GO:0004421,GO:0006084,GO:0010142,GO:0016126	hydroxymethylglutaryl-CoA synthase activity|acetyl-CoA metabolic process|farnesyl diphosphate biosynthetic process, mevalonate pathway|sterol biosynthetic process	ko00900|ko00280|ko00072|ko00650	Terpenoid backbone biosynthesis|Valine, leucine and isoleucine degradation|Synthesis and degradation of ketone bodies|Butanoate metabolism	KOG1393	[I]	Hydroxymethylglutaryl-CoA synthase	Lipid transport and metabolism
A0A2U1Q4Q5	Alanine:glyoxylate aminotransferase 3 OS=Artemisia annua OX=35608 GN=CTI12_AA076020 PE=4 SV=1	CTI12_AA076020	3.2093	2.74833	2.62237	2.65338	2.39644	2.55902	2.3887	2.66258	0.379733	0.374308	0.464365	0.435412	0.385382	0.463252	0.511136	0.417497	8.83118e-13	0.161538	Alanine:glyoxylate aminotransferase 3	CTI12_AA076020	GO:0030170,GO:0008483	pyridoxal phosphate binding|transaminase activity	ko00260|ko00250|ko00280|ko00270	Glycine, serine and threonine metabolism|Alanine, aspartate and glutamate metabolism|Valine, leucine and isoleucine degradation|Cysteine and methionine metabolism	KOG1404	[E]	Alanine-glyoxylate aminotransferase AGT2	Amino acid transport and metabolism
A0A2U1ME94	Aspartate aminotransferase OS=Artemisia annua OX=35608 GN=CTI12_AA389920 PE=3 SV=1	CTI12_AA389920	2.31699	1.47197	1.83878	1.49346	1.53007	1.47197	2.0305	1.52803	0.707441	0.821351	0.866463	0.783894	0.832244	0.882773	0.926606	0.831155	2.39041e-06	0.486189	Aspartate aminotransferase	CTI12_AA389920	GO:0004069,GO:0030170,GO:0009058,GO:0006520	L-aspartate:2-oxoglutarate aminotransferase activity|pyridoxal phosphate binding|biosynthetic process|cellular amino acid metabolic process	ko00710|ko00400|ko00950|ko00350|ko01200|ko00330|ko01210|ko01230|ko00250|ko00220|ko00960|ko00270|ko00360	Carbon fixation in photosynthetic organisms|Phenylalanine, tyrosine and tryptophan biosynthesis|Isoquinoline alkaloid biosynthesis|Tyrosine metabolism|Carbon metabolism|Arginine and proline metabolism|2-Oxocarboxylic acid metabolism|Biosynthesis of amino acids|Alanine, aspartate and glutamate metabolism|Arginine biosynthesis|Tropane, piperidine and pyridine alkaloid biosynthesis|Cysteine and meth…	KOG1411	[E]	Aspartate aminotransferase/Glutamic oxaloacetic transaminase AAT1/GOT2	Amino acid transport and metabolism
A0A2U1LH53	Transcription factor HY5 OS=Artemisia annua OX=35608 GN=CTI12_AA491760 PE=3 SV=1	CTI12_AA491760	0.366426	0.271152	0.435921	0.441336	0.32314	0.342508	0.471119	0.334353	2.263	1.6417	1.55963	1.50153	1.51715	1.44954	1.27829	1.29964	4.22508e-08	4.18977	Transcription factor HY5	CTI12_AA491760	GO:0005634,GO:0003677,GO:0000981,GO:0045944	nucleus|DNA binding|DNA-binding transcription factor activity, RNA polymerase II-specific|positive regulation of transcription by RNA polymerase II	-	-	KOG1414	[K]	Transcriptional activator FOSB/c-Fos and related bZIP transcription factors	Transcription
A0A2U1Q464	Homogentisate 1,2-dioxygenase OS=Artemisia annua OX=35608 GN=CTI12_AA076790 PE=3 SV=1	CTI12_AA076790	1.69797	1.57368	1.45037	1.35752	1.84737	2.04842	1.59018	1.97895	0.623158	0.850587	0.814737	0.732632	0.890075	0.735789	0.830526	0.913554	1.68598e-07	0.471857	Homogentisate 1,2-dioxygenase	CTI12_AA076790	GO:0004411,GO:0046872,GO:0006559,GO:0006570	homogentisate 1,2-dioxygenase activity|metal ion binding|L-phenylalanine catabolic process|tyrosine metabolic process	ko00350|ko00643	Tyrosine metabolism|Styrene degradation	KOG1417	[E]	Homogentisate 1,2-dioxygenase	Amino acid transport and metabolism
A0A2U1LWS1	Nucleosome assembly protein 1-like 4 OS=Artemisia annua OX=35608 GN=CTI12_AA343400 PE=3 SV=1	CTI12_AA343400	0.334806	0.765482	0.540636	0.531802	0.669036	0.696447	0.560071	0.806091	1.33604	1.67491	1.05787	1.08731	2.07862	1.17563	1.21929	1.62986	4.66013e-05	2.29582	Nucleosome assembly protein 1-like 4	CTI12_AA343400	GO:0005634,GO:0006334	nucleus|nucleosome assembly	-	-	KOG1507	[BD]	Nucleosome assembly protein NAP-1	Chromatin structure and dynamics |Cell cycle control, cell division, chromosome partitioning
A0A2U1PK16	Armadillo-like helical OS=Artemisia annua OX=35608 GN=CTI12_AA145430 PE=4 SV=1	CTI12_AA145430	0.680729	0.402956	0.873442	0.887824	0.364532	0.502463	0.79674	0.504433	1.88473	1.39597	1.39113	1.41576	1.39981	1.38916	1.38424	1.25791	1.05366e-06	2.29771	Armadillo-like helical	CTI12_AA145430	GO:0005634,GO:0051301,GO:0007064	nucleus|cell division|mitotic sister chromatid cohesion	-	-	KOG1525	[D]	Sister chromatid cohesion complex Cohesin, subunit PDS5	Cell cycle control, cell division, chromosome partitioning
A0A2U1M2G2	Peptidase C1A OS=Artemisia annua OX=35608 GN=CTI12_AA427550 PE=3 SV=1	CTI12_AA427550	1.90395	1.53564	1.62486	1.82486	1.56139	1.56931	1.97062	1.65743	0.361386	0.287006	0.414851	0.39604	0.285876	0.436634	0.487129	0.331073	7.92398e-12	0.219811	Peptidase C1A	CTI12_AA427550	GO:0008234	cysteine-type peptidase activity	ko04142|ko04210	Lysosome|Apoptosis	KOG1542	[O]	Cysteine proteinase Cathepsin F	Posttranslational modification, protein turnover, chaperones
A0A2U1M1Z5	Papain family cysteine protease OS=Artemisia annua OX=35608 GN=CTI12_AA429020 PE=3 SV=1	CTI12_AA429020	4.51765	1.88912	5.02353	5.60235	2.42402	2.04928	5.56471	1.90657	0.259754	0.291765	0.25154	0.221766	0.270588	0.246407	0.25154	0.230588	6.62683e-05	0.0698461	Papain family cysteine protease	CTI12_AA429020	GO:0008234	cysteine-type peptidase activity	ko04142|ko04210	Lysosome|Apoptosis	KOG1542	[O]	Cysteine proteinase Cathepsin F	Posttranslational modification, protein turnover, chaperones
A0A2U1KSS2	Cysteine peptidase, asparagine active site-containing protein OS=Artemisia annua OX=35608 GN=CTI12_AA568380 PE=3 SV=1	CTI12_AA568380	2.27894	1.35826	2.25	2.0625	1.48103	1.43527	2.13889	1.27679	1.02232	0.62963	1.04241	1.01339	0.625	0.96875	0.957589	0.734954	8.02854e-05	0.489722	Cysteine peptidase, asparagine active site-containing protein	CTI12_AA568380	GO:0008234	cysteine-type peptidase activity	ko04142|ko04210	Lysosome|Apoptosis	KOG1542	[O]	Cysteine proteinase Cathepsin F	Posttranslational modification, protein turnover, chaperones
A0A2U1NVZ9	Vignain OS=Artemisia annua OX=35608 GN=CTI12_AA221830 PE=3 SV=1	CTI12_AA221830	2.06652	1.65919	1.71429	1.66194	2.31166	1.9787	1.9084	1.81278	0.71861	0.791712	0.853139	0.730942	0.806979	0.891256	1.00673	0.881134	7.96181e-09	0.442023	Vignain	CTI12_AA221830	GO:0016021,GO:0008234	integral component of membrane|cysteine-type peptidase activity	-	-	KOG1543	[O]	Cysteine proteinase Cathepsin L	Posttranslational modification, protein turnover, chaperones
A0A2U1QC69	Cysteine proteinases superfamily protein OS=Artemisia annua OX=35608 GN=CTI12_AA049750 PE=3 SV=1	CTI12_AA049750	1.69048	1.27533	1.55357	1.85119	1.46463	1.6501	1.92857	1.45507	0.188337	0.228571	0.23805	0.175908	0.279762	0.314532	0.295411	0.370238	1.09213e-10	0.162469	Cysteine proteinases superfamily protein	CTI12_AA049750	GO:0008234	cysteine-type peptidase activity	ko04142|ko04210	Lysosome|Apoptosis	KOG1543	[O]	Cysteine proteinase Cathepsin L	Posttranslational modification, protein turnover, chaperones
A0A2U1NVS1	Granulin repeat cysteine protease family protein OS=Artemisia annua OX=35608 GN=CTI12_AA219740 PE=3 SV=1	CTI12_AA219740	1.93644	1.43788	1.68672	1.74461	1.75251	1.79058	1.82633	1.57615	0.461924	0.408627	0.481964	0.407816	0.502838	0.54509	0.54008	0.530079	4.49268e-12	0.282042	Granulin repeat cysteine protease family protein	CTI12_AA219740	GO:0008234	cysteine-type peptidase activity	-	-	KOG1543	[O]	Cysteine proteinase Cathepsin L	Posttranslational modification, protein turnover, chaperones
A0A2U1LJM5	Thiol protease OS=Artemisia annua OX=35608 GN=CTI12_AA483160 PE=3 SV=1	CTI12_AA483160	1.5413	1.27725	1.22391	1.33152	1.69735	1.8381	2.86957	1.76085	0.645503	0.463043	0.575661	0.504762	0.6	0.708995	0.771429	1.0087	0.000122817	0.389819	Thiol protease	CTI12_AA483160	GO:0008234	cysteine-type peptidase activity	-	-	KOG1543	[O]	Cysteine proteinase Cathepsin L	Posttranslational modification, protein turnover, chaperones
A0A2U1MSR9	MPN domain-containing protein OS=Artemisia annua OX=35608 GN=CTI12_AA343610 PE=4 SV=1	CTI12_AA343610	0.374259	0.555133	0.396274	0.517358	0.444867	0.520913	0.430991	0.58365	1.46483	1.3895	1.32985	1.38688	1.47671	1.19106	1.01996	1.08298	8.22438e-09	2.70483	MPN domain-containing protein	CTI12_AA343610	GO:0070122,GO:0008237	isopeptidase activity|metallopeptidase activity	-	-	KOG1555	[O]	26S proteasome regulatory complex, subunit RPN11	Posttranslational modification, protein turnover, chaperones
A0A2U1PDJ1	Inositol oxygenase OS=Artemisia annua OX=35608 GN=CTI12_AA164610 PE=3 SV=1	CTI12_AA164610	2.82251	2.18789	2.60325	2.76914	2.21086	2.59812	2.68561	2.45198	0.441545	0.479118	0.505219	0.503132	0.452436	0.471816	0.519833	0.393271	8.41025e-13	0.185268	Inositol oxygenase	CTI12_AA164610	GO:0005737,GO:0050113,GO:0005506,GO:0019310,GO:0019853	cytoplasm|inositol oxygenase activity|iron ion binding|inositol catabolic process|L-ascorbic acid biosynthetic process	ko00562|ko00053	Inositol phosphate metabolism|Ascorbate and aldarate metabolism	KOG1573	[R]	Aldehyde reductase	General function prediction only
A0A2U1NY42	CCT domain-containing protein OS=Artemisia annua OX=35608 GN=CTI12_AA213750 PE=3 SV=1	CTI12_AA213750	0.488235	0.360078	0.536975	0.563025	0.495108	0.5	0.533613	0.453033	1.96477	1.7563	1.51761	1.66243	1.37647	1.39237	1.34051	1.3	7.99283e-09	3.13238	CCT domain-containing protein	CTI12_AA213750	GO:0005634,GO:0043565,GO:0008270,GO:0006355	nucleus|sequence-specific DNA binding|zinc ion binding|regulation of transcription, DNA-templated	-	-	KOG1601	[K]	GATA-4/5/6 transcription factors	Transcription
A0A2U1MVH1	Heavy metal transport/detoxification superfamily protein OS=Artemisia annua OX=35608 GN=CTI12_AA315890 PE=4 SV=1	CTI12_AA315890	0.446491	0.461117	0.491228	0.498246	0.539978	0.401972	0.355263	0.433735	1.63746	2.0193	1.77547	1.78532	1.64912	2.06134	2.21358	1.86404	2.42795e-11	4.13602	Heavy metal transport/detoxification superfamily protein	CTI12_AA315890	GO:0046872	metal ion binding	-	-	KOG1603	[P]	Copper chaperone	Inorganic ion transport and metabolism
A0A2U1LVF2	Farnesylated protein 6 OS=Artemisia annua OX=35608 GN=CTI12_AA449930 PE=4 SV=1	CTI12_AA449930	0.391378	0.602564	0.473373	0.472527	0.592702	0.554241	0.461538	0.587771	1.36391	1.7033	1.48126	1.46351	1.44801	1.32249	1.33728	1.19949	4.474e-10	2.7367	Farnesylated protein 6	CTI12_AA449930	GO:0046872	metal ion binding	-	-	KOG1603	[P]	Copper chaperone	Inorganic ion transport and metabolism
A0A2U1Q2A7	Aldolase-type TIM barrel OS=Artemisia annua OX=35608 GN=CTI12_AA082760 PE=3 SV=1	CTI12_AA082760	0.625801	0.741803	0.595608	0.612992	0.684426	0.729508	0.668801	0.717213	1.40881	1.33577	1.37602	1.33094	1.34675	1.23975	1.50205	1.50961	2.44507e-11	2.05532	Aldolase-type TIM barrel	CTI12_AA082760	GO:0003824,GO:0042823	catalytic activity|pyridoxal phosphate biosynthetic process	ko00750	Vitamin B6 metabolism	KOG1606	[H]	Stationary phase-induced protein, SOR/SNZ family	Coenzyme transport and metabolism
A0A2U1N091	Bidirectional sugar transporter SWEET OS=Artemisia annua OX=35608 GN=CTI12_AA322380 PE=3 SV=1	CTI12_AA322380	3.98232	2.9493	3.45202	3.30556	1.99676	1.99892	3.48737	2.5836	0.462783	0.125	0.505933	0.492988	0.130051	0.488673	0.499461	0.111111	1.08795e-07	0.118539	Bidirectional sugar transporter SWEET	CTI12_AA322380	GO:0016021,GO:0008643	integral component of membrane|carbohydrate transport	-	-	KOG1623	[R]	Multitransmembrane protein	General function prediction only
A0A2U1L3F1	Bidirectional sugar transporter SWEET OS=Artemisia annua OX=35608 GN=CTI12_AA477630 PE=3 SV=1	CTI12_AA477630	0.461149	0.514371	0.401182	0.393581	0.390486	0.420218	0.322635	0.499504	1.42716	1.60135	1.6224	1.70168	1.4299	1.48167	1.54212	1.38682	7.56787e-13	3.58291	Bidirectional sugar transporter SWEET	CTI12_AA477630	GO:0016021,GO:0005886,GO:0051119	integral component of membrane|plasma membrane|sugar transmembrane transporter activity	-	-	KOG1623	[R]	Multitransmembrane protein	General function prediction only
A0A2U1N7H5	40S ribosomal protein S6 OS=Artemisia annua OX=35608 GN=CTI12_AA297810 PE=3 SV=1	CTI12_AA297810	0.534293	0.63871	0.65707	0.58171	0.5	0.568817	0.546994	0.482796	1.75806	1.89246	2.03871	2.26774	1.47333	1.62151	1.83118	1.46147	7.37195e-09	3.18032	40S ribosomal protein S6	CTI12_AA297810	GO:0005840,GO:0003735,GO:0006412	ribosome|structural constituent of ribosome|translation	ko03010|ko04066|ko04151|ko04150	Ribosome|HIF-1 signaling pathway|PI3K-Akt signaling pathway|mTOR signaling pathway	KOG1646	[J]	40S ribosomal protein S6	Translation, ribosomal structure and biogenesis
A0A2U1MKD2	Vacuolar protein sorting-associated protein 32 OS=Artemisia annua OX=35608 GN=CTI12_AA370890 PE=4 SV=1	CTI12_AA370890	0.515639	0.574426	0.614835	0.614835	0.561439	0.572428	0.577301	0.566434	1.97303	1.41466	1.29471	1.26274	1.49508	1.3956	1.29471	1.37444	4.75641e-08	2.50253	Vacuolar protein sorting-associated protein 32	CTI12_AA370890	GO:0005768,GO:0007034	endosome|vacuolar transport	ko04144	Endocytosis	KOG1656	[U]	Protein involved in glucose derepression and pre-vacuolar endosome protein sorting	Intracellular trafficking, secretion, and vesicular transport
A0A2U1N775	NF-Y protein OS=Artemisia annua OX=35608 GN=CTI12_AA299110 PE=4 SV=1	CTI12_AA299110	0.778819	0.553552	0.787254	0.810684	0.515376	0.581124	0.733833	0.57052	1.75186	1.27554	1.50159	1.59491	1.16307	1.35737	1.27784	1.04311	2.61661e-06	2.05683	NF-Y protein	CTI12_AA299110	GO:0003677,GO:0046982	DNA binding|protein heterodimerization activity	-	-	KOG1657	[K]	CCAAT-binding factor, subunit C (HAP5)	Transcription
A0A2U1MZW6	Phosducin-like protein OS=Artemisia annua OX=35608 GN=CTI12_AA130690 PE=4 SV=1	CTI12_AA130690	0.447684	0.468039	0.801887	0.595197	0.476706	0.47779	0.634648	0.521127	1.87974	1.58405	1.62189	1.66631	1.31647	1.71614	1.67281	1.3482	2.45211e-09	2.89518	Phosducin-like protein	CTI12_AA130690	-	-	-	-	KOG1672	[OC]	ATP binding protein	Posttranslational modification, protein turnover, chaperones |Energy production and conversion
A0A2U1KVC5	3-hydroxyacyl-CoA dehydrogenase OS=Artemisia annua OX=35608 GN=CTI12_AA434110 PE=3 SV=1	CTI12_AA434110	1.58393	2.04794	1.43769	1.30278	2.68975	2.37949	1.50875	2.31292	0.573901	0.783728	1.04261	0.882823	0.794027	0.884154	1.10386	0.908342	9.22843e-05	0.456878	3-hydroxyacyl-CoA dehydrogenase	CTI12_AA434110	GO:0005777,GO:0003857,GO:0008692,GO:0004165,GO:0004300,GO:0070403,GO:0006635	peroxisome|3-hydroxyacyl-CoA dehydrogenase activity|3-hydroxybutyryl-CoA epimerase activity|dodecenoyl-CoA delta-isomerase activity|enoyl-CoA hydratase activity|NAD+ binding|fatty acid beta-oxidation	ko01212|ko00592|ko00071	Fatty acid metabolism|alpha-Linolenic acid metabolism|Fatty acid degradation	KOG1683	[I]	Hydroxyacyl-CoA dehydrogenase/enoyl-CoA hydratase	Lipid transport and metabolism
A0A2U1MBD2	GATA type zinc finger transcription factor family protein OS=Artemisia annua OX=35608 GN=CTI12_AA400970 PE=4 SV=1	CTI12_AA400970	0.242908	0.365602	0.365248	0.328014	0.364573	0.369722	0.430851	0.400618	1.87848	1.74202	1.68692	1.63234	1.69858	1.6138	1.52111	1.58156	3.89613e-14	4.65724	GATA type zinc finger transcription factor family protein	CTI12_AA400970	GO:0046872	metal ion binding	-	-	KOG1700	[TZ]	Regulatory protein MLP and related LIM proteins	Signal transduction mechanisms |Cytoskeleton
A0A2U1LVB9	LIM domain protein WLIM-1 OS=Artemisia annua OX=35608 GN=CTI12_AA449840 PE=4 SV=1	CTI12_AA449840	0.191001	0.355852	0.272727	0.307622	0.355852	0.434824	0.327824	0.456708	1.35395	1.2461	1.24072	1.2607	1.32599	1.20552	1.12084	1.07346	1.27653e-11	3.63649	LIM domain protein WLIM-1	CTI12_AA449840	GO:0046872	metal ion binding	-	-	KOG1700	[TZ]	Regulatory protein MLP and related LIM proteins	Signal transduction mechanisms |Cytoskeleton
A0A2U1Q408	Zinc finger, C2H2-like, Zinc finger, double-stranded RNA binding protein OS=Artemisia annua OX=35608 GN=CTI12_AA022440 PE=4 SV=1	CTI12_AA022440	0.475063	0.675205	0.540997	0.462384	0.647541	0.699795	0.509721	0.721311	1.35041	1.29079	1.48873	1.48463	1.40068	1.27561	1.43033	1.24514	3.23563e-10	2.31747	Zinc finger, C2H2-like, Zinc finger, double-stranded RNA binding protein	CTI12_AA022440	-	-	-	-	KOG1721	[R]	FOG: Zn-finger	General function prediction only
A0A2U1LX08	60S ribosomal protein L24 OS=Artemisia annua OX=35608 GN=CTI12_AA444300 PE=3 SV=1	CTI12_AA444300	0.562774	0.763374	0.784899	0.75417	0.671811	0.826132	0.633889	0.739712	1.54218	1.82441	1.61317	1.93004	1.42493	1.31276	1.25617	1.34855	4.09283e-07	2.13574	60S ribosomal protein L24	CTI12_AA444300	GO:0005840	ribosome	ko03010	Ribosome	KOG1722	[J]	60s ribosomal protein L24	Translation, ribosomal structure and biogenesis
A0A2U1MGA3	Histone H3.3 OS=Artemisia annua OX=35608 GN=CTI12_AA383850 PE=3 SV=1	CTI12_AA383850	0.71188	0.657547	0.758653	0.692236	0.643396	0.637736	0.77362	0.601887	1.31698	1.50234	1.45283	1.73585	1.37418	1.37925	1.0283	1.40973	1.1899e-07	2.04483	Histone H3.3	CTI12_AA383850	GO:0000786,GO:0003677,GO:0046982,GO:0008270	nucleosome|DNA binding|protein heterodimerization activity|zinc ion binding	-	-	KOG1745	[B]	Histones H3 and H4	Chromatin structure and dynamics
A0A2U1P789	Acyl carrier protein OS=Artemisia annua OX=35608 GN=CTI12_AA184120 PE=3 SV=1	CTI12_AA184120	0.422201	0.41618	0.555028	0.79222	0.435363	0.541284	0.629981	0.452043	1.61051	1.24288	0.562135	1.45621	1.20114	1.45204	0.655546	1.12144	0.000522357	2.19162	Acyl carrier protein	CTI12_AA184120	GO:0000036	acyl carrier activity	-	-	KOG1748	[CIQ]	Acyl carrier protein/NADH-ubiquinone oxidoreductase, NDUFAB1/SDAP subunit	Energy production and conversion |Lipid transport and metabolism |Secondary metabolites biosynthesis, transport and catabolism
A0A2U1PEB7	Histone H2A OS=Artemisia annua OX=35608 GN=CTI12_AA005350 PE=3 SV=1	CTI12_AA005350	0.780837	0.648871	0.776432	0.707048	0.600616	0.695072	1.09141	0.63963	1.91068	1.33811	1.41684	1.43224	1.26542	1.45893	1.16016	2.23678	6.04771e-05	2.05713	Histone H2A	CTI12_AA005350	GO:0000786,GO:0005634,GO:0003677,GO:0046982	nucleosome|nucleus|DNA binding|protein heterodimerization activity	-	-	KOG1757	[B]	Histone 2A	Chromatin structure and dynamics
A0A2U1L8P3	Dihydrothymine dehydrogenase OS=Artemisia annua OX=35608 GN=CTI12_AA518510 PE=3 SV=1	CTI12_AA518510	2.24031	1.73706	1.76966	1.75083	1.77086	1.78881	1.75858	2.09926	0.50264	0.632337	0.654699	0.595565	0.657807	0.692714	0.801478	0.811739	3.30495e-10	0.358622	Dihydrothymine dehydrogenase	CTI12_AA518510	GO:0005737,GO:0017113,GO:0019483,GO:0006210,GO:0006212	cytoplasm|dihydropyrimidine dehydrogenase (NADP+) activity|beta-alanine biosynthetic process|thymine catabolic process|uracil catabolic process	ko00770|ko00240|ko00983|ko00410	Pantothenate and CoA biosynthesis|Pyrimidine metabolism|Drug metabolism - other enzymes|beta-Alanine metabolism	KOG1799	[F]	Dihydropyrimidine dehydrogenase	Nucleotide transport and metabolism
A0A2U1MDI2	ARM repeat superfamily protein OS=Artemisia annua OX=35608 GN=CTI12_AA392400 PE=4 SV=1	CTI12_AA392400	1.14301	1.05346	1.28178	1.34746	1.21567	1.15576	1.11758	1.22212	0.281106	0.508475	0.699539	0.516129	0.65572	0.498618	0.721659	0.699153	1.11324e-07	0.480285	ARM repeat superfamily protein	CTI12_AA392400	GO:0005737	cytoplasm	-	-	KOG1820	[Z]	Microtubule-associated protein	Cytoskeleton
A0A2U1PT72	cwf21 domain-containing protein OS=Artemisia annua OX=35608 GN=CTI12_AA115960 PE=4 SV=1	CTI12_AA115960	0.661017	0.351351	0.635593	0.740678	0.426641	0.477799	0.494915	0.432432	1.97683	1.17881	1.43147	1.41216	1.25085	1.36776	1.31371	0.964407	3.58203e-06	2.58173	cwf21 domain-containing protein	CTI12_AA115960	-	-	-	-	KOG1869	[A]	Splicing coactivator SRm160/300, subunit SRm300	RNA processing and modification
A0A2U1PWN2	Ubiquitin carboxyl-terminal hydrolase OS=Artemisia annua OX=35608 GN=CTI12_AA103050 PE=3 SV=1	CTI12_AA103050	1.96174	1.47732	1.85522	1.74043	1.61111	1.61111	1.63702	1.56916	0.8322	0.569804	0.980726	0.814059	0.612203	0.816327	1.0068	0.662875	2.36016e-08	0.467573	Ubiquitin carboxyl-terminal hydrolase	CTI12_AA103050	GO:0004843,GO:0016579,GO:0006511	thiol-dependent deubiquitinase|protein deubiquitination|ubiquitin-dependent protein catabolic process	-	-	KOG1870	[O]	Ubiquitin C-terminal hydrolase	Posttranslational modification, protein turnover, chaperones
A0A2U1NUK2	Bromo adjacent homology (BAH) domain, Transcription factor IIS OS=Artemisia annua OX=35608 GN=CTI12_AA149490 PE=4 SV=1	CTI12_AA149490	0.618826	0.42	0.653308	0.669152	0.437273	0.404545	0.703635	0.536364	1.28091	1.18453	1.28182	1.24727	1.23113	1.35727	1.63364	1.33924	1.28471e-08	2.37577	Bromo adjacent homology (BAH) domain, Transcription factor IIS	CTI12_AA149490	GO:0005634,GO:0003682,GO:0006325	nucleus|chromatin binding|chromatin organization	-	-	KOG1886	[K]	BAH domain proteins	Transcription
A0A2U1MLZ6	Zinc finger, RanBP2-type OS=Artemisia annua OX=35608 GN=CTI12_AA347790 PE=4 SV=1	CTI12_AA347790	0.372332	0.416087	0.425296	0.469565	0.584906	0.610725	0.641897	0.565045	2.00099	0.452964	1.01787	0.916584	1.23557	1.08937	1.11519	1.11858	0.00160379	2.18978	Zinc finger, RanBP2-type	CTI12_AA347790	GO:0005634,GO:0003677	nucleus|DNA binding	-	-	KOG1995	[R]	Conserved Zn-finger protein	General function prediction only
A0A2U1NV56	E1 ubiquitin-activating enzyme OS=Artemisia annua OX=35608 GN=CTI12_AA222420 PE=3 SV=1	CTI12_AA222420	1.58439	1.3746	1.39241	1.29852	1.66916	1.70331	1.54325	1.92209	0.559232	0.731013	0.807898	0.721451	0.790084	0.796158	0.897545	0.82173	1.12196e-07	0.490491	E1 ubiquitin-activating enzyme	CTI12_AA222420	GO:0005524,GO:0004839	ATP binding|ubiquitin activating enzyme activity	ko04120	Ubiquitin mediated proteolysis	KOG2012	[O]	Ubiquitin activating enzyme UBA1	Posttranslational modification, protein turnover, chaperones
A0A2U1Q4I9	ENTH/VHS family protein OS=Artemisia annua OX=35608 GN=CTI12_AA071220 PE=4 SV=1	CTI12_AA071220	0.61803	0.612016	0.697026	0.609665	0.541752	0.608961	0.599442	0.610998	1.67312	1.16729	1.19145	1.24033	1.27695	1.25153	1.17312	1.01673	2.3004e-07	2.03976	ENTH/VHS family protein	CTI12_AA071220	GO:0030136,GO:0005794	clathrin-coated vesicle|Golgi apparatus	ko04144	Endocytosis	KOG2056	[F]	Equilibrative nucleoside transporter protein	Nucleotide transport and metabolism
A0A2U1KRE9	ENTH/VHS-like protein OS=Artemisia annua OX=35608 GN=CTI12_AA572030 PE=4 SV=1	CTI12_AA572030	0.440036	0.68004	0.568079	0.655546	0.553661	0.693079	0.526601	0.667001	1.44032	1.47881	1.26379	1.24473	1.41839	1.27884	1.14945	1.23535	1.66092e-09	2.19682	ENTH/VHS-like protein	CTI12_AA572030	GO:0030136,GO:0005794,GO:0030276,GO:0006623	clathrin-coated vesicle|Golgi apparatus|clathrin binding|protein targeting to vacuole	ko04144	Endocytosis	KOG2056	[F]	Equilibrative nucleoside transporter protein	Nucleotide transport and metabolism
A0A2U1NNN6	Neutral ceramidase OS=Artemisia annua OX=35608 GN=CTI12_AA244230 PE=3 SV=1	CTI12_AA244230	1.67927	1.61209	1.55097	1.55441	1.40741	1.46394	1.15006	1.30702	0.492203	0.907216	0.497076	0.332359	0.82016	0.5	0.453216	0.943872	9.88363e-07	0.421837	Neutral ceramidase	CTI12_AA244230	GO:0102121,GO:0017040,GO:0046514	ceramidase activity|N-acylsphingosine amidohydrolase activity|ceramide catabolic process	ko04071|ko00600	Sphingolipid signaling pathway|Sphingolipid metabolism	KOG2232	[T]	Ceramidases	Signal transduction mechanisms
A0A2U1PGS1	Alpha-N-acetylglucosaminidase family / NAGLU family OS=Artemisia annua OX=35608 GN=CTI12_AA155690 PE=4 SV=1	CTI12_AA155690	1.88052	1.53639	1.56943	1.50484	1.34098	1.37188	1.34876	1.45464	0.570289	0.560818	0.615155	0.605184	0.58127	0.662014	0.715852	0.685684	2.29477e-09	0.416098	Alpha-N-acetylglucosaminidase family / NAGLU family	CTI12_AA155690	GO:0016787	hydrolase activity	ko00531|ko04142	Glycosaminoglycan degradation|Lysosome	KOG2233	[U]	Alpha-N-acetylglucosaminidase	Intracellular trafficking, secretion, and vesicular transport
A0A2U1NPQ4	Prolyl endopeptidase OS=Artemisia annua OX=35608 GN=CTI12_AA241000 PE=3 SV=1	CTI12_AA241000	1.45842	1.68565	1.32952	1.3368	1.70359	1.53059	1.42723	1.65823	0.563291	0.712058	0.725738	0.669831	0.7079	0.71308	0.793249	0.804574	2.21539e-09	0.469061	Prolyl endopeptidase	CTI12_AA241000	GO:0004252	serine-type endopeptidase activity	-	-	KOG2237	[O]	Predicted serine protease	Posttranslational modification, protein turnover, chaperones
A0A2U1NPS4	Glycerophosphodiester phosphodiesterase OS=Artemisia annua OX=35608 GN=CTI12_AA240810 PE=4 SV=1	CTI12_AA240810	2.03399	1.74679	1.75768	1.7182	1.80119	1.94461	1.63268	1.86746	0.350148	0.530702	0.376855	0.368942	0.463816	0.369931	0.4273	0.484649	1.76171e-13	0.232534	Glycerophosphodiester phosphodiesterase	CTI12_AA240810	GO:0008889,GO:0006071,GO:0006629	glycerophosphodiester phosphodiesterase activity|glycerol metabolic process|lipid metabolic process	-	-	KOG2258	[C]	Glycerophosphoryl diester phosphodiesterase	Energy production and conversion
A0A2U1MYQ8	Glycerophosphodiester phosphodiesterase OS=Artemisia annua OX=35608 GN=CTI12_AA321950 PE=4 SV=1	CTI12_AA321950	2.18428	1.60732	2.17199	2.08722	1.71414	1.71719	1.86364	1.56867	0.731434	0.812039	0.634791	0.701933	0.830467	0.661241	0.770092	0.805897	8.54349e-09	0.398801	Glycerophosphodiester phosphodiesterase	CTI12_AA321950	GO:0008889,GO:0006071,GO:0006629	glycerophosphodiester phosphodiesterase activity|glycerol metabolic process|lipid metabolic process	-	-	KOG2258	[C]	Glycerophosphoryl diester phosphodiesterase	Energy production and conversion
A0A2U1MGY4	Glycerophosphodiester phosphodiesterase OS=Artemisia annua OX=35608 GN=CTI12_AA381560 PE=4 SV=1	CTI12_AA381560	1.92334	1.62308	2.05378	1.76545	1.70991	1.7712	1.66819	1.58427	0.529111	0.536613	0.568948	0.576098	0.511442	0.607763	0.596527	0.566362	5.22198e-12	0.318661	Glycerophosphodiester phosphodiesterase	CTI12_AA381560	GO:0016021,GO:0008889,GO:0006071,GO:0006629	integral component of membrane|glycerophosphodiester phosphodiesterase activity|glycerol metabolic process|lipid metabolic process	-	-	KOG2258	[C]	Glycerophosphoryl diester phosphodiesterase	Energy production and conversion
A0A2U1MC70	Histone-fold OS=Artemisia annua OX=35608 GN=CTI12_AA396950 PE=3 SV=1	CTI12_AA396950	0.769156	0.620023	0.795344	0.902037	0.668942	0.861206	0.683802	0.749716	2.02958	1.63143	1.72924	1.69625	1.37245	1.58134	1.51877	1.20175	3.72061e-07	2.10914	Histone-fold	CTI12_AA396950	GO:0005669,GO:0046982,GO:0006352	transcription factor TFIID complex|protein heterodimerization activity|DNA-templated transcription, initiation	ko03022	Basal transcription factors	KOG2341	[K]	TATA box binding protein (TBP)-associated factor, RNA polymerase II	Transcription
A0A2U1NX26	Alpha-galactosidase OS=Artemisia annua OX=35608 GN=CTI12_AA102050 PE=3 SV=1	CTI12_AA102050	1.99893	1.60562	1.47701	1.36471	1.55775	1.39854	1.3861	1.75963	0.558793	0.73262	0.682622	0.659729	0.727273	0.730489	0.899063	0.833155	1.18243e-07	0.464107	Alpha-galactosidase	CTI12_AA102050	GO:0052692,GO:0005975	raffinose alpha-galactosidase activity|carbohydrate metabolic process	ko00603|ko00561|ko00052|ko00600	Glycosphingolipid biosynthesis - globo series|Glycerolipid metabolism|Galactose metabolism|Sphingolipid metabolism	KOG2366	[G]	Alpha-D-galactosidase (melibiase)	Carbohydrate transport and metabolism
A0A2U1KIZ4	Alpha-galactosidase OS=Artemisia annua OX=35608 GN=CTI12_AA597320 PE=3 SV=1	CTI12_AA597320	1.88204	1.41969	1.50159	1.45696	1.75751	1.59585	1.63868	1.60207	0.602073	0.544102	0.586528	0.509845	0.603613	0.632124	0.736788	0.717322	1.93155e-10	0.383712	Alpha-galactosidase	CTI12_AA597320	GO:0052692,GO:0005975	raffinose alpha-galactosidase activity|carbohydrate metabolic process	ko00603|ko00561|ko00052|ko00600	Glycosphingolipid biosynthesis - globo series|Glycerolipid metabolism|Galactose metabolism|Sphingolipid metabolism	KOG2366	[G]	Alpha-D-galactosidase (melibiase)	Carbohydrate transport and metabolism
A0A2U1MUJ1	Gamma-glutamyltranspeptidase 1 OS=Artemisia annua OX=35608 GN=CTI12_AA340470 PE=4 SV=1	CTI12_AA340470	2.33913	1.63364	2.12671	1.87578	1.49845	1.52116	1.55031	1.65119	0.424149	0.557764	0.636739	0.555212	0.581366	0.646027	0.757482	0.688199	8.24742e-08	0.341421	Gamma-glutamyltranspeptidase 1	CTI12_AA340470	GO:0016021,GO:0036374,GO:0006751	integral component of membrane|glutathione hydrolase activity|glutathione catabolic process	ko00460|ko00480|ko00590|ko00430	Cyanoamino acid metabolism|Glutathione metabolism|Arachidonic acid metabolism|Taurine and hypotaurine metabolism	KOG2410	[E]	Gamma-glutamyltransferase	Amino acid transport and metabolism
A0A2U1QKI0	Aldehyde dehydrogenase (NAD(+)) OS=Artemisia annua OX=35608 GN=CTI12_AA017600 PE=3 SV=1	CTI12_AA017600	2.14346	1.97714	1.78002	1.71095	2.07429	2.04	1.78959	2.20114	0.580571	0.689692	0.797714	0.729143	0.7322	0.755429	0.884571	0.792774	1.00543e-10	0.37935	Aldehyde dehydrogenase (NAD(+))	CTI12_AA017600	GO:0004029,GO:0043878	aldehyde dehydrogenase (NAD+) activity|glyceraldehyde-3-phosphate dehydrogenase (NAD+) (non-phosphorylating) activity	ko00260|ko00561|ko00071|ko00380|ko00310|ko00410|ko00340|ko00620|ko00330|ko00280|ko00300|ko01230|ko00053|ko00010	Glycine, serine and threonine metabolism|Glycerolipid metabolism|Fatty acid degradation|Tryptophan metabolism|Lysine degradation|beta-Alanine metabolism|Histidine metabolism|Pyruvate metabolism|Arginine and proline metabolism|Valine, leucine and isoleucine degradation|Lysine biosynthesis|Biosynthesis of amino acids|Ascorbate and aldarate metabolism|Glycolysis / Gluconeogenesis	KOG2453	[C]	Aldehyde dehydrogenase	Energy production and conversion
A0A2U1MCE4	Alpha/beta-Hydrolases superfamily protein OS=Artemisia annua OX=35608 GN=CTI12_AA399170 PE=4 SV=1	CTI12_AA399170	1.49087	1.31232	1.37379	1.27497	1.26457	1.3639	1.25779	1.32474	0.426934	0.480129	0.404011	0.296084	0.556391	0.502388	0.479465	0.627282	1.75258e-11	0.353813	Alpha/beta-Hydrolases superfamily protein	CTI12_AA399170	GO:0016787	hydrolase activity	ko04142|ko00062|ko01212	Lysosome|Fatty acid elongation|Fatty acid metabolism	KOG2541	[IO]	Palmitoyl protein thioesterase	Lipid transport and metabolism |Posttranslational modification, protein turnover, chaperones
A0A2U1KLU2	Alpha/beta-Hydrolases superfamily protein OS=Artemisia annua OX=35608 GN=CTI12_AA589390 PE=4 SV=1	CTI12_AA589390	2.01822	1.07757	1.6959	1.55011	1.2271	1.40467	1.55581	1.47477	0.6	0.496583	0.584112	0.507477	0.556948	0.628037	0.611215	0.582005	3.16788e-07	0.3804	Alpha/beta-Hydrolases superfamily protein	CTI12_AA589390	GO:0016021,GO:0016787	integral component of membrane|hydrolase activity	ko04142|ko00062|ko01212	Lysosome|Fatty acid elongation|Fatty acid metabolism	KOG2541	[IO]	Palmitoyl protein thioesterase	Lipid transport and metabolism |Posttranslational modification, protein turnover, chaperones
A0A2U1NPU6	RNA-binding protein Lupus La OS=Artemisia annua OX=35608 GN=CTI12_AA241210 PE=4 SV=1	CTI12_AA241210	0.437011	0.664778	0.56212	0.654214	0.587347	0.641171	0.487402	0.587347	1.56941	1.90269	1.09065	1.22191	1.41355	1.19263	1.06988	1.29279	3.1236e-06	2.3269	RNA-binding protein Lupus La	CTI12_AA241210	GO:0003723	RNA binding	-	-	KOG2590	[OJ]	RNA-binding protein LARP/SRO9 and related La domain proteins	Posttranslational modification, protein turnover, chaperones |Translation, ribosomal structure and biogenesis
A0A2U1NFG4	Serinc-domain containing serine and sphingolipid biosynthesis protein OS=Artemisia annua OX=35608 GN=CTI12_AA272240 PE=3 SV=1	CTI12_AA272240	0.215285	0.249778	0.232508	0.2831	0.242667	0.294222	0.297094	0.349333	0.594667	0.238967	0.534222	0.443556	0.578041	0.631111	0.705778	0.688913	0.000180497	2.04033	Serinc-domain containing serine and sphingolipid biosynthesis protein	CTI12_AA272240	GO:0016021	integral component of membrane	-	-	KOG2592	[S]	Tumor differentially expressed (TDE) protein	Function unknown
A0A2U1L7V8	Coatomer subunit delta OS=Artemisia annua OX=35608 GN=CTI12_AA356010 PE=3 SV=1	CTI12_AA356010	0.526502	0.884806	0.681979	0.818021	0.542205	0.670308	0.677562	0.834161	1.31877	1.81184	1.35551	1.50943	1.46113	1.26415	1.35849	1.31979	2.36642e-07	2.02272	Coatomer subunit delta	CTI12_AA356010	GO:0030126,GO:0000139,GO:0015031,GO:0006890	COPI vesicle coat|Golgi membrane|protein transport|retrograde vesicle-mediated transport, Golgi to endoplasmic reticulum	-	-	KOG2635	[U]	Medium subunit of clathrin adaptor complex	Intracellular trafficking, secretion, and vesicular transport
A0A2U1Q230	BSD domain-containing protein OS=Artemisia annua OX=35608 GN=CTI12_AA082880 PE=4 SV=1	CTI12_AA082880	0.537265	0.508584	0.628993	0.693694	0.398069	0.506438	0.5086	0.565451	2.32189	1.56183	1.83047	1.81009	1.38329	1.67275	1.55687	1.14906	4.44568e-07	3.05635	BSD domain-containing protein	CTI12_AA082880	-	-	-	-	KOG2690	[S]	Uncharacterized conserved protein, contains BSD domain	Function unknown
A0A2U1KGP9	Glutaredoxin OS=Artemisia annua OX=35608 GN=CTI12_AA607650 PE=4 SV=1	CTI12_AA607650	0.625523	0.416509	0.687238	0.741632	0.424099	0.43833	0.708159	0.449715	1.45161	1.03975	1.25427	1.16509	1.03556	1.14137	1.12619	1.24268	3.6603e-07	2.10556	Glutaredoxin	CTI12_AA607650	GO:0097573	glutathione oxidoreductase activity	-	-	KOG2824	[O]	Glutaredoxin-related protein	Posttranslational modification, protein turnover, chaperones
A0A2U1NRW0	JAB1/Mov34/MPN/PAD-1 OS=Artemisia annua OX=35608 GN=CTI12_AA232230 PE=3 SV=1	CTI12_AA232230	0.62939	0.708464	0.585952	0.548983	0.580982	0.670846	0.778189	0.69906	1.50784	1.19871	1.40334	1.34169	1.24399	1.49216	1.5674	1.00832	1.37636e-07	2.06915	JAB1/Mov34/MPN/PAD-1	CTI12_AA232230	GO:0070122,GO:0061578,GO:0008237	isopeptidase activity|Lys63-specific deubiquitinase activity|metallopeptidase activity	ko04144	Endocytosis	KOG2880	[T]	SMAD6 interacting protein AMSH, contains JAB/MPN/Mov34 domain	Signal transduction mechanisms
A0A2U1QBI0	Activator of Hsp90 ATPase, N-terminal OS=Artemisia annua OX=35608 GN=CTI12_AA050970 PE=3 SV=1	CTI12_AA050970	0.51242	0.595897	0.543698	0.530819	0.53641	0.572308	0.548298	0.61641	1.47487	1.25667	1.33744	1.37641	1.26587	1.38256	1.29128	1.10672	2.98746e-11	2.3544	Activator of Hsp90 ATPase, N-terminal	CTI12_AA050970	GO:0001671,GO:0051087,GO:0051879	ATPase activator activity|chaperone binding|Hsp90 protein binding	-	-	KOG2936	[S]	Uncharacterized conserved protein	Function unknown
A0A2U1PME3	Hyaluronan/mRNA-binding protein, Stm1 OS=Artemisia annua OX=35608 GN=CTI12_AA135190 PE=4 SV=1	CTI12_AA135190	0.392796	0.649049	0.533448	0.643225	0.570825	0.705074	0.523156	0.692389	1.69027	1.58576	1.33932	1.44926	1.41681	1.35729	1.02748	1.18696	1.6308e-07	2.34677	Hyaluronan/mRNA-binding protein, Stm1	CTI12_AA135190	GO:0003723	RNA binding	-	-	KOG2945	[R]	Predicted RNA-binding protein	General function prediction only
A0A2U1KCN0	Hyaluronan/mRNA-binding protein, Stm1 OS=Artemisia annua OX=35608 GN=CTI12_AA618090 PE=4 SV=1	CTI12_AA618090	0.495829	0.507645	0.679333	0.84152	0.56371	0.85423	0.65431	0.734964	1.68705	1.67192	1.18451	1.25076	1.37627	1.28135	1.30479	1.18999	1.18723e-06	2.05319	Hyaluronan/mRNA-binding protein, Stm1	CTI12_AA618090	GO:0003723	RNA binding	-	-	KOG2945	[R]	Predicted RNA-binding protein	General function prediction only
A0A2U1NIF9	R3H domain, SUZ domain protein OS=Artemisia annua OX=35608 GN=CTI12_AA262910 PE=4 SV=1	CTI12_AA262910	0.617806	0.528024	0.651978	0.634892	0.46411	0.570305	0.642986	0.578171	1.72763	1.35342	1.28515	1.28024	1.44424	1.43658	1.25172	1.28867	2.53232e-09	2.36071	R3H domain, SUZ domain protein	CTI12_AA262910	GO:0003676	nucleic acid binding	-	-	KOG2953	[A]	mRNA-binding protein Encore	RNA processing and modification
A0A2U1LB92	Zinc finger, CCHC-type OS=Artemisia annua OX=35608 GN=CTI12_AA510330 PE=4 SV=1	CTI12_AA510330	0.602329	0.40249	0.549917	0.429285	0.643154	0.589212	0.58985	0.510373	1.75311	0.958403	1.42324	1.31846	1.57072	1.53423	1.97199	1.44426	5.17501e-07	2.77403	Zinc finger, CCHC-type	CTI12_AA510330	GO:0003676,GO:0008270	nucleic acid binding|zinc ion binding	-	-	KOG2985	[S]	Uncharacterized conserved protein	Function unknown
A0A2U1MH99	LIS1 homology motif, SRP40 OS=Artemisia annua OX=35608 GN=CTI12_AA380490 PE=4 SV=1	CTI12_AA380490	0.591637	0.556854	0.741103	0.786477	0.526036	0.716259	0.660142	0.623804	1.98831	1.47687	1.44208	1.61211	1.3621	1.54198	1.28693	1.13612	5.07677e-07	2.27716	LIS1 homology motif, SRP40	CTI12_AA380490	-	-	-	-	KOG2992	[Y]	Nucleolar GTPase/ATPase p130	Nuclear structure
A0A2U1LYX7	Methyltransferase type 11 OS=Artemisia annua OX=35608 GN=CTI12_AA437770 PE=4 SV=1	CTI12_AA437770	2.22826	1.89279	2.28865	2.20169	1.58918	1.71944	2.04348	1.59719	0.628257	0.592995	0.607214	0.597194	0.669082	0.657315	0.697395	0.766908	5.55959e-09	0.335227	Methyltransferase type 11	CTI12_AA437770	GO:0008168,GO:0032259	methyltransferase activity|methylation	-	-	KOG3010	[R]	Methyltransferase	General function prediction only
A0A2U1L7J9	Adenylate kinase OS=Artemisia annua OX=35608 GN=CTI12_AA520350 PE=3 SV=1	CTI12_AA520350	0.254455	0.443038	0.476238	0.478218	0.379747	0.46745	0.456436	0.463834	1.31736	1.06535	1.0434	0.991863	1.09703	1.03617	0.879747	0.927723	1.67836e-08	2.44446	Adenylate kinase	CTI12_AA520350	GO:0004017,GO:0005524	adenylate kinase activity|ATP binding	ko00230	Purine metabolism	KOG3078	[F]	Adenylate kinase	Nucleotide transport and metabolism
A0A2U1PPR2	Pex19 protein OS=Artemisia annua OX=35608 GN=CTI12_AA127250 PE=4 SV=1	CTI12_AA127250	0.593933	0.528807	0.619374	0.773973	0.455761	0.641975	0.668297	0.682099	1.52881	1.33464	1.19959	1.19033	1.36888	1.28704	1.19239	1.18493	8.67926e-09	2.07215	Pex19 protein	CTI12_AA127250	GO:0005777	peroxisome	ko04146	Peroxisome	KOG3133	[U]	40 kDa farnesylated protein associated with peroxisomes	Intracellular trafficking, secretion, and vesicular transport
A0A2U1MNP1	PRA1 family protein OS=Artemisia annua OX=35608 GN=CTI12_AA359670 PE=3 SV=1	CTI12_AA359670	0.665748	0.599024	0.538108	0.536272	0.443902	0.449756	0.482094	0.503415	1.41366	1.86777	1.22829	1.33951	1.34343	1.11512	1.17951	1.15519	3.40958e-07	2.52292	PRA1 family protein	CTI12_AA359670	GO:0016021	integral component of membrane	-	-	KOG3142	[U]	Prenylated rab acceptor 1	Intracellular trafficking, secretion, and vesicular transport
A0A2U1M0T2	Probable 6-phosphogluconolactonase OS=Artemisia annua OX=35608 GN=CTI12_AA431370 PE=3 SV=1	CTI12_AA431370	1.86667	1.46884	1.58556	1.48556	1.4273	1.30465	1.32	1.40059	0.643917	0.75	0.658754	0.66271	0.771111	0.671612	0.706231	0.742222	1.07047e-08	0.472762	Probable 6-phosphogluconolactonase	CTI12_AA431370	GO:0017057,GO:0005975,GO:0006098	6-phosphogluconolactonase activity|carbohydrate metabolic process|pentose-phosphate shunt	ko01200|ko00030	Carbon metabolism|Pentose phosphate pathway	KOG3147	[G]	6-phosphogluconolactonase - like protein	Carbohydrate transport and metabolism
A0A2U1M0F7	Uncharacterized protein OS=Artemisia annua OX=35608 GN=CTI12_AA433410 PE=3 SV=1	CTI12_AA433410	0.610342	0.689583	0.786704	0.869806	0.530208	0.653125	0.68144	0.683333	1.78021	1.48753	1.36042	1.59167	1.31394	1.44375	1.21771	1.14774	3.44075e-07	2.06066	Uncharacterized protein	CTI12_AA433410	-	-	-	-	KOG3223	[S]	Uncharacterized conserved protein	Function unknown
A0A2U1Q7X1	Uncharacterized protein OS=Artemisia annua OX=35608 GN=CTI12_AA043580 PE=3 SV=1	CTI12_AA043580	0.538053	0.60479	0.736283	0.935398	0.500998	0.740519	0.492035	0.684631	1.81537	1.72389	1.18762	1.29341	1.38761	1.29142	1.04092	1.03717	3.18244e-05	2.05962	Uncharacterized protein	CTI12_AA043580	GO:0005681,GO:0000398	spliceosomal complex|mRNA splicing, via spliceosome	ko03040	Spliceosome	KOG3228	[S]	Uncharacterized conserved protein	Function unknown
A0A2U1PLU3	Peptidyl-prolyl cis-trans isomerase OS=Artemisia annua OX=35608 GN=CTI12_AA138110 PE=4 SV=1	CTI12_AA138110	0.551693	0.628335	0.604278	0.690731	0.411224	0.549218	0.553476	0.550138	1.91904	1.4902	1.20699	1.61546	1.33512	1.40938	0.632935	1.27005	3.73789e-05	2.39677	Peptidyl-prolyl cis-trans isomerase	CTI12_AA138110	GO:0003755	peptidyl-prolyl cis-trans isomerase activity	-	-	KOG3259	[O]	Peptidyl-prolyl cis-trans isomerase	Posttranslational modification, protein turnover, chaperones
A0A2U1Q4H0	Multiprotein bridging factor 1A OS=Artemisia annua OX=35608 GN=CTI12_AA077220 PE=4 SV=1	CTI12_AA077220	0.627224	0.608921	0.681495	0.782918	0.446058	0.654564	0.604982	0.659751	2.02905	1.54093	1.42635	1.66909	1.25534	1.30083	1.07988	1.00445	1.73562e-05	2.23176	Multiprotein bridging factor 1A	CTI12_AA077220	GO:0003677	DNA binding	-	-	KOG3398	[K]	Transcription factor MBF1	Transcription
A0A2U1PEL5	Ribosomal protein L29 OS=Artemisia annua OX=35608 GN=CTI12_AA161510 PE=3 SV=1	CTI12_AA161510	0.658714	0.617726	0.98029	0.852697	0.479857	0.478066	0.593361	0.541629	1.43957	1.9388	1.34915	1.66786	1.64938	1.31871	1.12802	1.4388	2.14077e-06	2.29325	Ribosomal protein L29	CTI12_AA161510	GO:0005840,GO:0003735,GO:0006412	ribosome|structural constituent of ribosome|translation	ko03010	Ribosome	KOG3436	[J]	60S ribosomal protein L35	Translation, ribosomal structure and biogenesis
A0A2U1NKS1	Ribosomal protein L29 OS=Artemisia annua OX=35608 GN=CTI12_AA257670 PE=3 SV=1	CTI12_AA257670	0.518453	0.543984	0.73638	0.743409	0.496461	0.609707	0.420035	0.532861	1.86451	1.75308	1.62285	1.92113	1.53954	1.5905	1.21031	1.32601	4.1196e-08	2.7879	Ribosomal protein L29	CTI12_AA257670	GO:0005840,GO:0003735,GO:0006412	ribosome|structural constituent of ribosome|translation	ko03010	Ribosome	KOG3436	[J]	60S ribosomal protein L35	Translation, ribosomal structure and biogenesis
A0A2U1QJC2	60S acidic ribosomal protein P2B OS=Artemisia annua OX=35608 GN=CTI12_AA023250 PE=3 SV=1	CTI12_AA023250	0.330929	0.38454	0.527502	0.895401	0.35225	0.684932	0.766456	0.415851	1.77299	1.27863	0.749511	1.34051	1.35708	1.53523	0.758317	0.995491	0.00045009	2.246	60S acidic ribosomal protein P2B	CTI12_AA023250	GO:0022625,GO:0003735,GO:0002182	cytosolic large ribosomal subunit|structural constituent of ribosome|cytoplasmic translational elongation	ko03010	Ribosome	KOG3449	[J]	60S acidic ribosomal protein P2	Translation, ribosomal structure and biogenesis
A0A2U1PQA8	60S ribosomal protein L29 OS=Artemisia annua OX=35608 GN=CTI12_AA123610 PE=3 SV=1	CTI12_AA123610	0.681818	0.573501	0.666667	0.751894	0.525145	0.569632	0.601326	0.524178	1.97776	2.43561	1.30658	2.0706	1.23106	1.32495	1.17118	1.60701	2.60316e-05	2.68171	60S ribosomal protein L29	CTI12_AA123610	GO:0005840,GO:0003735,GO:0006412	ribosome|structural constituent of ribosome|translation	ko03010	Ribosome	KOG3504	[J]	60S ribosomal protein L29	Translation, ribosomal structure and biogenesis
A0A2U1Q680	CBF1-interacting co-repressor CIR, N-terminal domain-containing protein OS=Artemisia annua OX=35608 GN=CTI12_AA070620 PE=3 SV=1	CTI12_AA070620	0.362916	0.630567	0.547544	0.581616	0.552632	0.609312	0.3542	0.571862	1.82996	1.63391	1.35931	1.60526	1.53407	1.39271	1.31579	1.10777	3.71543e-08	2.79738	CBF1-interacting co-repressor CIR, N-terminal domain-containing protein	CTI12_AA070620	GO:0005634,GO:0006397	nucleus|mRNA processing	-	-	KOG3869	[S]	Uncharacterized conserved protein	Function unknown
A0A2U1MS62	Gamma-glutamyl kinase OS=Artemisia annua OX=35608 GN=CTI12_AA182090 PE=3 SV=1	CTI12_AA182090	1.70747	2.00546	1.81846	1.81224	2.25109	2.20742	1.68257	2.0524	0.541485	0.681535	0.663755	0.616812	0.677386	0.593886	0.719432	0.690871	1.9625e-10	0.333727	Gamma-glutamyl kinase	CTI12_AA182090	GO:0005524,GO:0004349,GO:0004350,GO:0055129	ATP binding|glutamate 5-kinase activity|glutamate-5-semialdehyde dehydrogenase activity|L-proline biosynthetic process	ko01230|ko00330	Biosynthesis of amino acids|Arginine and proline metabolism	KOG4165	[E]	Gamma-glutamyl phosphate reductase	Amino acid transport and metabolism
W0GES8	Delta-1-pyrroline-5-carboxylate synthase OS=Chrysanthemum lavandulifolium OX=146996 PE=2 SV=1	-	2.07551	1.91863	2.10464	2.03883	2.27623	2.15418	2.22114	2.12099	0.472163	0.582524	0.624197	0.602784	0.588997	0.603854	0.720557	0.659115	1.34029e-14	0.287058	Delta-1-pyrroline-5-carboxylate synthase	-	GO:0005737,GO:0005524,GO:0004349,GO:0004350,GO:0055129	cytoplasm|ATP binding|glutamate 5-kinase activity|glutamate-5-semialdehyde dehydrogenase activity|L-proline biosynthetic process	ko01230|ko00330	Biosynthesis of amino acids|Arginine and proline metabolism	KOG4165	[E]	Gamma-glutamyl phosphate reductase	Amino acid transport and metabolism
W0GJC8	Delta-1-pyrroline-5-carboxylate synthase OS=Chrysanthemum lavandulifolium OX=146996 PE=2 SV=1	-	1.66006	1.59105	1.44317	1.36601	1.70343	1.73361	1.54432	1.7232	0.558793	0.809176	0.73257	0.707596	0.790407	0.683663	0.826223	0.822732	6.49082e-10	0.464648	Delta-1-pyrroline-5-carboxylate synthase	-	GO:0005737,GO:0005524,GO:0004349,GO:0004350,GO:0055129	cytoplasm|ATP binding|glutamate 5-kinase activity|glutamate-5-semialdehyde dehydrogenase activity|L-proline biosynthetic process	ko01230|ko00330	Biosynthesis of amino acids|Arginine and proline metabolism	KOG4165	[E]	Gamma-glutamyl phosphate reductase	Amino acid transport and metabolism
A0A141FQL4	Trihelix protein (Fragment) OS=Chrysanthemum morifolium OX=41568 GN=TH16 PE=2 SV=1	TH16	0.538318	0.47517	0.557944	0.574766	0.468354	0.483934	0.563551	0.506329	1.58423	1.21869	1.23369	1.18987	1.28505	1.27653	1.24343	1.1757	3.08871e-10	2.44873	Trihelix protein (Fragment)	TH16	GO:0005634	nucleus	-	-	KOG4282	[K]	Transcription factor GT-2 and related proteins, contains trihelix DNA-binding/SANT domain	Transcription
A0A141FQL5	Trihelix protein (Fragment) OS=Chrysanthemum morifolium OX=41568 GN=TH17 PE=2 SV=1	TH17	0.56381	0.549902	0.652381	0.681905	0.569472	0.591977	0.627619	0.484344	1.41977	1.17238	1.43249	1.29159	1.16381	1.182	1.30528	1.00476	1.13533e-08	2.1121	Trihelix protein (Fragment)	TH17	GO:0005634	nucleus	-	-	KOG4282	[K]	Transcription factor GT-2 and related proteins, contains trihelix DNA-binding/SANT domain	Transcription
A0A141FQK4	Trihelix protein (Fragment) OS=Chrysanthemum morifolium OX=41568 GN=TH6 PE=2 SV=1	TH6	0.527256	0.521368	0.619303	0.571939	0.534188	0.623932	0.526363	0.524573	2.03526	1.47989	1.58868	1.59081	1.44951	1.58868	1.32585	1.2118	2.39954e-08	2.75808	Trihelix protein (Fragment)	TH6	-	-	-	-	KOG4282	[K]	Transcription factor GT-2 and related proteins, contains trihelix DNA-binding/SANT domain	Transcription
A0A2U1QGK2	Pectin acetylesterase OS=Artemisia annua OX=35608 GN=CTI12_AA032160 PE=3 SV=1	CTI12_AA032160	1.76906	2.31746	1.44972	1.43094	2.30891	1.779	1.65746	1.9707	0.379731	0.38895	0.449328	0.374847	0.433149	0.557998	0.681319	0.624309	5.14052e-08	0.264903	Pectin acetylesterase	CTI12_AA032160	GO:0005618,GO:0005576,GO:0016787,GO:0071555	cell wall|extracellular region|hydrolase activity|cell wall organization	ko04310	Wnt signaling pathway	KOG4287	[M]	Pectin acetylesterase and similar proteins	Cell wall/membrane/envelope biogenesis
A0A2U1KN13	Pectin acetylesterase OS=Artemisia annua OX=35608 GN=CTI12_AA549260 PE=3 SV=1	CTI12_AA549260	1.56638	1.59343	1.26445	1.17773	1.58727	1.27618	2.1863	1.60575	0.395277	0.263383	0.444559	0.404517	0.266595	0.457906	0.486653	0.394004	1.11106e-07	0.253959	Pectin acetylesterase	CTI12_AA549260	GO:0005618,GO:0005576,GO:0016787,GO:0071555	cell wall|extracellular region|hydrolase activity|cell wall organization	ko04310	Wnt signaling pathway	KOG4287	[M]	Pectin acetylesterase and similar proteins	Cell wall/membrane/envelope biogenesis
A0A2U1P2U3	Microtubule-associated protein, MAP65/Ase1/PRC1 OS=Artemisia annua OX=35608 GN=CTI12_AA200370 PE=3 SV=1	CTI12_AA200370	0.446869	0.452242	0.555028	0.533207	0.528265	0.534113	0.592979	0.531189	1.04971	1.08729	1.31676	1.23197	1.19639	1.077	1.23294	1.02751	3.83677e-10	2.20887	Microtubule-associated protein, MAP65/Ase1/PRC1	CTI12_AA200370	GO:0005874,GO:0008017,GO:0000226	microtubule|microtubule binding|microtubule cytoskeleton organization	-	-	KOG4302	[DZ]	Microtubule-associated protein essential for anaphase spindle elongation	Cell cycle control, cell division, chromosome partitioning |Cytoskeleton
A0A2U1LWN0	Microtubule-associated proteins 65-1 OS=Artemisia annua OX=35608 GN=CTI12_AA444820 PE=3 SV=1	CTI12_AA444820	0.391865	0.388202	0.512897	0.448413	0.460514	0.460514	0.53869	0.480495	0.987631	1.05456	1.26736	1.23787	1.16865	1.0666	1.18839	1.13889	6.51954e-11	2.47446	Microtubule-associated proteins 65-1	CTI12_AA444820	GO:0005874,GO:0008017,GO:0000226	microtubule|microtubule binding|microtubule cytoskeleton organization	-	-	KOG4302	[DZ]	Microtubule-associated protein essential for anaphase spindle elongation	Cell cycle control, cell division, chromosome partitioning |Cytoskeleton
A0A2U1Q902	Exon junction complex, Pym OS=Artemisia annua OX=35608 GN=CTI12_AA056510 PE=3 SV=1	CTI12_AA056510	0.408547	0.463415	0.482906	0.601709	0.457317	0.603659	0.541026	0.619919	1.73374	1.27949	1.3252	1.37602	1.33932	1.32114	1.31504	1.16752	3.5769e-09	2.59841	Exon junction complex, Pym	CTI12_AA056510	GO:0005737,GO:0005634,GO:1903259	cytoplasm|nucleus|exon-exon junction complex disassembly	ko03015|ko03013	mRNA surveillance pathway|RNA transport	KOG4325	[S]	Uncharacterized conserved protein	Function unknown
A0A2U1QDT4	PB1 domain, Zinc finger, ZZ-type, UBA-like, Next to BRCA1, central domain protein OS=Artemisia annua OX=35608 GN=CTI12_AA042210 PE=4 SV=1	CTI12_AA042210	1.81421	1.99011	1.86011	1.90383	2	1.81503	1.72568	1.72601	0.498516	0.907104	0.540059	0.55094	0.954098	0.571711	0.55094	1.09727	5.50767e-09	0.382248	PB1 domain, Zinc finger, ZZ-type, UBA-like, Next to BRCA1, central domain protein	CTI12_AA042210	GO:0005776,GO:0008270	autophagosome|zinc ion binding	-	-	KOG4351	[S]	Uncharacterized conserved protein	Function unknown
A0A2U1PUS9	DDE Tnp4 domain-containing protein OS=Artemisia annua OX=35608 GN=CTI12_AA098360 PE=3 SV=1	CTI12_AA098360	0.367827	0.430037	0.672625	0.67921	0.51306	0.602612	0.657573	0.559701	1.66418	1.24459	1.34235	1.15578	1.45155	1.31063	1.10728	1.40828	6.11139e-08	2.38356	DDE Tnp4 domain-containing protein	CTI12_AA098360	GO:0046872	metal ion binding	-	-	KOG4585	[L]	Predicted transposase	Replication, recombination and repair
A0A2U1NVF4	WW domain binding protein 11 OS=Artemisia annua OX=35608 GN=CTI12_AA221020 PE=4 SV=1	CTI12_AA221020	0.653536	0.595455	0.760967	0.775291	0.496591	0.510227	0.621307	0.675	2.07386	1.40734	1.75568	1.78182	1.28559	1.66023	1.425	1.10385	1.48771e-06	2.45528	WW domain binding protein 11	CTI12_AA221020	GO:0006396	RNA processing	ko03040	Spliceosome	KOG4672	[S]	Uncharacterized conserved low complexity protein	Function unknown
A0A2U1NF61	MD-2-related lipid recognition domain-containing protein / ML domain-containing protein OS=Artemisia annua OX=35608 GN=CTI12_AA272920 PE=4 SV=1	CTI12_AA272920	1.65343	1.34909	1.40236	1.34013	1.52515	1.53823	1.75644	1.30282	0.637827	0.488197	0.565392	0.513078	0.61588	0.671026	0.646881	0.674893	1.24674e-09	0.405571	MD-2-related lipid recognition domain-containing protein / ML domain-containing protein	CTI12_AA272920	GO:0032366	intracellular sterol transport	-	-	KOG4680	[R]	Uncharacterized conserved protein, contains ML domain	General function prediction only
A0A2U1Q566	Zinc finger, U1-type OS=Artemisia annua OX=35608 GN=CTI12_AA074480 PE=4 SV=1	CTI12_AA074480	0.644128	0.52386	0.719751	0.626335	0.541888	0.651113	0.620996	0.706257	1.99364	1.48043	1.4878	1.58112	1.39858	1.4825	1.34677	1.17972	9.6535e-08	2.37381	Zinc finger, U1-type	CTI12_AA074480	GO:0005681,GO:0003676,GO:0008270,GO:0000398	spliceosomal complex|nucleic acid binding|zinc ion binding|mRNA splicing, via spliceosome	ko03040	Spliceosome	KOG4727	[R]	U1-like Zn-finger protein	General function prediction only
A0A2U1LGS3	Chitin-binding, type 1 OS=Artemisia annua OX=35608 GN=CTI12_AA493180 PE=4 SV=1	CTI12_AA493180	2.46256	1.06608	1.55947	1.74229	0.932945	1.21088	1.88987	1.24684	0.958212	0.439427	0.779397	0.780369	0.539648	0.885326	0.736638	0.530837	0.000827209	0.466508	Chitin-binding, type 1	CTI12_AA493180	GO:0008061,GO:0004568,GO:0005975,GO:0016998,GO:0006032,GO:0006952	chitin binding|chitinase activity|carbohydrate metabolic process|cell wall macromolecule catabolic process|chitin catabolic process|defense response	ko00520	Amino sugar and nucleotide sugar metabolism	KOG4742	[R]	Predicted chitinase	General function prediction only
A0A2U1KUC0	Translation machinery associated TMA7 OS=Artemisia annua OX=35608 GN=CTI12_AA563310 PE=4 SV=1	CTI12_AA563310	0.15463	0.473176	0.345794	0.479184	0.345494	0.486052	0.446899	0.626609	1.81438	1.82668	1.5279	1.96245	1.52421	1.53004	1.51395	1.37723	1.3837e-09	3.89442	Translation machinery associated TMA7	CTI12_AA563310	-	-	-	-	KOG4766	[S]	Uncharacterized conserved protein	Function unknown
A0A2U1MSX4	BCNT-C domain-containing protein OS=Artemisia annua OX=35608 GN=CTI12_AA345460 PE=4 SV=1	CTI12_AA345460	0.735058	0.537436	0.682426	0.719893	0.446154	0.48	0.789474	0.53641	1.90359	1.55397	1.50564	1.65026	1.37021	1.46359	1.25949	1.23372	1.30221e-07	2.42355	BCNT-C domain-containing protein	CTI12_AA345460	-	-	-	-	KOG4776	[S]	Uncharacterized conserved protein BCNT	Function unknown
A0A2U1MXS7	HXXXD-type acyl-transferase family protein OS=Artemisia annua OX=35608 GN=CTI12_AA330350 PE=3 SV=1	CTI12_AA330350	0.604046	0.440171	0.570328	0.49711	0.591453	0.562393	0.669557	0.508547	1.04786	1.10886	0.684615	1.83761	1.1975	1.49145	0.605983	1.05588	0.00134841	2.03208	HXXXD-type acyl-transferase family protein	CTI12_AA330350	GO:0016747	acyltransferase activity, transferring groups other than amino-acyl groups	-	-	-	-	-	-
A0A2U1PU35	Glycosyl hydrolase OS=Artemisia annua OX=35608 GN=CTI12_AA112730 PE=4 SV=1	CTI12_AA112730	1.36903	1.4607	1.32025	1.29056	1.43383	1.36219	1.3245	1.5005	0.509453	0.711559	0.639801	0.631841	0.747614	0.644776	0.723383	0.78473	6.31131e-11	0.487558	Glycosyl hydrolase	CTI12_AA112730	GO:0046556,GO:0046373	alpha-L-arabinofuranosidase activity|L-arabinose metabolic process	-	-	-	-	-	-
A0A2D3C326	Xyloglucan endotransglucosylase/hydrolase OS=Chrysanthemum morifolium OX=41568 GN=XTH1 PE=2 SV=1	XTH1	1.47432	1.93393	1.18361	1.26557	1.4931	1.03353	1.08743	1.26824	0.18146	0.181421	0.24359	0.211045	0.175956	0.312623	0.329389	0.30929	5.24214e-08	0.181082	Xyloglucan endotransglucosylase/hydrolase	XTH1	GO:0048046,GO:0005618,GO:0004553,GO:0016762,GO:0042546,GO:0071555,GO:0010411	apoplast|cell wall|hydrolase activity, hydrolyzing O-glycosyl compounds|xyloglucan:xyloglucosyl transferase activity|cell wall biogenesis|cell wall organization|xyloglucan metabolic process	-	-	-	-	-	-
A0A2U1NL87	Alpha-L-arabinofuranosidase B, arabinose-binding domain-containing protein OS=Artemisia annua OX=35608 GN=CTI12_AA252730 PE=4 SV=1	CTI12_AA252730	1.759	1.80973	1.70883	1.60087	1.53946	1.82054	1.66957	1.97622	0.79027	0.561614	0.632432	0.715676	0.584515	0.723243	0.580541	0.628135	1.98167e-11	0.375709	Alpha-L-arabinofuranosidase B, arabinose-binding domain-containing protein	CTI12_AA252730	GO:0005975	carbohydrate metabolic process	-	-	-	-	-	-
A0A2U1PIA5	Uncharacterized protein OS=Artemisia annua OX=35608 GN=CTI12_AA060940 PE=3 SV=1	CTI12_AA060940	0.252586	0.452381	0.437069	0.57931	0.318452	0.543651	0.508621	0.525794	1.89187	1.84224	1.4127	1.56151	1.43534	1.36806	1.16964	1.14138	1.39465e-07	3.26788	Uncharacterized protein	CTI12_AA060940	GO:0043622	cortical microtubule organization	-	-	-	-	-	-
A0A2U1MC91	SPIRAL1-like1 OS=Artemisia annua OX=35608 GN=CTI12_AA393590 PE=3 SV=1	CTI12_AA393590	0.23752	0.579815	0.272947	0.369565	0.486097	0.510814	0.276167	0.568486	1.79815	2.58776	1.43151	2.10917	1.34058	1.35324	0.993821	1.18841	2.62852e-05	3.87793	SPIRAL1-like1	CTI12_AA393590	GO:0043622	cortical microtubule organization	-	-	-	-	-	-
A0A2U1QAP9	Histone H5 OS=Artemisia annua OX=35608 GN=CTI12_AA037190 PE=3 SV=1	CTI12_AA037190	0.411164	0.482143	0.448899	0.457547	0.483193	0.605042	0.418239	0.603992	2.19853	2.0228	1.69748	1.96218	1.51651	1.6166	1.21639	1.31604	1.56519e-07	3.46439	Histone H5	CTI12_AA037190	GO:0000786,GO:0005634,GO:0003677,GO:0006334	nucleosome|nucleus|DNA binding|nucleosome assembly	-	-	-	-	-	-
A0A2U1MLT1	Histone H1 OS=Artemisia annua OX=35608 GN=CTI12_AA366340 PE=4 SV=1	CTI12_AA366340	0.427954	0.367675	0.404899	0.409222	0.664461	0.534972	0.522334	0.412098	1.71172	1.21686	1.44423	1.55671	0.191643	1.10775	1.12382	1.20461	0.000639982	2.55297	Histone H1	CTI12_AA366340	GO:0000786,GO:0005634,GO:0003677,GO:0006334	nucleosome|nucleus|DNA binding|nucleosome assembly	-	-	-	-	-	-
A0A2U1M7L5	Histone H5 OS=Artemisia annua OX=35608 GN=CTI12_AA409970 PE=3 SV=1	CTI12_AA409970	0.42439	0.409533	0.452033	0.418699	0.635214	0.737354	0.484553	0.279183	1.71693	1.93171	1.83366	2.62549	1.46667	1.82782	0.616732	1.41382	4.61502e-05	3.49726	Histone H5	CTI12_AA409970	GO:0000786,GO:0005634,GO:0003677,GO:0006334	nucleosome|nucleus|DNA binding|nucleosome assembly	-	-	-	-	-	-
A0A2U1M166	Histone H1/H5 OS=Artemisia annua OX=35608 GN=CTI12_AA427610 PE=3 SV=1	CTI12_AA427610	0.422787	0.441035	0.524482	0.489642	0.559923	0.488974	0.611111	0.452541	1.62608	1.242	1.54075	1.52637	1.58192	1.22915	1.29434	1.55838	4.23177e-10	2.90665	Histone H1/H5	CTI12_AA427610	GO:0000786,GO:0005634,GO:0003677,GO:0006334	nucleosome|nucleus|DNA binding|nucleosome assembly	-	-	-	-	-	-
A0A2U1Q7C5	Protein phosphatase inhibitor 2 (IPP-2) OS=Artemisia annua OX=35608 GN=CTI12_AA065660 PE=4 SV=1	CTI12_AA065660	0.589858	0.571106	0.687722	0.984875	0.490971	0.844244	0.598754	0.825056	2.23928	1.71797	1.42212	1.66591	1.42794	1.5395	1.20993	0.986655	5.43744e-05	2.18312	Protein phosphatase inhibitor 2 (IPP-2)	CTI12_AA065660	GO:0004864,GO:0043666,GO:0009966	protein phosphatase inhibitor activity|regulation of phosphoprotein phosphatase activity|regulation of signal transduction	-	-	-	-	-	-
A0A2U1Q0G8	UPF0098 protein OS=Artemisia annua OX=35608 GN=CTI12_AA090360 PE=4 SV=1	CTI12_AA090360	2.71692	1.79649	2.45455	2.98734	1.83574	2.52376	2.81128	2.41322	0.647727	0.517837	0.583678	0.579545	0.58458	0.604339	0.623967	0.457998	8.1302e-09	0.235406	UPF0098 protein	CTI12_AA090360	-	-	-	-	-	-	-	-
A0A2U1MMS9	LIS1 homology motif protein OS=Artemisia annua OX=35608 GN=CTI12_AA357980 PE=4 SV=1	CTI12_AA357980	0.538314	0.520317	0.703065	0.691571	0.592666	0.694747	0.686782	0.527255	1.71655	1.42241	1.22894	1.17443	1.45498	1.34192	1.14371	1.32759	7.12571e-08	2.18187	LIS1 homology motif protein	CTI12_AA357980	-	-	-	-	-	-	-	-
A0A2U1NQT1	Pectinesterase OS=Artemisia annua OX=35608 GN=CTI12_AA238370 PE=3 SV=1	CTI12_AA238370	1.234	1.5259	1.34418	1.36936	1.57171	1.30279	1.19412	1.22112	0.579681	0.696747	0.687251	0.569721	0.654774	0.657371	0.636454	0.724029	3.03165e-09	0.483689	Pectinesterase	CTI12_AA238370	GO:0005618,GO:0005576,GO:0045330,GO:0004857,GO:0030599,GO:0042545,GO:0045490	cell wall|extracellular region|aspartyl esterase activity|enzyme inhibitor activity|pectinesterase activity|cell wall modification|pectin catabolic process	ko00040|ko00500	Pentose and glucuronate interconversions|Starch and sucrose metabolism	-	-	-	-
A0A2U1M746	Pectinesterase OS=Artemisia annua OX=35608 GN=CTI12_AA412630 PE=3 SV=1	CTI12_AA412630	1.82825	1.89308	1.72881	1.80791	1.82809	1.63312	1.79209	1.78721	0.554507	0.60565	0.5587	0.536688	0.620339	0.662474	0.719078	0.841808	4.37071e-13	0.356626	Pectinesterase	CTI12_AA412630	GO:0005618,GO:0005576,GO:0045330,GO:0004857,GO:0030599,GO:0042545,GO:0045490	cell wall|extracellular region|aspartyl esterase activity|enzyme inhibitor activity|pectinesterase activity|cell wall modification|pectin catabolic process	ko00040|ko00500	Pentose and glucuronate interconversions|Starch and sucrose metabolism	-	-	-	-
A0A2U1LJE4	Seed imbibition 2 OS=Artemisia annua OX=35608 GN=CTI12_AA484660 PE=3 SV=1	CTI12_AA484660	3.02447	2.81382	2.38042	2.59177	2.55855	2.59602	2.7119	3.20492	0.395785	0.401557	0.476581	0.462529	0.387097	0.432084	0.537471	0.408231	1.07015e-12	0.160011	Seed imbibition 2	CTI12_AA484660	GO:0005975	carbohydrate metabolic process	ko00052	Galactose metabolism	-	-	-	-
A0A2U1LNL1	Acyl-[acyl-carrier-protein] hydrolase OS=Artemisia annua OX=35608 GN=CTI12_AA472260 PE=3 SV=1	CTI12_AA472260	0.73073	0.734628	1.69784	2.04625	0.846818	1.97303	1.91264	1.09817	0.796117	0.437821	0.458468	0.819849	0.438849	0.830636	0.541532	0.585817	0.00314349	0.44466	Acyl-[acyl-carrier-protein] hydrolase	CTI12_AA472260	GO:0009507,GO:0016790,GO:0006633	chloroplast|thiolester hydrolase activity|fatty acid biosynthetic process	ko00061	Fatty acid biosynthesis	-	-	-	-
A0A2U1QE26	23 kDa subunit of oxygen evolving system of photosystem II OS=Artemisia annua OX=35608 GN=CTI12_AA042020 PE=3 SV=1	CTI12_AA042020	1.06927	1.03558	1.31955	1.63464	1.12865	1.31569	1.31397	1.07847	0.482664	0.328492	0.438869	0.421533	0.43352	0.546533	0.494526	0.446927	4.66687e-08	0.363089	23 kDa subunit of oxygen evolving system of photosystem II	CTI12_AA042020	GO:0009535,GO:0019898,GO:0009654,GO:0005509,GO:0015979	chloroplast thylakoid membrane|extrinsic component of membrane|photosystem II oxygen evolving complex|calcium ion binding|photosynthesis	ko00195	Photosynthesis	-	-	-	-
A0A2U1N5P2	Multifunctional fusion protein OS=Artemisia annua OX=35608 GN=psbD PE=3 SV=1	psbD	0.951136	1.98363	1.2625	1.57386	2.20387	2.92113	1.46705	2.31101	0.470238	0.478409	0.639881	0.598214	0.404545	0.866071	0.880952	0.470455	0.000127699	0.327702	Multifunctional fusion protein	psbD	GO:0009535,GO:0016021,GO:0009523,GO:0016168,GO:0045156,GO:0005506,GO:0010242,GO:0009772,GO:0018298	chloroplast thylakoid membrane|integral component of membrane|photosystem II|chlorophyll binding|electron transporter, transferring electrons within the cyclic electron transport pathway of photosynthesis activity|iron ion binding|oxygen evolving activity|photosynthetic electron transport in photosystem II|protein-chromophore linkage	ko00195	Photosynthesis	-	-	-	-
A0A2U1NJM8	Photosystem II PsbQ, oxygen evolving complex OS=Artemisia annua OX=35608 GN=CTI12_AA257030 PE=3 SV=1	CTI12_AA257030	1.21872	0.94397	1.33079	1.89989	0.97246	1.18519	1.17301	1.22032	0.466287	0.646355	0.527066	0.603039	0.488575	0.471035	0.51472	0.566921	1.16043e-05	0.430797	Photosystem II PsbQ, oxygen evolving complex	CTI12_AA257030	GO:0019898,GO:0009654,GO:0005509,GO:0015979	extrinsic component of membrane|photosystem II oxygen evolving complex|calcium ion binding|photosynthesis	ko00195	Photosynthesis	-	-	-	-
A0A6M9QKH2	Photosystem II D2 protein OS=Artemisia stolonifera OX=637488 GN=psbD PE=3 SV=1	psbD	1.26455	1.26667	1.19577	1.4127	1.23619	1.38381	1.11958	1.28	0.429524	0.621164	0.569524	0.534286	0.6	0.618095	0.632381	0.630688	1.28203e-10	0.456299	Photosystem II D2 protein	psbD	GO:0016021,GO:0009523,GO:0042170,GO:0042651,GO:0016168,GO:0045156,GO:0005506,GO:0010242,GO:0009772,GO:0018298	integral component of membrane|photosystem II|plastid membrane|thylakoid membrane|chlorophyll binding|electron transporter, transferring electrons within the cyclic electron transport pathway of photosynthesis activity|iron ion binding|oxygen evolving activity|photosynthetic electron transport in photosystem II|protein-chromophore linkage	ko00195	Photosynthesis	-	-	-	-
A0A6M9QJ96	Photosystem II CP47 reaction center protein OS=Artemisia sieversiana OX=205378 GN=psbB PE=3 SV=1	psbB	1.23783	1.18555	1.24668	1.54646	1.33398	1.44727	1.24447	1.29883	0.428711	0.556416	0.583984	0.597656	0.557522	0.604492	0.631836	0.620575	3.91489e-10	0.434604	Photosystem II CP47 reaction center protein	psbB	GO:0016021,GO:0009523,GO:0009536,GO:0042651,GO:0016168,GO:0045156,GO:0009772,GO:0018298	integral component of membrane|photosystem II|plastid|thylakoid membrane|chlorophyll binding|electron transporter, transferring electrons within the cyclic electron transport pathway of photosynthesis activity|photosynthetic electron transport in photosystem II|protein-chromophore linkage	ko00195	Photosynthesis	-	-	-	-
A0A2U1PW94	Photosystem II PsbO, manganese-stabilising OS=Artemisia annua OX=35608 GN=CTI12_AA105480 PE=3 SV=1	CTI12_AA105480	0.888532	0.984157	1.00322	1.3119	0.875116	1.11556	1.01608	1.02516	0.414725	0.519829	0.232992	0.129543	0.608789	0.739981	0.684063	0.594855	3.77865e-05	0.477483	Photosystem II PsbO, manganese-stabilising	CTI12_AA105480	GO:0009654,GO:0010242,GO:0010207,GO:0042549	photosystem II oxygen evolving complex|oxygen evolving activity|photosystem II assembly|photosystem II stabilization	ko00195	Photosynthesis	-	-	-	-
A0A2U1KAJ5	Survival protein SurE-like phosphatase/nucleotidase OS=Artemisia annua OX=35608 GN=CTI12_AA615220 PE=3 SV=1	CTI12_AA615220	0.584343	0.634712	0.737185	0.526561	0.718466	0.677094	0.683131	0.580222	1.40767	1.54427	1.63774	1.42482	1.69152	1.40767	1.5217	1.65983	3.58674e-11	2.39127	Survival protein SurE-like phosphatase/nucleotidase	CTI12_AA615220	GO:0046872,GO:0008252	metal ion binding|nucleotidase activity	ko00230|ko00240|ko00760	Purine metabolism|Pyrimidine metabolism|Nicotinate and nicotinamide metabolism	-	-	-	-
A0A2U1PUN9	Glucan endo-1,3-beta-D-glucosidase OS=Artemisia annua OX=35608 GN=CTI12_AA107740 PE=3 SV=1	CTI12_AA107740	1.84272	1.32249	1.62793	1.39202	1.47239	1.39645	1.56925	1.33925	0.363905	0.42723	0.400394	0.338264	0.413146	0.451677	0.460552	0.471831	1.23714e-10	0.278119	Glucan endo-1,3-beta-D-glucosidase	CTI12_AA107740	GO:0042973,GO:0005975	glucan endo-1,3-beta-D-glucosidase activity|carbohydrate metabolic process	ko00500	Starch and sucrose metabolism	-	-	-	-
A0A2U1LGA0	Non-reducing end alpha-L-arabinofuranosidase OS=Artemisia annua OX=35608 GN=CTI12_AA494700 PE=3 SV=1	CTI12_AA494700	2.39918	1.71092	1.61412	1.47902	2.07923	1.86724	1.8608	2.12848	0.604925	0.659161	0.640257	0.587794	0.681679	0.674518	0.895075	0.806551	4.18217e-08	0.3666	Non-reducing end alpha-L-arabinofuranosidase	CTI12_AA494700	GO:0046556,GO:0046373	alpha-L-arabinofuranosidase activity|L-arabinose metabolic process	ko00520	Amino sugar and nucleotide sugar metabolism	-	-	-	-
A0A2U1KSQ9	Non-reducing end alpha-L-arabinofuranosidase OS=Artemisia annua OX=35608 GN=CTI12_AA567380 PE=3 SV=1	CTI12_AA567380	2.04752	2.03436	1.61457	1.54488	2.18483	2.01422	1.45935	2.34242	0.541469	0.80359	0.799763	0.728673	0.813094	0.822275	0.99763	0.86906	3.34923e-07	0.418285	Non-reducing end alpha-L-arabinofuranosidase	CTI12_AA567380	GO:0046556,GO:0046373	alpha-L-arabinofuranosidase activity|L-arabinose metabolic process	ko00520	Amino sugar and nucleotide sugar metabolism	-	-	-	-
A0A2U1P116	Lipoxygenase OS=Artemisia annua OX=35608 GN=CTI12_AA206500 PE=3 SV=1	CTI12_AA206500	1.37783	1.65665	1.57266	1.42411	1.49464	1.90773	1.3972	1.74571	0.313305	0.540366	0.723176	0.535408	0.609257	0.628755	0.751073	0.750269	1.67614e-08	0.385767	Lipoxygenase	CTI12_AA206500	GO:0046872,GO:0016702,GO:0006633,GO:0031408	metal ion binding|oxidoreductase activity, acting on single donors with incorporation of molecular oxygen, incorporation of two atoms of oxygen|fatty acid biosynthetic process|oxylipin biosynthetic process	ko00591|ko00592	Linoleic acid metabolism|alpha-Linolenic acid metabolism	-	-	-	-
A0A2U1LYB6	Lipoxygenase OS=Artemisia annua OX=35608 GN=CTI12_AA442740 PE=3 SV=1	CTI12_AA442740	1.32566	1.43561	1.6875	1.7182	1.8662	1.73038	1.88596	1.667	0.322938	0.507675	0.465795	0.452716	0.524123	0.43159	0.516097	0.507675	1.4471e-10	0.279999	Lipoxygenase	CTI12_AA442740	GO:0046872,GO:0016702,GO:0006633,GO:0031408	metal ion binding|oxidoreductase activity, acting on single donors with incorporation of molecular oxygen, incorporation of two atoms of oxygen|fatty acid biosynthetic process|oxylipin biosynthetic process	ko00591|ko00592	Linoleic acid metabolism|alpha-Linolenic acid metabolism	-	-	-	-
A0A2U1KL02	Farnesylcysteine lyase OS=Artemisia annua OX=35608 GN=CTI12_AA590620 PE=4 SV=1	CTI12_AA590620	1.60879	1.11714	1.5389	1.49718	1.32667	1.44476	1.4239	1.16	0.697143	0.648253	0.645714	0.637143	0.702368	0.685714	0.585714	0.611048	1.54419e-08	0.468916	Farnesylcysteine lyase	CTI12_AA590620	GO:0016829,GO:0001735	lyase activity|prenylcysteine oxidase activity	ko00900	Terpenoid backbone biosynthesis	-	-	-	-
A0A2U1NAM1	Peroxidase OS=Artemisia annua OX=35608 GN=CTI12_AA288010 PE=3 SV=1	CTI12_AA288010	2.81506	2.83113	1.83056	1.8505	3.24538	2.26517	2.25249	2.99208	0.497361	0.534884	0.506596	0.51847	0.511628	0.707124	0.758575	0.866002	1.3328e-07	0.244027	Peroxidase	CTI12_AA288010	GO:0005576,GO:0020037,GO:0046872,GO:0004601,GO:0042744,GO:0006979	extracellular region|heme binding|metal ion binding|peroxidase activity|hydrogen peroxide catabolic process|response to oxidative stress	ko00940	Phenylpropanoid biosynthesis	-	-	-	-
A0A2U1P7A1	Peroxidase OS=Artemisia annua OX=35608 GN=CTI12_AA184190 PE=3 SV=1	CTI12_AA184190	1.66926	1.13148	1.4606	1.42175	1.37812	1.5547	1.43507	1.33493	0.34357	0.246393	0.404031	0.370441	0.306326	0.407869	0.378119	0.36515	3.96704e-11	0.247841	Peroxidase	CTI12_AA184190	GO:0020037,GO:0046872,GO:0004601,GO:0042744,GO:0006979	heme binding|metal ion binding|peroxidase activity|hydrogen peroxide catabolic process|response to oxidative stress	ko00940	Phenylpropanoid biosynthesis	-	-	-	-
A0A2U1Q3V2	Glycoside hydrolase family 3 C-terminal domain-containing protein OS=Artemisia annua OX=35608 GN=CTI12_AA075250 PE=3 SV=1	CTI12_AA075250	1.54063	1.95942	1.4377	1.39653	1.96254	1.74818	1.34345	1.84287	0.309053	0.783315	0.419355	0.350676	0.682557	0.386056	0.4641	0.68364	5.93739e-08	0.308265	Glycoside hydrolase family 3 C-terminal domain-containing protein	CTI12_AA075250	GO:0005576,GO:0004553,GO:0005975	extracellular region|hydrolase activity, hydrolyzing O-glycosyl compounds|carbohydrate metabolic process	ko00940|ko00460|ko00500	Phenylpropanoid biosynthesis|Cyanoamino acid metabolism|Starch and sucrose metabolism	-	-	-	-
A0A2U1MKH6	Glycoside hydrolase family 3 C-terminal domain-containing protein OS=Artemisia annua OX=35608 GN=CTI12_AA370620 PE=3 SV=1	CTI12_AA370620	1.95196	1.6179	1.69274	1.59665	1.68624	1.43118	1.52514	1.40712	0.552454	0.686034	0.588065	0.526468	0.670391	0.603465	0.636189	0.684916	3.82098e-10	0.383299	Glycoside hydrolase family 3 C-terminal domain-containing protein	CTI12_AA370620	GO:0005576,GO:0016021,GO:0004553,GO:0005975	extracellular region|integral component of membrane|hydrolase activity, hydrolyzing O-glycosyl compounds|carbohydrate metabolic process	ko00940|ko00460|ko00500	Phenylpropanoid biosynthesis|Cyanoamino acid metabolism|Starch and sucrose metabolism	-	-	-	-
A0A2U1NYB9	C2 calcium-dependent membrane targeting OS=Artemisia annua OX=35608 GN=CTI12_AA164200 PE=3 SV=1	CTI12_AA164200	1.64907	1.02713	1.4793	1.12422	1.02859	0.791789	1.54658	0.970674	0.662023	0.682195	0.498534	0.464076	0.572464	0.417889	0.587977	0.799172	0.000141171	0.48707	C2 calcium-dependent membrane targeting	CTI12_AA164200	GO:0004553,GO:0005975	hydrolase activity, hydrolyzing O-glycosyl compounds|carbohydrate metabolic process	ko00940|ko00460|ko00500	Phenylpropanoid biosynthesis|Cyanoamino acid metabolism|Starch and sucrose metabolism	-	-	-	-
A0A2U1LVZ3	Biotin carboxyl carrier protein of acetyl-CoA carboxylase OS=Artemisia annua OX=35608 GN=CTI12_AA448160 PE=4 SV=1	CTI12_AA448160	0.650809	0.563798	0.666984	0.799239	0.470821	0.5727	0.62607	0.609298	1.55984	1.36156	1.37488	1.50841	1.098	1.14837	1.00593	0.938154	5.61501e-06	2.01526	Biotin carboxyl carrier protein of acetyl-CoA carboxylase	CTI12_AA448160	GO:0009317,GO:0009507,GO:0003989,GO:0006633	acetyl-CoA carboxylase complex|chloroplast|acetyl-CoA carboxylase activity|fatty acid biosynthetic process	ko01200|ko00061|ko00620|ko00253|ko00720|ko00640|ko01212	Carbon metabolism|Fatty acid biosynthesis|Pyruvate metabolism|Tetracycline biosynthesis|Carbon fixation pathways in prokaryotes|Propanoate metabolism|Fatty acid metabolism	-	-	-	-
A0A2U1NGN5	Phospho-2-dehydro-3-deoxyheptonate aldolase OS=Artemisia annua OX=35608 GN=CTI12_AA268610 PE=3 SV=1	CTI12_AA268610	1.45995	1.80236	1.82952	1.80664	1.52606	1.45133	1.73227	1.4061	0.438545	0.586957	0.507375	0.466077	0.598398	0.529007	0.558505	0.613272	2.24014e-10	0.330265	Phospho-2-dehydro-3-deoxyheptonate aldolase	CTI12_AA268610	GO:0009507,GO:0003849,GO:0009073,GO:0008652,GO:0009423	chloroplast|3-deoxy-7-phosphoheptulonate synthase activity|aromatic amino acid family biosynthetic process|cellular amino acid biosynthetic process|chorismate biosynthetic process	ko01230|ko02024|ko00400	Biosynthesis of amino acids|Quorum sensing|Phenylalanine, tyrosine and tryptophan biosynthesis	-	-	-	-
A0A2U1M1T2	Sec-independent protein translocase protein TATA protein OS=Artemisia annua OX=35608 GN=CTI12_AA420560 PE=3 SV=1	CTI12_AA420560	0.488911	0.528169	0.703629	0.712702	0.371227	0.528169	0.63004	0.507042	1.4336	1.25605	1.15392	1.27867	1.03024	1.05433	0.846076	0.935484	5.72563e-06	2.01087	Sec-independent protein translocase protein TATA protein	CTI12_AA420560	GO:0016021,GO:0043953	integral component of membrane|protein transport by the Tat complex	ko03070|ko03060	Bacterial secretion system|Protein export	-	-	-	-
A0A2U1PHF0	Auxin-responsive protein OS=Artemisia annua OX=35608 GN=CTI12_AA148930 PE=3 SV=1	CTI12_AA148930	0.849302	0.451362	0.541395	0.51814	0.419261	0.536965	0.676279	0.501946	1.64494	1.47442	1.39397	1.40467	1.37581	1.44261	1.51265	1.25395	1.51069e-09	2.55927	Auxin-responsive protein	CTI12_AA148930	GO:0005634,GO:0009734,GO:0006355	nucleus|auxin-activated signaling pathway|regulation of transcription, DNA-templated	ko04075	Plant hormone signal transduction	-	-	-	-
A0A2U1NMI0	RAB6-interacting golgin OS=Artemisia annua OX=35608 GN=CTI12_AA248800 PE=3 SV=1	CTI12_AA248800	0.546555	0.52329	0.631285	0.607076	0.555005	0.595639	0.619181	0.590684	1.73043	1.09777	1.22993	1.19822	1.22533	1.21606	1.01883	1.02142	1.73758e-06	2.08579	RAB6-interacting golgin	CTI12_AA248800	GO:0005794	Golgi apparatus	ko04115	p53 signaling pathway	-	-	-	-
A0A2U1N2P2	Bet v I domain-containing protein OS=Artemisia annua OX=35608 GN=CTI12_AA314140 PE=4 SV=1	CTI12_AA314140	0.541894	0.490236	0.528233	0.519126	0.475848	0.453237	0.490893	0.537513	1.63309	1.32332	1.43885	1.39157	1.14117	1.12641	1.16033	0.899818	2.18297e-07	2.50548	Bet v I domain-containing protein	CTI12_AA314140	GO:0010427,GO:0004864,GO:0038023,GO:0009738,GO:0006952	abscisic acid binding|protein phosphatase inhibitor activity|signaling receptor activity|abscisic acid-activated signaling pathway|defense response	-	-	-	-	-	-
A0A2U1L7K2	Major allergen Pyr c 1 OS=Artemisia annua OX=35608 GN=CTI12_AA524130 PE=4 SV=1	CTI12_AA524130	0.22	0.296905	0.229	0.185	0.391683	0.318182	0.232	0.352998	1.28337	1.052	1.18956	1.10735	1.034	1	0.965184	0.651	4.13796e-08	3.72117	Major allergen Pyr c 1	CTI12_AA524130	GO:0010427,GO:0004864,GO:0038023,GO:0009738,GO:0006952	abscisic acid binding|protein phosphatase inhibitor activity|signaling receptor activity|abscisic acid-activated signaling pathway|defense response	-	-	-	-	-	-
A0A2U1KA03	Bifunctional inhibitor/plant lipid transfer protein/seed storage helical domain-containing protein OS=Artemisia annua OX=35608 GN=CTI12_AA627270 PE=4 SV=1	CTI12_AA627270	0.328	0.216342	0.338	0.385	0.33519	0.358403	0.482	0.285051	1.44104	1.095	0.701021	0.986072	1.236	1.01578	0.92572	0.912	8.25357e-07	3.04717	Bifunctional inhibitor/plant lipid transfer protein/seed storage helical domain-containing protein	CTI12_AA627270	GO:0031225,GO:0016021,GO:0005886	anchored component of membrane|integral component of membrane|plasma membrane	-	-	-	-	-	-
A0A2U1LMV3	DREPP family OS=Artemisia annua OX=35608 GN=CTI12_AA471910 PE=4 SV=1	CTI12_AA471910	0.496396	0.488108	0.540541	0.465766	0.366081	0.332989	0.546847	0.434333	2.23785	1.34414	1.32472	1.29473	1.27387	1.48811	1.84902	1.86486	4.91601e-07	3.45331	DREPP family	CTI12_AA471910	GO:0046658	anchored component of plasma membrane	-	-	-	-	-	-
A0A2U1QEB0	Barwin-like endoglucanase OS=Artemisia annua OX=35608 GN=CTI12_AA040810 PE=4 SV=1	CTI12_AA040810	1.92148	2.00596	1.45365	1.82225	1.87376	2.28827	1.94111	2.80219	0.449304	0.774264	0.34493	0.388668	0.7241	0.460239	0.488072	0.665213	1.15249e-07	0.266613	Barwin-like endoglucanase	CTI12_AA040810	GO:0048046,GO:0009627	apoplast|systemic acquired resistance	-	-	-	-	-	-
A0A2U1P5Y7	DPP6 N-terminal domain-like protein OS=Artemisia annua OX=35608 GN=CTI12_AA190500 PE=4 SV=1	CTI12_AA190500	1.713	1.45158	1.82399	1.73655	1.4535	1.50048	1.41031	1.25791	0.51582	0.608744	0.542665	0.504314	0.589686	0.57814	0.580058	0.524664	1.09418e-09	0.359923	DPP6 N-terminal domain-like protein	CTI12_AA190500	GO:0005524,GO:0003677,GO:0006260	ATP binding|DNA binding|DNA replication	-	-	-	-	-	-
A0A2U1MS68	Pectin lyase-like superfamily protein OS=Artemisia annua OX=35608 GN=CTI12_AA345580 PE=3 SV=1	CTI12_AA345580	1.57775	1.34424	1.4676	1.29482	1.84372	1.58078	1.54644	1.3812	0.606125	0.728942	0.726505	0.632524	0.780778	0.804646	0.899683	0.816415	4.15918e-08	0.498117	Pectin lyase-like superfamily protein	CTI12_AA345580	GO:0005618,GO:0016829,GO:0004650,GO:0005975	cell wall|lyase activity|polygalacturonase activity|carbohydrate metabolic process	-	-	-	-	-	-
A0A2U1NIW6	Polygalacturonase OS=Artemisia annua OX=35608 GN=CTI12_AA261190 PE=3 SV=1	CTI12_AA261190	2.21059	2.15317	2.79747	2.49942	3.0744	2.36652	2.39471	2.60613	0.370897	0.483314	0.358862	0.456236	0.501726	0.292123	0.454048	0.529344	3.04938e-11	0.17145	Polygalacturonase	CTI12_AA261190	GO:0005618,GO:0004650,GO:0005975	cell wall|polygalacturonase activity|carbohydrate metabolic process	-	-	-	-	-	-
A0A2U1NID6	BAG domain-containing protein OS=Artemisia annua OX=35608 GN=CTI12_AA263480 PE=4 SV=1	CTI12_AA263480	0.0658328	0.0372093	0.131007	0.108624	0.125581	0.113953	0.142199	0.072093	3.41047	2.88808	3.00465	3.30349	2.29296	1.95233	1.90581	1.37064	2.57735e-07	25.2711	BAG domain-containing protein	CTI12_AA263480	GO:0051087	chaperone binding	-	-	-	-	-	-
A0A2U1P1U5	23 kDa subunit of oxygen evolving system of photosystem II OS=Artemisia annua OX=35608 GN=CTI12_AA201430 PE=3 SV=1	CTI12_AA201430	1.52556	1.35503	1.65042	2.15815	1.21962	1.5434	1.33294	1.24306	0.240451	0.237812	0.212674	0.230903	0.219976	0.241319	0.236979	0.167658	1.12771e-08	0.148632	23 kDa subunit of oxygen evolving system of photosystem II	CTI12_AA201430	GO:0009535,GO:0019898,GO:0009654,GO:0005509,GO:0015979	chloroplast thylakoid membrane|extrinsic component of membrane|photosystem II oxygen evolving complex|calcium ion binding|photosynthesis	-	-	-	-	-	-
A0A2U1L428	23 kDa subunit of oxygen evolving system of photosystem II OS=Artemisia annua OX=35608 GN=CTI12_AA533070 PE=3 SV=1	CTI12_AA533070	1.27273	1.14805	1.53563	1.77641	0.986376	1.11535	1.20025	1.00817	0.488647	0.361179	0.474114	0.399637	0.384521	0.587648	0.484105	0.452088	1.27035e-06	0.36164	23 kDa subunit of oxygen evolving system of photosystem II	CTI12_AA533070	GO:0009535,GO:0019898,GO:0009654,GO:0005509,GO:0015979	chloroplast thylakoid membrane|extrinsic component of membrane|photosystem II oxygen evolving complex|calcium ion binding|photosynthesis	-	-	-	-	-	-
A0A2U1QHQ6	Cystatin OS=Artemisia annua OX=35608 GN=CTI12_AA028290 PE=4 SV=1	CTI12_AA028290	1.93054	1.6511	1.6086	1.5237	1.65205	1.23928	1.46968	1.57102	0.449952	0.561191	0.491897	0.516683	0.532525	0.50715	0.617731	0.652701	9.73528e-10	0.342388	Cystatin	CTI12_AA028290	GO:0004869	cysteine-type endopeptidase inhibitor activity	-	-	-	-	-	-
A0A2U1Q831	TPX2, C-terminal domain-containing protein OS=Artemisia annua OX=35608 GN=CTI12_AA063540 PE=3 SV=1	CTI12_AA063540	0.529359	0.528239	0.572064	0.627224	0.574751	0.688815	0.551601	0.774086	2.12182	1.52669	1.68882	1.84275	1.44751	1.66888	1.35216	1.02046	1.2193e-06	2.61426	TPX2, C-terminal domain-containing protein	CTI12_AA063540	GO:0005737,GO:0005874,GO:0008017	cytoplasm|microtubule|microtubule binding	-	-	-	-	-	-
A0A2U1PFB4	TPX2, C-terminal domain-containing protein OS=Artemisia annua OX=35608 GN=CTI12_AA158900 PE=3 SV=1	CTI12_AA158900	0.231034	0.355914	0.330172	0.330172	0.512903	0.519355	0.365517	0.452688	2.26667	2.26638	1.54946	1.89247	1.98707	1.35269	1.34731	1.37759	1.92933e-07	4.53219	TPX2, C-terminal domain-containing protein	CTI12_AA158900	GO:0005737,GO:0005874,GO:0008017	cytoplasm|microtubule|microtubule binding	-	-	-	-	-	-
A0A2U1L1A4	TPX2, C-terminal domain-containing protein OS=Artemisia annua OX=35608 GN=CTI12_AA522090 PE=3 SV=1	CTI12_AA522090	0.441228	0.380716	0.573684	0.634211	0.393638	0.451292	0.542105	0.428429	1.98211	1.54035	1.4175	1.59841	1.32193	1.49602	1.08449	1.11053	3.34643e-07	3.00401	TPX2, C-terminal domain-containing protein	CTI12_AA522090	GO:0005737,GO:0005874,GO:0008017	cytoplasm|microtubule|microtubule binding	-	-	-	-	-	-
A0A2U1NE64	Cupredoxin OS=Artemisia annua OX=35608 GN=CTI12_AA277320 PE=4 SV=1	CTI12_AA277320	2.74528	1.62278	2.01061	1.91038	2.34274	1.907	2.39505	1.79206	0.647858	0.48467	0.527691	0.510972	0.632075	0.640543	0.654127	0.698113	2.50664e-08	0.286744	Cupredoxin	CTI12_AA277320	GO:0009055	electron transfer activity	-	-	-	-	-	-
A0A2U1PXD5	Aspergillus nuclease S(1) OS=Artemisia annua OX=35608 GN=CTI12_AA101570 PE=3 SV=1	CTI12_AA101570	2.70311	1.61324	2.27618	1.90219	1.96484	1.89452	2.79402	1.82937	0.724922	0.487917	0.634953	0.604964	0.589183	0.650465	0.69183	0.570771	1.22051e-07	0.291858	Aspergillus nuclease S(1)	CTI12_AA101570	GO:0004519,GO:0046872,GO:0003676,GO:0006308	endonuclease activity|metal ion binding|nucleic acid binding|DNA catabolic process	-	-	-	-	-	-
A0A2U1PRM9	Kunitz family trypsin and protease inhibitor protein OS=Artemisia annua OX=35608 GN=CTI12_AA121610 PE=3 SV=1	CTI12_AA121610	4.15466	1.76763	2.06257	1.93625	2.02483	2.52135	3.06257	2.71102	0.345581	0.362456	0.418073	0.433962	0.394333	0.435948	0.459782	0.609209	2.98819e-06	0.170909	Kunitz family trypsin and protease inhibitor protein	CTI12_AA121610	GO:0004866	endopeptidase inhibitor activity	-	-	-	-	-	-
A0A2U1KBM1	Proteinase inhibitor I3 OS=Artemisia annua OX=35608 GN=CTI12_AA621730 PE=3 SV=1	CTI12_AA621730	1.73448	1.51285	1.55862	1.5954	1.56028	1.35968	1.7092	1.56126	0.356719	0.110345	0.29249	0.351779	0.135632	0.36166	0.389328	0.165517	2.05861e-12	0.171816	Proteinase inhibitor I3	CTI12_AA621730	GO:0004866	endopeptidase inhibitor activity	-	-	-	-	-	-
A0A2U1LHY8	Mesoderm development candidate 2 OS=Artemisia annua OX=35608 GN=CTI12_AA482470 PE=3 SV=1	CTI12_AA482470	0.52958	0.595679	0.566794	0.534351	0.544239	0.562757	0.525763	0.587449	1.34259	1.08683	1.18004	1.12346	1.08015	1.21296	1.08539	0.949427	1.59182e-09	2.0377	Mesoderm development candidate 2	CTI12_AA482470	GO:0005783,GO:0006457	endoplasmic reticulum|protein folding	-	-	-	-	-	-
A0A2U1PCK0	Pectinesterase inhibitor domain-containing protein OS=Artemisia annua OX=35608 GN=CTI12_AA154650 PE=4 SV=1	CTI12_AA154650	1.3573	2.39697	1.33369	1.37339	1.78586	1.55657	0.98927	1.74949	0.407071	0.902361	0.377778	0.386869	0.741416	0.49596	0.545455	0.889485	4.59714e-05	0.378424	Pectinesterase inhibitor domain-containing protein	CTI12_AA154650	GO:0004857	enzyme inhibitor activity	-	-	-	-	-	-
A0A2U1NF42	Pectinesterase inhibitor OS=Artemisia annua OX=35608 GN=CTI12_AA272440 PE=4 SV=1	CTI12_AA272440	2.04872	1.49508	2.09629	2.29466	1.24902	1.26083	1.71926	1.38484	0.778543	0.50348	0.738189	0.787402	0.544084	0.764764	0.706693	0.49768	8.68863e-06	0.392719	Pectinesterase inhibitor	CTI12_AA272440	GO:0004857	enzyme inhibitor activity	-	-	-	-	-	-
A0A2U1LQB5	Pectinesterase inhibitor OS=Artemisia annua OX=35608 GN=CTI12_AA465840 PE=4 SV=1	CTI12_AA465840	2.67656	1.71383	1.65323	1.51644	2.13191	1.49468	2.53128	1.86064	1.11383	0.57052	0.606383	0.67234	0.576882	0.505319	0.770213	0.78473	5.00803e-06	0.359482	Pectinesterase inhibitor	CTI12_AA465840	GO:0004857	enzyme inhibitor activity	-	-	-	-	-	-
A0A2U1LQA0	Exonuclease OS=Artemisia annua OX=35608 GN=CTI12_AA464400 PE=4 SV=1	CTI12_AA464400	3.784	1.81067	3.268	2.796	2.59819	2.37059	2.98133	2.49446	0.315206	0.44	0.374622	0.389728	0.4	0.421954	0.420947	0.468	2.47634e-08	0.146153	Exonuclease	CTI12_AA464400	GO:0004527,GO:0003676	exonuclease activity|nucleic acid binding	-	-	-	-	-	-
A0A2U1NSV5	Expansin-like A1 OS=Artemisia annua OX=35608 GN=CTI12_AA234660 PE=3 SV=1	CTI12_AA234660	2.52076	2.48953	2.11672	2.33782	2.31628	2.06628	2.03591	2.40116	0.45814	0.413019	0.527907	0.517442	0.369248	0.525581	0.587209	0.344557	6.22509e-13	0.204715	Expansin-like A1	CTI12_AA234660	GO:0005576	extracellular region	-	-	-	-	-	-
A0A2U1QMJ2	Endoglucanase OS=Artemisia annua OX=35608 GN=CTI12_AA010610 PE=3 SV=1	CTI12_AA010610	2.03938	1.40227	1.73057	2.06425	1.18319	0.915958	1.65907	1.1067	0.605288	0.579275	0.812087	0.708215	0.576166	0.732767	0.951841	0.447668	0.000143667	0.44733	Endoglucanase	CTI12_AA010610	GO:0005576,GO:0016021,GO:0030246,GO:0008810,GO:0030245	extracellular region|integral component of membrane|carbohydrate binding|cellulase activity|cellulose catabolic process	-	-	-	-	-	-
A0A2U1PCD6	Beta-xylosidase 1 OS=Artemisia annua OX=35608 GN=CTI12_AA168020 PE=3 SV=1	CTI12_AA168020	2.21661	1.96448	1.66562	1.45636	2.09795	1.5845	1.61199	2.00753	0.496233	0.567823	0.594187	0.53929	0.587802	0.685684	0.869752	0.902208	5.66745e-08	0.358984	Beta-xylosidase 1	CTI12_AA168020	GO:0005576,GO:0016021,GO:0004553,GO:0005975	extracellular region|integral component of membrane|hydrolase activity, hydrolyzing O-glycosyl compounds|carbohydrate metabolic process	-	-	-	-	-	-
A0A2U1L550	Berberine/berberine-like protein OS=Artemisia annua OX=35608 GN=CTI12_AA533540 PE=3 SV=1	CTI12_AA533540	1.55361	1.89521	1.43196	1.47113	1.68563	1.44611	1.26804	1.53293	0.43513	0.636082	0.510978	0.489022	0.714433	0.577844	0.607784	0.763918	7.60859e-09	0.385457	Berberine/berberine-like protein	CTI12_AA533540	GO:0071949,GO:0016491	FAD binding|oxidoreductase activity	-	-	-	-	-	-
A0A2U1KT07	FAD-binding Berberine family protein OS=Artemisia annua OX=35608 GN=CTI12_AA567780 PE=3 SV=1	CTI12_AA567780	3.35176	2.29093	2.56353	2.50118	3.07633	3.32301	2.77647	3.14159	0.240044	0.461176	0.231195	0.233407	0.369412	0.19469	0.220133	0.422353	5.97792e-11	0.103037	FAD-binding Berberine family protein	CTI12_AA567780	GO:0071949,GO:0016491	FAD binding|oxidoreductase activity	-	-	-	-	-	-
A0A2U1KNB7	Carbohydrate oxidase OS=Artemisia annua OX=35608 GN=CTI12_AA582840 PE=3 SV=1	CTI12_AA582840	3.78396	2.62093	2.26503	2.07238	3.28837	3.23837	2.59688	3.81744	0.165116	0.348552	0.175581	0.180233	0.374165	0.169767	0.17907	0.375278	1.84496e-08	0.0830862	Carbohydrate oxidase	CTI12_AA582840	GO:0071949,GO:0016491	FAD binding|oxidoreductase activity	-	-	-	-	-	-
A0A2U1KEQ4	Glucan endo-1,3-beta-D-glucosidase OS=Artemisia annua OX=35608 GN=CTI12_AA612790 PE=3 SV=1	CTI12_AA612790	1.85239	1.82735	1.51455	1.40021	1.60621	1.64016	1.22661	1.90689	0.247333	0.477131	0.271581	0.236663	0.377339	0.315228	0.307468	0.494802	1.17911e-09	0.210226	Glucan endo-1,3-beta-D-glucosidase	CTI12_AA612790	GO:0042973,GO:0005975	glucan endo-1,3-beta-D-glucosidase activity|carbohydrate metabolic process	-	-	-	-	-	-
A0A2U1KXR9	SASA domain-containing protein OS=Artemisia annua OX=35608 GN=CTI12_AA552780 PE=4 SV=1	CTI12_AA552780	1.64076	1.44367	1.18487	1.13761	1.45165	1.32303	1.30462	1.50847	0.445663	0.506303	0.557328	0.500499	0.542017	0.539382	0.608175	0.471639	1.70681e-09	0.379366	SASA domain-containing protein	CTI12_AA552780	GO:0016787	hydrolase activity	-	-	-	-	-	-
A0A2U1Q913	SGNH hydrolase-type esterase domain-containing protein OS=Artemisia annua OX=35608 GN=CTI12_AA060220 PE=3 SV=1	CTI12_AA060220	1.54185	1.3451	1.24229	1.23018	1.34804	1.24706	1.37335	1.36078	0.491176	0.482379	0.55098	0.467647	0.515419	0.634314	0.646078	0.765419	5.55108e-10	0.426005	SGNH hydrolase-type esterase domain-containing protein	CTI12_AA060220	GO:0016788	hydrolase activity, acting on ester bonds	-	-	-	-	-	-
A0A2U1N073	GDSL-like Lipase/Acylhydrolase superfamily protein OS=Artemisia annua OX=35608 GN=CTI12_AA303460 PE=3 SV=1	CTI12_AA303460	1.61795	1.3242	1.44534	1.29574	1.58696	1.42155	1.30725	1.35917	0.359168	0.475259	0.380907	0.382798	0.504028	0.390359	0.42155	0.498274	7.96334e-12	0.300431	GDSL-like Lipase/Acylhydrolase superfamily protein	CTI12_AA303460	GO:0016788	hydrolase activity, acting on ester bonds	-	-	-	-	-	-
A0A2U1KR58	SGNH hydrolase-type esterase domain-containing protein OS=Artemisia annua OX=35608 GN=CTI12_AA573730 PE=3 SV=1	CTI12_AA573730	1.39274	1.22084	1.5664	1.48354	1.0956	1.10803	1.32804	1.10134	0.572658	0.497162	0.481836	0.416826	0.493757	0.558317	0.49044	0.564132	1.63032e-08	0.395777	SGNH hydrolase-type esterase domain-containing protein	CTI12_AA573730	GO:0016788	hydrolase activity, acting on ester bonds	-	-	-	-	-	-
A0A2U1KFQ8	GDSL-like Lipase/Acylhydrolase superfamily protein OS=Artemisia annua OX=35608 GN=CTI12_AA608550 PE=3 SV=1	CTI12_AA608550	1.57238	1.95691	1.41203	1.64365	1.54509	1.20641	1.53007	1.499	0.391784	0.600223	0.488978	0.45491	0.657016	0.618236	0.701403	0.905345	9.35824e-08	0.389622	GDSL-like Lipase/Acylhydrolase superfamily protein	CTI12_AA608550	GO:0016788	hydrolase activity, acting on ester bonds	-	-	-	-	-	-
D7R8B2	Beta-1,3-glucanase PR2 (Fragment) OS=Chrysanthemum morifolium OX=41568 PE=2 SV=1	-	1.94772	1.49293	1.79755	2.04561	1.25051	1.75253	1.48498	1.64141	0.862626	0.703003	0.629293	0.705051	0.806452	0.711111	0.628283	0.688543	1.09366e-07	0.427515	Beta-1,3-glucanase PR2 (Fragment)	-	GO:0004553,GO:0005975	hydrolase activity, hydrolyzing O-glycosyl compounds|carbohydrate metabolic process	-	-	-	-	-	-
A0A2U1PNH0	Glycoside hydrolase, catalytic domain-containing protein OS=Artemisia annua OX=35608 GN=CTI12_AA131450 PE=3 SV=1	CTI12_AA131450	1.45568	1.11364	1.44421	1.60897	1.12027	1.78125	1.36601	1.37784	0.804924	0.572471	0.601326	0.648674	0.735141	0.649621	0.524621	0.514077	3.84843e-07	0.448253	Glycoside hydrolase, catalytic domain-containing protein	CTI12_AA131450	GO:0004553,GO:0005975	hydrolase activity, hydrolyzing O-glycosyl compounds|carbohydrate metabolic process	-	-	-	-	-	-
A0A2U1MHU1	Glycoside hydrolase, catalytic domain-containing protein OS=Artemisia annua OX=35608 GN=CTI12_AA241170 PE=3 SV=1	CTI12_AA241170	1.92447	1.329	1.65106	1.86809	1.118	1.574	1.34681	1.453	0.869	0.587234	0.671	0.757	0.667021	0.752	0.701	0.492553	1.3789e-06	0.448191	Glycoside hydrolase, catalytic domain-containing protein	CTI12_AA241170	GO:0004553,GO:0005975	hydrolase activity, hydrolyzing O-glycosyl compounds|carbohydrate metabolic process	-	-	-	-	-	-
A0A2U1N691	Glycoside hydrolase, catalytic domain-containing protein OS=Artemisia annua OX=35608 GN=CTI12_AA302610 PE=3 SV=1	CTI12_AA302610	1.49772	1.42625	1.46128	1.73918	1.16073	1.82706	1.39294	1.7762	0.650051	0.624146	0.674466	0.773143	0.764237	0.699898	0.632757	0.562642	7.24331e-08	0.438172	Glycoside hydrolase, catalytic domain-containing protein	CTI12_AA302610	GO:0004553,GO:0005975	hydrolase activity, hydrolyzing O-glycosyl compounds|carbohydrate metabolic process	-	-	-	-	-	-
A0A2U1MLZ9	Glucan endo-1,3-beta-glucosidase 7 OS=Artemisia annua OX=35608 GN=CTI12_AA366660 PE=3 SV=1	CTI12_AA366660	1.76593	1.71825	1.65275	1.53846	1.40873	1.43849	1.32418	1.49405	0.559524	0.631868	0.521825	0.524802	0.706593	0.589286	0.593254	0.667033	2.77658e-10	0.388481	Glucan endo-1,3-beta-glucosidase 7	CTI12_AA366660	GO:0004553,GO:0005975	hydrolase activity, hydrolyzing O-glycosyl compounds|carbohydrate metabolic process	-	-	-	-	-	-
A0A2U1LP24	Uncharacterized protein OS=Artemisia annua OX=35608 GN=CTI12_AA469940 PE=4 SV=1	CTI12_AA469940	0.33243	0.582136	0.529359	0.61879	0.49076	0.647844	0.607949	0.62731	1.86242	1.8121	1.47639	1.41992	1.7841	1.51643	1.30185	1.50226	5.04105e-09	2.85704	Uncharacterized protein	CTI12_AA469940	GO:0016021	integral component of membrane	-	-	-	-	-	-
A0A2U1KPT6	NADH-ubiquinone reductase complex 1 MLRQ subunit OS=Artemisia annua OX=35608 GN=CTI12_AA579350 PE=4 SV=1	CTI12_AA579350	0.65081	0.338327	0.513158	0.629555	0.326467	0.307116	0.699393	0.30774	1.02747	1.5081	0.713483	0.70412	1.20142	0.719725	0.559925	1.27126	0.00254693	2.04251	NADH-ubiquinone reductase complex 1 MLRQ subunit	CTI12_AA579350	GO:0016021	integral component of membrane	-	-	-	-	-	-
A0A2U1KDU2	Uncharacterized protein OS=Artemisia annua OX=35608 GN=CTI12_AA614220 PE=4 SV=1	CTI12_AA614220	0.637454	0.371672	0.791513	0.835793	0.328009	0.434505	0.730627	0.42705	2.41534	1.07011	1.61661	1.74121	1.13192	1.75506	1.50799	0.892066	0.00016953	2.66213	Uncharacterized protein	CTI12_AA614220	GO:0016021	integral component of membrane	-	-	-	-	-	-
A0A2U1LBL1	Thioredoxin-like fold, Vitamin K epoxide reductase OS=Artemisia annua OX=35608 GN=CTI12_AA509110 PE=3 SV=1	CTI12_AA509110	2.06342	1.41103	1.71776	1.75053	1.48743	1.36847	1.50951	1.44584	0.727273	0.654334	0.643133	0.67118	0.698732	0.730174	0.718569	0.723044	3.93194e-08	0.436447	Thioredoxin-like fold, Vitamin K epoxide reductase	CTI12_AA509110	GO:0016021,GO:0004869,GO:0016491,GO:0048038	integral component of membrane|cysteine-type endopeptidase inhibitor activity|oxidoreductase activity|quinone binding	-	-	-	-	-	-
A0A2U1KP17	Late embryogenesis abundant (LEA) hydroxyproline-rich glycoprotein family OS=Artemisia annua OX=35608 GN=CTI12_AA581020 PE=4 SV=1	CTI12_AA581020	2.50113	2.17805	2.42081	2.36538	2.20186	2.69048	1.78733	2.36749	0.377847	0.633484	0.467909	0.459627	0.649321	0.451346	0.483437	0.653846	6.15501e-11	0.225621	Late embryogenesis abundant (LEA) hydroxyproline-rich glycoprotein family	CTI12_AA581020	GO:0016021,GO:0098542	integral component of membrane|defense response to other organism	-	-	-	-	-	-
A0A2U1LGQ0	Lipase, GDSL OS=Artemisia annua OX=35608 GN=CTI12_AA493610 PE=3 SV=1	CTI12_AA493610	1.32202	1.20924	1.3965	1.32968	1.35484	1.17175	1.49617	0.94769	0.463819	0.688938	0.462947	0.399303	0.692223	0.517001	0.566696	0.638554	7.44355e-08	0.433079	Lipase, GDSL	CTI12_AA493610	GO:0016021,GO:0016788	integral component of membrane|hydrolase activity, acting on ester bonds	-	-	-	-	-	-
A0A2U1PSH8	Glycoside hydrolase family 17 OS=Artemisia annua OX=35608 GN=CTI12_AA087390 PE=3 SV=1	CTI12_AA087390	2.85234	2.18519	2.39496	2.503	1.4856	1.75617	1.86555	1.85905	0.410494	0.270108	0.50823	0.465021	0.336134	0.436214	0.435185	0.238896	4.732e-08	0.183429	Glycoside hydrolase family 17	CTI12_AA087390	GO:0016021,GO:0004553,GO:0005975	integral component of membrane|hydrolase activity, hydrolyzing O-glycosyl compounds|carbohydrate metabolic process	-	-	-	-	-	-
A0A2U1P9G4	Rubredoxin family protein OS=Artemisia annua OX=35608 GN=CTI12_AA179080 PE=4 SV=1	CTI12_AA179080	1.37567	1.34203	1.29349	1.63394	1.15647	1.40321	1.1793	1.37212	0.486459	0.580576	0.657974	0.729188	0.671291	0.746239	0.806419	0.522946	4.7735e-08	0.483543	Rubredoxin family protein	CTI12_AA179080	GO:0016021,GO:0005506	integral component of membrane|iron ion binding	-	-	-	-	-	-
A0A2U1PQJ7	DNA-binding, integrase-type OS=Artemisia annua OX=35608 GN=CTI12_AA123920 PE=4 SV=1	CTI12_AA123920	0.495446	0.303835	0.544627	0.672131	0.359882	0.53589	0.634791	0.503441	1.80039	1.45811	1.44543	1.81613	1.41257	1.0649	0.913471	0.997268	1.21501e-05	2.69337	DNA-binding, integrase-type	CTI12_AA123920	GO:0016021,GO:0005634,GO:0003677	integral component of membrane|nucleus|DNA binding	-	-	-	-	-	-
A0A2U1PPZ1	CASP-like protein OS=Artemisia annua OX=35608 GN=CTI12_AA126690 PE=3 SV=1	CTI12_AA126690	0.403241	0.466403	0.360343	0.383222	0.390316	0.31917	0.450906	0.339921	1.21344	1.41468	1.27668	1.54447	0.949476	0.955534	1.13043	1.36988	3.32847e-08	3.16509	CASP-like protein	CTI12_AA126690	GO:0016021,GO:0005886,GO:0071555	integral component of membrane|plasma membrane|cell wall organization	-	-	-	-	-	-
A0A2U1M5S8	Sec-independent protein translocase protein TatA/B/E OS=Artemisia annua OX=35608 GN=CTI12_AA417660 PE=4 SV=1	CTI12_AA417660	0.507519	0.46493	0.546992	0.617481	0.527054	0.551102	0.531955	0.625251	1.43788	1.37218	1.1513	1.3507	1.14004	1.002	0.892786	0.757519	9.74753e-06	2.0823	Sec-independent protein translocase protein TatA/B/E	CTI12_AA417660	GO:0016021,GO:0043953	integral component of membrane|protein transport by the Tat complex	-	-	-	-	-	-
A0A4Y5UJ79	Chalcone-flavonone isomerase family protein OS=Chrysanthemum morifolium OX=41568 GN=CHI2 PE=2 SV=1	CHI2	0.517647	0.482	0.509804	0.510784	0.518	0.496	0.451961	0.466	1.37	1.43627	1.37	1.38	1.34412	1.127	1.13	0.757843	2.4661e-07	2.50879	Chalcone-flavonone isomerase family protein	CHI2	GO:0016872	intramolecular lyase activity	-	-	-	-	-	-
A0A223GAI9	Non-specific lipid-transfer protein OS=Artemisia annua OX=35608 GN=LTP3 PE=2 SV=1	LTP3	1.75855	1.04522	1.41667	1.94124	1.53207	0.993691	3.46581	1.08728	1.61409	0.475427	0.691903	0.690852	0.487179	0.536278	0.930599	0.71688	0.0136841	0.46397	Non-specific lipid-transfer protein	LTP3	GO:0008289,GO:0006869	lipid binding|lipid transport	-	-	-	-	-	-
A0A2U1PS91	Uncharacterized protein OS=Artemisia annua OX=35608 GN=CTI12_AA118730 PE=4 SV=1	CTI12_AA118730	0.599075	0.468156	0.513493	0.433308	0.568715	0.414525	0.826523	0.528492	4.50838	1.21897	1.09162	1.25922	1.22668	1.28045	1.50838	1.61295	0.0121639	3.1493	Uncharacterized protein	CTI12_AA118730	GO:0046872	metal ion binding	-	-	-	-	-	-
A0A2U1M461	Movement protein binding protein 2C OS=Artemisia annua OX=35608 GN=CTI12_AA422700 PE=4 SV=1	CTI12_AA422700	0.719775	0.399793	0.773196	0.80881	0.242769	0.405992	0.818182	0.384298	1.96901	1.43018	1.68182	1.85537	1.3074	1.52376	1.24793	1.04124	9.03364e-06	2.64819	Movement protein binding protein 2C	CTI12_AA422700	GO:0008017,GO:0010497	microtubule binding|plasmodesmata-mediated intercellular transport	-	-	-	-	-	-
A0A2U1N7T3	Wound-responsive family protein OS=Artemisia annua OX=35608 GN=CTI12_AA296180 PE=3 SV=1	CTI12_AA296180	0.41002	0.454271	0.529652	0.460123	0.411055	0.420101	0.481595	0.40603	1.40201	1.57055	1.50854	1.50452	1.64213	1.4603	1.57387	1.72699	1.17714e-13	3.46752	Wound-responsive family protein	CTI12_AA296180	GO:0004518	nuclease activity	-	-	-	-	-	-
A0A2U1LE18	Nucleotide-binding, alpha-beta plait OS=Artemisia annua OX=35608 GN=CTI12_AA501620 PE=4 SV=1	CTI12_AA501620	0.451613	0.498069	0.569892	0.517025	0.513514	0.582046	0.613799	0.470077	1.72104	1.2052	1.30116	1.24421	1.33871	1.31853	1.10328	1.20609	1.81635e-08	2.47584	Nucleotide-binding, alpha-beta plait	CTI12_AA501620	GO:0003676	nucleic acid binding	-	-	-	-	-	-
A0A2U1LQA8	Polynucleotidyl transferase, ribonuclease H-like superfamily protein OS=Artemisia annua OX=35608 GN=CTI12_AA464390 PE=4 SV=1	CTI12_AA464390	2.13311	2.4461	1.90869	1.68867	2.36499	2.26467	1.63476	2.58271	0.431163	0.788779	0.438634	0.454642	0.79868	0.415155	0.468517	0.821782	2.85688e-08	0.27123	Polynucleotidyl transferase, ribonuclease H-like superfamily protein	CTI12_AA464390	GO:0003676,GO:0016740	nucleic acid binding|transferase activity	-	-	-	-	-	-
A0A2U1P114	High mobility group A5 OS=Artemisia annua OX=35608 GN=CTI12_AA198440 PE=4 SV=1	CTI12_AA198440	0.86078	0.550769	0.494033	0.613365	0.511795	0.629744	0.42323	0.612308	2.01436	1.31663	1.41436	1.52513	1.04535	1.44205	1.20923	0.613365	0.00022895	2.25307	High mobility group A5	CTI12_AA198440	GO:0000786,GO:0005634,GO:0003677,GO:0006334	nucleosome|nucleus|DNA binding|nucleosome assembly	-	-	-	-	-	-
A0A2U1M2V7	Winged helix-turn-helix DNA-binding domain, AT hook-like protein OS=Artemisia annua OX=35608 GN=CTI12_AA426860 PE=4 SV=1	CTI12_AA426860	0.461097	0.508457	0.471744	0.566749	0.46723	0.586681	0.452088	0.59408	1.94397	2.06716	1.69027	2.07717	1.39722	1.38689	1.07822	1.00819	6.27558e-06	3.07904	Winged helix-turn-helix DNA-binding domain, AT hook-like protein	CTI12_AA426860	GO:0000786,GO:0005634,GO:0003677,GO:0006334	nucleosome|nucleus|DNA binding|nucleosome assembly	-	-	-	-	-	-
A0A2U1PY34	Winged helix-turn-helix DNA-binding domain, AT hook-like protein OS=Artemisia annua OX=35608 GN=CTI12_AA097850 PE=4 SV=1	CTI12_AA097850	0.70864	0.779859	0.736213	0.840074	0.68267	0.850117	0.727941	0.852459	1.89227	1.95221	1.6733	1.90984	1.28585	1.49649	1.22951	1.0386	2.16656e-05	2.01977	Winged helix-turn-helix DNA-binding domain, AT hook-like protein	CTI12_AA097850	GO:0000786,GO:0005634,GO:0003677,GO:0006334,GO:0006355	nucleosome|nucleus|DNA binding|nucleosome assembly|regulation of transcription, DNA-templated	-	-	-	-	-	-
A0A2U1NZV1	DNA-binding domain-containing protein OS=Artemisia annua OX=35608 GN=CTI12_AA073400 PE=4 SV=1	CTI12_AA073400	0.490214	0.674556	0.566726	0.581851	0.62426	0.618343	0.567616	0.577909	1.46351	1.40747	1.42505	1.24063	1.52758	1.40434	1.32249	1.33185	3.5474e-12	2.36584	DNA-binding domain-containing protein	CTI12_AA073400	GO:0005634,GO:0003677	nucleus|DNA binding	-	-	-	-	-	-
A0A2U1NY33	DNA-binding pseudobarrel domain-containing protein OS=Artemisia annua OX=35608 GN=CTI12_AA216830 PE=4 SV=1	CTI12_AA216830	0.646078	0.232469	0.661765	0.718627	0.283381	0.264169	0.605882	0.26609	1.05956	1.44314	1.53218	1.50913	1.32451	1.46206	1.52065	1.16078	2.33882e-07	2.99364	DNA-binding pseudobarrel domain-containing protein	CTI12_AA216830	GO:0005634,GO:0003677	nucleus|DNA binding	-	-	-	-	-	-
A0A2U1MB28	DNA-binding domain-containing protein OS=Artemisia annua OX=35608 GN=CTI12_AA399570 PE=4 SV=1	CTI12_AA399570	0.420485	0.483744	0.555256	0.786164	0.505419	0.725123	0.796047	0.652217	1.71823	1.29919	1.42463	1.62956	1.26415	1.17537	1.01379	1.0575	8.05828e-06	2.14895	DNA-binding domain-containing protein	CTI12_AA399570	GO:0005634,GO:0003677	nucleus|DNA binding	-	-	-	-	-	-
A0A2U1L8C2	GAGA-binding transcriptional activator OS=Artemisia annua OX=35608 GN=CTI12_AA519650 PE=3 SV=1	CTI12_AA519650	0.341959	0.421687	0.45841	0.413124	0.503244	0.57924	0.492606	0.430028	1.31511	1.43808	1.29379	1.26321	1.45009	1.27804	1.19926	1.2366	5.53201e-12	2.87728	GAGA-binding transcriptional activator	CTI12_AA519650	GO:0005634,GO:0003677,GO:0003700	nucleus|DNA binding|DNA-binding transcription factor activity	-	-	-	-	-	-
A0A2U1PD57	Transcription elongation factor (TFIIS) family protein OS=Artemisia annua OX=35608 GN=CTI12_AA160180 PE=4 SV=1	CTI12_AA160180	0.39221	0.600928	0.540761	0.478261	0.50348	0.704176	0.462862	0.62413	1.93968	1.77899	1.66125	1.51972	1.66667	1.77494	1.67633	1.38768	1.52093e-10	3.11257	Transcription elongation factor (TFIIS) family protein	CTI12_AA160180	GO:0005634,GO:0003746	nucleus|translation elongation factor activity	-	-	-	-	-	-
A0A2U1KM33	11-S seed storage protein OS=Artemisia annua OX=35608 GN=CTI12_AA573530 PE=3 SV=1	CTI12_AA573530	2.08388	2.13308	1.57081	1.53595	1.80348	1.68657	1.53813	2	0.747512	0.785403	0.799751	0.803483	0.70915	1.03856	1.04229	0.962963	2.15755e-07	0.480014	11-S seed storage protein	CTI12_AA573530	GO:0045735	nutrient reservoir activity	-	-	-	-	-	-
A0A2U1NCX0	Uncharacterized protein OS=Artemisia annua OX=35608 GN=CTI12_AA278560 PE=4 SV=1	CTI12_AA278560	0.447162	0.444333	0.558952	0.659389	0.375125	0.520562	0.563319	0.48345	2.15547	1.34236	1.31795	1.4002	1.51965	1.38516	1.22768	1.131	1.24877e-06	2.83283	Uncharacterized protein	CTI12_AA278560	GO:0070300	phosphatidic acid binding	-	-	-	-	-	-
A0A2U1Q7I4	Protein involved in response to salt stress OS=Artemisia annua OX=35608 GN=CTI12_AA064420 PE=4 SV=1	CTI12_AA064420	0.255481	0.342132	0.341484	0.519393	0.276142	0.412183	0.39629	0.446701	2.09036	1.91484	1.51878	1.73198	1.43508	1.45685	1.03046	1.1602	3.66586e-07	4.12687	Protein involved in response to salt stress	CTI12_AA064420	GO:0010115,GO:0009408	regulation of abscisic acid biosynthetic process|response to heat	-	-	-	-	-	-
A0A2U1L821	DCD domain-containing protein OS=Artemisia annua OX=35608 GN=CTI12_AA520010 PE=4 SV=1	CTI12_AA520010	0.658283	0.387446	0.848222	0.733738	0.430736	0.45671	0.830009	0.469697	2.3658	1.58456	2.0671	2.33874	1.77797	1.92208	1.84199	1.42411	1.36533e-07	3.18232	DCD domain-containing protein	CTI12_AA520010	GO:0034976	response to endoplasmic reticulum stress	-	-	-	-	-	-
A0A2U1PVY5	Dehydrin OS=Artemisia annua OX=35608 GN=CTI12_AA106510 PE=3 SV=1	CTI12_AA106510	1.63859	1.76536	2.48934	3.76866	1.11682	2.13092	1.94883	2.47432	0.934542	0.760128	0.613293	0.713998	0.695096	0.756294	0.633434	0.521322	0.000138744	0.324708	Dehydrin	CTI12_AA106510	GO:0009415	response to water	-	-	-	-	-	-
A0A2U1LGJ7	Cold-regulated 47 OS=Artemisia annua OX=35608 GN=CTI12_AA492610 PE=3 SV=1	CTI12_AA492610	0.57464	0.612121	0.692446	0.765288	0.516162	0.708081	0.68705	0.654545	1.92929	1.46403	1.36667	1.57475	1.34712	1.42626	0.970707	1.20504	3.23392e-06	2.16567	Cold-regulated 47	CTI12_AA492610	GO:0009415	response to water	-	-	-	-	-	-
A0A2U1LDT9	Dehydrin OS=Artemisia annua OX=35608 GN=CTI12_AA501320 PE=3 SV=1	CTI12_AA501320	3.25755	1.71774	4.87525	8.78873	1.23286	3.02218	4.49698	2.97077	0.649194	0.891348	0.496976	0.578629	0.909457	0.548387	0.472782	0.313883	0.00193781	0.16009	Dehydrin	CTI12_AA501320	GO:0009415	response to water	-	-	-	-	-	-
A0A2U1NXD1	Ribonuclease III domain-containing protein OS=Artemisia annua OX=35608 GN=CTI12_AA213680 PE=4 SV=1	CTI12_AA213680	1.67727	1.54826	1.83182	1.79659	1.37612	1.37114	1.47386	1.26965	0.551244	0.486364	0.510448	0.456716	0.528409	0.494527	0.518408	0.501136	1.29062e-09	0.327853	Ribonuclease III domain-containing protein	CTI12_AA213680	GO:0004525,GO:0006396	ribonuclease III activity|RNA processing	-	-	-	-	-	-
A0A2U1PH10	Nucleotide-binding alpha-beta plait domain-containing protein OS=Artemisia annua OX=35608 GN=CTI12_AA152190 PE=4 SV=1	CTI12_AA152190	0.663293	0.609207	0.678933	0.643974	0.538688	0.607248	0.621895	0.580803	1.51518	1.37167	1.26543	1.26543	1.32107	1.22625	1.143	1.08648	2.79941e-09	2.06197	Nucleotide-binding alpha-beta plait domain-containing protein	CTI12_AA152190	GO:0003723	RNA binding	-	-	-	-	-	-
A0A2U1QAR7	Cucumisin OS=Artemisia annua OX=35608 GN=CTI12_AA053360 PE=3 SV=1	CTI12_AA053360	3.24739	1.8914	2.73984	2.46225	1.84839	1.88065	2.51336	2.42151	0.56129	0.393728	0.623656	0.615054	0.370499	0.668817	0.722581	0.383275	7.49281e-08	0.228306	Cucumisin	CTI12_AA053360	GO:0004252	serine-type endopeptidase activity	-	-	-	-	-	-
A0A2U1PWA8	Peptidase S8, subtilisin-related protein OS=Artemisia annua OX=35608 GN=CTI12_AA104940 PE=3 SV=1	CTI12_AA104940	1.60441	1.59141	1.76334	1.75174	1.75524	1.59141	1.69954	1.3976	0.503497	0.694896	0.603397	0.562438	0.732019	0.721279	0.727273	0.899072	3.12515e-10	0.413835	Peptidase S8, subtilisin-related protein	CTI12_AA104940	GO:0004252	serine-type endopeptidase activity	-	-	-	-	-	-
A0A2U1MB24	Subtilase family protein OS=Artemisia annua OX=35608 GN=CTI12_AA397660 PE=3 SV=1	CTI12_AA397660	1.57112	1.70612	1.5186	1.50656	1.82959	1.49184	1.62801	1.53061	0.433673	0.477024	0.517347	0.454082	0.498906	0.567347	0.65102	0.613786	4.09925e-12	0.329607	Subtilase family protein	CTI12_AA397660	GO:0004252	serine-type endopeptidase activity	-	-	-	-	-	-
A0A2U1LY87	Subtilisin-like serine protease 2 OS=Artemisia annua OX=35608 GN=CTI12_AA440140 PE=3 SV=1	CTI12_AA440140	1.54013	1.76214	1.87852	1.86009	1.69475	1.57483	1.94469	1.51734	0.452924	0.285249	0.490585	0.497522	0.318872	0.509415	0.52329	0.336226	2.03489e-11	0.247892	Subtilisin-like serine protease 2	CTI12_AA440140	GO:0004252	serine-type endopeptidase activity	-	-	-	-	-	-
A0A2U1L7H5	Peptidase S8/S53 domain-containing protein OS=Artemisia annua OX=35608 GN=CTI12_AA521930 PE=3 SV=1	CTI12_AA521930	1.90311	2.19712	2.76701	2.35409	1.83278	2.52492	2.86621	2.21152	0.503876	0.432526	0.568106	0.585825	0.453287	0.518272	0.595792	0.379469	1.96584e-09	0.216391	Peptidase S8/S53 domain-containing protein	CTI12_AA521930	GO:0004252	serine-type endopeptidase activity	-	-	-	-	-	-
A0A2U1NUR3	Uncharacterized protein OS=Artemisia annua OX=35608 GN=CTI12_AA227110 PE=3 SV=1	CTI12_AA227110	0.507117	0.403475	0.66726	0.675267	0.344595	0.417954	0.596975	0.464286	1.85232	1.31851	1.59073	1.54151	1.34342	1.5	1.25869	1.14146	6.58631e-08	2.83219	Uncharacterized protein	CTI12_AA227110	GO:0007165	signal transduction	-	-	-	-	-	-
A0A2U1MT48	Rubber elongation factor OS=Artemisia annua OX=35608 GN=CTI12_AA207140 PE=3 SV=1	CTI12_AA207140	0.467116	0.804646	0.551433	0.60371	0.80887	0.771911	0.391231	0.823654	1.46146	1.63659	1.30834	1.34636	1.3946	1.30834	1.15523	1.07251	1.61923e-06	2.04563	Rubber elongation factor	CTI12_AA207140	GO:0003746	translation elongation factor activity	-	-	-	-	-	-
A0A2U1QNJ2	Uncharacterized protein OS=Artemisia annua OX=35608 GN=CTI12_AA006290 PE=4 SV=1	CTI12_AA006290	1.32725	1.56883	1.42167	1.46352	1.28543	1.13057	1.07296	1.32287	0.476721	0.837983	0.525304	0.524291	0.730687	0.58502	0.595142	0.796137	2.87972e-07	0.478735	Uncharacterized protein	CTI12_AA006290	-	-	-	-	-	-	-	-
A0A2U1QN78	Uncharacterized protein OS=Artemisia annua OX=35608 GN=CTI12_AA007300 PE=4 SV=1	CTI12_AA007300	0.518443	0.670982	0.677254	0.709016	0.614887	0.77562	0.785861	0.665588	1.95685	1.03893	1.61381	1.58037	1.3832	1.6246	1.28479	1.26025	2.74528e-06	2.16751	Uncharacterized protein	CTI12_AA007300	-	-	-	-	-	-	-	-
A0A2U1QBW0	Late embryogenesis abundant protein, LEA-14, Immunoglobulin-like fold protein OS=Artemisia annua OX=35608 GN=CTI12_AA008810 PE=4 SV=1	CTI12_AA008810	0.67288	0.589537	0.56384	0.741845	0.54829	0.608652	0.655172	0.685111	1.45473	1.42032	1.33803	1.32696	1.33271	1.32495	1.32897	1.08201	4.24785e-10	2.09437	Late embryogenesis abundant protein, LEA-14, Immunoglobulin-like fold protein	CTI12_AA008810	-	-	-	-	-	-	-	-
A0A2U1Q0Y1	Uncharacterized protein OS=Artemisia annua OX=35608 GN=CTI12_AA023580 PE=4 SV=1	CTI12_AA023580	0.462209	0.434248	0.481589	0.466085	0.474929	0.46736	0.503876	0.511826	1.26395	1.21899	1.26395	1.1561	1.26647	1.08515	1.0842	0.937016	2.06416e-10	2.43965	Uncharacterized protein	CTI12_AA023580	-	-	-	-	-	-	-	-
A0A2U1QGV2	FASCICLIN-like arabinogalactan 1 OS=Artemisia annua OX=35608 GN=CTI12_AA031020 PE=3 SV=1	CTI12_AA031020	2.58186	1.78791	2.33753	2.36146	1.94153	1.78196	2.04408	1.55203	0.531219	0.352645	0.455897	0.411298	0.400504	0.527255	0.521308	0.471033	5.07599e-09	0.22401	FASCICLIN-like arabinogalactan 1	CTI12_AA031020	-	-	-	-	-	-	-	-
A0A2U1QF28	SERF-like protein OS=Artemisia annua OX=35608 GN=CTI12_AA037660 PE=3 SV=1	CTI12_AA037660	0.355263	0.370887	0.394737	0.528947	0.354935	0.398804	0.451754	0.433699	1.85344	1.67807	1.40778	1.82353	1.4307	1.3998	1.14457	1.24211	1.65471e-08	3.64241	SERF-like protein	CTI12_AA037660	-	-	-	-	-	-	-	-
A0A2U1QDU0	ACT domain-containing protein OS=Artemisia annua OX=35608 GN=CTI12_AA041410 PE=4 SV=1	CTI12_AA041410	0.529354	0.614618	0.672211	0.655577	0.772979	0.629014	0.594912	0.623477	1.66777	1.28767	1.48616	1.26689	1.34442	1.36323	1.27132	0.978474	1.96079e-07	2.09459	ACT domain-containing protein	CTI12_AA041410	-	-	-	-	-	-	-	-
A0A2U1QB96	Acid phosphatase (Class B) OS=Artemisia annua OX=35608 GN=CTI12_AA050640 PE=4 SV=1	CTI12_AA050640	1.35987	0.893596	1.68593	1.02726	1.40493	1.77537	1.36096	1.36158	0.382266	0.462377	0.484729	0.426601	0.517993	0.516256	0.500493	0.500545	8.00597e-07	0.348798	Acid phosphatase (Class B)	CTI12_AA050640	-	-	-	-	-	-	-	-
A0A2U1Q8V9	Phox/Bem1p OS=Artemisia annua OX=35608 GN=CTI12_AA061470 PE=4 SV=1	CTI12_AA061470	0.61324	0.248241	0.573171	0.493902	0.360804	0.328643	0.533101	0.41407	1.96884	1.59582	1.94975	1.71256	1.64286	1.75678	1.78191	1.59146	2.26007e-11	3.92687	Phox/Bem1p	CTI12_AA061470	-	-	-	-	-	-	-	-
A0A2U1Q6Y1	DUF4005 domain-containing protein OS=Artemisia annua OX=35608 GN=CTI12_AA067560 PE=3 SV=1	CTI12_AA067560	0.35269	0.450366	0.532024	0.53971	0.525601	0.53814	0.483348	0.518286	1.99269	1.77797	1.59666	1.70533	1.64646	1.47858	1.24033	1.16055	3.49034e-08	3.19747	DUF4005 domain-containing protein	CTI12_AA067560	-	-	-	-	-	-	-	-
A0A2U1Q664	Uncharacterized protein OS=Artemisia annua OX=35608 GN=CTI12_AA069980 PE=4 SV=1	CTI12_AA069980	1.25442	1.49237	1.23119	1.22345	1.63479	1.16785	1.43805	1.0763	0.569685	0.496681	0.585961	0.571719	0.576327	0.69176	0.752798	0.807522	3.6391e-07	0.480343	Uncharacterized protein	CTI12_AA069980	-	-	-	-	-	-	-	-
A0A2U1Q585	Uncharacterized protein OS=Artemisia annua OX=35608 GN=CTI12_AA074270 PE=4 SV=1	CTI12_AA074270	0.853236	0.486139	0.713765	0.846855	0.455446	0.631683	0.789426	0.563366	1.83465	1.20875	1.4901	1.68218	1.34458	1.36535	1.34356	0.986326	8.80558e-06	2.1078	Uncharacterized protein	CTI12_AA074270	-	-	-	-	-	-	-	-
A0A2U1Q083	Uncharacterized protein OS=Artemisia annua OX=35608 GN=CTI12_AA091510 PE=4 SV=1	CTI12_AA091510	0.316975	0.626653	0.279968	0.32502	0.564598	0.562564	0.363636	0.626653	1.47101	1.45052	1.5707	1.73957	1.74739	1.49135	1.40692	1.64602	2.88357e-10	3.41605	Uncharacterized protein	CTI12_AA091510	-	-	-	-	-	-	-	-
A0A2U1PUZ7	DUF4057 domain-containing protein OS=Artemisia annua OX=35608 GN=CTI12_AA110330 PE=4 SV=1	CTI12_AA110330	0.189538	0.326271	0.272934	0.335102	0.350636	0.414195	0.292646	0.414195	2.1822	1.93404	1.58157	1.86758	1.7119	1.67055	1.35805	1.20925	9.47989e-09	5.20711	DUF4057 domain-containing protein	CTI12_AA110330	-	-	-	-	-	-	-	-
A0A2U1PRW4	Remorin family protein OS=Artemisia annua OX=35608 GN=CTI12_AA120330 PE=3 SV=1	CTI12_AA120330	0.762357	0.527944	0.724335	0.658745	0.461078	0.467066	0.560837	0.511976	1.65469	1.11122	1.25449	1.15369	1.05608	1.3493	1.19162	0.98384	2.86873e-06	2.08691	Remorin family protein	CTI12_AA120330	-	-	-	-	-	-	-	-
A0A2U1PR53	Uncharacterized protein OS=Artemisia annua OX=35608 GN=CTI12_AA122270 PE=4 SV=1	CTI12_AA122270	0.536073	0.614286	0.629224	0.692237	0.484762	0.56	0.548858	0.532381	1.4581	1.52237	1.4181	1.40857	1.29589	1.2219	1.1781	1.09406	3.68631e-09	2.30481	Uncharacterized protein	CTI12_AA122270	-	-	-	-	-	-	-	-
A0A2U1PNB3	Phox/Bem1p OS=Artemisia annua OX=35608 GN=CTI12_AA134220 PE=4 SV=1	CTI12_AA134220	0.510288	0.527363	0.552263	0.609053	0.502488	0.574129	0.558848	0.514428	1.48856	0.884774	1.16418	1.17612	1.00247	1.24677	1.04279	0.866667	2.24642e-06	2.04015	Phox/Bem1p	CTI12_AA134220	-	-	-	-	-	-	-	-
A0A2U1PIX7	Remorin OS=Artemisia annua OX=35608 GN=CTI12_AA147040 PE=3 SV=1	CTI12_AA147040	0.451643	0.421471	0.441315	0.428169	0.474155	0.4334	0.442254	0.493042	1.55666	1.34554	1.18787	1.13221	1.12113	1.29225	1.35089	1.41502	2.3355e-10	2.90105	Remorin	CTI12_AA147040	-	-	-	-	-	-	-	-
A0A2U1PH57	C2 calcium-dependent membrane targeting OS=Artemisia annua OX=35608 GN=CTI12_AA153350 PE=4 SV=1	CTI12_AA153350	0.183494	0.574974	0.321314	0.329327	0.55636	0.657704	0.310096	0.601861	1.54085	2.03365	1.50155	1.45915	1.85817	1.62875	1.40124	1.54808	9.39271e-09	3.6693	C2 calcium-dependent membrane targeting	CTI12_AA153350	-	-	-	-	-	-	-	-
A0A2U1P2J9	FAS1 domain-containing protein OS=Artemisia annua OX=35608 GN=CTI12_AA172390 PE=3 SV=1	CTI12_AA172390	1.98873	2.32356	1.82976	1.85006	1.85238	1.6724	1.53777	1.82912	0.221436	0.332582	0.213347	0.217391	0.358512	0.262892	0.295248	0.375423	2.90381e-11	0.152974	FAS1 domain-containing protein	CTI12_AA172390	-	-	-	-	-	-	-	-
A0A2U1PAA0	Uncharacterized protein OS=Artemisia annua OX=35608 GN=CTI12_AA176410 PE=4 SV=1	CTI12_AA176410	0.551492	0.541667	0.550529	0.525505	0.487689	0.456439	0.481232	0.454545	1.19886	1.22425	1.12121	1.04356	1.14726	1.26989	1.15909	1.24158	2.10267e-12	2.32291	Uncharacterized protein	CTI12_AA176410	-	-	-	-	-	-	-	-
A0A2U1P604	TRICHOME BIREFRINGENCE-LIKE 38 OS=Artemisia annua OX=35608 GN=CTI12_AA188450 PE=3 SV=1	CTI12_AA188450	2.36949	2.61826	2.12768	2.10169	2.28933	1.67437	1.95819	1.88889	0.346535	0.354802	0.421342	0.39714	0.371751	0.488449	0.586359	0.511864	3.29818e-10	0.204267	TRICHOME BIREFRINGENCE-LIKE 38	CTI12_AA188450	-	-	-	-	-	-	-	-
A0A2U1P4M8	SOUL heme-binding protein, Regulatory factor, effector binding domain protein OS=Artemisia annua OX=35608 GN=CTI12_AA192790 PE=3 SV=1	CTI12_AA192790	1.64027	1.34347	2.16242	1.82953	1.04318	1.26791	2.04564	1.45731	0.39843	0.734228	0.473013	0.545633	0.715436	0.487733	0.52895	0.632215	5.01982e-06	0.353068	SOUL heme-binding protein, Regulatory factor, effector binding domain protein	CTI12_AA192790	-	-	-	-	-	-	-	-
A0A2U1P4H2	Late embryogenesis abundant protein (LEA) family protein OS=Artemisia annua OX=35608 GN=CTI12_AA194340 PE=4 SV=1	CTI12_AA194340	0.111753	0.20269	0.130058	0.247592	0.236311	0.371758	0.210019	0.276657	1.14601	1.05202	0.936599	1.01345	1.06455	0.934678	0.746398	0.623314	5.14867e-08	4.20689	Late embryogenesis abundant protein (LEA) family protein	CTI12_AA194340	-	-	-	-	-	-	-	-
A0A2U1NZB4	DIOX_N domain-containing protein OS=Artemisia annua OX=35608 GN=CTI12_AA209400 PE=4 SV=1	CTI12_AA209400	2.00808	1.60297	1.54747	1.48081	1.64013	1.79936	1.61919	1.862	0.651805	0.724242	0.809979	0.731423	0.8	0.826964	0.922505	0.825253	2.99356e-09	0.464024	DIOX_N domain-containing protein	CTI12_AA209400	-	-	-	-	-	-	-	-
A0A2U1NZF6	Uncharacterized protein OS=Artemisia annua OX=35608 GN=CTI12_AA211600 PE=4 SV=1	CTI12_AA211600	0.544081	0.642713	0.670025	0.8178	0.558704	0.714575	0.642317	0.77834	1.81984	1.78002	1.53036	1.84615	1.34257	1.36538	1.21053	1.14945	1.46083e-06	2.24349	Uncharacterized protein	CTI12_AA211600	-	-	-	-	-	-	-	-
A0A2U1NYE6	TRICHOME BIREFRINGENCE-LIKE 37 OS=Artemisia annua OX=35608 GN=CTI12_AA214870 PE=3 SV=1	CTI12_AA214870	2.43045	2.53765	1.90909	1.89595	2.54507	1.84624	2.28368	1.93531	0.361612	0.280394	0.370095	0.319194	0.337349	0.411453	0.495228	0.53012	2.4887e-10	0.178644	TRICHOME BIREFRINGENCE-LIKE 37	CTI12_AA214870	-	-	-	-	-	-	-	-
A0A2U1NTY2	RmlC-like jelly roll fold protein OS=Artemisia annua OX=35608 GN=CTI12_AA228970 PE=4 SV=1	CTI12_AA228970	3.80446	2.12324	3.42651	3.58136	2.4111	2.85513	3.16535	2.31044	0.280339	0.370079	0.279398	0.244591	0.328084	0.181562	0.204139	0.329396	9.89201e-09	0.0936576	RmlC-like jelly roll fold protein	CTI12_AA228970	-	-	-	-	-	-	-	-
A0A2U1NSF5	Uncharacterized protein OS=Artemisia annua OX=35608 GN=CTI12_AA234310 PE=4 SV=1	CTI12_AA234310	1.62476	1.33443	1.22095	0.778095	2.81031	1.71162	3.28571	2.3432	0.924342	0.440952	0.509868	0.566886	0.61619	0.58443	1.03618	1.26	0.00293786	0.393065	Uncharacterized protein	CTI12_AA234310	-	-	-	-	-	-	-	-
A0A2U1M726	Uncharacterized protein OS=Artemisia annua OX=35608 GN=CTI12_AA257090 PE=4 SV=1	CTI12_AA257090	0.223158	0.216531	0.362807	0.533333	0.217695	0.332945	0.310175	0.321304	3.33295	2.63579	2.49127	2.90105	1.57544	2.2142	1.62398	1.72561	5.30652e-07	7.34737	Uncharacterized protein	CTI12_AA257090	-	-	-	-	-	-	-	-
A0A2U1NI68	Phox/Bem1p OS=Artemisia annua OX=35608 GN=CTI12_AA261730 PE=4 SV=1	CTI12_AA261730	0.4	0.398622	0.579464	0.652679	0.374016	0.545276	0.557143	0.431102	1.99016	1.57589	1.42913	1.45571	1.57321	1.49606	1.23524	1.35982	1.18976e-08	3.07626	Phox/Bem1p	CTI12_AA261730	-	-	-	-	-	-	-	-
A0A2U1N981	Uncharacterized protein OS=Artemisia annua OX=35608 GN=CTI12_AA292360 PE=4 SV=1	CTI12_AA292360	0.314421	0.384615	0.390859	0.49015	0.360947	0.551282	0.500394	0.50789	1.77909	1.02837	1.32249	1.26036	1.10244	1.35306	1.33432	1.32861	5.82833e-08	3.00202	Uncharacterized protein	CTI12_AA292360	-	-	-	-	-	-	-	-
A0A2U1N6K7	Tetratricopeptide-like helical OS=Artemisia annua OX=35608 GN=CTI12_AA301230 PE=4 SV=1	CTI12_AA301230	0.617916	0.664286	0.716636	0.746801	0.638776	0.723469	0.686472	0.733673	1.31939	1.41042	1.57041	1.53776	1.4479	1.37143	1.52449	1.34278	1.08715e-11	2.08475	Tetratricopeptide-like helical	CTI12_AA301230	-	-	-	-	-	-	-	-
A0A2U1N4F1	FASCICLIN-like arabinogalactan protein 8 OS=Artemisia annua OX=35608 GN=CTI12_AA305220 PE=3 SV=1	CTI12_AA305220	3.36761	1.88164	2.9653	2.57841	2.47643	2.15547	2.86761	1.87462	0.488465	0.376607	0.446339	0.441324	0.420308	0.481444	0.494483	0.496144	3.2007e-08	0.180746	FASCICLIN-like arabinogalactan protein 8	CTI12_AA305220	-	-	-	-	-	-	-	-
A0A2U1N3Z4	Uncharacterized protein OS=Artemisia annua OX=35608 GN=CTI12_AA310780 PE=4 SV=1	CTI12_AA310780	0.545373	0.634783	0.655885	0.706199	0.681522	0.667391	0.685535	0.728261	2.30109	2.05571	1.74348	1.84565	1.90836	1.56087	1.29565	1.42318	2.48216e-07	2.6643	Uncharacterized protein	CTI12_AA310780	-	-	-	-	-	-	-	-
A0A2U1MXI5	IQ motif, EF-hand binding site OS=Artemisia annua OX=35608 GN=CTI12_AA312600 PE=4 SV=1	CTI12_AA312600	0.448276	0.285419	0.522686	0.521779	0.327818	0.311272	0.489111	0.302999	1.95243	1.80853	1.79421	2.08066	1.54356	1.65253	1.54085	1.34483	1.08284e-09	4.27425	IQ motif, EF-hand binding site	CTI12_AA312600	-	-	-	-	-	-	-	-
A0A2U1N344	Uncharacterized protein OS=Artemisia annua OX=35608 GN=CTI12_AA313970 PE=4 SV=1	CTI12_AA313970	0.339347	0.307849	0.468213	0.546392	0.319062	0.394495	0.37543	0.474006	1.93578	2.19674	1.77166	2.15291	1.77835	1.55657	1.54332	1.65034	4.68617e-10	4.52298	Uncharacterized protein	CTI12_AA313970	-	-	-	-	-	-	-	-
A0A2U1M9I2	Uncharacterized protein OS=Artemisia annua OX=35608 GN=CTI12_AA319790 PE=4 SV=1	CTI12_AA319790	1.46841	1.4475	1.61859	1.52563	1.75662	1.39352	1.56496	1.20608	0.443572	0.45292	0.491658	0.403337	0.529201	0.57998	0.494603	0.582837	1.92265e-10	0.332026	Uncharacterized protein	CTI12_AA319790	-	-	-	-	-	-	-	-
A0A2U1MX87	Ataxin-2, C-terminal OS=Artemisia annua OX=35608 GN=CTI12_AA329430 PE=4 SV=1	CTI12_AA329430	0.523669	0.357798	0.380917	0.406065	0.334353	0.417941	0.375	0.458716	2.46993	1.5932	1.68502	1.70642	1.41124	1.69521	1.56371	1.36095	5.68166e-08	4.14375	Ataxin-2, C-terminal	CTI12_AA329430	-	-	-	-	-	-	-	-
A0A2U1MTZ5	SMAP domain-containing protein OS=Artemisia annua OX=35608 GN=CTI12_AA334960 PE=4 SV=1	CTI12_AA334960	0.57053	1.00803	0.666667	0.753819	0.662844	0.922018	0.703504	0.818807	1.89106	1.49686	1.57683	1.90023	1.43935	1.60092	1.29587	1.16712	3.06769e-06	2.02551	SMAP domain-containing protein	CTI12_AA334960	-	-	-	-	-	-	-	-
A0A2U1MU13	Lipase/lipooxygenase, PLAT/LH2 OS=Artemisia annua OX=35608 GN=CTI12_AA334980 PE=4 SV=1	CTI12_AA334980	1.7304	1.32508	1.45542	1.35446	1.55521	1.52219	1.67562	1.32714	0.685243	0.62406	0.731682	0.681115	0.756176	0.783282	0.765738	0.712137	2.44598e-09	0.480468	Lipase/lipooxygenase, PLAT/LH2	CTI12_AA334980	-	-	-	-	-	-	-	-
A0A2U1MVJ8	Remorin family protein OS=Artemisia annua OX=35608 GN=CTI12_AA336740 PE=3 SV=1	CTI12_AA336740	0.560185	0.464552	0.501852	0.475926	0.486007	0.488806	0.492593	0.465485	1.50093	1.12593	0.907649	1.09888	1.0463	1.15019	0.958955	0.962037	3.26467e-07	2.22362	Remorin family protein	CTI12_AA336740	-	-	-	-	-	-	-	-
A0A2U1MVA4	PMR5 N-terminal domain, PC-Esterase OS=Artemisia annua OX=35608 GN=CTI12_AA337920 PE=3 SV=1	CTI12_AA337920	2.1734	1.85957	1.65745	1.63085	1.77021	1.50851	1.58298	1.85745	0.547872	0.615957	0.632979	0.609574	0.584043	0.682979	0.842553	0.697872	1.90447e-09	0.371344	PMR5 N-terminal domain, PC-Esterase	CTI12_AA337920	-	-	-	-	-	-	-	-
A0A2U1MSZ0	Uncharacterized protein OS=Artemisia annua OX=35608 GN=CTI12_AA345110 PE=4 SV=1	CTI12_AA345110	0.542471	0.615148	0.967181	0.811776	0.422723	0.542477	0.548263	0.591607	1.78301	1.60232	1.1085	1.37973	1.36776	1.30194	1.19345	1.19691	3.99094e-06	2.16866	Uncharacterized protein	CTI12_AA345110	-	-	-	-	-	-	-	-
A0A2U1MRW9	Glyoxal oxidase-related protein OS=Artemisia annua OX=35608 GN=CTI12_AA346480 PE=4 SV=1	CTI12_AA346480	1.98393	1.92707	2.09529	2.00574	1.72527	1.3976	1.55339	1.56444	0.555445	0.584386	0.588412	0.562438	0.533869	0.631369	0.674326	0.629162	3.78044e-09	0.333929	Glyoxal oxidase-related protein	CTI12_AA346480	-	-	-	-	-	-	-	-
A0A2U1MMK6	Uncharacterized protein OS=Artemisia annua OX=35608 GN=CTI12_AA362860 PE=4 SV=1	CTI12_AA362860	0.654851	0.66408	0.808769	0.809701	0.472284	0.677384	0.73041	0.583149	1.95898	1.1222	1.50111	1.45344	1.25466	1.61641	1.50333	1.04478	8.26094e-06	2.12103	Uncharacterized protein	CTI12_AA362860	-	-	-	-	-	-	-	-
A0A2U1MH59	PRLI-interacting factor OS=Artemisia annua OX=35608 GN=CTI12_AA365100 PE=4 SV=1	CTI12_AA365100	0.326825	0.445128	0.460102	0.578947	0.704615	0.641026	0.561121	0.711795	2.39282	1.74958	1.25333	1.35077	1.35908	1.42256	1.3959	1.45331	5.20996e-06	2.79426	PRLI-interacting factor	CTI12_AA365100	-	-	-	-	-	-	-	-
A0A2U1MFK7	Zinc finger, C2H2 OS=Artemisia annua OX=35608 GN=CTI12_AA385880 PE=4 SV=1	CTI12_AA385880	0.557196	0.642211	0.601476	0.740775	0.496482	0.701508	0.691882	0.788945	1.55276	1.30627	1.30251	1.27739	1.39852	1.25729	1.17688	1.27583	4.80495e-09	2.0204	Zinc finger, C2H2	CTI12_AA385880	-	-	-	-	-	-	-	-
A0A2U1KVB9	Endosulphine OS=Artemisia annua OX=35608 GN=CTI12_AA389300 PE=3 SV=1	CTI12_AA389300	0.342569	0.602537	0.577666	0.810243	0.469345	0.674419	0.538203	0.715645	1.86681	1.88161	1.33404	1.82875	1.24349	1.34461	1.0444	0.996641	2.74251e-05	2.4395	Endosulphine	CTI12_AA389300	-	-	-	-	-	-	-	-
A0A2U1M6G5	Uncharacterized protein OS=Artemisia annua OX=35608 GN=CTI12_AA416610 PE=4 SV=1	CTI12_AA416610	0.282883	0.374761	0.375676	0.656757	0.382409	0.516252	0.540541	0.43499	1.60229	1.21892	1.03346	1.28203	1.0036	0.986616	0.693117	0.904505	2.79122e-05	2.44778	Uncharacterized protein	CTI12_AA416610	-	-	-	-	-	-	-	-
A0A2U1M1G0	Uncharacterized protein OS=Artemisia annua OX=35608 GN=CTI12_AA436680 PE=4 SV=1	CTI12_AA436680	0.625219	0.661426	0.747811	0.917688	0.567086	0.805031	0.743433	0.705451	2.04193	1.47811	1.37631	1.60063	1.38792	1.46436	1.22746	1.15236	4.74928e-06	2.03166	Uncharacterized protein	CTI12_AA436680	-	-	-	-	-	-	-	-
A0A2U1LVS5	Lysm domain GPI-anchored protein 1 OS=Artemisia annua OX=35608 GN=CTI12_AA447940 PE=4 SV=1	CTI12_AA447940	2.21277	1.43968	1.69653	1.99328	1.70887	1.80658	1.91713	1.91725	0.652044	0.637178	0.535394	0.549352	0.566629	0.555334	0.578265	0.488242	4.62157e-10	0.310537	Lysm domain GPI-anchored protein 1	CTI12_AA447940	-	-	-	-	-	-	-	-
A0A2U1LHA1	IQ-domain 2 OS=Artemisia annua OX=35608 GN=CTI12_AA452620 PE=3 SV=1	CTI12_AA452620	0.533525	0.352884	0.564176	0.545019	0.372434	0.446725	0.578544	0.404692	1.9824	1.48372	1.4868	1.85142	1.39847	1.34897	1.18671	1.14176	2.53559e-07	3.12803	IQ-domain 2	CTI12_AA452620	-	-	-	-	-	-	-	-
A0A2U1LU19	Late embryogenesis abundant protein Dc3 OS=Artemisia annua OX=35608 GN=CTI12_AA453910 PE=4 SV=1	CTI12_AA453910	0.329749	0.503099	0.455197	0.551971	0.555785	0.769628	0.577061	0.746901	1.5	1.0672	1.25723	1.33988	1.07885	1.07541	0.943182	0.799283	2.91796e-05	2.01832	Late embryogenesis abundant protein Dc3	CTI12_AA453910	-	-	-	-	-	-	-	-
A0A2U1L9F4	Uncharacterized protein OS=Artemisia annua OX=35608 GN=CTI12_AA515910 PE=4 SV=1	CTI12_AA515910	1.91071	1.83479	2.26148	1.98087	1.29155	1.25267	1.70791	1.34597	0.463557	0.375	0.506317	0.435374	0.434949	0.541302	0.551992	0.621173	3.10702e-07	0.289245	Uncharacterized protein	CTI12_AA515910	-	-	-	-	-	-	-	-
A0A2U1L888	Universal stress protein PHOS34 OS=Artemisia annua OX=35608 GN=CTI12_AA524040 PE=4 SV=1	CTI12_AA524040	1.88581	1.82895	1.87834	1.65208	1.51113	1.47368	1.64674	1.68725	0.723684	0.853789	0.685223	0.720648	0.817503	0.70749	0.744939	0.858058	3.96636e-10	0.450556	Universal stress protein PHOS34	CTI12_AA524040	-	-	-	-	-	-	-	-
A0A2U1L3F9	Zinc finger (C2H2 type) family protein OS=Artemisia annua OX=35608 GN=CTI12_AA536380 PE=4 SV=1	CTI12_AA536380	0.27506	0.376691	0.393745	0.385726	0.364204	0.442248	0.373697	0.450572	2.08741	2.29832	1.70447	2.09053	1.62069	1.55463	1.2487	1.25421	1.50751e-07	4.5262	Zinc finger (C2H2 type) family protein	CTI12_AA536380	-	-	-	-	-	-	-	-
A0A2U1KY62	Uncharacterized protein OS=Artemisia annua OX=35608 GN=CTI12_AA551560 PE=4 SV=1	CTI12_AA551560	0.210216	0.395153	0.611002	0.676817	0.398314	0.581665	0.478389	0.479452	1.99157	2.52358	1.5764	1.89252	1.47741	1.65227	1.07798	1.6169	1.67217e-06	3.60443	Uncharacterized protein	CTI12_AA551560	-	-	-	-	-	-	-	-
A0A2U1KLR2	Disease resistance protein (TIR class) OS=Artemisia annua OX=35608 GN=CTI12_AA588710 PE=4 SV=1	CTI12_AA588710	0.310932	0.445663	0.396953	0.370968	0.492522	0.541376	0.383513	0.527418	1.65204	1.38889	1.36989	1.32104	1.39068	1.32403	1.17448	1.04211	3.20554e-09	3.07354	Disease resistance protein (TIR class)	CTI12_AA588710	-	-	-	-	-	-	-	-
A0A2U1KG68	RIN4, pathogenic type III effector avirulence factor Avr cleavage site OS=Artemisia annua OX=35608 GN=CTI12_AA606280 PE=4 SV=1	CTI12_AA606280	0.357333	0.487124	0.403556	0.558222	0.44206	0.521459	0.488889	0.556867	2.19957	1.57511	1.48069	1.81116	1.32	1.54614	1.22532	1.07378	9.72012e-07	3.2058	RIN4, pathogenic type III effector avirulence factor Avr cleavage site	CTI12_AA606280	-	-	-	-	-	-	-	-
A0A2U1K8V6	Remorin, C-terminal OS=Artemisia annua OX=35608 GN=CTI12_AA630870 PE=3 SV=1	CTI12_AA630870	0.451727	0.412758	0.434012	0.429584	0.438086	0.484991	0.471213	0.468105	1.606	1.17183	1.15478	1.197	1.21523	1.24672	1.09099	1.21878	1.1461e-09	2.75767	Remorin, C-terminal	CTI12_AA630870	-	-	-	-	-	-	-	-
A0A1B1LN48	Dormancy-associated protein 1 (Fragment) OS=Chrysanthemum morifolium OX=41568 GN=DRM1 PE=2 SV=1	DRM1	0.414875	0.369765	0.526882	0.617384	0.287028	0.3524	0.415771	0.406537	1.71502	1.3181	1.17058	1.43718	1.21505	1.4239	1.02247	1.06362	1.12493e-07	3.05722	Dormancy-associated protein 1 (Fragment)	DRM1	-	-	-	-	-	-	-	-
