# Supplementary material for: Metabolomics and proteomics analyses of Chrysanthemi Flos: a mechanism study of changes in proteins and metabolites by processing methods
Source: Chin Med. 2024 Nov 19;19:160. doi: 10.1186/s13020-024-01013-w (PMC11575428; doi:10.1186/s13020-024-01013-w)
Supplement: Supplementary file 10 — Additional file 10. [file 13020_2024_1013_MOESM10_ESM.xlsx]

## Sheet: FCF vs SCF
Table S5. KEGG enrichment analysis of different abundance proteins among different Chrysanthemi Flos
Id	Classification_level1	Classification_level2	Term	Protein	ListHits	ListTotal	PopHits	PopTotal	p-value	p-adj	Enrichment_score
map00190	Metabolism	Energy metabolism	Oxidative phosphorylation	A0A2U1PIV4,A0A2U1L7A8,A0A2U1MFC4	3	60	1121	16740	0.77512	0.832114	0.746655
map00520	Metabolism	Carbohydrate metabolism	Amino sugar and nucleotide sugar metabolism	A0A2U1LGA0,A0A2U1N363,A0A2U1KSQ9,A0A2U1PLQ2	4	60	295	16740	0.0213001	0.0915366	3.78305
map00260	Metabolism	Amino acid metabolism	Glycine, serine and threonine metabolism	A0A2U1QKI0,A0A2U1Q4Q5,A0A2U1Q5R1,A0A2U1LHP7	4	60	237	16740	0.0102828	0.0696152	4.70886
map00561	Metabolism	Lipid metabolism	Glycerolipid metabolism	A0A2U1QKI0,A0A2U1NGB1	2	60	175	16740	0.130056	0.279238	3.18857
map00071	Metabolism	Lipid metabolism	Fatty acid degradation	A0A2U1QKI0,A0A2U1KVC5	2	60	142	16740	0.0920141	0.248779	3.92958
map00380	Metabolism	Amino acid metabolism	Tryptophan metabolism	A0A2U1QKI0	1	60	103	16740	0.309937	0.452508	2.70874
map00310	Metabolism	Amino acid metabolism	Lysine degradation	A0A2U1QKI0,A0A2U1NQS7	2	60	87	16740	0.0389069	0.14201	6.41379
map00410	Metabolism	Metabolism of other amino acids	beta-Alanine metabolism	A0A2U1QKI0,A0A2U1L8P3	2	60	98	16740	0.0482181	0.159996	5.69388
map00340	Metabolism	Amino acid metabolism	Histidine metabolism	A0A2U1QKI0	1	60	51	16740	0.167564	0.319247	5.47059
map00620	Metabolism	Carbohydrate metabolism	Pyruvate metabolism	A0A2U1QKI0	1	60	338	16740	0.706551	0.781488	0.825444
map00330	Metabolism	Amino acid metabolism	Arginine and proline metabolism	A0A2U1QKI0,W0GES8,A0A2U1ME94,A0A2U1MS62,A0A2U1LG57	5	60	124	16740	8.10886e-05	0.00295973	11.25
map00280	Metabolism	Amino acid metabolism	Valine, leucine and isoleucine degradation	A0A2U1QKI0,A0A2U1Q4Q5,A0A2U1Q5R1	3	60	137	16740	0.0130656	0.0794821	6.10949
map00300	Metabolism	Amino acid metabolism	Lysine biosynthesis	A0A2U1QKI0	1	60	43	16740	0.143236	0.290451	6.48837
map01230	Metabolism	Global and overview maps	Biosynthesis of amino acids	A0A2U1QKI0,W0GES8,A0A2U1ME94,A0A2U1MS62,A0A2U1LG57,A0A2U1PW80,A0A2U1Q4C7,A0A2U1LHP7	8	60	696	16740	0.00324723	0.0390791	3.2069
map00053	Metabolism	Carbohydrate metabolism	Ascorbate and aldarate metabolism	A0A2U1QKI0,A0A2U1PDJ1	2	60	101	16740	0.0508856	0.161506	5.52475
map00010	Metabolism	Carbohydrate metabolism	Glycolysis / Gluconeogenesis	A0A2U1QKI0,A0A2U1L2J0	2	60	388	16740	0.406759	0.511955	1.43814
map00770	Metabolism	Metabolism of cofactors and vitamins	Pantothenate and CoA biosynthesis	A0A2U1L8P3	1	60	62	16740	0.199908	0.347459	4.5
map00240	Metabolism	Nucleotide metabolism	Pyrimidine metabolism	A0A2U1L8P3	1	60	554	16740	0.867728	0.904916	0.50361
map00983	Metabolism	Xenobiotics biodegradation and metabolism	Drug metabolism - other enzymes	A0A2U1L8P3	1	60	37	16740	0.124533	0.275483	7.54054
map01212	Metabolism	Global and overview maps	Fatty acid metabolism	A0A2U1KVC5	1	60	352	16740	0.721233	0.785821	0.792614
map00592	Metabolism	Lipid metabolism	alpha-Linolenic acid metabolism	A0A2U1KVC5	1	60	140	16740	0.396371	0.511955	1.99286
map00040	Metabolism	Carbohydrate metabolism	Pentose and glucuronate interconversions	A0A2U1M746,A0A2U1NYJ4	2	60	195	16740	0.154615	0.305051	2.86154
map00500	Metabolism	Carbohydrate metabolism	Starch and sucrose metabolism	A0A2U1M746,A0A2U1PXI3,A0A2U1P3K6,A0A2U1M310,A0A2U1LKR8,A0A2U1PV38,A0A2U1PLQ2,A0A2U1NYJ4	8	60	605	16740	0.00135571	0.0239433	3.68926
map00052	Metabolism	Carbohydrate metabolism	Galactose metabolism	A0A2U1LJE4,A0A2U1P3K6,A0A2U1N363	3	60	151	16740	0.016925	0.0882518	5.54305
map00350	Metabolism	Amino acid metabolism	Tyrosine metabolism	A0A385JFK3,A0A2U1ME94,A0A2U1Q464,A0A2U1Q4C7	4	60	135	16740	0.00139075	0.0239433	8.26667
map00130	Metabolism	Metabolism of cofactors and vitamins	Ubiquinone and other terpenoid-quinone biosynthesis	A0A385JFK3,A0A2U1P382,A0A2U1Q4C7	3	60	123	16740	0.00976958	0.0696152	6.80488
map00360	Metabolism	Amino acid metabolism	Phenylalanine metabolism	A0A385JFK3,A0A2U1ME94,A0A2U1P382,A0A2U1LED6,A0A2U1Q4C7,A0A2U1P3T4	6	60	129	16740	6.63428e-06	0.000484302	12.9767
map00710	Metabolism	Energy metabolism	Carbon fixation in photosynthetic organisms	A0A2U1ME94,A0A2U1PW80	2	60	387	16740	0.405499	0.511955	1.44186
map00400	Metabolism	Amino acid metabolism	Phenylalanine, tyrosine and tryptophan biosynthesis	A0A2U1ME94,A0A2U1Q4C7	2	60	150	16740	0.100899	0.253987	3.72
map00950	Metabolism	Biosynthesis of other secondary metabolites	Isoquinoline alkaloid biosynthesis	A0A2U1ME94,A0A2U1Q4C7	2	60	80	16740	0.0333898	0.128287	6.975
map01200	Metabolism	Global and overview maps	Carbon metabolism	A0A2U1ME94,A0A2U1PW80,A0A2U1LHP7	3	60	988	16740	0.695713	0.781339	0.847166
map01210	Metabolism	Global and overview maps	2-Oxocarboxylic acid metabolism	A0A2U1ME94	1	60	187	16740	0.490956	0.587537	1.49198
map00250	Metabolism	Amino acid metabolism	Alanine, aspartate and glutamate metabolism	A0A2U1ME94,A0A2U1Q4Q5,A0A2U1Q5R1	3	60	118	16740	0.00872609	0.0696152	7.09322
map00220	Metabolism	Amino acid metabolism	Arginine biosynthesis	A0A2U1ME94	1	60	66	16740	0.211361	0.358822	4.22727
map00960	Metabolism	Biosynthesis of other secondary metabolites	Tropane, piperidine and pyridine alkaloid biosynthesis	A0A2U1ME94,A0A2U1Q4C7	2	60	59	16740	0.0189633	0.0915366	9.45763
map00270	Metabolism	Amino acid metabolism	Cysteine and methionine metabolism	A0A2U1ME94,A0A2U1Q4Q5,A0A2U1Q5R1,A0A2U1Q4C7,A0A0K2F2K6	5	60	239	16740	0.00163995	0.0239433	5.83682
map04141	Genetic Information Processing	Folding, sorting and degradation	Protein processing in endoplasmic reticulum	A0A2U1M3W0,A0A2U1NUG6,A0A2U1QH25	3	60	613	16740	0.377563	0.501129	1.36542
map00940	Metabolism	Biosynthesis of other secondary metabolites	Phenylpropanoid biosynthesis	A0A2U1M310,A0A2U1NAM1,A0A2U1P382,A0A2U1LED6,A0A2U1KCG5,A0A2U1P3T4	6	60	519	16740	0.01049	0.0696152	3.22543
map00460	Metabolism	Metabolism of other amino acids	Cyanoamino acid metabolism	A0A2U1M310	1	60	199	16740	0.512668	0.603626	1.40201
map01220	Metabolism	Global and overview maps	Degradation of aromatic compounds	A0A2U1P382	1	60	34	16740	0.115032	0.270881	8.20588
map00945	Metabolism	Biosynthesis of other secondary metabolites	Stilbenoid, diarylheptanoid and gingerol biosynthesis	A0A2U1P382,A0A2U1P3T4	2	60	94	16740	0.0447451	0.155542	5.93617
map00941	Metabolism	Biosynthesis of other secondary metabolites	Flavonoid biosynthesis	A0A2U1P382,A0A2U1P3T4	2	60	184	16740	0.140991	0.290451	3.03261
map04142	Cellular Processes	Transport and catabolism	Lysosome	A0A2U1M1Z5,A0A2U1KSS2,A0A2U1Q704	3	60	142	16740	0.0143786	0.0807413	5.89437
map04210	Cellular Processes	Cell growth and death	Apoptosis	A0A2U1M1Z5,A0A2U1KSS2,A0A2U1LAU3	3	60	87	16740	0.00374731	0.0390791	9.62069
map00643	Metabolism	Xenobiotics biodegradation and metabolism	Styrene degradation	A0A2U1Q464	1	60	24	16740	0.0826217	0.231976	11.625
map00030	Metabolism	Carbohydrate metabolism	Pentose phosphate pathway	A0A2U1PW80	1	60	126	16740	0.364997	0.501129	2.21429
map01051	Metabolism	Metabolism of terpenoids and polyketides	Biosynthesis of ansamycins	A0A2U1PW80	1	60	6	16740	0.0213167	0.0915366	46.5
map00906	Metabolism	Metabolism of terpenoids and polyketides	Carotenoid biosynthesis	A0JBX7,A0A2U1Q1V6,A0A286MU88	3	60	193	16740	0.0319576	0.128287	4.33679
map04010	Environmental Information Processing	Signal transduction	MAPK signaling pathway	A0A2U1QH25	1	60	129	16740	0.371852	0.501129	2.16279
map03040	Genetic Information Processing	Transcription	Spliceosome	A0A2U1QH25,A0A2U1Q4B3	2	60	501	16740	0.539904	0.625603	1.11377
map04144	Cellular Processes	Transport and catabolism	Endocytosis	A0A2U1QH25	1	60	435	16740	0.794556	0.840617	0.641379
map00401	Metabolism	Biosynthesis of other secondary metabolites	Novobiocin biosynthesis	A0A2U1Q4C7	1	60	23	16740	0.0793173	0.231606	12.1304
map00562	Metabolism	Carbohydrate metabolism	Inositol phosphate metabolism	A0A2U1PDJ1,A0A2U1NG10	2	60	120	16740	0.0689355	0.209679	4.65
map04145	Cellular Processes	Transport and catabolism	Phagosome	A0A2U1LAU3	1	60	180	16740	0.477853	0.587537	1.55
map04520	Cellular Processes	Cellular community - eukaryotes	Adherens junction	A0A2U1LAU3	1	60	52	16740	0.170556	0.319247	5.36538
map04015	Environmental Information Processing	Signal transduction	Rap1 signaling pathway	A0A2U1LAU3	1	60	59	16740	0.191212	0.347459	4.72881
map04390	Environmental Information Processing	Signal transduction	Hippo signaling pathway	A0A2U1LAU3	1	60	114	16740	0.336832	0.482132	2.44737
map04391	Environmental Information Processing	Signal transduction	Hippo signaling pathway - fly	A0A2U1LAU3	1	60	97	16740	0.294818	0.443006	2.87629
map04510	Cellular Processes	Cellular community - eukaryotes	Focal adhesion	A0A2U1LAU3	1	60	62	16740	0.199908	0.347459	4.5
map04810	Cellular Processes	Cell motility	Regulation of actin cytoskeleton	A0A2U1LAU3	1	60	117	16740	0.343986	0.482903	2.38462
map04530	Cellular Processes	Cellular community - eukaryotes	Tight junction	A0A2U1LAU3	1	60	84	16740	0.260934	0.423293	3.32143
map03010	Genetic Information Processing	Translation	Ribosome	A0A2U1P5T1,A0A2U1PCV7	2	60	1554	16740	0.979502	0.993106	0.359073
map02010	Environmental Information Processing	Membrane transport	ABC transporters	A0A2U1NCH4	1	60	91	16740	0.279373	0.443006	3.06593
map00195	Metabolism	Energy metabolism	Photosynthesis	A0A2U1LJC7	1	60	1380	16740	0.994324	0.994324	0.202174
map00680	Metabolism	Energy metabolism	Methane metabolism	A0A2U1LHP7	1	60	187	16740	0.490956	0.587537	1.49198
map00100	Metabolism	Lipid metabolism	Steroid biosynthesis	A0A2U1P6G4	1	60	98	16740	0.29736	0.443006	2.84694
map00730	Metabolism	Metabolism of cofactors and vitamins	Thiamine metabolism	A0A2U1LMA9	1	60	32	16740	0.108641	0.26436	8.71875
map00521	Metabolism	Biosynthesis of other secondary metabolites	Streptomycin biosynthesis	A0A2U1NG10	1	60	29	16740	0.09897	0.253987	9.62069
map00564	Metabolism	Lipid metabolism	Glycerophospholipid metabolism	A0A2U1NGB1	1	60	240	16740	0.580202	0.661793	1.1625
map00230	Metabolism	Nucleotide metabolism	Purine metabolism	A0A2U1L7J9	1	60	660	16740	0.910886	0.936545	0.422727
map00062	Metabolism	Lipid metabolism	Fatty acid elongation	A0A2U1PSN5	1	60	70	16740	0.222652	0.3694	3.98571
map03070	Environmental Information Processing	Membrane transport	Bacterial secretion system	A0A2U1M1T2	1	60	37	16740	0.124533	0.275483	7.54054
map03060	Genetic Information Processing	Folding, sorting and degradation	Protein export	A0A2U1M1T2	1	60	97	16740	0.294818	0.443006	2.87629

## Sheet: DCF vs FCF 
Table S5. KEGG enrichment analysis of different abundance proteins among different Chrysanthemi Flos
Id	Classification_level1	Classification_level2	Term	Protein	ListHits	ListTotal	PopHits	PopTotal	p-value	p-adj	Enrichment_score
map00710	Metabolism	Energy metabolism	Carbon fixation in photosynthetic organisms	A0A1C9HGP0	1	56	387	16740	0.73072	0.881892	0.772425
map01200	Metabolism	Global and overview maps	Carbon metabolism	A0A1C9HGP0	1	56	988	16740	0.96704	0.96704	0.302559
map00630	Metabolism	Carbohydrate metabolism	Glyoxylate and dicarboxylate metabolism	A0A1C9HGP0,A0A2U1MND8	2	56	365	16740	0.34595	0.572459	1.63796
map00591	Metabolism	Lipid metabolism	Linoleic acid metabolism	A0A2U1LYB6	1	56	36	16740	0.113752	0.303339	8.30357
map00592	Metabolism	Lipid metabolism	alpha-Linolenic acid metabolism	A0A2U1LYB6	1	56	140	16740	0.375676	0.572459	2.1352
map00195	Metabolism	Energy metabolism	Photosynthesis	A0A2U1PW94,A0A2U1N5P2,A0A6M9QJ96,A0A2U1NJM8,A0A2U1QE26,A0A4Y5QJM3,A0A6M9QKH2,A0A2U1LJC7,A0A2U1P5M0	9	56	1380	16740	0.0384295	0.204957	1.94953
map00500	Metabolism	Carbohydrate metabolism	Starch and sucrose metabolism	A0A2U1NQX9,A0A2U1Q3V2,A0A2U1PUN9,A0A2U1NQV5,A0A2U1Q0H2,A0A2U1PRU3,A0A2U1NE24,A0A2U1PRK7	8	56	605	16740	0.000853925	0.0068314	3.95277
map00052	Metabolism	Carbohydrate metabolism	Galactose metabolism	A0A2U1NQX9,A0A2U1NQV5,A0A2U1Q0H2,A0A2U1PRU3,A0A2U1NE24	5	56	151	16740	0.000147369	0.0019358	9.8983
map04310	Environmental Information Processing	Signal transduction	Wnt signaling pathway	A0A2U1QGK2,A0A2U1KN13	2	56	224	16740	0.172361	0.348266	2.66901
map00940	Metabolism	Biosynthesis of other secondary metabolites	Phenylpropanoid biosynthesis	A0A2U1Q3V2,A0A2U1PRK7,A0A2U1P7A1	3	56	519	16740	0.251092	0.446385	1.72791
map00460	Metabolism	Metabolism of other amino acids	Cyanoamino acid metabolism	A0A2U1Q3V2,A0A2U1PRK7	2	56	199	16740	0.143086	0.333489	3.00431
map04142	Cellular Processes	Transport and catabolism	Lysosome	A0A2U1M2G2,A0A2U1M1Z5,A0A2U1QC69,A0A2U1Q873,A0A2U1MCE4,A0A2U1Q704	6	56	142	16740	7.676e-06	0.000245632	12.6308
map04210	Cellular Processes	Cell growth and death	Apoptosis	A0A2U1M2G2,A0A2U1M1Z5,A0A2U1QC69	3	56	87	16740	0.00308112	0.0197192	10.3079
map00190	Metabolism	Energy metabolism	Oxidative phosphorylation	A0A4Y5QJM3,A0A2U1QN14	2	56	1121	16740	0.896899	0.925831	0.533325
map00062	Metabolism	Lipid metabolism	Fatty acid elongation	A0A2U1MCE4	1	56	70	16740	0.209467	0.394291	4.27041
map01212	Metabolism	Global and overview maps	Fatty acid metabolism	A0A2U1MCE4	1	56	352	16740	0.69641	0.881892	0.849229
map00260	Metabolism	Amino acid metabolism	Glycine, serine and threonine metabolism	A0A2U1MND8	1	56	237	16740	0.550591	0.734121	1.2613
map00480	Metabolism	Metabolism of other amino acids	Glutathione metabolism	A0A2U1KM19	1	56	187	16740	0.467477	0.679967	1.59855
map00590	Metabolism	Lipid metabolism	Arachidonic acid metabolism	A0A2U1KM19	1	56	57	16740	0.174133	0.348266	5.24436
map03010	Genetic Information Processing	Translation	Ribosome	A0A2U1N7H5,A0A2U1KVL1,A0A2U1P6F0,A0A2U1NDG2,A0A2U1LX08,A0A2U1Q4D5,A0A2U1NKS1,A0A2U1Q7W0,A0A2U1PQA8	9	56	1554	16740	0.0715299	0.249235	1.73125
map04066	Environmental Information Processing	Signal transduction	HIF-1 signaling pathway	A0A2U1N7H5,A0A2U1KVL1	2	56	138	16740	0.0778859	0.249235	4.3323
map04151	Environmental Information Processing	Signal transduction	PI3K-Akt signaling pathway	A0A2U1N7H5,A0A2U1KVL1,A0A2U1P9E1	3	56	266	16740	0.0594385	0.237754	3.37137
map04150	Environmental Information Processing	Signal transduction	mTOR signaling pathway	A0A2U1N7H5,A0A2U1KVL1	2	56	155	16740	0.0949199	0.276131	3.85714
map04141	Genetic Information Processing	Folding, sorting and degradation	Protein processing in endoplasmic reticulum	A0A2U1P9E1,A0A2U1M3W0,A0A2U1KJF5,A0A2U1NNX8,A0A2U1KYL8,A0A2U1NUG6,A0A2U1L9F1,A0A2U1MFA4,A0A2U1PT79	9	56	613	16740	0.000181481	0.0019358	4.38884
map03030	Genetic Information Processing	Replication and repair	DNA replication	A0A2U1NNQ2	1	56	428	16740	0.766091	0.881892	0.698431
map03040	Genetic Information Processing	Transcription	Spliceosome	A0A2U1NR35,A0A2U1QAE1	2	56	501	16740	0.502826	0.699584	1.19333
map04144	Cellular Processes	Transport and catabolism	Endocytosis	A0A2U1QDG8	1	56	435	16740	0.771655	0.881892	0.687192
map00750	Metabolism	Metabolism of cofactors and vitamins	Vitamin B6 metabolism	A0A2U1QCQ0	1	56	17	16740	0.0553987	0.237754	17.584
map03022	Genetic Information Processing	Transcription	Basal transcription factors	A0A2U1PB32	1	56	137	16740	0.369316	0.572459	2.18196
map00230	Metabolism	Nucleotide metabolism	Purine metabolism	A0A2U1KAJ5	1	56	660	16740	0.89527	0.925831	0.452922
map00240	Metabolism	Nucleotide metabolism	Pyrimidine metabolism	A0A2U1KAJ5	1	56	554	16740	0.848596	0.925831	0.539582
map00760	Metabolism	Metabolism of cofactors and vitamins	Nicotinate and nicotinamide metabolism	A0A2U1KAJ5	1	56	47	16740	0.145902	0.333489	6.36018

## Sheet: DCF vs SCF
Table S5. KEGG enrichment analysis of different abundance proteins among different Chrysanthemi Flos
Id	Classification_level1	Classification_level2	Term	Protein	ListHits	ListTotal	PopHits	PopTotal	p-value	p-adj	Enrichment_score
map00190	Metabolism	Energy metabolism	Oxidative phosphorylation	A0A2U1PIV4,A0A2U1L7A8,A0A2U1MFC4	3	122	1121	16740	0.990032	0.995968	0.367207
map00520	Metabolism	Carbohydrate metabolism	Amino sugar and nucleotide sugar metabolism	A0A2U1LGA0,A0A2U1KSQ9,A0A2U1LGS3	3	122	295	16740	0.364319	0.669408	1.39539
map00260	Metabolism	Amino acid metabolism	Glycine, serine and threonine metabolism	A0A2U1QKI0,A0A2U1Q4Q5,A0A2U1NXV9	3	122	237	16740	0.24918	0.597795	1.73687
map00561	Metabolism	Lipid metabolism	Glycerolipid metabolism	A0A2U1QKI0,A0A2U1NX26,A0A2U1KIZ4	3	122	175	16740	0.135775	0.468074	2.35222
map00071	Metabolism	Lipid metabolism	Fatty acid degradation	A0A2U1QKI0,A0A2U1KVC5	2	122	142	16740	0.277159	0.597795	1.93258
map00380	Metabolism	Amino acid metabolism	Tryptophan metabolism	A0A2U1QKI0	1	122	103	16740	0.530327	0.777813	1.33217
map00310	Metabolism	Amino acid metabolism	Lysine degradation	A0A2U1QKI0,A0A2U1NQS7	2	122	87	16740	0.132454	0.468074	3.15432
map00410	Metabolism	Metabolism of other amino acids	beta-Alanine metabolism	A0A2U1QKI0,A0A2U1L8P3,A0A2U1NXV9	3	122	98	16740	0.0348371	0.212894	4.2004
map00340	Metabolism	Amino acid metabolism	Histidine metabolism	A0A2U1QKI0	1	122	51	16740	0.311752	0.633566	2.69045
map00620	Metabolism	Carbohydrate metabolism	Pyruvate metabolism	A0A2U1QKI0,A0A2U1LVZ3	2	122	338	16740	0.709334	0.896859	0.811912
map00330	Metabolism	Amino acid metabolism	Arginine and proline metabolism	A0A2U1QKI0,W0GES8,W0GJC8,A0A2U1ME94,A0A2U1MS62	5	122	124	16740	0.00213785	0.0293954	5.53279
map00280	Metabolism	Amino acid metabolism	Valine, leucine and isoleucine degradation	A0A2U1QKI0,A0A2U1Q4Q5,D2WS92	3	122	137	16740	0.0785802	0.411611	3.00467
map00300	Metabolism	Amino acid metabolism	Lysine biosynthesis	A0A2U1QKI0	1	122	43	16740	0.270157	0.597795	3.191
map01230	Metabolism	Global and overview maps	Biosynthesis of amino acids	A0A2U1QKI0,W0GES8,W0GJC8,A0A2U1ME94,A0A2U1NGN5,A0A2U1MS62,A0A2U1PW80,A0A2U1Q4C7	8	122	696	16740	0.135833	0.468074	1.57716
map00053	Metabolism	Carbohydrate metabolism	Ascorbate and aldarate metabolism	A0A2U1QKI0,A0A2U1PDJ1	2	122	101	16740	0.167804	0.498878	2.71709
map00010	Metabolism	Carbohydrate metabolism	Glycolysis / Gluconeogenesis	A0A2U1QKI0,A0A2U1L2J0	2	122	388	16740	0.778281	0.901168	0.707284
map00591	Metabolism	Lipid metabolism	Linoleic acid metabolism	A0A2U1LYB6,A0A2U1P116	2	122	36	16740	0.0282433	0.182751	7.62295
map00592	Metabolism	Lipid metabolism	alpha-Linolenic acid metabolism	A0A2U1LYB6,A0A2U1KVC5,A0A2U1P116	3	122	140	16740	0.0826228	0.413114	2.94028
map00770	Metabolism	Metabolism of cofactors and vitamins	Pantothenate and CoA biosynthesis	A0A2U1L8P3	1	122	62	16740	0.365132	0.669408	2.21311
map00240	Metabolism	Nucleotide metabolism	Pyrimidine metabolism	A0A2U1L8P3,A0A2U1KAJ5	2	122	554	16740	0.915497	0.979185	0.495354
map00983	Metabolism	Xenobiotics biodegradation and metabolism	Drug metabolism - other enzymes	A0A2U1L8P3	1	122	37	16740	0.237333	0.593332	3.70846
map01212	Metabolism	Global and overview maps	Fatty acid metabolism	A0A2U1KVC5,A0A2U1KLU2,A0A2U1MCE4,A0A2U1LVZ3	4	122	352	16740	0.255102	0.597795	1.55924
map00195	Metabolism	Energy metabolism	Photosynthesis	A0A2U1PW94,A0A2U1N5P2,A0A6M9QJ96,A0A2U1NJM8,A0A2U1QE26,A0A6M9QKH2	6	122	1380	16740	0.94338	0.979185	0.596579
map00500	Metabolism	Carbohydrate metabolism	Starch and sucrose metabolism	A0A2U1NQX9,A0A2U1M746,A0A2U1PXI3,A0A2U1Q3V2,A0A2U1P3K6,A0A2U1PUN9,A0A2U1NQV5,A0A2U1MKH6,A0A2U1Q0H2,A0A2U1M310,A0A2U1LKR8,A0A2U1PV38,A0A2U1KCC0,A0A2U1Q7S9,A0A2U1NE24,A0A2U1PRK7,A0A2U1NQT1,A0A2U1NYB9	18	122	605	16740	3.88109e-07	4.2692e-05	4.08237
map00052	Metabolism	Carbohydrate metabolism	Galactose metabolism	A0A2U1NQX9,A0A2U1LJE4,A0A2U1P3K6,A0A2U1NQV5,A0A2U1Q0H2,A0A2U1NX26,A0A2U1KIZ4,A0A2U1NE24	8	122	151	16740	1.47108e-05	0.000539396	7.26957
map04310	Environmental Information Processing	Signal transduction	Wnt signaling pathway	A0A2U1QGK2,A0A2U1KN13	2	122	224	16740	0.487589	0.772598	1.22512
map00040	Metabolism	Carbohydrate metabolism	Pentose and glucuronate interconversions	A0A2U1M746,A0A2U1NQT1	2	122	195	16740	0.416809	0.694681	1.40731
map00940	Metabolism	Biosynthesis of other secondary metabolites	Phenylpropanoid biosynthesis	A0A2U1Q3V2,V5K7Z9,A0A2U1MKH6,A0A2U1M310,A0A2U1NAM1,A0A2U1P382,A0A2U1KCC0,A0A2U1LED6,A0A2U1Q7S9,A0A2U1PRK7,A0A2U1NYB9,A0A2U1P7A1	12	122	519	16740	0.000408691	0.00682488	3.17256
map00460	Metabolism	Metabolism of other amino acids	Cyanoamino acid metabolism	A0A2U1Q3V2,A0A2U1MKH6,A0A2U1M310,A0A2U1KCC0,A0A2U1Q7S9,A0A2U1PRK7,A0A2U1MUJ1,A0A2U1NYB9	8	122	199	16740	0.000104874	0.00230723	5.51611
map00350	Metabolism	Amino acid metabolism	Tyrosine metabolism	A0A385JFK3,A0A2U1ME94,A0A2U1Q464,A0A2U1NXV9,A0A2U1Q4C7	5	122	135	16740	0.00309031	0.0377705	5.08197
map00130	Metabolism	Metabolism of cofactors and vitamins	Ubiquinone and other terpenoid-quinone biosynthesis	A0A385JFK3,V5K7Z9,A0A2U1P382,A0A2U1Q4C7	4	122	123	16740	0.012536	0.0984972	4.46222
map00360	Metabolism	Amino acid metabolism	Phenylalanine metabolism	A0A385JFK3,A0A2U1ME94,V5K7Z9,A0A2U1P382,A0A2U1LED6,A0A2U1NXV9,A0A2U1Q4C7	7	122	129	16740	4.40335e-05	0.00121092	7.44567
map00710	Metabolism	Energy metabolism	Carbon fixation in photosynthetic organisms	A0A2U1ME94,A0A2U1PW80	2	122	387	16740	0.777054	0.901168	0.709112
map00400	Metabolism	Amino acid metabolism	Phenylalanine, tyrosine and tryptophan biosynthesis	A0A2U1ME94,A0A2U1NGN5,A0A2U1Q4C7	3	122	150	16740	0.0967243	0.417066	2.74426
map00950	Metabolism	Biosynthesis of other secondary metabolites	Isoquinoline alkaloid biosynthesis	A0A2U1ME94,A0A2U1NXV9,A0A2U1Q4C7	3	122	80	16740	0.0206631	0.151529	5.14549
map01200	Metabolism	Global and overview maps	Carbon metabolism	A0A2U1ME94,A0A2U1M0T2,A0A2U1PW80,A0A2U1LVZ3	4	122	988	16740	0.934565	0.979185	0.555519
map01210	Metabolism	Global and overview maps	2-Oxocarboxylic acid metabolism	A0A2U1ME94	1	122	187	16740	0.747291	0.901168	0.73376
map00250	Metabolism	Amino acid metabolism	Alanine, aspartate and glutamate metabolism	A0A2U1ME94,A0A2U1Q4Q5	2	122	118	16740	0.212529	0.577366	2.32565
map00220	Metabolism	Amino acid metabolism	Arginine biosynthesis	A0A2U1ME94	1	122	66	16740	0.383507	0.6787	2.07899
map00960	Metabolism	Biosynthesis of other secondary metabolites	Tropane, piperidine and pyridine alkaloid biosynthesis	A0A2U1ME94,A0A2U1NXV9,A0A2U1Q4C7	3	122	59	16740	0.00912533	0.0836489	6.97694
map00270	Metabolism	Amino acid metabolism	Cysteine and methionine metabolism	A0A2U1ME94,A0A2U1Q4Q5,A0A2U1Q4C7,A0A0K2F2K6	4	122	239	16740	0.0974253	0.417066	2.29645
map02024	Cellular Processes	Cellular community - prokaryotes	Quorum sensing	A0A2U1NGN5	1	122	133	16740	0.623454	0.846666	1.03168
map04120	Genetic Information Processing	Folding, sorting and degradation	Ubiquitin mediated proteolysis	A0A2U1NV56	1	122	380	16740	0.939893	0.979185	0.361087
map01220	Metabolism	Global and overview maps	Degradation of aromatic compounds	V5K7Z9,A0A2U1P382	2	122	34	16740	0.0253876	0.17454	8.07136
map00945	Metabolism	Biosynthesis of other secondary metabolites	Stilbenoid, diarylheptanoid and gingerol biosynthesis	V5K7Z9,A0A2U1P382	2	122	94	16740	0.149914	0.492271	2.91943
map00941	Metabolism	Biosynthesis of other secondary metabolites	Flavonoid biosynthesis	V5K7Z9,A0A2U1P382	2	122	184	16740	0.38871	0.6787	1.49145
map04142	Cellular Processes	Transport and catabolism	Lysosome	A0A2U1M2G2,A0A2U1PGS1,A0A2U1M1Z5,A0A2U1QC69,A0A2U1KSS2,A0A2U1Q873,A0A2U1KLU2,A0A2U1MCE4,A0A2U1Q704	9	122	142	16740	9.54276e-07	5.24852e-05	8.69661
map04210	Cellular Processes	Cell growth and death	Apoptosis	A0A2U1M2G2,A0A2U1M1Z5,A0A2U1QC69,A0A2U1KSS2,A0A2U1LAU3	5	122	87	16740	0.000434311	0.00682488	7.88581
map00564	Metabolism	Lipid metabolism	Glycerophospholipid metabolism	A0A2U1LKP5	1	122	240	16740	0.829362	0.940513	0.571721
map04024	Environmental Information Processing	Signal transduction	cAMP signaling pathway	A0A2U1LKP5,A0A2U1PWD3	2	122	140	16740	0.271756	0.597795	1.96019
map04144	Cellular Processes	Transport and catabolism	Endocytosis	A0A2U1LKP5,A0A2U1Q4I9,A0A2U1KRE9,A0A2U1MKD2,A0A2U1QDG8,A0A2U1NRW0	6	122	435	16740	0.0985792	0.417066	1.89259
map00565	Metabolism	Lipid metabolism	Ether lipid metabolism	A0A2U1LKP5	1	122	73	16740	0.414403	0.694681	1.87963
map04072	Environmental Information Processing	Signal transduction	Phospholipase D signaling pathway	A0A2U1LKP5	1	122	150	16740	0.667835	0.874546	0.914754
map04014	Environmental Information Processing	Signal transduction	Ras signaling pathway	A0A2U1LKP5,A0A2U1PWD3	2	122	119	16740	0.2152	0.577366	2.3061
map04071	Environmental Information Processing	Signal transduction	Sphingolipid signaling pathway	A0A2U1LKP5,A0A2U1NNN6	2	122	183	16740	0.386126	0.6787	1.4996
map00531	Metabolism	Glycan biosynthesis and metabolism	Glycosaminoglycan degradation	A0A2U1PGS1	1	122	43	16740	0.270157	0.597795	3.191
map00603	Metabolism	Glycan biosynthesis and metabolism	Glycosphingolipid biosynthesis - globo series	A0A2U1NX26,A0A2U1KIZ4	2	122	17	16740	0.00666977	0.0666977	16.1427
map00600	Metabolism	Lipid metabolism	Sphingolipid metabolism	A0A2U1NX26,A0A2U1KIZ4,A0A2U1NNN6	3	122	64	16740	0.0113924	0.0963971	6.43186
map00030	Metabolism	Carbohydrate metabolism	Pentose phosphate pathway	A0A2U1M0T2,A0A2U1PW80	2	122	126	16740	0.233975	0.593332	2.17799
map00643	Metabolism	Xenobiotics biodegradation and metabolism	Styrene degradation	A0A2U1Q464	1	122	24	16740	0.161107	0.492271	5.71721
map01051	Metabolism	Metabolism of terpenoids and polyketides	Biosynthesis of ansamycins	A0A2U1PW80	1	122	6	16740	0.0429449	0.248628	22.8689
map00061	Metabolism	Lipid metabolism	Fatty acid biosynthesis	A0A2U1LNL1,A0A2U1LVZ3	2	122	224	16740	0.487589	0.772598	1.22512
map00062	Metabolism	Lipid metabolism	Fatty acid elongation	A0A2U1KLU2,A0A2U1MCE4	2	122	70	16740	0.0924273	0.417066	3.92037
map00906	Metabolism	Metabolism of terpenoids and polyketides	Carotenoid biosynthesis	A0JBX7	1	122	193	16740	0.758264	0.901168	0.710949
map03040	Genetic Information Processing	Transcription	Spliceosome	A0A2U1Q4B3,A0A2U1NVF4,A0A2U1Q566,A0A2U1Q7X1	4	122	501	16740	0.498196	0.772598	1.09551
map00480	Metabolism	Metabolism of other amino acids	Glutathione metabolism	A0A2U1MUJ1	1	122	187	16740	0.747291	0.901168	0.73376
map00590	Metabolism	Lipid metabolism	Arachidonic acid metabolism	A0A2U1MUJ1	1	122	57	16740	0.341397	0.669408	2.40725
map00430	Metabolism	Metabolism of other amino acids	Taurine and hypotaurine metabolism	A0A2U1MUJ1	1	122	30	16740	0.197184	0.569408	4.57377
map00401	Metabolism	Biosynthesis of other secondary metabolites	Novobiocin biosynthesis	A0A2U1Q4C7	1	122	23	16740	0.15494	0.492271	5.96579
map00900	Metabolism	Metabolism of terpenoids and polyketides	Terpenoid backbone biosynthesis	A0A2U1KL02,D2WS92	2	122	357	16740	0.737407	0.901168	0.768701
map00562	Metabolism	Carbohydrate metabolism	Inositol phosphate metabolism	A0A2U1PDJ1	1	122	120	16740	0.585591	0.815379	1.14344
map04145	Cellular Processes	Transport and catabolism	Phagosome	A0A2U1LAU3	1	122	180	16740	0.733864	0.901168	0.762295
map04520	Cellular Processes	Cellular community - eukaryotes	Adherens junction	A0A2U1LAU3	1	122	52	16740	0.316783	0.633566	2.63871
map04015	Environmental Information Processing	Signal transduction	Rap1 signaling pathway	A0A2U1LAU3,A0A2U1PWD3	2	122	59	16740	0.0688971	0.378934	4.65129
map04390	Environmental Information Processing	Signal transduction	Hippo signaling pathway	A0A2U1LAU3,A0A2U1N847	2	122	114	16740	0.201881	0.569408	2.40725
map04391	Environmental Information Processing	Signal transduction	Hippo signaling pathway - fly	A0A2U1LAU3,A0A2U1N847	2	122	97	16740	0.157534	0.492271	2.82914
map04510	Cellular Processes	Cellular community - eukaryotes	Focal adhesion	A0A2U1LAU3	1	122	62	16740	0.365132	0.669408	2.21311
map04810	Cellular Processes	Cell motility	Regulation of actin cytoskeleton	A0A2U1LAU3	1	122	117	16740	0.57633	0.812773	1.17276
map04530	Cellular Processes	Cellular community - eukaryotes	Tight junction	A0A2U1LAU3	1	122	84	16740	0.459879	0.755025	1.63349
map04141	Genetic Information Processing	Folding, sorting and degradation	Protein processing in endoplasmic reticulum	A0A2U1LP89,A0A2U1P9E1,A0A2U1M3W0,A0A2U1L6V2,A0A2U1KJF5,A0A2U1NNX8,A0A2U1KYL8,A0A2U1NUG6,A0A2U1L9F1,A0A2U1MFA4,A0A2U1PT79	11	122	613	16740	0.0051767	0.0569437	2.46223
map04151	Environmental Information Processing	Signal transduction	PI3K-Akt signaling pathway	A0A2U1LP89,A0A2U1N7H5,A0A2U1P9E1	3	122	266	16740	0.306489	0.633566	1.54752
map03010	Genetic Information Processing	Translation	Ribosome	A0A2U1N7H5,A0A2U1P5T1,A0A2U1LX08,A0A2U1QJC2,A0A2U1NKS1,A0A2U1PEL5,A0A2U1PQA8	7	122	1554	16740	0.94323	0.979185	0.618077
map04066	Environmental Information Processing	Signal transduction	HIF-1 signaling pathway	A0A2U1N7H5	1	122	138	16740	0.637085	0.854626	0.994298
map04150	Environmental Information Processing	Signal transduction	mTOR signaling pathway	A0A2U1N7H5	1	122	155	16740	0.679871	0.875605	0.885246
map04070	Environmental Information Processing	Signal transduction	Phosphatidylinositol signaling system	A0A2U1PWD3	1	122	146	16740	0.657883	0.871894	0.939816
map04114	Cellular Processes	Cell growth and death	Oocyte meiosis	A0A2U1PWD3	1	122	277	16740	0.870374	0.97695	0.495354
map04020	Environmental Information Processing	Signal transduction	Calcium signaling pathway	A0A2U1PWD3	1	122	110	16740	0.553916	0.801721	1.24739
map04022	Environmental Information Processing	Signal transduction	cGMP-PKG signaling pathway	A0A2U1PWD3	1	122	124	16740	0.597626	0.821736	1.10656
map04130	Genetic Information Processing	Folding, sorting and degradation	SNARE interactions in vesicular transport	A0A2U1PLG9	1	122	100	16740	0.519843	0.772739	1.37213
map03420	Genetic Information Processing	Replication and repair	Nucleotide excision repair	A0A2U1L6V2	1	122	439	16740	0.961382	0.979185	0.312558
map00072	Metabolism	Lipid metabolism	Synthesis and degradation of ketone bodies	D2WS92	1	122	20	16740	0.136167	0.468074	6.86066
map00650	Metabolism	Carbohydrate metabolism	Butanoate metabolism	D2WS92	1	122	60	16740	0.355742	0.669408	2.28689
map00253	Metabolism	Metabolism of terpenoids and polyketides	Tetracycline biosynthesis	A0A2U1LVZ3	1	122	72	16740	0.410085	0.694681	1.90574
map00720	Metabolism	Energy metabolism	Carbon fixation pathways in prokaryotes	A0A2U1LVZ3	1	122	198	16740	0.767046	0.901168	0.692996
map00640	Metabolism	Carbohydrate metabolism	Propanoate metabolism	A0A2U1LVZ3	1	122	157	16740	0.684564	0.875605	0.873969
map00100	Metabolism	Lipid metabolism	Steroid biosynthesis	A0A2U1P6G4	1	122	98	16740	0.512724	0.772598	1.40013
map04115	Cellular Processes	Cell growth and death	p53 signaling pathway	A0A2U1NMI0	1	122	116	16740	0.573198	0.812773	1.18287
map03022	Genetic Information Processing	Transcription	Basal transcription factors	A0A2U1MC70,A0A2U1PB32	2	122	137	16740	0.263651	0.597795	2.00311
map03410	Genetic Information Processing	Replication and repair	Base excision repair	A0A2U1Q8V0	1	122	97	16740	0.509126	0.772598	1.41457
map03015	Genetic Information Processing	Translation	mRNA surveillance pathway	A0A2U1Q902	1	122	332	16740	0.913954	0.979185	0.413293
map03013	Genetic Information Processing	Translation	RNA transport	A0A2U1Q902	1	122	429	16740	0.95837	0.979185	0.319844
map04392	Environmental Information Processing	Signal transduction	Hippo signaling pathway -multiple species	A0A2U1N847	1	122	18	16740	0.123423	0.468074	7.62295
map04111	Cellular Processes	Cell growth and death	Cell cycle - yeast	A0A2U1N847	1	122	301	16740	0.89158	0.979185	0.455858
map04146	Cellular Processes	Transport and catabolism	Peroxisome	A0A2U1PPR2	1	122	217	16740	0.797627	0.913947	0.632319
map00750	Metabolism	Metabolism of cofactors and vitamins	Vitamin B6 metabolism	A0A2U1Q2A7	1	122	17	16740	0.116981	0.468074	8.07136
map00230	Metabolism	Nucleotide metabolism	Purine metabolism	A0A2U1L7J9,A0A2U1KAJ5	2	122	660	16740	0.956121	0.979185	0.415797
map04075	Environmental Information Processing	Signal transduction	Plant hormone signal transduction	A0A2U1PHF0	1	122	737	16740	0.995968	0.995968	0.186178
map00760	Metabolism	Metabolism of cofactors and vitamins	Nicotinate and nicotinamide metabolism	A0A2U1KAJ5	1	122	47	16740	0.291257	0.61612	2.91943
map03070	Environmental Information Processing	Membrane transport	Bacterial secretion system	A0A2U1M1T2	1	122	37	16740	0.237333	0.593332	3.70846
map03060	Genetic Information Processing	Folding, sorting and degradation	Protein export	A0A2U1M1T2	1	122	97	16740	0.509126	0.772598	1.41457
