# Supplementary material for: Metabolomics and proteomics analyses of Chrysanthemi Flos: a mechanism study of changes in proteins and metabolites by processing methods
Source: Chin Med. 2024 Nov 19;19:160. doi: 10.1186/s13020-024-01013-w (PMC11575428; doi:10.1186/s13020-024-01013-w)
Supplement: Supplementary file 11 — Additional file 11. [file 13020_2024_1013_MOESM11_ESM.xlsx]

## Sheet: FCFvsSCF
Table S6. Metabolites and proteins involved in common pathways among different Chrysanthemi Flos
KEGG pathway	Proteomic data		Metabolomic data
	Number of metabolite	-log 10 (P-value)	Number of protein	-log 10 (P-value)
ABC transporters	9	4.10597	1	0.553815
Alanine, aspartate and glutamate metabolism	4	2.67721	3	2.05918
alpha-Linolenic acid metabolism	1	0.228223	1	0.401898
Amino sugar and nucleotide sugar metabolism	4	0.772367	4	1.67162
Arginine and proline metabolism	4	1.15792	5	4.09104
Arginine biosynthesis	5	4.14787	1	0.674976
Ascorbate and aldarate metabolism	6	3.43176	2	1.29341
Carbon fixation in photosynthetic organisms	2	1.11759	2	0.392011
Cyanoamino acid metabolism	4	1.92636	1	0.290164
Cysteine and methionine metabolism	2	0.442655	5	2.78517
Flavonoid biosynthesis	2	0.357586	2	0.85081
Galactose metabolism	1	0.216348	3	1.77147
Glycine, serine and threonine metabolism	1	0.194834	4	1.98789
Glycolysis / Gluconeogenesis	1	0.330696	2	0.390663
Histidine metabolism	5	2.65139	1	0.77582
Inositol phosphate metabolism	2	0.616294	2	1.16156
Lysine biosynthesis	4	2.3153	1	0.843947
Lysine degradation	7	4.31501	2	1.40997
Pantothenate and CoA biosynthesis	2	0.92051	1	0.699169
Pentose and glucuronate interconversions	3	0.997732	2	0.810749
Pentose phosphate pathway	4	2.3153	1	0.437711
Phenylalanine metabolism	1	0.151461	6	5.17821
Phenylpropanoid biosynthesis	4	1.33736	6	1.97923
Purine metabolism	7	2.58302	1	0.040536
Pyrimidine metabolism	5	2.04121	1	0.0616166
Starch and sucrose metabolism	2	0.773371	8	2.86783
Stilbenoid, diarylheptanoid and gingerol biosynthesis	1	0.400439	2	1.34925
Thiamine metabolism	1	0.330696	1	0.964006
Tropane, piperidine and pyridine alkaloid biosynthesis	3	0.812277	2	1.72209
Tryptophan metabolism	2	0.301949	1	0.508727
Tyrosine metabolism	1	0.0986587	4	2.85675
Valine, leucine and isoleucine degradation	3	1.32186	3	1.88387

## Sheet: FCFvsDCF
Table S6. Metabolites and proteins involved in common pathways among different Chrysanthemi Flos
KEGG pathway	Proteomic data		Metabolomic data
	Number of metabolite	-log 10 (P-value)	Number of protein	-log 10 (P-value)
Cyanoamino acid metabolism	3	1.48644	2	0.844402
Linoleic acid metabolism	2	1.15207	1	0.944041
Pyrimidine metabolism	3	1.09259	1	0.0712991
Phenylpropanoid biosynthesis	3	1.04695	3	0.600168
Starch and sucrose metabolism	2	0.944422	8	3.06858
Glutathione metabolism	2	0.925173	1	0.33024
Purine metabolism	3	0.730767	1	0.0480458
Glyoxylate and dicarboxylate metabolism	2	0.595402	2	0.460986
Vitamin B6 metabolism	1	0.433156	1	1.2565
alpha-Linolenic acid metabolism	1	0.298211	1	0.425186
Glycine, serine and threonine metabolism	1	0.26062	1	0.259171
Nicotinate and nicotinamide metabolism	1	0.233941	1	0.83594
